# Supplementary material for: Alterations of the Gut Microbiota and Metabolomics Associated with the Different Growth Performances of Macrobrachium rosenbergii Families
Source: Animals (Basel). 2023 May 4;13(9):1539. doi: 10.3390/ani13091539 (PMC10177557; doi:10.3390/ani13091539)
Supplement: Supplementary file 1 [file animals-13-01539-s001.zip]

Archive with 13 entries (13 files):
- Figure S1.pdf
- Figure S1.tif
- Figure S2.pdf
- Figure S2.tif
- Figure S3.pdf
- Figure S3.tif
- Figure S4.pdf
- Figure S4.tif
- Figure S5.pdf
- Figure S5.tif
- Table S1.xlsx
- Table S2.xlsx
- Table S3.xlsx
