# Supplementary material for: Alterations of the Gut Microbiota and Metabolomics Associated with the Different Growth Performances of Macrobrachium rosenbergii Families
Source: Animals (Basel). 2023 May 4;13(9):1539. doi: 10.3390/ani13091539 (PMC10177557; doi:10.3390/ani13091539)
Supplement: Supplementary file 1 [file animals-13-01539-s001.zip › Table S1.xlsx]

## Sheet: Sheet1
#OTU_num	H1	H2	H3	H4	H5	H6	M1	M2	M3	M4	M5	M6	L1	L2	L3	L4	L5	L6	Tax_detail
OTU_1	0.54799	0.462445	0.268488	0.586737	0.608599	0.676596	0.702193	0.715867	0.748522	0.504638	0.213903	0.370532	0.642604	0.593477	0.575861	0.753856	0.580272	0.564324	k__Bacteria;p__Proteobacteria;c__Gammaproteobacteria;o__Enterobacterales;f__Aeromonadaceae;g__Aeromonas;s__Aeromonas_veronii
OTU_2	0.0987773	0.0521869	0.078363	0.117786	0.0212	0.0242601	0.063228	0.0255972	0.0169545	0.110025	0.161123	0.145409	0.0241636	0.0229506	0.0251285	0.0157277	0.0678319	0.0853378	k__Bacteria;p__Firmicutes;c__Bacilli;o__Lactobacillales;f__Streptococcaceae;g__Lactococcus;s__Lactococcus_garvieae
OTU_3	0.113416	0.133527	0.0638758	0.00312901	0.00179194	0.00210898	0.0230609	0.0267551	0.0166375	0.0524212	0.0161964	0.00828428	0.00639585	0.00617531	0.00640964	0.00283954	0.0525728	0.0768743	k__Bacteria;p__Proteobacteria;c__Gammaproteobacteria;o__Burkholderiales;f__Chitinibacteraceae;g__Chitinibacter;s__
OTU_4	0.00238466	0.00179194	0.0025225	0.0567081	0.196204	0.0796449	0.0111238	0.0133844	0.0159483	0.033468	0.132438	0.228266	0.0268378	0.0246323	0.0264105	0.0438888	0.00318414	0.00428688	k__Bacteria;p__Proteobacteria;c__Gammaproteobacteria;o__Enterobacterales;f__Aeromonadaceae;g__Aeromonas;s__Pseudaeromonas_sharmana
OTU_5	0.0110135	0.012323	0.0183329	0.0315657	0.0159896	0.0195873	0.0036528	0.0113857	0.0049623	0.00505879	0.0137428	0.0101176	0.00651991	0.0171613	0.0259418	0.00656126	0.00315657	0.00175059	k__Bacteria;p__Proteobacteria;c__Gammaproteobacteria;o__Enterobacterales;f__Enterobacteriaceae;g__Citrobacter;s__Citrobacter_freundii
OTU_6	0.00682316	0.102664	0.228031	0	0	1.37842e-05	0.00190222	0.00153004	0.0203868	0.00898728	0.000151626	0.00146112	0.00100624	0.000730561	0.000468662	0.00184708	0.000937323	0.000606503	k__Bacteria;p__Firmicutes;c__Bacilli;o__Entomoplasmatales;f__unidentified_Entomoplasmatales;g__Candidatus_Hepatoplasma;s__
OTU_7	0.00552745	0.00770535	0.00449364	0.000840834	0.000275683	0.000523798	0.00952486	0.0117165	0.00476932	0.0110825	0.0498987	0.0137566	0.0366521	0.0502571	0.0283402	0.00628558	0.006961	0.00453499	k__Bacteria;p__Proteobacteria;c__Alphaproteobacteria;o__Rhodobacterales;f__Rhodobacteraceae;g__Gemmobacter
OTU_8	9.64892e-05	2.75683e-05	0.000413525	0.00551367	0.00373551	0.0068783	9.64892e-05	0.00049623	5.51367e-05	0.000358388	0.00478311	0.000895971	0.00016541	0.000261899	0.00033082	5.51367e-05	0	0	k__Bacteria;p__Firmicutes;c__Bacilli;o__Lactobacillales;f__Streptococcaceae;g__Lactococcus
OTU_9	0.00640964	0.0063545	0.00379065	0.000937323	0.00151626	0.00146112	0.00456256	0.00421796	0.0144458	0.012006	0.00188843	0.00723669	0.00241223	0.00289468	0.00285332	0.00436958	0.00532069	0.00562394	k__Bacteria;p__Proteobacteria;c__Gammaproteobacteria;o__Pseudomonadales;f__Pseudomonadaceae;g__Pseudomonas;s__Pseudomonas_alcaligenes
OTU_10	0.00281197	0.00363902	0.00144734	0.0010476	0.000220547	0.00049623	0.00507257	0.00425931	0.00277062	0.00596854	0.00833942	0.00406633	0.0122541	0.0142528	0.00927674	0.00266034	0.00312901	0.0022606	k__Bacteria;p__unidentified_Bacteria;c__Alphaproteobacteria;o__Rhizobiales;f__;g__;s__
OTU_11	0.00934567	0.00985568	0.0993563	0.00744345	0.000675424	0.0013922	0.000882187	0.00144734	0.000578935	0.0197665	0.00372173	0.00281197	0.00183329	0.00245358	0.00210898	0.000620288	0.0058307	0.000689208	k__Bacteria;p__Proteobacteria;c__Gammaproteobacteria;o__Pseudomonadales;f__Moraxellaceae;g__Acinetobacter;s__Acinetobacter_johnsonii
OTU_12	0.00227439	0.00292224	0.0021779	0.000551367	0.00151626	0.00129571	0.00136463	0.00129571	0.00143355	0.00381821	0.00476932	0.00441093	0.00202627	0.00213655	0.00336334	0.000937323	0.000840834	0.000385957	k__Bacteria;p__Proteobacteria;c__Gammaproteobacteria;o__Enterobacterales;f__Shewanellaceae;g__Shewanella;s__Shewanella_amazonensis
OTU_13	0.00319793	0.00606503	0.00195735	0.00033082	0.000248115	0.00033082	0.00159896	0.0013922	0.000923539	0.00351496	0.00559637	0.00257764	0.00348739	0.00581692	0.00266034	0.000909755	0.00140599	0.000510014	k__Bacteria;p__Proteobacteria;c__Alphaproteobacteria;o__Rhodobacterales;f__Rhodobacteraceae
OTU_14	0.00115787	0.00307387	0.00172302	0.00033082	0.00257764	0.00108895	0.00164032	0.00115787	0.00292224	0.00187465	0.000771913	0.00279819	0.00447985	0.00239845	0.00234331	0.0161964	0.00413525	0.00521042	k__Bacteria;p__Proteobacteria;c__Gammaproteobacteria;o__Enterobacterales;f__Aeromonadaceae
OTU_15	0.00198492	0.00204006	0.00245358	4.13525e-05	0	0	0.000151626	0.0025225	0.00099246	9.64892e-05	0.00155761	0.00117165	0.00016541	0.00213655	0.00468662	0.000895971	5.51367e-05	1.37842e-05	k__Bacteria;p__Proteobacteria;c__Gammaproteobacteria;o__Enterobacterales;f__Enterobacteriaceae
OTU_16	0.00168167	0.00147491	0.00179194	0	0	0	5.51367e-05	9.64892e-05	0.000289468	9.64892e-05	9.64892e-05	0.000702993	0.000110273	9.64892e-05	0.00616152	0.000399741	4.13525e-05	4.13525e-05	k__Bacteria;p__Firmicutes;c__Clostridia;o__Clostridiales;f__Clostridiaceae;g__Clostridium_sensu_stricto_18
OTU_17	0.000179194	0.000151626	9.64892e-05	9.64892e-05	1.37842e-05	5.51367e-05	0.00100624	0.00114409	0.000317036	0.00132328	0.014115	0.00256386	0.0072229	0.0087943	0.018264	0.000675424	4.13525e-05	6.89208e-05	k__Bacteria;p__Bacteroidota;c__Bacteroidia;o__Flavobacteriales;f__Weeksellaceae;g__Cloacibacterium
OTU_18	0.000702993	0.000840834	0.000385957	0.000124058	4.13525e-05	8.2705e-05	0.000441093	0.000647856	0.000413525	0.00126814	0.0052242	0.00198492	0.000758129	0.00129571	0.00100624	0.000179194	0.00033082	0.000317036	k__Bacteria;p__Proteobacteria;c__Alphaproteobacteria;o__Rhodobacterales;f__Rhodobacteraceae;g__Defluviimonas;s__
OTU_19	0.043558	0.0501744	0.0322825	0.00570665	0.00405255	0.00515528	0.0340331	0.0444402	0.0176575	0.0772603	0.261017	0.0868127	0.0726839	0.0776186	0.103753	0.0270721	0.00875295	0.00817401	k__Bacteria;p__Proteobacteria;c__Gammaproteobacteria;o__Burkholderiales;f__Chitinibacteraceae;g__Chitinibacter;s__
OTU_20	0.000358388	0.000882187	0.000179194	0	0	0	0.000702993	0.000578935	0.000220547	0.000840834	0.00541718	0.00181951	0.00292224	0.00403876	0.00573421	0.000647856	6.89208e-05	0	k__Bacteria;p__Actinobacteria;c__unidentified_Actinobacteria;o__Micrococcales;f__Microbacteriaceae;g__Aurantimicrobium;s__
OTU_21	0.00285332	0.00241223	0.00158518	0.00049623	0.000261899	0.000482446	0.000523798	0.000413525	0.000592719	0.00228817	0.00140599	0.00170924	0.000372173	0.000454878	0.000248115	0.000206763	0.000840834	0.000785698	k__Bacteria;p__Proteobacteria;c__Alphaproteobacteria;o__Rhizobiales;f__Rhizobiaceae
OTU_22	0.000937323	0.00181951	0.00049623	0.000234331	0.000137842	0.000110273	0.00151626	0.00177816	0.000758129	0.00128193	0.00288089	0.000964892	0.00645099	0.00807752	0.0058307	0.00103381	0.00117165	0.000606503	k__Bacteria;p__Actinobacteria;c__unidentified_Actinobacteria;o__Micrococcales;f__Microbacteriaceae;g__Microbacterium
OTU_23	0.000317036	0.000413525	0.00129571	0.00066164	0.00115787	0.000578935	0.000289468	0.000261899	0.000303252	0.00962135	0.000454878	0.000730561	5.51367e-05	1.37842e-05	2.75683e-05	4.13525e-05	0.000702993	0.000468662	k__Bacteria;p__Proteobacteria;c__Gammaproteobacteria;o__Burkholderiales;f__Chitinibacteraceae;g__;s__
OTU_24	0.000758129	0.000551367	0.000758129	0	0	0	2.75683e-05	5.51367e-05	0.000358388	2.75683e-05	0.000179194	0.000840834	4.13525e-05	0.00016541	0.00140599	0.000413525	0	0	k__Bacteria;p__Firmicutes;c__Clostridia;o__Clostridiales;f__Clostridiaceae;g__Clostridium_sensu_stricto_11;s__Clostridium_sp_LAM-GX-0C10
OTU_25	9.64892e-05	0.000289468	0.000179194	0.00288089	4.13525e-05	0.00858754	2.75683e-05	9.64892e-05	8.2705e-05	0.000110273	0.000124058	5.51367e-05	0	5.51367e-05	2.75683e-05	0	0.000192978	1.37842e-05	k__Bacteria;p__Proteobacteria;c__Gammaproteobacteria;o__Pseudomonadales;f__Pseudomonadaceae;g__Pseudomonas;s__Pseudomonas_azotoformans
OTU_26	0.000909755	0.000978676	6.89208e-05	0	0	0	0.000523798	0.000151626	0.000303252	0.00049623	0.000124058	0.000192978	0.000261899	0.000468662	0.000124058	5.51367e-05	4.13525e-05	0.000110273	k__Bacteria;p__Deinococcota;c__Deinococci;o__Deinococcales;f__Deinococcaceae;g__Deinococcus
OTU_27	0.000110273	8.2705e-05	1.37842e-05	0	0	1.37842e-05	0.000413525	0.00033082	5.51367e-05	0.000385957	0.00140599	0.000385957	0.00135085	0.00124058	0.000882187	0.000234331	2.75683e-05	2.75683e-05	k__Bacteria;p__Actinobacteria;c__unidentified_Actinobacteria;o__Micrococcales;f__Demequinaceae;g__Lysinimicrobium;s__
OTU_28	0.000234331	0.000427309	0.00261899	0.00187465	0.000124058	0.00033082	0	0	0	0.000868403	0	1.37842e-05	2.75683e-05	2.75683e-05	4.13525e-05	0	0.00033082	0	k__Bacteria;p__Proteobacteria;c__Gammaproteobacteria;o__Burkholderiales;f__Comamonadaceae;g__Comamonas;s__Comamonas_testosteroni
OTU_29	0.000110273	0.00107517	0.000413525	0	0	9.64892e-05	4.13525e-05	1.37842e-05	0	0.00106138	0.000124058	0.000151626	1.37842e-05	2.75683e-05	8.2705e-05	0	0.000192978	5.51367e-05	k__Bacteria;p__Proteobacteria;c__Gammaproteobacteria;o__Burkholderiales;f__Comamonadaceae;g__Rubrivivax;s__
OTU_30	0.000730561	0.000799482	0.00380443	0.00264656	0.000220547	0.000482446	4.13525e-05	4.13525e-05	5.51367e-05	0.00136463	0	0	0	5.51367e-05	0	4.13525e-05	0.000813266	1.37842e-05	k__Bacteria;p__Proteobacteria;c__Gammaproteobacteria;o__Burkholderiales;f__Comamonadaceae;g__Comamonas;s__Comamonas_aquatica
OTU_31	0	0	0	0.00161275	0.0039147	0.00567908	0	0	0	0	0	0	2.75683e-05	0	0	0	0	0	k__Bacteria;p__Firmicutes;c__Clostridia;o__Lachnospirales;f__Lachnospiraceae;g__CHKCI001;s__
OTU_32	0.000179194	0.000606503	0.000234331	9.64892e-05	0	4.13525e-05	0.000124058	0.000151626	8.2705e-05	0.000620288	0.000261899	5.51367e-05	0.000303252	0.000592719	0.000358388	5.51367e-05	0.000124058	2.75683e-05	k__Bacteria;p__Proteobacteria;c__Alphaproteobacteria;o__Rhizobiales
OTU_33	0.00082705	0.00125436	0.000592719	8.2705e-05	5.51367e-05	0.000358388	0.0016541	0.00209519	0.000523798	0.00209519	0.00844969	0.00314279	0.00847726	0.0155485	0.00820158	0.00119922	0.000730561	0.000289468	k__Bacteria;p__Proteobacteria;c__Alphaproteobacteria;o__Rhodobacterales;f__Rhodobacteraceae;g__Rhodobacter;s__
OTU_34	0	0	0	0	0	0	6.89208e-05	5.51367e-05	0	0	0.000124058	0	0.00158518	0.00177816	0.0080086	9.64892e-05	5.51367e-05	0	k__Bacteria;p__Bacteroidota;c__Bacteroidia;o__Flavobacteriales;f__Flavobacteriaceae;g__Flavobacterium
OTU_35	2.75683e-05	0	0	0.000868403	0.00453499	0.0143218	0	0	0	5.51367e-05	4.13525e-05	4.13525e-05	0	0	0	0	0	0	k__Bacteria;p__Firmicutes;c__Bacilli;o__Lactobacillales;f__Lactobacillaceae;g__Lactobacillus;s__Lactobacillus_iners
OTU_36	0.00016541	0.000551367	8.2705e-05	8.2705e-05	0	5.51367e-05	0.00016541	0.00016541	2.75683e-05	0.000441093	0.000179194	8.2705e-05	0.000468662	0.000675424	0.00033082	9.64892e-05	4.13525e-05	8.2705e-05	k__Bacteria;p__unidentified_Bacteria;c__Alphaproteobacteria;o__Rhizobiales;f__;g__;s__
OTU_37	0.000468662	0.000675424	0.000234331	5.51367e-05	1.37842e-05	9.64892e-05	0.000124058	0.000344604	0.00016541	0.000206763	0.000289468	0.000206763	0.000413525	0.00033082	0.000303252	1.37842e-05	0.000179194	9.64892e-05	k__Bacteria;p__Proteobacteria;c__Alphaproteobacteria;o__Rhizobiales;f__Beijerinckiaceae;g__Bosea;s__
OTU_38	4.13525e-05	0	0	0	0	0	0.000110273	0.000110273	0	8.2705e-05	0.000551367	5.51367e-05	0.00111652	0.000868403	0.00164032	0.000151626	0	0	k__Bacteria;p__unidentified_Bacteria;c__Babeliae;o__Babeliales;f__Vermiphilaceae;g__;s__
OTU_39	9.64892e-05	0.000261899	2.75683e-05	6.89208e-05	2.75683e-05	0.000261899	0.000124058	0.000192978	0.000124058	0.000124058	0.000344604	0.000179194	0.000551367	0.000702993	0.000303252	0	9.64892e-05	5.51367e-05	k__Bacteria;p__Actinobacteriota;c__Acidimicrobiia;o__Microtrichales;f__Ilumatobacteraceae;g__CL500-29_marine_group;s__
OTU_40	0.000261899	0.000441093	0.0030463	0.000385957	5.51367e-05	9.64892e-05	0	0	0	0.000606503	0	2.75683e-05	0	0	0	0	0.000303252	0	k__Bacteria;p__Proteobacteria;c__Gammaproteobacteria;o__Pseudomonadales;f__Moraxellaceae;g__Acinetobacter
OTU_41	0.000151626	0.000234331	0.000110273	0.000151626	0.000124058	0.000137842	9.64892e-05	0.000110273	2.75683e-05	0.00110273	0.000179194	0.000151626	6.89208e-05	4.13525e-05	4.13525e-05	4.13525e-05	4.13525e-05	2.75683e-05	k__Bacteria;p__Firmicutes;c__Clostridia;o__Peptostreptococcales-Tissierellales;f__Peptostreptococcaceae;g__Paraclostridium;s__Paraclostridium_bifermentans
OTU_42	9.64892e-05	5.51367e-05	4.13525e-05	4.13525e-05	0	5.51367e-05	0.000151626	0.000206763	2.75683e-05	0.000206763	0.000358388	0.000151626	0.000647856	0.000523798	0.000385957	0.000151626	4.13525e-05	8.2705e-05	k__Bacteria;p__Actinobacteriota;c__Acidimicrobiia;o__Microtrichales;f__Ilumatobacteraceae;g__Ilumatobacter;s__
OTU_43	6.89208e-05	0.000303252	5.51367e-05	4.13525e-05	4.13525e-05	0	6.89208e-05	5.51367e-05	1.37842e-05	9.64892e-05	0.000523798	0.000206763	5.51367e-05	9.64892e-05	8.2705e-05	0	4.13525e-05	0	k__Bacteria;p__Proteobacteria;c__Alphaproteobacteria;o__Rhizobiales;f__unidentified_Rhizobiales;g__Alsobacter;s__
OTU_44	0.000206763	0.00016541	0.000151626	2.75683e-05	0	4.13525e-05	5.51367e-05	5.51367e-05	2.75683e-05	0.000151626	0	4.13525e-05	2.75683e-05	4.13525e-05	2.75683e-05	5.51367e-05	0.000124058	4.13525e-05	k__Bacteria;p__Proteobacteria;c__Gammaproteobacteria;o__Burkholderiales;f__Burkholderiaceae;g__Ralstonia;s__Ralstonia_pickettii
OTU_45	0.000220547	0.000647856	0.000578935	5.51367e-05	1.37842e-05	0.000289468	1.37842e-05	4.13525e-05	1.37842e-05	0.000358388	0.000110273	9.64892e-05	2.75683e-05	2.75683e-05	5.51367e-05	5.51367e-05	0.000124058	0	k__Bacteria;p__Proteobacteria;c__Alphaproteobacteria;o__Sphingomonadales;f__Sphingomonadaceae
OTU_46	0	0	0	5.51367e-05	0.000758129	0.00504501	0	5.51367e-05	0	0	4.13525e-05	0	0	0	0	0	0	0	k__Bacteria;p__Firmicutes;c__Bacilli;o__Lactobacillales;f__Lactobacillaceae;g__Lactobacillus
OTU_47	0.000110273	0.000110273	5.51367e-05	0	0	9.64892e-05	5.51367e-05	0.000151626	4.13525e-05	0.000234331	0.00033082	0.000179194	0.000261899	0.000206763	0.000179194	0.000151626	9.64892e-05	0	k__Bacteria;p__Proteobacteria;c__Alphaproteobacteria;o__Reyranellales;f__Reyranellaceae;g__Reyranella;s__
OTU_48	4.13525e-05	8.2705e-05	2.75683e-05	0	0	4.13525e-05	2.75683e-05	5.51367e-05	4.13525e-05	4.13525e-05	0.000358388	9.64892e-05	0.000179194	0.000261899	0.000206763	5.51367e-05	4.13525e-05	1.37842e-05	k__Bacteria;p__Proteobacteria;c__Alphaproteobacteria;o__Rhizobiales
OTU_49	4.13525e-05	0	0	0	0	0	5.51367e-05	4.13525e-05	0	0	5.51367e-05	2.75683e-05	0.000882187	0.000744345	0.000730561	0.000110273	0	0	k__Bacteria
OTU_50	0	6.89208e-05	0.000151626	6.89208e-05	4.13525e-05	5.51367e-05	5.51367e-05	4.13525e-05	0.000137842	0.00158518	4.13525e-05	0.000206763	0	0	0	0	0	4.13525e-05	k__Bacteria;p__Proteobacteria;c__Gammaproteobacteria;o__Burkholderiales;f__Chitinibacteraceae;g__Chitinilyticum
OTU_51	0.000151626	0.000441093	0.000427309	8.2705e-05	1.37842e-05	0	0	1.37842e-05	1.37842e-05	0.000137842	1.37842e-05	0	0	0	0	4.13525e-05	8.2705e-05	0	k__Bacteria;p__Proteobacteria;c__Gammaproteobacteria;o__Burkholderiales;f__Chromobacteriaceae;g__Vogesella;s__Vogesella_lacus
OTU_52	0	2.75683e-05	0	0	0	0	2.75683e-05	5.51367e-05	5.51367e-05	2.75683e-05	0.000510014	0.000523798	6.89208e-05	4.13525e-05	5.51367e-05	4.13525e-05	9.64892e-05	9.64892e-05	k__Bacteria;p__Proteobacteria;c__Gammaproteobacteria;o__Enterobacterales
OTU_53	0.000261899	0	0	0	0	0	8.2705e-05	8.2705e-05	1.37842e-05	0	0	0	6.89208e-05	1.37842e-05	0	0	6.89208e-05	1.37842e-05	k__Bacteria;p__Firmicutes;c__Clostridia;o__Peptostreptococcales-Tissierellales;f__Peptostreptococcaceae;g__Acetoanaerobium;s__
OTU_54	5.51367e-05	0.000689208	0.000372173	0	0	0	0	1.37842e-05	0	0.000234331	0	0	2.75683e-05	0	0	0	5.51367e-05	0	k__Bacteria;p__Proteobacteria;c__Gammaproteobacteria;o__Burkholderiales;f__Comamonadaceae;g__Hydrogenophaga;s__
OTU_55	0.000110273	9.64892e-05	1.37842e-05	8.2705e-05	0.000124058	0.000124058	0	5.51367e-05	0	1.37842e-05	0.000110273	4.13525e-05	0	5.51367e-05	6.89208e-05	0	2.75683e-05	0	k__Bacteria;p__Firmicutes;c__Bacilli;o__Lactobacillales;f__Enterococcaceae;g__Enterococcus;s__Enterococcus_faecalis
OTU_56	0.000137842	0	4.13525e-05	0.00082705	0	0.000468662	0	0	5.51367e-05	0.000303252	1.37842e-05	0.000124058	4.13525e-05	5.51367e-05	0	0	5.51367e-05	0.000179194	k__Bacteria;p__Proteobacteria;c__Gammaproteobacteria;o__Enterobacterales;f__Yersiniaceae;g__Serratia;s__Serratia_marcescens
OTU_57	0	0	0	0.00307387	0	0	0	0	0	0	0	0	0	0	0	0	0	0	k__Bacteria;p__Firmicutes;c__Negativicutes;o__Veillonellales-Selenomonadales;f__Veillonellaceae;g__Megasphaera;s__
OTU_58	0	0	0	0	0	0	4.13525e-05	0	0	6.89208e-05	0	4.13525e-05	0.00100624	0.000427309	0.00100624	9.64892e-05	0	0	k__Bacteria;p__Planctomycetes;c__unidentified_Planctomycetes;o__Gemmatales;f__Gemmataceae;g__Gemmata;s__
OTU_59	0	0	0	0.000523798	0.00147491	0.00140599	0	0	0	0	0	0	0	0	0	0	0	0	k__Bacteria
OTU_60	0	1.37842e-05	0	9.64892e-05	0.000137842	0.000261899	0	0	2.75683e-05	0	0	0	0	1.37842e-05	0	0	2.75683e-05	0	k__Bacteria;p__Firmicutes;c__Bacilli;o__Lactobacillales;f__Lactobacillaceae;g__Ligilactobacillus;s__Lactobacillus_salivarius
OTU_61	9.64892e-05	9.64892e-05	8.2705e-05	5.51367e-05	0	0.000179194	0	4.13525e-05	0	0.00016541	4.13525e-05	5.51367e-05	0	5.51367e-05	1.37842e-05	0	0	2.75683e-05	k__Bacteria;p__Proteobacteria;c__Alphaproteobacteria;o__Rhizobiales;f__unidentified_Rhizobiales;g__Phreatobacter;s__
OTU_62	1.37842e-05	4.13525e-05	0	1.37842e-05	0	0	6.89208e-05	4.13525e-05	9.64892e-05	0.000137842	0.000151626	6.89208e-05	0.000468662	0.000537583	0.000468662	5.51367e-05	1.37842e-05	1.37842e-05	k__Bacteria;p__Actinobacteria;c__unidentified_Actinobacteria;o__Micrococcales;f__Microbacteriaceae;g__Agromyces;s__Agromyces_sp
OTU_63	9.64892e-05	0.000303252	0.000606503	1.37842e-05	1.37842e-05	0	1.37842e-05	0	0	0.000234331	0	0.000137842	0	0	2.75683e-05	0	1.37842e-05	0	k__Bacteria;p__Proteobacteria;c__Gammaproteobacteria;o__Pseudomonadales;f__Moraxellaceae;g__Acinetobacter;s__Acinetobacter_pittii
OTU_64	0	2.75683e-05	4.13525e-05	0	0	0	0	0	0	0.000234331	0	5.51367e-05	0	0	0	0	9.64892e-05	2.75683e-05	k__Bacteria;p__Proteobacteria;c__Alphaproteobacteria;o__Sphingomonadales;f__Sphingomonadaceae;g__Altererythrobacter;s__
OTU_65	5.51367e-05	0.000895971	0.000344604	0	0	0	0	0	0	9.64892e-05	0	0	0	0	0	0	1.37842e-05	0	k__Bacteria
OTU_66	8.2705e-05	0.000179194	0.000151626	0	0	1.37842e-05	0	4.13525e-05	0	0.00016541	4.13525e-05	2.75683e-05	0	4.13525e-05	1.37842e-05	4.13525e-05	9.64892e-05	0	k__Bacteria;p__Proteobacteria;c__Gammaproteobacteria;o__Enterobacterales;f__Vibrionaceae;g__Vibrio
OTU_67	0.000110273	0	0	0	0	0	5.51367e-05	5.51367e-05	2.75683e-05	0	0	0	0	0	0	0	0	0	k__Bacteria;p__Firmicutes;c__Clostridia;o__Lachnospirales;f__Lachnospiraceae;g__XBB1006;s__
OTU_68	9.64892e-05	0.001916	0.000206763	0	0	0	0	0	0	9.64892e-05	0	4.13525e-05	0	0	0	0	0	0	k__Bacteria;p__Bacteroidota;c__Bacteroidia;o__Cytophagales;f__Spirosomaceae;g__Flectobacillus;s__Flectobacillus_roseus
OTU_69	0	0	0	0.000868403	0.00033082	0.000578935	0	0	0	0	0	0	0	0	0	0	0	0	k__Bacteria;p__Desulfobacterota;c__Desulfovibrionia;o__Desulfovibrionales;f__Desulfovibrionaceae;g__Desulfovibrio
OTU_70	8.2705e-05	0.00119922	0.000882187	5.51367e-05	0	0	0	0	0	0.000124058	0	0	0	0	0	0	0	0	k__Bacteria;p__Firmicutes;c__Clostridia;o__Lachnospirales;f__Lachnospiraceae
OTU_71	5.51367e-05	5.51367e-05	0.000730561	0.000303252	6.89208e-05	4.13525e-05	2.75683e-05	0	0	0.000261899	0	0	0	0	0	0	4.13525e-05	0	k__Bacteria;p__Proteobacteria;c__Alphaproteobacteria;o__Caulobacterales;f__Caulobacteraceae;g__Brevundimonas;s__Brevundimonas_diminuta
OTU_72	0	0	0	0.00507257	0	0.000551367	0	0	0	0	0	0	0	0	0	0	0	0	k__Bacteria;p__Bacteroidota;c__Bacteroidia;o__Bacteroidales;f__Rikenellaceae;g__Rikenellaceae_RC9_gut_group;s__
OTU_73	0	0	0	0	0.00232952	0.000206763	0	0	0	0	0	0	0	0	0	0	0	0	k__Bacteria;p__Bacteroidota;c__Bacteroidia;o__Bacteroidales
OTU_74	0	0	5.51367e-05	0	0	5.51367e-05	0	9.64892e-05	0	0.000124058	9.64892e-05	0.000179194	8.2705e-05	5.51367e-05	0.000124058	9.64892e-05	5.51367e-05	0	k__Bacteria;p__Proteobacteria;c__Alphaproteobacteria;o__Rhizobiales;f__Devosiaceae;g__Devosia;s__
OTU_75	4.13525e-05	8.2705e-05	5.51367e-05	5.51367e-05	0	1.37842e-05	4.13525e-05	0	4.13525e-05	0.000179194	2.75683e-05	0	1.37842e-05	0	0	0	4.13525e-05	2.75683e-05	k__Bacteria;p__Proteobacteria;c__Gammaproteobacteria;o__Burkholderiales;f__Comamonadaceae;g__Delftia;s__Delftia_acidovorans
OTU_76	0	0.000179194	0.00016541	0	0	0	0	0	0	0.000179194	1.37842e-05	0	0	0	0	0	0	0	k__Bacteria;p__Bacteroidota;c__Bacteroidia;o__Cytophagales;f__Spirosomaceae;g__Lacihabitans;s__
OTU_77	4.13525e-05	6.89208e-05	6.89208e-05	0	0	0	1.37842e-05	0	0	0.000192978	0	1.37842e-05	0	2.75683e-05	2.75683e-05	0	0	0	k__Bacteria;p__Bacteroidota;c__Bacteroidia;o__Cytophagales;f__Spirosomaceae;g__Runella
OTU_78	1.37842e-05	2.75683e-05	0	0	0	0	4.13525e-05	5.51367e-05	4.13525e-05	2.75683e-05	0.00016541	4.13525e-05	0	9.64892e-05	8.2705e-05	4.13525e-05	0	0	k__Bacteria;p__Proteobacteria;c__Gammaproteobacteria;o__Xanthomonadales;f__Xanthomonadaceae;g__Thermomonas;s__
OTU_79	4.13525e-05	9.64892e-05	5.51367e-05	1.37842e-05	0	0.000303252	0	0	0	0.000179194	4.13525e-05	1.37842e-05	0	2.75683e-05	0	0	6.89208e-05	4.13525e-05	k__Bacteria;p__Proteobacteria;c__Gammaproteobacteria;o__Burkholderiales;f__Comamonadaceae
OTU_80	1.37842e-05	0.000179194	0.000413525	0.000179194	2.75683e-05	0	0	0	0	9.64892e-05	0	5.51367e-05	0	0	0	0	6.89208e-05	4.13525e-05	k__Bacteria;p__Proteobacteria;c__Alphaproteobacteria;o__Caulobacterales;f__Caulobacteraceae;g__Brevundimonas
OTU_81	2.75683e-05	0.000110273	0	0	0	0	0	2.75683e-05	1.37842e-05	0	4.13525e-05	0	5.51367e-05	5.51367e-05	5.51367e-05	0	6.89208e-05	1.37842e-05	k__Bacteria;p__unidentified_Bacteria;c__Alphaproteobacteria;o__unidentified_Alphaproteobacteria;f__unidentified_Alphaproteobacteria;g__unidentified_Alphaproteobacteria;s__bacterium_enrichment_culture_clone_Anammox_49
OTU_82	4.13525e-05	0.000840834	1.37842e-05	0	0	0	0	0	0	4.13525e-05	1.37842e-05	2.75683e-05	0	2.75683e-05	1.37842e-05	1.37842e-05	0	4.13525e-05	k__Bacteria
OTU_83	0	0	0	0.00144734	6.89208e-05	0.000441093	0	0	0	0	0	0	0	0	0	0	0	0	k__Bacteria;p__Desulfobacterota;c__Desulfovibrionia;o__Desulfovibrionales;f__Desulfovibrionaceae;g__Desulfovibrio;s__bacterium_'New_Zealand_D'
OTU_84	8.2705e-05	4.13525e-05	5.51367e-05	0	0	1.37842e-05	4.13525e-05	0	0	2.75683e-05	0.000124058	2.75683e-05	0.000441093	0.000730561	0.000275683	0	1.37842e-05	2.75683e-05	k__Bacteria;p__Proteobacteria;c__Alphaproteobacteria;o__Rhodobacterales;f__Rhodobacteraceae;g__Rubellimicrobium;s__
OTU_85	4.13525e-05	0.00103381	0.000206763	0.000344604	0	0.000179194	0	0	0	4.13525e-05	0	0	0	0	0	0	0	0	k__Bacteria;p__Firmicutes;c__Clostridia;o__Lachnospirales;f__Lachnospiraceae;g__Lachnoclostridium;s__
OTU_86	4.13525e-05	0.000551367	0.000275683	0.000234331	0.000372173	0.00033082	0	2.75683e-05	0	8.2705e-05	0	0	0	0	0	0	0	0	k__Bacteria;p__Firmicutes;c__Clostridia;o__Lachnospirales;f__Lachnospiraceae;g__Blautia
OTU_87	0	0	0	0.00206763	0.00119922	0.00242601	0	0	0	2.75683e-05	0	0	0	0	0	0	0	0	k__Bacteria;p__Firmicutes;c__Clostridia;o__Lachnospirales;f__Lachnospiraceae;g__[Ruminococcus]_torques_group
OTU_88	0	0.000675424	0.000179194	0	0	2.75683e-05	4.13525e-05	0	0	0.000261899	0	0	0	0	0	0	0	0	k__Bacteria;p__unidentified_Bacteria;c__Bacteroidia;o__Chitinophagales;f__Saprospiraceae
OTU_89	0	0	0	0.000882187	6.89208e-05	0.000303252	0	0	0	0	0	0	0	0	0	0	0	0	k__Bacteria;p__Desulfobacterota;c__Desulfovibrionia;o__Desulfovibrionales;f__Desulfovibrionaceae;g__Desulfovibrio
OTU_90	0.000124058	5.51367e-05	4.13525e-05	1.37842e-05	0	0	9.64892e-05	9.64892e-05	1.37842e-05	9.64892e-05	8.2705e-05	0.000206763	0.000137842	9.64892e-05	0.000151626	4.13525e-05	5.51367e-05	0	k__Bacteria;p__Proteobacteria;c__Gammaproteobacteria;o__Diplorickettsiales;f__Diplorickettsiaceae;g__Aquicella;s__
OTU_91	4.13525e-05	4.13525e-05	5.51367e-05	9.64892e-05	0	0.000206763	0	4.13525e-05	1.37842e-05	5.51367e-05	1.37842e-05	5.51367e-05	1.37842e-05	9.64892e-05	1.37842e-05	0	0	4.13525e-05	k__Bacteria;p__Proteobacteria;c__Alphaproteobacteria;o__Rhizobiales;f__Hyphomicrobiaceae;g__Hyphomicrobium;s__
OTU_92	0	0	0	0.00129571	0.000895971	0.000220547	0	0	0	0	0	0	0	0	0	4.13525e-05	0	0	k__Bacteria;p__Desulfobacterota;c__Desulfovibrionia;o__Desulfovibrionales;f__Desulfovibrionaceae;g__Desulfovibrio;s__Desulfovibrio_piger
OTU_93	0.000151626	8.2705e-05	1.37842e-05	2.75683e-05	0	0	0.000137842	6.89208e-05	0.000124058	0.000124058	0.000124058	0.000124058	8.2705e-05	0.000358388	0.00016541	0	2.75683e-05	4.13525e-05	k__Bacteria;p__Proteobacteria;c__Alphaproteobacteria;o__Sphingomonadales;f__Sphingomonadaceae;g__Sphingomonas
OTU_94	0	0	0	0.000592719	0.000124058	0.000675424	0	0	0	0	0	0	0	0	0	0	0	0	k__Bacteria;p__Firmicutes;c__Clostridia;o__Oscillospirales;f__[Eubacterium]_coprostanoligenes_group;g__;s__
OTU_95	0	0	0	0.000647856	0.000978676	0.000840834	0	0	0	0	0	0	0	0	0	0	0	0	k__Bacteria;p__Firmicutes;c__Clostridia;o__Oscillospirales;f__Ruminococcaceae;g__Faecalibacterium;s__
OTU_96	0	9.64892e-05	2.75683e-05	9.64892e-05	1.37842e-05	0	9.64892e-05	9.64892e-05	1.37842e-05	0	4.13525e-05	6.89208e-05	0.000151626	0.000124058	9.64892e-05	0	0	0	k__Bacteria;p__Proteobacteria;c__Alphaproteobacteria;o__Rhizobiales;f__Beijerinckiaceae
OTU_97	0	0	0	0	0	0	0	1.37842e-05	0	5.51367e-05	5.51367e-05	9.64892e-05	1.37842e-05	5.51367e-05	4.13525e-05	0	0	0	k__Bacteria;p__unidentified_Bacteria;c__Gammaproteobacteria;o__Diplorickettsiales;f__Diplorickettsiaceae;g__;s__
OTU_98	0.000124058	0.000234331	0.000179194	0	0	4.13525e-05	9.64892e-05	0.000110273	0	8.2705e-05	0.000179194	0.000151626	0.000261899	0.00033082	0.000234331	5.51367e-05	0.000289468	2.75683e-05	k__Bacteria;p__Proteobacteria;c__Alphaproteobacteria;o__Rhizobiales;f__Rhizobiaceae;g__Pseudaminobacter;s__
OTU_99	2.75683e-05	9.64892e-05	0	0	0	0	1.37842e-05	4.13525e-05	0	4.13525e-05	4.13525e-05	1.37842e-05	0	1.37842e-05	0	0	4.13525e-05	0	k__Bacteria;p__Proteobacteria;c__Alphaproteobacteria;o__Acetobacterales;f__Acetobacteraceae;g__Roseococcus;s__
OTU_100	0	0.000523798	6.89208e-05	2.75683e-05	0	1.37842e-05	0	0	0	1.37842e-05	0	1.37842e-05	0	0	0	0	0	0	k__Bacteria;p__unidentified_Bacteria;c__Bacteroidia;o__Chitinophagales;f__;g__;s__
OTU_101	0	0	5.51367e-05	0.000840834	0	0	0	0	0	0	0	0	0	0	0	0	0	0	k__Bacteria;p__Proteobacteria;c__Gammaproteobacteria;o__Pseudomonadales;f__Moraxellaceae;g__Enhydrobacter;s__Moraxella_osloensis
OTU_102	0	0	0	0.000179194	2.75683e-05	0.000551367	0	0	0	0	0	0	0	0	0	0	0	0	k__Bacteria;p__Firmicutes;c__Clostridia;o__Lachnospirales;f__Lachnospiraceae;g__Shuttleworthia;s__
OTU_103	0	0	0	0.000303252	0.000234331	0.000234331	0	0	0	0	5.51367e-05	0	0	0	0	0	0	0	k__Bacteria;p__Proteobacteria;c__Gammaproteobacteria;o__Burkholderiales;f__Rhodocyclaceae;g__Dechloromonas;s__
OTU_104	5.51367e-05	0	2.75683e-05	1.37842e-05	0	1.37842e-05	0.000192978	0.000248115	0.000620288	0.000151626	9.64892e-05	0.000261899	1.37842e-05	5.51367e-05	5.51367e-05	5.51367e-05	5.51367e-05	0.000192978	k__Bacteria;p__Firmicutes;c__Bacilli;o__Bacillales;f__Bacillaceae;g__Bacillus;s__Bacillus_thermolactis
OTU_105	9.64892e-05	2.75683e-05	2.75683e-05	0	0	0	2.75683e-05	6.89208e-05	0	5.51367e-05	5.51367e-05	5.51367e-05	8.2705e-05	5.51367e-05	0	1.37842e-05	0	4.13525e-05	k__Bacteria;p__Proteobacteria;c__Alphaproteobacteria;o__Rhodospirillales;f__Rhodospirillaceae;g__Insolitispirillum
OTU_106	0.00816023	0.00289468	0.0133844	0.00108895	0.000137842	0.000289468	9.64892e-05	0.00033082	0.000192978	0.00668532	0.00221925	0.00267413	0.000785698	0.0011303	0.000868403	0.000289468	0.0022606	0.000248115	k__Bacteria;p__Proteobacteria;c__Gammaproteobacteria;o__Pseudomonadales;f__Moraxellaceae;g__Acinetobacter;s__Acinetobacter_sp_ACNIH2
OTU_107	0	0	0	0.00100624	2.75683e-05	0	0	0	0	0	0	0	0	0	0	0	0	0	k__Bacteria;p__Actinobacteriota;c__Coriobacteriia;o__Coriobacteriales;f__Atopobiaceae;g__Atopobium;s__
OTU_108	2.75683e-05	0	2.75683e-05	0	0	0	4.13525e-05	5.51367e-05	1.37842e-05	1.37842e-05	6.89208e-05	4.13525e-05	5.51367e-05	0.000137842	4.13525e-05	1.37842e-05	2.75683e-05	2.75683e-05	k__Bacteria;p__Proteobacteria;c__Alphaproteobacteria;o__Rhizobiales;f__Pleomorphomonadaceae;g__Chthonobacter;s__
OTU_109	4.13525e-05	9.64892e-05	4.13525e-05	5.51367e-05	0	0	0	1.37842e-05	5.51367e-05	5.51367e-05	2.75683e-05	0	0	0	0	0	0	0	k__Bacteria;p__Proteobacteria;c__Gammaproteobacteria;o__Enterobacterales;f__Vibrionaceae;g__Vibrio;s__Vibrio_diabolicus
OTU_110	5.51367e-05	0.000137842	0.000206763	0	0	0	2.75683e-05	0	0	1.37842e-05	1.37842e-05	0	0	0	0	0	2.75683e-05	2.75683e-05	k__Bacteria;p__Proteobacteria;c__Gammaproteobacteria;o__Enterobacterales;f__Alteromonadaceae;g__Rheinheimera;s__
OTU_111	0	0	4.13525e-05	0	4.13525e-05	0	4.13525e-05	5.51367e-05	0	0	5.51367e-05	0	4.13525e-05	5.51367e-05	0	0	2.75683e-05	4.13525e-05	k__Bacteria;p__Proteobacteria;c__Alphaproteobacteria;o__Reyranellales;f__Reyranellaceae;g__Reyranella;s__
OTU_112	4.13525e-05	2.75683e-05	0	0	2.75683e-05	4.13525e-05	8.2705e-05	2.75683e-05	5.51367e-05	0	5.51367e-05	4.13525e-05	4.13525e-05	0.000206763	0.000110273	4.13525e-05	0	0	k__Bacteria;p__Actinobacteria;c__unidentified_Actinobacteria;o__Frankiales;f__Sporichthyaceae;g__Longivirga;s__
OTU_113	9.64892e-05	0.000702993	0.000303252	1.37842e-05	0	9.64892e-05	1.37842e-05	0	1.37842e-05	0.000234331	2.75683e-05	1.37842e-05	0	5.51367e-05	0	2.75683e-05	0.000192978	0	k__Bacteria;p__Proteobacteria;c__Gammaproteobacteria;o__Burkholderiales;f__Comamonadaceae;g__Acidovorax
OTU_114	5.51367e-05	0.000206763	0.000151626	0	0	0	0	1.37842e-05	1.37842e-05	0.000220547	2.75683e-05	5.51367e-05	0	4.13525e-05	4.13525e-05	0	9.64892e-05	1.37842e-05	k__Bacteria;p__Proteobacteria;c__Gammaproteobacteria;o__Enterobacterales;f__Pseudoalteromonadaceae;g__Pseudoalteromonas
OTU_115	0	0	0.000261899	2.75683e-05	0	0	0	0	1.37842e-05	5.51367e-05	0	4.13525e-05	0	0	0	0	5.51367e-05	0	k__Bacteria;p__Proteobacteria;c__Gammaproteobacteria;o__Xanthomonadales;f__Xanthomonadaceae;g__Stenotrophomonas;s__Stenotrophomonas_acidaminiphila
OTU_116	8.2705e-05	0	0	0	0	0	4.13525e-05	4.13525e-05	4.13525e-05	0	2.75683e-05	5.51367e-05	0	0	0	0	2.75683e-05	0	k__Bacteria;p__Firmicutes;c__Clostridia;o__Peptostreptococcales-Tissierellales;f__Peptostreptococcaceae;g__Proteocatella;s__
OTU_117	2.75683e-05	0.000303252	0.000179194	0	0	0	2.75683e-05	1.37842e-05	0	0.000151626	5.51367e-05	4.13525e-05	0	0	0	0	0.000124058	0	k__Bacteria;p__Proteobacteria;c__Gammaproteobacteria;o__Burkholderiales;f__Chromobacteriaceae;g__Vogesella;s__
OTU_118	1.37842e-05	5.51367e-05	1.37842e-05	0	0	5.51367e-05	1.37842e-05	0	0	0	2.75683e-05	0	0.000234331	0.000275683	0.000289468	0	0	0	k__Bacteria;p__unidentified_Bacteria;c__Saccharimonadia;o__Saccharimonadales;f__;g__;s__
OTU_119	0.000179194	0.000220547	0.000289468	4.13525e-05	0.000124058	0.000124058	6.89208e-05	0.000220547	0.000303252	0.000303252	8.2705e-05	0.000151626	4.13525e-05	0.000124058	0.000151626	0.000151626	0.000206763	0.000179194	k__Bacteria;p__Proteobacteria;c__Gammaproteobacteria;o__Pseudomonadales;f__Pseudomonadaceae;g__Pseudomonas;s__Pseudomonas_peli
OTU_120	0	0	0	0	0	2.75683e-05	0	0	1.37842e-05	5.51367e-05	0.000151626	4.13525e-05	0	4.13525e-05	4.13525e-05	0	0	1.37842e-05	k__Bacteria
OTU_121	0	0	0	0.000523798	0	0	0	0	0	0	0	0	0	0	0	0	0	0	k__Bacteria;p__Fusobacteriota;c__Fusobacteriia;o__Fusobacteriales;f__Leptotrichiaceae;g__Sneathia;s__Sneathia_sanguinegens
OTU_122	0	0	0	0.00033082	8.2705e-05	0.000248115	0	0	0	1.37842e-05	5.51367e-05	0	0	0	0	0	0	0	k__Bacteria;p__Firmicutes;c__Clostridia;o__Clostridia_UCG-014;f__;g__;s__
OTU_123	1.37842e-05	0.000234331	4.13525e-05	0	0	0	4.13525e-05	0	0	1.37842e-05	0	4.13525e-05	0	0	0	0	4.13525e-05	0	k__Bacteria;p__Firmicutes;c__Clostridia;o__Clostridiales;f__Clostridiaceae;g__Clostridium_sensu_stricto_1
OTU_124	6.89208e-05	0	2.75683e-05	0	0	0	1.37842e-05	1.37842e-05	0	5.51367e-05	8.2705e-05	9.64892e-05	5.51367e-05	5.51367e-05	1.37842e-05	4.13525e-05	0	0	k__Bacteria
OTU_125	0.0800722	0.0659297	0.0544061	0.071209	0.0810371	0.0767227	0.0967924	0.0895833	0.0973851	0.0559637	0.0243842	0.0429515	0.0727804	0.061629	0.0629936	0.0816988	0.212166	0.207038	k__Bacteria;p__Proteobacteria;c__Gammaproteobacteria;o__Enterobacterales;f__Aeromonadaceae;g__Aeromonas
OTU_126	0	4.13525e-05	0	0	1.37842e-05	0	1.37842e-05	0	0	0	6.89208e-05	0	5.51367e-05	4.13525e-05	8.2705e-05	0	0	0	k__Bacteria;p__Proteobacteria;c__Gammaproteobacteria;o__Xanthomonadales;f__Xanthomonadaceae;g__Arenimonas;s__
OTU_127	0	0	0	0.000151626	0.000413525	0.00049623	0	0	0	0	0	0	0	0	0	0	0	0	k__Bacteria;p__Firmicutes;c__Clostridia;o__Lachnospirales;f__Lachnospiraceae
OTU_128	6.89208e-05	4.13525e-05	2.75683e-05	4.13525e-05	0	0	4.13525e-05	0	2.75683e-05	9.64892e-05	0	0	0	0.000151626	8.2705e-05	0	0	0	k__Bacteria;p__unidentified_Bacteria;c__Saccharimonadia;o__Saccharimonadales;f__Saccharimonadaceae;g__TM7a;s__
OTU_129	0	0	0	0.000124058	9.64892e-05	0.000179194	0	0	0	0	0	0	0	0	0	0	0	0	k__Bacteria;p__unidentified_Bacteria;c__Thermodesulfovibrionia;o__;f__;g__;s__
OTU_130	0	0	0	0.000234331	2.75683e-05	0.000358388	0	0	0	0	0	0	0	0	0	0	0	0	k__Bacteria;p__unidentified_Bacteria;c__Thermodesulfovibrionia;o__;f__;g__;s__
OTU_131	8.2705e-05	8.2705e-05	0.000151626	1.37842e-05	0	0	0	0	0	5.51367e-05	0	4.13525e-05	0	0	0	0	5.51367e-05	2.75683e-05	k__Bacteria;p__Proteobacteria;c__Alphaproteobacteria;o__Rhizobiales;f__Devosiaceae;g__Devosia;s__Devosia_riboflavina
OTU_132	0	0	0	0.00166788	0	0	0	0	0	0	0	0	0	0	0	0	0	0	k__Bacteria;p__Actinobacteria;c__unidentified_Actinobacteria;o__Bifidobacteriales;f__Bifidobacteriaceae;g__Gardnerella
OTU_133	4.13525e-05	1.37842e-05	0.000289468	9.64892e-05	0	0	0	0	0	6.89208e-05	0	0	0	0	2.75683e-05	0	4.13525e-05	0	k__Bacteria;p__Firmicutes;c__Bacilli;o__Exiguobacterales;f__Exiguobacteraceae;g__Exiguobacterium;s__Exiguobacterium_sp_AT1b
OTU_134	4.13525e-05	9.64892e-05	6.89208e-05	1.37842e-05	0	0	4.13525e-05	2.75683e-05	4.13525e-05	5.51367e-05	1.37842e-05	4.13525e-05	0	4.13525e-05	0	0	0	2.75683e-05	k__Bacteria;p__Firmicutes;c__Bacilli;o__Lactobacillales;f__Streptococcaceae;g__Streptococcus;s__Streptococcus_sp_FF10
OTU_135	0	0.000179194	0.000441093	0	1.37842e-05	0	0	0	0	0	0	0	0	0	0	0	0	0	Unknown
OTU_136	0	0	0	0.000303252	0.000179194	9.64892e-05	0	0	0	0	0	0	0	0	0	0	0	0	k__Bacteria;p__Proteobacteria;c__Gammaproteobacteria;o__Burkholderiales;f__Gallionellaceae;g__Sideroxydans;s__
OTU_137	0.000179194	4.13525e-05	4.13525e-05	5.51367e-05	0	2.75683e-05	1.37842e-05	5.51367e-05	0	8.2705e-05	0.000137842	6.89208e-05	0	2.75683e-05	2.75683e-05	0	0	5.51367e-05	k__Bacteria;p__Firmicutes;c__Bacilli;o__Lactobacillales;f__Lactobacillaceae;g__Ligilactobacillus;s__Lactobacillus_murinus
OTU_138	0.000179194	0.000124058	0.000137842	9.64892e-05	8.2705e-05	0	0.000220547	9.64892e-05	0.000206763	0.000179194	9.64892e-05	0.000206763	0.000468662	0.000151626	0.000840834	0.000275683	0.000344604	0.000523798	k__Bacteria;p__Proteobacteria;c__Gammaproteobacteria;o__Enterobacterales
OTU_139	0	4.13525e-05	1.37842e-05	0	2.75683e-05	0	1.37842e-05	2.75683e-05	4.13525e-05	0	4.13525e-05	5.51367e-05	4.13525e-05	5.51367e-05	0.000124058	0	0	0	k__Bacteria;p__Actinobacteriota;c__Acidimicrobiia;o__Microtrichales;f__Iamiaceae;g__Iamia;s__Aquihabitans_daechungensis
OTU_140	4.13525e-05	4.13525e-05	0	0	0	0	2.75683e-05	4.13525e-05	0	0	5.51367e-05	0	0	0.000110273	2.75683e-05	0	0	0	k__Bacteria;p__Proteobacteria;c__Gammaproteobacteria;o__Burkholderiales;f__Comamonadaceae;g__Inhella
OTU_141	5.51367e-05	4.13525e-05	0.000151626	0	0	0	2.75683e-05	5.51367e-05	0	6.89208e-05	0	5.51367e-05	0	5.51367e-05	1.37842e-05	0	0	5.51367e-05	k__Bacteria;p__Firmicutes;c__Bacilli;o__Lactobacillales;f__Lactobacillaceae;g__Lactiplantibacillus;s__Lactobacillus_plantarum
OTU_142	0.000261899	0	0	0	0	0	4.13525e-05	4.13525e-05	6.89208e-05	0.00016541	9.64892e-05	1.37842e-05	2.75683e-05	1.37842e-05	0	0	0	5.51367e-05	k__Bacteria;p__Bacteroidota;c__Bacteroidia;o__Bacteroidales;f__Muribaculaceae;g__;s__
OTU_143	0	0	0	0	0	1.37842e-05	0	0	0	0	0	0	0	0	0	0	0	0	k__Bacteria;p__Desulfobacterota;c__Desulfuromonadia;o__Geobacterales;f__Geobacteraceae;g__Geobacter;s__Geobacter_anodireducens
OTU_144	2.75683e-05	0.000124058	0	8.2705e-05	0	0.000454878	0	0	2.75683e-05	6.89208e-05	1.37842e-05	4.13525e-05	2.75683e-05	1.37842e-05	0	2.75683e-05	2.75683e-05	2.75683e-05	k__Bacteria;p__Proteobacteria;c__Alphaproteobacteria;o__Sphingomonadales;f__Sphingomonadaceae;g__Novosphingobium;s__
OTU_145	0.000592719	2.75683e-05	0	0	0	0	0	0	0	0	4.13525e-05	0	1.37842e-05	0	0	0	0	0	k__Bacteria;p__Cyanobacteria;c__Cyanobacteriia;o__Chloroplast;f__unidentified_Chloroplast;g__unidentified_Chloroplast;s__Lolium_perenne
OTU_146	9.64892e-05	0	0	0	4.13525e-05	5.51367e-05	1.37842e-05	6.89208e-05	0	0.000151626	0.000151626	0	0	0.000179194	0	0	6.89208e-05	4.13525e-05	k__Bacteria;p__Firmicutes;c__Clostridia;o__Oscillospirales;f__Ruminococcaceae;g__Faecalibacterium
OTU_147	4.13525e-05	0.000137842	0	0	0	0	0	0	0	4.13525e-05	4.13525e-05	0	0	0	0	0	0	0	k__Bacteria;p__Deinococcota;c__Deinococci;o__Deinococcales;f__Deinococcaceae;g__Deinococcus;s__Deinococcus_misasensis
OTU_148	2.75683e-05	2.75683e-05	0	1.37842e-05	0	0	4.13525e-05	1.37842e-05	6.89208e-05	5.51367e-05	4.13525e-05	0	5.51367e-05	1.37842e-05	4.13525e-05	0	0	6.89208e-05	k__Bacteria;p__Firmicutes;c__Bacilli;o__Bacillales;f__Planococcaceae;g__Sporosarcina;s__
OTU_149	4.13525e-05	0	0	0	0	1.37842e-05	0	2.75683e-05	0	0	0	0	0	4.13525e-05	4.13525e-05	0	1.37842e-05	1.37842e-05	k__Bacteria;p__Proteobacteria;c__Alphaproteobacteria;o__Rhizobiales;f__Hyphomicrobiaceae;g__Pedomicrobium;s__
OTU_150	9.64892e-05	0.000206763	4.13525e-05	0	0	0	0	0	0	2.75683e-05	0	1.37842e-05	0	2.75683e-05	5.51367e-05	0	9.64892e-05	1.37842e-05	k__Bacteria;p__Proteobacteria;c__Gammaproteobacteria;o__Burkholderiales;f__Comamonadaceae;g__Pelomonas
OTU_151	0	1.37842e-05	2.75683e-05	0	0	0	0	0	2.75683e-05	0	1.37842e-05	4.13525e-05	0	0	2.75683e-05	2.75683e-05	5.51367e-05	0	k__Bacteria;p__Firmicutes;c__Clostridia;o__Clostridiales;f__Clostridiaceae;g__Clostridium_sensu_stricto_3;s__Clostridiaceae_bacterium
OTU_152	0	0	0	0	0	0	0	0	0	0	0	0	0	9.64892e-05	4.13525e-05	0	0	5.51367e-05	k__Bacteria;p__unidentified_Bacteria;c__Saccharimonadia;o__Saccharimonadales;f__;g__;s__
OTU_153	2.75683e-05	0	0	0	0	0	8.2705e-05	0	4.13525e-05	9.64892e-05	9.64892e-05	4.13525e-05	0	4.13525e-05	2.75683e-05	4.13525e-05	0	0	k__Bacteria;p__unidentified_Bacteria;c__Syntrophobacteria;o__Syntrophobacterales;f__;g__;s__
OTU_154	0.000206763	5.51367e-05	0	0.000179194	0.000151626	5.51367e-05	2.75683e-05	4.13525e-05	1.37842e-05	5.51367e-05	2.75683e-05	5.51367e-05	0	0	0	4.13525e-05	0	0	k__Bacteria;p__Firmicutes;c__Bacilli;o__Lactobacillales;f__Lactobacillaceae;g__Limosilactobacillus;s__Lactobacillus_reuteri
OTU_155	0	0.000358388	5.51367e-05	0	0	0	0	4.13525e-05	0	5.51367e-05	0	0	0	0	0	0	0	0	k__Bacteria;p__unidentified_Bacteria;c__Verrucomicrobiae;o__Verrucomicrobiales;f__Verrucomicrobiaceae;g__;s__
OTU_156	0	0	0	0.00049623	0.000702993	0.00108895	0	0	0	0	0	0	0	0	0	0	0	0	k__Bacteria;p__Actinobacteriota;c__Coriobacteriia;o__Coriobacteriales;f__Atopobiaceae;g__Olsenella
OTU_157	0	1.37842e-05	0	0	0	2.75683e-05	0	0	0	5.51367e-05	0.000124058	0	0.00016541	0.000275683	0.000206763	1.37842e-05	0	0	k__Bacteria;p__Cyanobacteria;c__Cyanobacteriia;o__Synechococcales;f__Cyanobiaceae;g__Cyanobium_PCC-6307;s__
OTU_158	0	0	0	0.000124058	0.000124058	0.000220547	0	0	0	0	0	0	0	0	0	0	0	0	k__Bacteria;p__Chloroflexi;c__Dehalococcoidia;o__MSBL5;f__;g__;s__
OTU_159	9.64892e-05	5.51367e-05	5.51367e-05	0.000785698	0.000702993	0.00049623	0	0	2.75683e-05	9.64892e-05	0.000124058	0.000289468	5.51367e-05	1.37842e-05	4.13525e-05	1.37842e-05	0	1.37842e-05	k__Bacteria;p__Proteobacteria;c__Gammaproteobacteria;o__Burkholderiales;f__Hydrogenophilaceae;g__Thiobacillus;s__
OTU_160	1.37842e-05	9.64892e-05	1.37842e-05	0	0	0	0	4.13525e-05	4.13525e-05	0	0	0	1.37842e-05	0	0	0	0	0	k__Bacteria;p__Verrucomicrobiota;c__Verrucomicrobiae;o__Verrucomicrobiales;f__Akkermansiaceae;g__Akkermansia;s__Akkermansia_muciniphila
OTU_161	5.51367e-05	1.37842e-05	0	0	0	0	0	1.37842e-05	0	0	4.13525e-05	2.75683e-05	0	4.13525e-05	4.13525e-05	0	1.37842e-05	4.13525e-05	k__Bacteria;p__Proteobacteria;c__Gammaproteobacteria;o__Enterobacterales;f__Pasteurellaceae;g__Haemophilus;s__Haemophilus_parainfluenzae
OTU_162	5.51367e-05	0.000303252	0	0	0	0	0	0	0	0	0	0	0	0	0	0	0	0	k__Bacteria;p__Firmicutes;c__Clostridia;o__Lachnospirales;f__Lachnospiraceae;g__[Ruminococcus]_gauvreauii_group;s__
OTU_163	0	0	0	0	0	0	2.75683e-05	0	1.37842e-05	1.37842e-05	4.13525e-05	9.64892e-05	0	0	0	0	0	2.75683e-05	k__Bacteria;p__Proteobacteria;c__Alphaproteobacteria;o__Rhizobiales;f__Rhizobiaceae;g__Ensifer;s__Ensifer_meliloti
OTU_164	0	0	0	0.000385957	0.000358388	0.000179194	0	0	0	0	0	0	0	0	0	0	0	0	k__Bacteria;p__Firmicutes;c__Clostridia;o__Oscillospirales;f__Ruminococcaceae;g__Subdoligranulum;s__
OTU_165	6.89208e-05	0	0	0	0	0	5.51367e-05	0	2.75683e-05	0	0	0	0	0	0	0	0	2.75683e-05	k__Bacteria;p__Firmicutes;c__Clostridia;o__Clostridiales;f__Clostridiaceae;g__Clostridium_sensu_stricto_13
OTU_166	5.51367e-05	0.00016541	5.51367e-05	1.37842e-05	0	0	4.13525e-05	0	0	5.51367e-05	5.51367e-05	4.13525e-05	0	5.51367e-05	0	0	0	0	k__Bacteria;p__Proteobacteria;c__Gammaproteobacteria;o__Enterobacterales;f__Vibrionaceae;g__Vibrio
OTU_167	4.13525e-05	2.75683e-05	0	0	0	0	2.75683e-05	1.37842e-05	0	5.51367e-05	0.000179194	0	0	5.51367e-05	1.37842e-05	1.37842e-05	2.75683e-05	0	k__Bacteria;p__Actinobacteria;c__unidentified_Actinobacteria;o__Bifidobacteriales;f__Bifidobacteriaceae;g__Bifidobacterium
OTU_168	0	5.51367e-05	0	0	0	0	0	0	0	0	0	0	0	4.13525e-05	0	0	4.13525e-05	0	k__Bacteria;p__unidentified_Bacteria;c__Thermoleophilia;o__Gaiellales;f__;g__;s__
OTU_169	0	0	0	0.000813266	0	0	0	0	0	0	0	0	0	0	0	0	0	0	k__Bacteria;p__Firmicutes;c__Clostridia;o__Oscillospirales;f__Oscillospiraceae;g__Intestinimonas;s__
OTU_170	0	0	0	0.000399741	0	0.000124058	0	0	0	0	0	0	0	0	0	0	0	0	k__Bacteria;p__Bacteroidota;c__Bacteroidia;o__Bacteroidales;f__Rikenellaceae;g__Rikenellaceae_RC9_gut_group
OTU_171	0	0	0	0.000179194	0	0.000124058	0	0	0	0	0	0	0	0	0	0	0	0	k__Bacteria
OTU_172	0	0	0	0.000179194	0.000151626	0.000137842	0	0	0	0	0	0	0	0	0	0	0	0	k__Bacteria;p__Proteobacteria;c__Gammaproteobacteria;o__Burkholderiales
OTU_173	0	1.37842e-05	2.75683e-05	0.000151626	0	4.13525e-05	0	0	0	0	0	0	0	0	0	0	4.13525e-05	0	k__Bacteria;p__Proteobacteria;c__Gammaproteobacteria;o__Enterobacterales;f__Alteromonadaceae;g__Rheinheimera;s__
OTU_174	0	0	0	0	0	1.37842e-05	0	0	0	0	0	0	0	0	0	0	0	0	k__Bacteria;p__Firmicutes;c__Clostridia;o__Oscillospirales;f__[Eubacterium]_coprostanoligenes_group;g__;s__
OTU_175	0	0.000275683	4.13525e-05	0	0	0	0	0	0	4.13525e-05	0	0	0	0	0	0	0	0	k__Bacteria;p__unidentified_Bacteria;c__Bacteroidia;o__Chitinophagales;f__Chitinophagaceae;g__;s__
OTU_176	0	0	0	0	0	0	0	2.75683e-05	0	1.37842e-05	0.000206763	2.75683e-05	0	0	0	0	0	0	k__Bacteria;p__Firmicutes
OTU_177	1.37842e-05	0	9.64892e-05	0	0	2.75683e-05	2.75683e-05	2.75683e-05	0	4.13525e-05	2.75683e-05	0	6.89208e-05	4.13525e-05	1.37842e-05	0	0	0	k__Bacteria;p__unidentified_Bacteria;c__Thermoleophilia;o__Gaiellales
OTU_178	2.75683e-05	0	5.51367e-05	0	0	0	0	0	0	0	0	0	0	0	0	0	4.13525e-05	0	k__Bacteria;p__Proteobacteria;c__Alphaproteobacteria;o__Caulobacterales;f__Caulobacteraceae;g__Caulobacter
OTU_179	1.37842e-05	0.000220547	4.13525e-05	0	0	5.51367e-05	0	0	0	2.75683e-05	0	0	0	0	0	0	0	0	k__Bacteria;p__Acidobacteriota;c__Blastocatellia;o__Blastocatellales;f__Blastocatellaceae;g__Blastocatella;s__
OTU_180	4.13525e-05	0	0	0	0	0	0	0	0	5.51367e-05	0	0	1.37842e-05	1.37842e-05	0	0	0	0	k__Bacteria;p__Cyanobacteria;c__Cyanobacteriia;o__Chloroplast;f__unidentified_Chloroplast;g__unidentified_Chloroplast
OTU_181	0	0	0	0.000261899	5.51367e-05	0.000647856	0	0	0	0	1.37842e-05	0	0	0	0	0	0	0	k__Bacteria;p__Firmicutes;c__Bacilli;o__Erysipelotrichales;f__Erysipelotrichaceae;g__Turicibacter;s__Turicibacter_sp_H121
OTU_182	0	0	0	9.64892e-05	9.64892e-05	0.000234331	0	0	0	0	0	0	0	0	0	0	0	0	k__Bacteria;p__unidentified_Bacteria;c__Thermodesulfovibrionia;o__;f__;g__;s__
OTU_183	0	0	0	0.000206763	0.000275683	0.000206763	0	0	0	0	0	0	0	0	0	0	0	0	k__Bacteria;p__unidentified_Bacteria;c__Syntrophia;o__Syntrophales;f__;g__;s__
OTU_184	0	2.75683e-05	0	0	0	0	4.13525e-05	5.51367e-05	4.13525e-05	9.64892e-05	0	0	4.13525e-05	0	0	0	4.13525e-05	1.37842e-05	k__Bacteria;p__Firmicutes;c__Clostridia;o__Peptostreptococcales-Tissierellales;f__Family_XI;g__Tepidimicrobium;s__
OTU_185	0	0	0	0.000840834	5.51367e-05	0.000261899	0	0	0	0	0	0	0	0	0	0	0	0	k__Bacteria;p__Firmicutes;c__Negativicutes;o__Acidaminococcales;f__Acidaminococcaceae;g__Phascolarctobacterium;s__
OTU_186	0	5.51367e-05	0	0	0	0	0	0	0	0.000124058	0	0	0	0	0	0	0	0	k__Bacteria
OTU_187	0	1.37842e-05	0	0	0	0	0	2.75683e-05	0	0	0	0	2.75683e-05	0	0	0	4.13525e-05	0	k__Bacteria;p__unidentified_Bacteria;c__Gammaproteobacteria;o__Diplorickettsiales;f__Diplorickettsiaceae;g__;s__
OTU_188	0	0	0	0	2.75683e-05	5.51367e-05	0	0	0	2.75683e-05	0	0	0	0	0	0	0	0	k__Bacteria
OTU_189	0	5.51367e-05	1.37842e-05	0	0	0	0	0	0	0	0	0	0	0	0	0	1.37842e-05	0	k__Bacteria;p__Proteobacteria;c__Gammaproteobacteria;o__Xanthomonadales;f__Rhodanobacteraceae;g__Aquimonas;s__
OTU_190	0	0	0	0	0	0	0	0	0	0	2.75683e-05	4.13525e-05	0	0	0	0	0	0	k__Bacteria;p__Bacteroidota;c__Bacteroidia;o__Bacteroidales;f__Bacteroidetes_vadinHA17;g__;s__
OTU_191	0	0	0	0	0	0	0	2.75683e-05	0	0	0.000137842	0	4.13525e-05	4.13525e-05	4.13525e-05	0	0	0	k__Bacteria;p__Actinobacteria;c__unidentified_Actinobacteria;o__Micrococcales;f__Microbacteriaceae;g__Rhodoluna;s__
OTU_192	0	5.51367e-05	0	6.89208e-05	0	9.64892e-05	0	0	0	0	0	5.51367e-05	2.75683e-05	0	4.13525e-05	0	0	0	k__Bacteria;p__Proteobacteria;c__Alphaproteobacteria;o__Rhizobiales;f__Hyphomicrobiaceae;g__Pedomicrobium;s__Pedomicrobium_americanum
OTU_193	2.75683e-05	1.37842e-05	0	4.13525e-05	0	0.000261899	0	0	0	0	0	1.37842e-05	0	0	0	0	0	1.37842e-05	k__Bacteria;p__Proteobacteria;c__Alphaproteobacteria;o__Rhizobiales;f__Hyphomicrobiaceae;g__Hyphomicrobium;s__
OTU_194	5.51367e-05	0.000110273	0	0	0.000372173	9.64892e-05	0	0	1.37842e-05	5.51367e-05	5.51367e-05	1.37842e-05	0	1.37842e-05	0	0	5.51367e-05	4.13525e-05	k__Bacteria;p__Firmicutes;c__Bacilli;o__Lactobacillales;f__Streptococcaceae;g__Streptococcus
OTU_195	4.13525e-05	1.37842e-05	9.64892e-05	0	0	0	1.37842e-05	6.89208e-05	0	5.51367e-05	5.51367e-05	4.13525e-05	0	2.75683e-05	0	0	0	1.37842e-05	k__Bacteria;p__Firmicutes;c__Bacilli;o__Lactobacillales;f__Lactobacillaceae;g__Lactobacillus;s__Lactobacillus_johnsonii
OTU_196	0	0	0	9.64892e-05	0.000137842	0.000234331	0	0	0	0	0	0	0	0	0	0	0	0	k__Bacteria;p__Firmicutes;c__Bacilli;o__Erysipelotrichales;f__Erysipelotrichaceae;g__Faecalicoccus
OTU_197	0	0	1.37842e-05	0	0	0	0	2.75683e-05	0	0	5.51367e-05	1.37842e-05	5.51367e-05	5.51367e-05	0	0	0	0	k__Bacteria;p__Proteobacteria;c__Alphaproteobacteria;o__Rhizobiales;f__Pleomorphomonadaceae;g__Prosthecomicrobium;s__
OTU_198	0	0	0	0.000124058	5.51367e-05	0.000220547	0	0	0	0	0	0	0	0	0	0	0	0	k__Bacteria;p__unidentified_Bacteria;c__Gammaproteobacteria;o__Burkholderiales;f__Sutterellaceae;g__;s__
OTU_199	0	0	0	0.000124058	0	1.37842e-05	0	0	0	0	0	0	0	0	0	0	0	0	Unknown
OTU_200	1.37842e-05	5.51367e-05	0.000303252	4.13525e-05	0	9.64892e-05	0	0	0	0.000110273	0	0	0	0	0	0	1.37842e-05	0	k__Bacteria;p__Firmicutes;c__Bacilli;o__Exiguobacterales;f__Exiguobacteraceae;g__Exiguobacterium
OTU_201	1.37842e-05	0.000179194	9.64892e-05	2.75683e-05	0	0	1.37842e-05	4.13525e-05	5.51367e-05	8.2705e-05	1.37842e-05	9.64892e-05	0	0.000151626	0.000124058	0	1.37842e-05	1.37842e-05	k__Bacteria;p__Proteobacteria;c__Alphaproteobacteria;o__Rhizobiales;f__Rhizobiaceae;g__Allorhizobium-Neorhizobium-Pararhizobium-Rhizobium
OTU_202	0	6.89208e-05	2.75683e-05	1.37842e-05	0	4.13525e-05	0	0	0	0	0	0	4.13525e-05	0	0	2.75683e-05	0	0	k__Bacteria;p__Acidobacteriota;c__Vicinamibacteria;o__Vicinamibacterales;f__Vicinamibacteraceae;g__;s__
OTU_203	0	0	0	0.000261899	0	0	0	0	0	0	0	0	0	0	0	0	0	0	k__Bacteria;p__Firmicutes;c__Clostridia;o__Peptostreptococcales-Tissierellales;f__Family_XI;g__Parvimonas
OTU_204	9.64892e-05	2.75683e-05	5.51367e-05	0.0080086	5.51367e-05	0.00111652	4.13525e-05	1.37842e-05	8.2705e-05	0.000248115	0.000110273	4.13525e-05	5.51367e-05	1.37842e-05	2.75683e-05	4.13525e-05	0	4.13525e-05	k__Bacteria;p__Proteobacteria;c__Gammaproteobacteria;o__Enterobacterales;f__Enterobacteriaceae;g__Escherichia-Shigella
OTU_205	4.13525e-05	0	0	0	0	0	0	4.13525e-05	0	4.13525e-05	0	0	0	0	2.75683e-05	1.37842e-05	0	0	k__Bacteria;p__Actinobacteria;c__unidentified_Actinobacteria;o__Bifidobacteriales;f__Bifidobacteriaceae;g__Bifidobacterium;s__Bifidobacterium_pseudolongum
OTU_206	4.13525e-05	0	0	0	0	0	0	0	0	0	0	0	0.000124058	9.64892e-05	5.51367e-05	0	0	0	k__Bacteria;p__Verrucomicrobiota;c__Verrucomicrobiae;o__Verrucomicrobiales;f__Rubritaleaceae;g__Luteolibacter;s__
OTU_207	0	0	0	0.00124058	5.51367e-05	2.75683e-05	0	0	0	0	0	0	0	0	0	0	0	0	k__Bacteria
OTU_208	1.37842e-05	0.000124058	5.51367e-05	0	0	0	0	0	1.37842e-05	0	0	0	0	0	0	0	0	0	k__Bacteria;p__unidentified_Bacteria;c__Clostridia;o__Oscillospirales;f__Butyricicoccaceae;g__;s__
OTU_209	0	0	0	6.89208e-05	6.89208e-05	0.000261899	0	0	0	0	0	0	0	0	0	0	0	0	k__Bacteria;p__Acidobacteriota;c__Thermoanaerobaculia;o__Thermoanaerobaculales;f__Thermoanaerobaculaceae;g__Thermoanaerobaculum;s__
OTU_210	0	0	0	0	0	0	0	0	0	0	6.89208e-05	4.13525e-05	5.51367e-05	1.37842e-05	5.51367e-05	0	0	0	k__Bacteria;p__unidentified_Bacteria;c__Babeliae;o__Babeliales
OTU_211	1.37842e-05	0	2.75683e-05	0	0	0	0	0	0	0	1.37842e-05	1.37842e-05	0	0	0	0	0	0	k__Bacteria;p__Proteobacteria;c__Gammaproteobacteria;o__Burkholderiales;f__Chromobacteriaceae;g__Vogesella;s__
OTU_212	0	0	0	0.000399741	0	0	0	0	0	0	0	0	0	0	0	0	0	0	k__Bacteria;p__Firmicutes;c__Clostridia;o__Lachnospirales;f__Lachnospiraceae;g__Shuttleworthia;s__
OTU_213	6.89208e-05	2.75683e-05	9.64892e-05	0	0	0	2.75683e-05	0	5.51367e-05	0	4.13525e-05	4.13525e-05	0	0	0	0	4.13525e-05	0	k__Bacteria;p__Proteobacteria;c__Gammaproteobacteria;o__Pseudomonadales;f__Pseudomonadaceae;g__Pseudomonas
OTU_214	1.37842e-05	4.13525e-05	1.37842e-05	0	0	0	0	0	0	1.37842e-05	4.13525e-05	0	0	0	0	0	0	0	k__Bacteria;p__Proteobacteria;c__Alphaproteobacteria;o__Sphingomonadales;f__Sphingomonadaceae;g__Altererythrobacter;s__Altererythrobacter_buctensis
OTU_215	0	0	0	0.00033082	0.000537583	0.000289468	0	0	0	0	0	0	0	0	0	0	0	0	k__Bacteria;p__Desulfobacterota;c__Desulfobacteria;o__Desulfatiglandales;f__Desulfatiglandaceae;g__Desulfatiglans;s__
OTU_216	4.13525e-05	5.51367e-05	0	8.2705e-05	0	2.75683e-05	0	0	1.37842e-05	0	0	0	0	0	0	0	0	0	k__Bacteria;p__Firmicutes;c__Clostridia;o__Clostridiales;f__Clostridiaceae;g__Clostridium_sensu_stricto_1;s__
OTU_217	0	0.00016541	2.75683e-05	0	0	0	0	0	0	0	0	0	0	0	0	0	0	0	k__Bacteria;p__unidentified_Bacteria;c__Bacteroidia;o__Chitinophagales;f__Saprospiraceae;g__;s__
OTU_218	2.75683e-05	0	0	0.00033082	0	6.89208e-05	0	0	0	0	0	0	0	0	0	0	0	0	k__Bacteria;p__Firmicutes;c__Bacilli;o__Lactobacillales;f__Lactobacillaceae;g__Ligilactobacillus;s__Lactobacillus_aviarius
OTU_219	0	0	0	9.64892e-05	0	0.000261899	0	0	0	0	2.75683e-05	0	0	0	0	0	0	0	k__Bacteria;p__Proteobacteria;c__Alphaproteobacteria;o__Caulobacterales;f__Hyphomonadaceae;g__Hirschia;s__
OTU_220	2.75683e-05	0	0	0	0	0	6.89208e-05	0	0	5.51367e-05	5.51367e-05	4.13525e-05	0	4.13525e-05	2.75683e-05	0	5.51367e-05	0	k__Bacteria;p__unidentified_Bacteria;c__Saccharimonadia;o__Saccharimonadales
OTU_221	5.51367e-05	2.75683e-05	5.51367e-05	0	0	0	0	0	0	2.75683e-05	0	0	0	0	0	0	1.37842e-05	0	k__Bacteria;p__Firmicutes;c__Bacilli;o__Bacillales;f__Bacillaceae;g__Bacillus
OTU_222	0	4.13525e-05	0	0	0	0	0	4.13525e-05	2.75683e-05	4.13525e-05	0	0	2.75683e-05	2.75683e-05	2.75683e-05	0	0	0	k__Bacteria;p__unidentified_Bacteria;c__Acidimicrobiia;o__Microtrichales;f__;g__;s__
OTU_223	0	1.37842e-05	1.37842e-05	4.13525e-05	0	4.13525e-05	0	0	2.75683e-05	1.37842e-05	0	1.37842e-05	0	0	0	0	0	0	k__Bacteria;p__Firmicutes;c__Clostridia;o__Lachnospirales;f__Lachnospiraceae;g__Blautia
OTU_224	0	0	0	0.00049623	0.000551367	0.000303252	0	0	0	2.75683e-05	0	0	0	0	0	0	0	0	k__Bacteria;p__Proteobacteria;c__Gammaproteobacteria;o__Methylococcales;f__Methylomonadaceae;g__Methylobacter;s__
OTU_225	0	0	2.75683e-05	0	0	0	0	0	1.37842e-05	0	0	0	0	0	0	0	1.37842e-05	0	k__Bacteria;p__Firmicutes;c__Bacilli;o__Bacillales;f__Bacillaceae;g__Fictibacillus;s__Fictibacillus_arsenicus
OTU_226	0	0	0	0	0	0	0	0	4.13525e-05	0	5.51367e-05	0	4.13525e-05	5.51367e-05	0	0	0	0	k__Bacteria;p__Bdellovibrionota;c__Bdellovibrionia;o__Bdellovibrionales;f__Bdellovibrionaceae;g__Bdellovibrio;s__Bdellovibrio_sp_oral_clone_CA006
OTU_227	0.000110273	5.51367e-05	0	0	0	0	4.13525e-05	0	4.13525e-05	0	0	0	1.37842e-05	0	0	0	0	2.75683e-05	k__Bacteria;p__Actinobacteria;c__unidentified_Actinobacteria;o__Micrococcales;f__Micrococcaceae
OTU_228	0	0	0	0	0	0	2.75683e-05	0	0	1.37842e-05	0	2.75683e-05	0	4.13525e-05	0	0	0	0	k__Bacteria;p__Proteobacteria;c__Gammaproteobacteria;o__Legionellales;f__Legionellaceae;g__Legionella
OTU_229	5.51367e-05	0	0	5.51367e-05	1.37842e-05	4.13525e-05	1.37842e-05	4.13525e-05	4.13525e-05	6.89208e-05	5.51367e-05	0	0	0	0	0	0	4.13525e-05	k__Bacteria;p__Firmicutes;c__Bacilli;o__Lactobacillales;f__Streptococcaceae;g__Streptococcus
OTU_230	0	0	0	8.2705e-05	0	0.000248115	0	0	0	0	0	0	0	0	0	0	0	0	k__Bacteria;p__Proteobacteria;c__Gammaproteobacteria;o__Burkholderiales;f__Comamonadaceae;g__Rhizobacter;s__
OTU_231	1.37842e-05	0	5.51367e-05	0	0	4.13525e-05	1.37842e-05	1.37842e-05	2.75683e-05	4.13525e-05	0	5.51367e-05	8.2705e-05	0	5.51367e-05	4.13525e-05	0	0	k__Bacteria;p__Proteobacteria;c__Alphaproteobacteria;o__Acetobacterales;f__Acetobacteraceae;g__Roseomonas
OTU_232	4.13525e-05	0	1.37842e-05	0	0	0	2.75683e-05	0	0	1.37842e-05	0	4.13525e-05	0	2.75683e-05	0	0	2.75683e-05	2.75683e-05	k__Bacteria;p__Proteobacteria;c__Gammaproteobacteria;o__Acidiferrobacterales;f__Acidiferrobacteraceae;g__Sulfurifustis;s__Sulfuricaulis_limicola
OTU_233	4.13525e-05	0	0	0	0	0	1.37842e-05	4.13525e-05	0	0	0	0	0	0	0	0	0	0	k__Bacteria;p__Firmicutes;c__Clostridia;o__Clostridiales;f__Clostridiaceae;g__Proteiniclasticum;s__
OTU_234	0	0	0	0.000441093	0	2.75683e-05	0	0	0	0	0	0	0	0	0	0	0	0	k__Bacteria;p__Bacteroidota;c__Bacteroidia;o__Bacteroidales;f__Bacteroidaceae;g__Bacteroides;s__Bacteroides_caecicola
OTU_235	0	0	0	0	0	0	0	0	0	0	0	5.51367e-05	0	0	2.75683e-05	0	4.13525e-05	0	k__Bacteria;p__Proteobacteria;c__Gammaproteobacteria;o__Burkholderiales;f__Comamonadaceae;g__Sphaerotilus;s__Sphaerotilus_natans
OTU_236	0.000385957	0.000647856	0.00049623	4.13525e-05	0	6.89208e-05	0.00100624	0.00183329	0.00033082	0.00103381	0.00442472	0.00132328	0.00631315	0.0127641	0.00527934	0.000813266	0.000785698	0.000179194	k__Bacteria;p__Proteobacteria;c__Alphaproteobacteria;o__Rhodobacterales;f__Rhodobacteraceae
OTU_237	0.000785698	0.0019987	0.00099246	1.37842e-05	1.37842e-05	5.51367e-05	0.000537583	0.000758129	0.000427309	0.00186086	0.00180573	0.00117165	0.00179194	0.00312901	0.00201249	0.000441093	0.000399741	0.000344604	k__Bacteria;p__Proteobacteria;c__Alphaproteobacteria;o__Rhodobacterales;f__Rhodobacteraceae
OTU_238	0	0.000124058	4.13525e-05	0	0	0	0	0	0	8.2705e-05	1.37842e-05	0	0	0	0	0	0	0	k__Bacteria
OTU_239	2.75683e-05	0	4.13525e-05	0	0	0	0	4.13525e-05	2.75683e-05	5.51367e-05	0	1.37842e-05	0	2.75683e-05	2.75683e-05	0	1.37842e-05	0	k__Bacteria;p__Proteobacteria;c__Gammaproteobacteria;o__Pseudomonadales;f__Pseudomonadaceae;g__Azotobacter
OTU_240	4.13525e-05	0	1.37842e-05	5.51367e-05	0	9.64892e-05	0	0	0	0	2.75683e-05	0	0	0.000110273	1.37842e-05	2.75683e-05	2.75683e-05	0	k__Bacteria;p__Proteobacteria;c__Alphaproteobacteria;o__Rhizobiales;f__Hyphomicrobiaceae;g__Hyphomicrobium;s__
OTU_241	4.13525e-05	5.51367e-05	0	9.64892e-05	0	5.51367e-05	0	0	0	0	1.37842e-05	0	0	0	2.75683e-05	0	0	0	k__Bacteria;p__Proteobacteria;c__Alphaproteobacteria;o__Sphingomonadales;f__Sphingomonadaceae
OTU_242	0	9.64892e-05	4.13525e-05	0	0	0	0	0	0	0	0	0	0	0	2.75683e-05	0	0	0	k__Bacteria;p__Bacteroidota;c__Bacteroidia;o__Sphingobacteriales;f__env.OPS_17;g__;s__
OTU_243	0	0	0	0	1.37842e-05	0	0	4.13525e-05	0	0	5.51367e-05	0	9.64892e-05	1.37842e-05	4.13525e-05	0	0	0	k__Bacteria;p__Actinobacteria;c__unidentified_Actinobacteria;o__Corynebacteriales;f__Mycobacteriaceae;g__Mycobacterium
OTU_244	1.37842e-05	0	0	0	0	0	1.37842e-05	0	0	0	0	0	5.51367e-05	4.13525e-05	0	0	0	0	k__Bacteria;p__unidentified_Bacteria;c__Desulfovibrionia;o__Desulfovibrionales;f__Desulfovibrionaceae;g__;s__
OTU_245	0.000192978	0.000234331	0.000179194	1.37842e-05	0	0	0.000303252	0.000179194	9.64892e-05	0.000206763	0.000523798	0.000206763	0.000358388	0.000261899	0.0011303	0.00016541	2.75683e-05	0.000179194	k__Bacteria;p__Proteobacteria;c__Gammaproteobacteria;o__Burkholderiales;f__Chitinibacteraceae;g__Chitinibacter;s__
OTU_246	0	0	0	4.13525e-05	5.51367e-05	5.51367e-05	0	0	0	0	0	0	0	0	0	0	0	0	k__Bacteria
OTU_247	2.75683e-05	0	0	0	0	0	1.37842e-05	0	8.2705e-05	0	0	4.13525e-05	4.13525e-05	0	0	4.13525e-05	0	1.37842e-05	k__Bacteria;p__Firmicutes;c__Bacilli;o__Bacillales;f__Bacillaceae
OTU_248	0	0	0	9.64892e-05	4.13525e-05	0	0	0	0	0	0	0	0	0	0	0	0	0	k__Bacteria;p__Proteobacteria;c__Gammaproteobacteria;o__Methylococcales;f__Methylococcaceae;g__Candidatus_Methylospira
OTU_249	0	0	0	0	0	0	0	0	0	0	0	0	0	0	0	0	2.75683e-05	0	k__Bacteria;p__Proteobacteria;c__Gammaproteobacteria;o__Burkholderiales;f__Oxalobacteraceae;g__Undibacterium
OTU_250	0	0.000261899	5.51367e-05	0	0	0	0	0	0	0	0	0	0	0	0	0	0	0	k__Bacteria
OTU_251	0	0	0	1.37842e-05	4.13525e-05	5.51367e-05	0	0	2.75683e-05	0	0	0	0	0	0	0	0	0	k__Bacteria;p__Acidobacteriota;c__Thermoanaerobaculia;o__Thermoanaerobaculales;f__Thermoanaerobaculaceae;g__Thermoanaerobaculum;s__
OTU_252	0	0	0	4.13525e-05	5.51367e-05	5.51367e-05	0	0	0	0	2.75683e-05	0	0	4.13525e-05	0	1.37842e-05	1.37842e-05	0	k__Bacteria;p__Actinobacteria;c__unidentified_Actinobacteria;o__PeM15;f__;g__;s__
OTU_253	0	0	0	9.64892e-05	1.37842e-05	0.000110273	0	0	0	0	0	0	0	0	0	0	0	0	k__Bacteria;p__Firmicutes;c__Clostridia;o__Oscillospirales;f__Oscillospiraceae;g__NK4A214_group;s__
OTU_254	0	0	0	0.000289468	6.89208e-05	9.64892e-05	0	0	0	0	0	0	0	0	0	0	0	0	k__Bacteria;p__Firmicutes;c__Clostridia;o__Lachnospirales;f__Lachnospiraceae;g__[Eubacterium]_hallii_group;s__
OTU_255	0	0	0	4.13525e-05	1.37842e-05	0.00049623	0	0	0	0	0	0	0	0	0	0	0	0	k__Bacteria;p__Bacteroidota;c__Bacteroidia;o__Bacteroidales
OTU_256	0	0	0	9.64892e-05	0.000206763	0	0	0	0	0	0	0	0	0	0	0	0	0	k__Bacteria;p__Proteobacteria;c__Gammaproteobacteria;o__Burkholderiales;f__Gallionellaceae
OTU_257	5.51367e-05	0	1.37842e-05	0	0	0	9.64892e-05	0	4.13525e-05	9.64892e-05	4.13525e-05	4.13525e-05	0	2.75683e-05	0	0	0	0	k__Bacteria;p__unidentified_Bacteria;c__Acidimicrobiia;o__Actinomarinales
OTU_258	1.37842e-05	4.13525e-05	0	0	0	0	0	0	0	0	0	0	0	0	1.37842e-05	0	0	0	k__Bacteria;p__Firmicutes;c__Bacilli
OTU_259	0	0	4.13525e-05	0	0	0	0	0	0	0	0	0	0	0	0	0	4.13525e-05	0	k__Bacteria;p__Chloroflexi;c__TK10;o__;f__;g__;s__
OTU_260	0	0	0	0.000454878	0	0	0	0	0	0	0	0	0	0	0	0	0	0	k__Bacteria;p__Bacteroidota;c__Bacteroidia;o__Bacteroidales;f__Prevotellaceae;g__Prevotella
OTU_261	2.75683e-05	0	4.13525e-05	0	0	0	0	1.37842e-05	0	1.37842e-05	9.64892e-05	2.75683e-05	1.37842e-05	0	0	0	0	0	k__Bacteria;p__unidentified_Bacteria;c__Alphaproteobacteria;o__Rhizobiales;f__Hyphomicrobiaceae;g__;s__
OTU_262	0	0	0	0	0	0	0	0	0	0	0	0	4.13525e-05	1.37842e-05	0	0	0	0	k__Bacteria;p__Proteobacteria;c__Alphaproteobacteria;o__Rhizobiales
OTU_263	0	0	0	4.13525e-05	6.89208e-05	4.13525e-05	0	0	0	2.75683e-05	0	0	0	0	0	0	0	0	k__Bacteria;p__Proteobacteria;c__Gammaproteobacteria;o__Burkholderiales;f__Nitrosomonadaceae;g__GOUTA6;s__
OTU_264	4.13525e-05	0	0	0	0	0	0	0	0	0	0	0	0	0	0	0	2.75683e-05	0	k__Bacteria;p__Proteobacteria;c__Gammaproteobacteria;o__unidentified_Gammaproteobacteria;f__unidentified_Gammaproteobacteria;g__Candidatus_Berkiella;s__
OTU_265	0	0	0	0.00100624	0	1.37842e-05	0	0	0	0	0	0	0	0	0	0	0	0	Unknown
OTU_266	0.000179194	2.75683e-05	2.75683e-05	0	0	0	2.75683e-05	4.13525e-05	1.37842e-05	0.000124058	0	4.13525e-05	5.51367e-05	9.64892e-05	1.37842e-05	4.13525e-05	4.13525e-05	2.75683e-05	k__Bacteria;p__unidentified_Bacteria;c__Polyangia;o__Polyangiales;f__Sandaracinaceae
OTU_267	0	0	0	0.000234331	0.000358388	0.000275683	0	0	0	0	0	0	0	0	0	0	0	0	k__Bacteria;p__Sva0485;c__;o__;f__;g__;s__
OTU_268	9.64892e-05	4.13525e-05	6.89208e-05	2.75683e-05	0	0	0	0	0	2.75683e-05	0	1.37842e-05	0	1.37842e-05	0	0	0	0	k__Bacteria;p__Firmicutes;c__Bacilli;o__Lactobacillales;f__Vagococcaceae;g__Vagococcus;s__Vagococcus_fluvialis
OTU_269	0	1.37842e-05	5.51367e-05	2.75683e-05	0	0	0	0	0	0	0	0	0	1.37842e-05	0	0	0	0	k__Bacteria;p__Proteobacteria;c__Gammaproteobacteria;o__Xanthomonadales;f__Xanthomonadaceae;g__Pseudoxanthomonas
OTU_270	0	1.37842e-05	2.75683e-05	8.2705e-05	0	0	0	1.37842e-05	0	0	0	0	0	0	4.13525e-05	0	0	0	k__Bacteria;p__Firmicutes;c__Clostridia;o__Clostridiales;f__Clostridiaceae;g__Clostridium_sensu_stricto_7;s__Clostridium_thermopalmarium
OTU_271	0	0	0	0	5.51367e-05	9.64892e-05	0	0	0	0	0	0	0	0	0	0	0	0	k__Bacteria;p__Firmicutes;c__Clostridia;o__Clostridia_UCG-014;f__;g__;s__
OTU_272	0.00164032	0.00192978	0.0066164	0.000523798	5.51367e-05	4.13525e-05	0.000151626	0.000179194	0.000151626	0.00144734	0.000261899	0.000413525	0.000234331	0.000206763	0.00033082	0.000137842	0.000882187	0.000151626	k__Bacteria;p__Proteobacteria;c__Gammaproteobacteria;o__Pseudomonadales;f__Moraxellaceae;g__Acinetobacter;s__Acinetobacter_junii
OTU_273	0	4.13525e-05	0	0	0	0	0	0	0	0	0	0	0	2.75683e-05	4.13525e-05	0	0	5.51367e-05	k__Bacteria;p__Chlamydiae;c__unidentified_Chlamydiae;o__Chlamydiales;f__Parachlamydiaceae;g__Candidatus_Protochlamydia;s__Candidatus_Protochlamydia_naegleriophila
OTU_274	0	0	0	1.37842e-05	0	0	1.37842e-05	0	1.37842e-05	2.75683e-05	0	0	0	0	0	5.51367e-05	0	0	k__Bacteria;p__Firmicutes;c__Bacilli;o__Bacillales;f__Bacillaceae;g__Oceanobacillus;s__Oceanobacillus_caeni
OTU_275	0	4.13525e-05	2.75683e-05	0	0	2.75683e-05	0	0	0	8.2705e-05	0	0	0	0	0	1.37842e-05	0	0	k__Bacteria;p__Acidobacteriota;c__Acidobacteriae;o__Bryobacterales;f__Bryobacteraceae;g__Bryobacter;s__
OTU_276	0	0	5.51367e-05	0	0	0	0	0	0	5.51367e-05	0	0	4.13525e-05	0	0	0	0	0	k__Bacteria;p__Proteobacteria;c__Gammaproteobacteria;o__Burkholderiales;f__Chitinibacteraceae;g__Chitinibacter;s__
OTU_277	0.000110273	0	0	0	0	0	0	0	0	0	0	0	0	0	0	0	0	0	k__Bacteria;p__Firmicutes;c__Clostridia;o__Lachnospirales;f__Lachnospiraceae
OTU_278	1.37842e-05	2.75683e-05	0	0	0	0	0	2.75683e-05	0	0	5.51367e-05	0	0	0	0	0	0	0	k__Bacteria;p__Proteobacteria;c__Alphaproteobacteria;o__Rhizobiales;f__unidentified_Rhizobiales;g__Phreatobacter;s__
OTU_279	1.37842e-05	0	0	0	4.13525e-05	0	0	0	0	1.37842e-05	0	0	0	0	0	0	4.13525e-05	0	k__Bacteria;p__Proteobacteria;c__Gammaproteobacteria;o__Burkholderiales;f__Alcaligenaceae;g__Achromobacter
OTU_280	0	0	0	0.000151626	9.64892e-05	0.00049623	0	0	0	0	0	0	0	0	0	0	0	0	k__Bacteria;p__Actinobacteriota;c__Coriobacteriia;o__Coriobacteriales;f__Coriobacteriaceae;g__Collinsella
OTU_281	0	0	0	0.000261899	0	0.000124058	0	0	0	0	0	0	0	0	0	0	0	0	k__Bacteria;p__Firmicutes;c__Clostridia;o__Oscillospirales;f__Butyricicoccaceae;g__Butyricicoccus;s__
OTU_282	0	0	0	0.000124058	5.51367e-05	4.13525e-05	0	0	0	0	0	0	0	0	0	0	0	0	k__Bacteria;p__Proteobacteria;c__Gammaproteobacteria;o__Burkholderiales;f__Rhodocyclaceae;g__Sulfurisoma;s__
OTU_283	0	0	0	2.75683e-05	0	0	5.51367e-05	0	1.37842e-05	2.75683e-05	0	0	0	0	0	0	0	0	k__Bacteria;p__Bacteroidota;c__Bacteroidia;o__Flavobacteriales;f__Weeksellaceae;g__Chryseobacterium
OTU_284	0	0	0	0.000358388	0	0	0	0	0	0	0	0	0	0	0	0	0	0	k__Bacteria;p__Bacteroidota;c__Bacteroidia;o__Bacteroidales;f__Prevotellaceae;g__Prevotella;s__Prevotella_amnii
OTU_285	0	0	0	0	0	0	0	0	0	0	2.75683e-05	0	0	0	0	0	0	0	k__Bacteria;p__Desulfobacterota;c__Desulfuromonadia;o__Geobacterales;f__Geobacteraceae;g__Geobacter;s__Geobacter_grbiciae
OTU_286	0	0	0	0.000358388	0	0	0	0	0	0	0	0	0	0	0	0	0	0	k__Bacteria;p__Firmicutes;c__Clostridia;o__Oscillospirales;f__Ruminococcaceae;g__Fournierella;s__
OTU_287	0	0	0	9.64892e-05	5.51367e-05	5.51367e-05	0	0	0	0	5.51367e-05	0	0	0	0	0	0	0	k__Bacteria;p__unidentified_Bacteria;c__Thermodesulfovibrionia;o__;f__;g__;s__
OTU_288	4.13525e-05	4.13525e-05	0	4.13525e-05	1.37842e-05	4.13525e-05	0.000124058	2.75683e-05	9.64892e-05	4.13525e-05	9.64892e-05	9.64892e-05	0.000234331	0.000151626	0.00033082	0.000179194	0.000137842	6.89208e-05	k__Bacteria;p__Proteobacteria;c__Gammaproteobacteria;o__Enterobacterales;f__Aeromonadaceae;g__Aeromonas
OTU_289	0	0	0	0.000468662	0	4.13525e-05	0	0	0	0	0	0	0	0	0	0	0	0	k__Bacteria;p__Firmicutes;c__Negativicutes;o__Veillonellales-Selenomonadales;f__Veillonellaceae;g__Megasphaera;s__Megasphaera_stantonii
OTU_290	0	0.00016541	4.13525e-05	0	0	0	0	0	0	0	0	4.13525e-05	0	0	0	0	0	0	k__Bacteria;p__Bacteroidota;c__Bacteroidia;o__Cytophagales;f__Spirosomaceae;g__Emticicia;s__
OTU_291	0	0	0	0	2.75683e-05	2.75683e-05	2.75683e-05	0	0	2.75683e-05	2.75683e-05	0	0	5.51367e-05	0	0	0	0	k__Bacteria;p__Actinobacteria;c__unidentified_Actinobacteria;o__Bifidobacteriales;f__Bifidobacteriaceae;g__Bifidobacterium;s__Bifidobacterium_longum
OTU_292	0	0	0	0.000179194	0.000124058	0.000289468	0	0	0	0	0	0	0	0	0	0	0	0	k__Bacteria;p__Firmicutes;c__Clostridia;o__Peptococcales;f__Peptococcaceae;g__Peptococcus;s__
OTU_293	0	0	0	4.13525e-05	1.37842e-05	0	0	0	0	0	0	0	0	0	0	0	0	0	k__Bacteria;p__Proteobacteria;c__Alphaproteobacteria;o__Acetobacterales;f__Acetobacteraceae;g__Acidocella;s__
OTU_294	0	0	0	0	0	0	0	0	0	0	0	0	0	0	0	0	0	0	k__Bacteria;p__Firmicutes;c__Clostridia;o__Oscillospirales;f__Oscillospiraceae;g__NK4A214_group;s__
OTU_295	1.37842e-05	0.000179194	5.51367e-05	4.13525e-05	4.13525e-05	0	2.75683e-05	1.37842e-05	0	0.000124058	0	0	0	0	0	2.75683e-05	5.51367e-05	1.37842e-05	k__Bacteria;p__Proteobacteria;c__Gammaproteobacteria;o__Xanthomonadales;f__Xanthomonadaceae;g__Stenotrophomonas
OTU_296	0	9.64892e-05	0	6.89208e-05	0	0.000124058	0	0	0	0	0	0	0	0	0	0	0	0	k__Bacteria
OTU_297	0	0	0	0	0	0	0	0	0	0	0	0	0	4.13525e-05	0	0	0	0	k__Bacteria;p__unidentified_Bacteria;c__Bacteroidia;o__Chitinophagales;f__Chitinophagaceae
OTU_298	0	0	0	0.000137842	0.000124058	4.13525e-05	0	0	0	0	0	0	0	0	0	0	0	0	k__Bacteria;p__unidentified_Bacteria;c__Gammaproteobacteria;o__Steroidobacterales;f__Steroidobacteraceae;g__;s__
OTU_299	5.51367e-05	1.37842e-05	0	0	0	0	0	0	4.13525e-05	4.13525e-05	1.37842e-05	2.75683e-05	0	2.75683e-05	0	0	0	1.37842e-05	k__Bacteria;p__Firmicutes;c__Bacilli;o__Erysipelotrichales;f__Erysipelotrichaceae;g__Turicibacter;s__
OTU_300	0	0	0	0	0	0	0	0	0	0	0	0	6.89208e-05	4.13525e-05	0.000179194	0	0	0	k__Bacteria;p__Planctomycetes;c__unidentified_Planctomycetes;o__Gemmatales;f__Gemmataceae;g__Fimbriiglobus;s__
OTU_301	4.13525e-05	0	0.000179194	1.37842e-05	0	0	0	0	0	4.13525e-05	0	0	0	0	0	0	0	0	k__Bacteria;p__Firmicutes;c__Bacilli;o__Bacillales;f__Planococcaceae;g__Chryseomicrobium;s__
OTU_302	0	0	0	5.51367e-05	0	0	0	0	4.13525e-05	0	0	2.75683e-05	1.37842e-05	5.51367e-05	0	0	0	0	k__Bacteria;p__Cyanobacteria;c__Cyanobacteriia;o__Chloroplast;f__unidentified_Chloroplast;g__unidentified_Chloroplast;s__Mychonastes_jurisii
OTU_303	0	0	0	0	1.37842e-05	0	0	0	0	0	0	0	0	0	0	0	0	0	k__Bacteria;p__Firmicutes;c__Clostridia;o__Clostridia_UCG-014;f__;g__;s__
OTU_304	5.51367e-05	4.13525e-05	0	0	0	0	0	0	0	0.000124058	0	4.13525e-05	0	5.51367e-05	0	0	0	0	k__Bacteria;p__unidentified_Bacteria;c__unidentified_Bacteria;o__Gemmatimonadales;f__Gemmatimonadaceae;g__;s__
OTU_305	2.75683e-05	0	0	0	0	0	0	0	0	0.000110273	0	5.51367e-05	0	0	0	0	1.37842e-05	0	k__Bacteria;p__Bacteroidota;c__Bacteroidia;o__Bacteroidales;f__Muribaculaceae;g__;s__
OTU_306	0	0	0	0.000110273	4.13525e-05	0.000124058	0	0	0	0	0	1.37842e-05	0	0	0	0	0	0	k__Bacteria;p__Firmicutes;c__Clostridia;o__Lachnospirales;f__Lachnospiraceae;g__GCA-900066575;s__
OTU_307	0	0	0	5.51367e-05	4.13525e-05	5.51367e-05	0	0	0	0	0	0	0	0	0	0	0	0	k__Bacteria
OTU_308	0	0	0	0.000206763	8.2705e-05	5.51367e-05	0	0	0	0	0	0	0	0	0	0	0	0	k__Bacteria;p__Chloroflexi;c__Dehalococcoidia;o__MSBL5;f__;g__;s__
OTU_309	0.000179194	0.000179194	8.2705e-05	0	0	0	0	0.000124058	0	1.37842e-05	1.37842e-05	4.13525e-05	0	0	0	0	4.13525e-05	6.89208e-05	k__Bacteria;p__Proteobacteria;c__Gammaproteobacteria;o__Burkholderiales;f__Chitinibacteraceae;g__Chitinibacter
OTU_310	2.75683e-05	4.13525e-05	0	0	0	0	0	0	0	0	1.37842e-05	0	0	0	0	0	0	0	k__Bacteria;p__Proteobacteria;c__Alphaproteobacteria;o__Acetobacterales;f__Acetobacteraceae;g__Asaia;s__Asaia_bogorensis
OTU_311	0	0	0	0	0	0.000261899	0	0	0	0	0	0	0	0	0	0	0	0	k__Bacteria;p__Proteobacteria;c__Gammaproteobacteria;o__Methylococcales;f__Methylomonadaceae;g__Methyloglobulus;s__
OTU_312	0	0	0	0	0.000151626	0.000179194	0	0	0	0	0	0	0	0	0	0	0	0	k__Bacteria;p__Firmicutes;c__Clostridia;o__Christensenellales;f__Christensenellaceae;g__Christensenellaceae_R-7_group;s__
OTU_313	0.000179194	0.000261899	9.64892e-05	9.64892e-05	2.75683e-05	2.75683e-05	0.000441093	0.000427309	0.000261899	0.000303252	0.00190222	0.000468662	0.00115787	0.00164032	0.00117165	0.00033082	0.000234331	0.000110273	k__Bacteria;p__Actinobacteria;c__unidentified_Actinobacteria;o__Micrococcales;f__Microbacteriaceae;g__Microbacterium;s__Microbacterium_lacus
OTU_314	6.89208e-05	0	0	0	0	0	0	0	1.37842e-05	6.89208e-05	5.51367e-05	2.75683e-05	0	0	0	0	0	1.37842e-05	k__Bacteria;p__Gemmatimonadota;c__AKAU4049;o__;f__;g__;s__
OTU_315	0	4.13525e-05	2.75683e-05	0	0	0	0	0	0	0	5.51367e-05	0	0	2.75683e-05	1.37842e-05	0	0	1.37842e-05	k__Bacteria;p__unidentified_Bacteria;c__unidentified_Bacteria;o__Gemmatales;f__Gemmataceae;g__;s__
OTU_316	0	0	0	0.000124058	0.000192978	0.000137842	0	0	0	0	0	0	0	0	0	0	0	0	k__Bacteria;p__Actinobacteriota;c__Coriobacteriia;o__Coriobacteriales;f__Coriobacteriaceae;g__Enorma;s__
OTU_317	0.000179194	0.000510014	1.37842e-05	4.13525e-05	0	5.51367e-05	0.000234331	0.000124058	5.51367e-05	0.000206763	0.000234331	0.000151626	0.000261899	0.00033082	0.000124058	9.64892e-05	0.000110273	5.51367e-05	k__Bacteria;p__Proteobacteria;c__Alphaproteobacteria;o__Rhizobiales;f__unidentified_Rhizobiales;g__Phreatobacter
OTU_318	0	9.64892e-05	0.00016541	0	0	0	0	0	0	0	0	0	0	0	0	0	0	0	k__Bacteria;p__Bacteroidota;c__Bacteroidia;o__Chitinophagales;f__Saprospiraceae;g__Phaeodactylibacter;s__
OTU_319	4.13525e-05	0	0	0	0	0	0	0	0	0	0	0	0	0	0	0	0	0	k__Bacteria;p__Proteobacteria;c__Gammaproteobacteria;o__Enterobacterales;f__Alteromonadaceae;g__Rheinheimera;s__Pararheinheimera_chironomi
OTU_320	0	0	0	0	0	0	0	4.13525e-05	0	2.75683e-05	1.37842e-05	0	0	0	0	0	0	0	k__Bacteria;p__Bacteroidota;c__Bacteroidia;o__Bacteroidales;f__Rikenellaceae;g__Alistipes;s__
OTU_321	1.37842e-05	0	0	0	0	0	1.37842e-05	0	0	0	1.37842e-05	0	2.75683e-05	0	0	0	0	0	k__Bacteria;p__unidentified_Bacteria;c__Saccharimonadia;o__Saccharimonadales;f__;g__;s__
OTU_322	2.75683e-05	0	4.13525e-05	0	0	0	1.37842e-05	0	0	0	0	0	0	0	0	0	0	5.51367e-05	k__Bacteria;p__unidentified_Bacteria;c__Alphaproteobacteria;o__Tistrellales;f__Geminicoccaceae;g__;s__
OTU_323	4.13525e-05	5.51367e-05	0	0	0	0	2.75683e-05	5.51367e-05	1.37842e-05	0	0	0	0	2.75683e-05	1.37842e-05	2.75683e-05	0	0	k__Bacteria;p__Firmicutes;c__Bacilli;o__Bacillales;f__Bacillaceae;g__Bacillus
OTU_324	0	0	0	0	0	0	0	2.75683e-05	0	0	1.37842e-05	4.13525e-05	0	0	0	0	0	0	k__Bacteria;p__Proteobacteria;c__Alphaproteobacteria;o__Azospirillales;f__Inquilinaceae;g__Inquilinus;s__
OTU_325	0	0	0	0.000551367	0	9.64892e-05	0	0	0	0	0	0	0	0	0	0	0	0	k__Bacteria;p__Bacteroidota;c__Bacteroidia;o__Bacteroidales;f__Rikenellaceae;g__Rikenellaceae_RC9_gut_group;s__
OTU_326	1.37842e-05	0	0	0	4.13525e-05	0	4.13525e-05	0	0	0	0	4.13525e-05	6.89208e-05	5.51367e-05	0	0	1.37842e-05	0	k__Bacteria;p__Actinobacteria;c__unidentified_Actinobacteria;o__Propionibacteriales;f__Nocardioidaceae;g__Nocardioides;s__Nocardioides_sp
OTU_327	0	0	6.89208e-05	0	0	0	0	0	0	1.37842e-05	0	0	0	0	0	0	0	0	k__Bacteria;p__Bdellovibrionota;c__Bdellovibrionia;o__Bacteriovoracales;f__Bacteriovoracaceae;g__Bacteriovorax;s__
OTU_328	0	0.000110273	1.37842e-05	0	0	0	0	0	0	1.37842e-05	0	0	0	0	0	4.13525e-05	0	0	k__Bacteria;p__Proteobacteria;c__Gammaproteobacteria;o__Burkholderiales;f__Neisseriaceae;g__Uruburuella
OTU_329	4.13525e-05	6.89208e-05	2.75683e-05	2.75683e-05	4.13525e-05	4.13525e-05	4.13525e-05	5.51367e-05	0.000110273	0.000110273	0	0.000151626	5.51367e-05	0	0.000151626	5.51367e-05	5.51367e-05	6.89208e-05	k__Bacteria;p__Proteobacteria;c__Gammaproteobacteria;o__Enterobacterales;f__Aeromonadaceae;g__Aeromonas
OTU_330	0	0	0	5.51367e-05	6.89208e-05	5.51367e-05	0	0	0	0	0	0	0	0	0	0	0	0	k__Bacteria;p__Proteobacteria;c__Gammaproteobacteria;o__Burkholderiales;f__SC-I-84;g__;s__
OTU_331	0	0	1.37842e-05	4.13525e-05	0	0	0	0	0	0	0	0	0	0	0	0	0	0	k__Bacteria;p__Bacteroidota;c__Bacteroidia;o__Flavobacteriales;f__Crocinitomicaceae;g__Fluviicola
OTU_332	0	0	2.75683e-05	4.13525e-05	0	1.37842e-05	4.13525e-05	0	0	0	0	0	0	4.13525e-05	0	0	0	0	k__Bacteria;p__Proteobacteria;c__Gammaproteobacteria;o__Burkholderiales;f__Alcaligenaceae;g__Alcaligenes;s__Alcaligenes_faecalis
OTU_333	0	1.37842e-05	2.75683e-05	0	0	0	0	0	0	0	0	0	0	0	0	0	0	0	k__Bacteria;p__Proteobacteria;c__Gammaproteobacteria;o__Burkholderiales;f__Comamonadaceae
OTU_334	2.75683e-05	0	0	0.000220547	0	0.000137842	0	0	0	0	0	0	0	0	0	0	0	0	k__Bacteria;p__Firmicutes;c__Clostridia;o__Oscillospirales;f__Oscillospiraceae;g__Oscillibacter;s__
OTU_336	0	0	0	5.51367e-05	0	9.64892e-05	0	0	0	0	0	0	0	0	0	0	0	0	k__Bacteria;p__Firmicutes;c__Clostridia;o__Oscillospirales;f__Oscillospiraceae;g__NK4A214_group;s__
OTU_337	4.13525e-05	0	0	0	0	0	0	5.51367e-05	0	1.37842e-05	0	0	0	0	0	2.75683e-05	0	0	k__Bacteria
OTU_338	0	0	0	9.64892e-05	0.000151626	5.51367e-05	0	0	0	0	0	0	0	0	0	0	0	0	k__Bacteria;p__unidentified_Bacteria;c__Syntrophia;o__Syntrophales;f__;g__;s__
OTU_339	0	0	0	0	0	9.64892e-05	0	0	0	0	0	0	0	0	0	0	0	0	k__Bacteria;p__Proteobacteria;c__Alphaproteobacteria;o__Caulobacterales;f__Hyphomonadaceae;g__SWB02;s__
OTU_340	0	0	0	0.000192978	0.000151626	9.64892e-05	0	0	0	0	0	0	0	0	0	0	0	0	k__Bacteria;p__Myxococcota;c__Myxococcia;o__Myxococcales;f__Anaeromyxobacteraceae;g__Anaeromyxobacter;s__
OTU_341	6.89208e-05	2.75683e-05	0	0	0	4.13525e-05	0	0	0	0	0	0	0	0	0	0	0	0	Unknown
OTU_342	2.75683e-05	2.75683e-05	0	0	0	0	0	0	0	0	0	2.75683e-05	0	0	0	0	0	0	k__Bacteria;p__Proteobacteria;c__Gammaproteobacteria;o__Burkholderiales;f__Rhodocyclaceae;g__Dechloromonas;s__Dechloromonas_sp_An3-5
OTU_343	0	0	0	1.37842e-05	5.51367e-05	4.13525e-05	0	0	0	0	0	0	0	0	0	0	0	0	k__Bacteria;p__Actinobacteriota;c__Coriobacteriia;o__Coriobacteriales
OTU_344	0	0	0	0	0	0	0	0	0	0	0	0	0	0	0	0	0	0	k__Bacteria;p__unidentified_Bacteria;c__unidentified_Bacteria;o__Gemmatimonadales;f__Gemmatimonadaceae;g__;s__
OTU_345	0	0	0	0	0	0	0	1.37842e-05	0	0	0	4.13525e-05	0	4.13525e-05	0	0	0	0	k__Bacteria;p__Proteobacteria;c__Alphaproteobacteria;o__Dongiales;f__Dongiaceae;g__Dongia;s__
OTU_346	0	8.2705e-05	4.13525e-05	0	0	0	0	0	0	0	0	0	0	0	0	0	0	0	k__Bacteria
OTU_348	0	0	1.37842e-05	0	0	0	0	0	0	2.75683e-05	0	0	4.13525e-05	4.13525e-05	5.51367e-05	0	0	0	k__Bacteria;p__Planctomycetes;c__unidentified_Planctomycetes;o__Pirellulales;f__Pirellulaceae;g__Pirellula
OTU_349	2.75683e-05	0	0	0	0	0	4.13525e-05	0	0	5.51367e-05	0	0	4.13525e-05	4.13525e-05	0	0	0	0	k__Bacteria;p__Firmicutes;c__Bacilli;o__Bacillales;f__Bacillaceae;g__Bacillus;s__[Bacillus]_thermocloacae
OTU_350	0	5.51367e-05	0	0	0	0	0	0	0	4.13525e-05	5.51367e-05	0	4.13525e-05	0	5.51367e-05	0	0	0	k__Bacteria;p__Actinobacteriota;c__Acidimicrobiia;o__Microtrichales;f__Ilumatobacteraceae;g__CL500-29_marine_group;s__
OTU_351	0	4.13525e-05	1.37842e-05	0	0	1.37842e-05	0	0	0	0	0	0	0	0	0	4.13525e-05	0	0	k__Bacteria;p__Actinobacteria;c__unidentified_Actinobacteria;o__Propionibacteriales;f__Propionibacteriaceae;g__Cutibacterium;s__Cutibacterium_acnes
OTU_353	0	0	0	4.13525e-05	0	5.51367e-05	0	0	0	0	0	0	0	0	0	0	0	0	k__Bacteria;p__MBNT15;c__;o__;f__;g__;s__
OTU_354	0	0	0	4.13525e-05	5.51367e-05	0.000206763	0	0	0	0	0	0	0	0	0	0	0	0	k__Bacteria;p__Bacteroidota;c__Bacteroidia;o__Bacteroidales;f__Tannerellaceae
OTU_355	0	0	0	0	0	0	0	0	0	0	0	4.13525e-05	0	4.13525e-05	0	0	1.37842e-05	0	k__Bacteria;p__Firmicutes;c__Clostridia;o__Peptostreptococcales-Tissierellales;f__Family_XI;g__Tissierella;s__
OTU_356	0	0	0	0.000206763	0	0	0	0	0	0	0	0	0	0	0	0	0	0	k__Bacteria;p__WPS-2;c__unidentified_WPS-2;o__unidentified_WPS-2;f__unidentified_WPS-2;g__unidentified_WPS-2;s__Burkholderiales_bacterium_Beta_02
OTU_357	0	0	0	0.000289468	0	0	0	0	0	0	0	0	0	0	0	0	0	0	k__Bacteria;p__Firmicutes;c__Negativicutes;o__Veillonellales-Selenomonadales;f__Veillonellaceae;g__Dialister;s__Veillonellaceae_bacterium_DNF00626
OTU_358	0	0	0	9.64892e-05	0	0	0	0	0	0	0	0	0	0	0	0	0	0	k__Bacteria;p__Proteobacteria;c__Gammaproteobacteria;o__Burkholderiales;f__SC-I-84;g__;s__
OTU_359	4.13525e-05	2.75683e-05	0	0	0	0	0	0	0	0.000110273	0	0	1.37842e-05	1.37842e-05	0	0	0	4.13525e-05	k__Bacteria;p__unidentified_Bacteria;c__unidentified_Bacteria;o__Gemmatimonadales;f__Gemmatimonadaceae;g__;s__
OTU_360	0	1.37842e-05	0	0	0	0	0	0	2.75683e-05	0	0	6.89208e-05	0	0	2.75683e-05	5.51367e-05	0	0	k__Bacteria;p__Firmicutes;c__Clostridia;o__Clostridiales;f__Clostridiaceae;g__Clostridium_sensu_stricto_5
OTU_361	0	0	0	0	0	0	0	0	0	0	0	0	0	4.13525e-05	1.37842e-05	0	0	0	k__Bacteria;p__Proteobacteria;c__Gammaproteobacteria;o__unidentified_Gammaproteobacteria;f__unidentified_Gammaproteobacteria;g__;s__
OTU_362	0	0	0	5.51367e-05	5.51367e-05	9.64892e-05	0	0	0	0	0	0	0	0	0	0	0	0	k__Bacteria;p__Firmicutes;c__Clostridia;o__Oscillospirales;f__Ruminococcaceae;g__Subdoligranulum
OTU_363	5.51367e-05	0	0	4.13525e-05	6.89208e-05	0	0	2.75683e-05	2.75683e-05	0	1.37842e-05	4.13525e-05	1.37842e-05	0	0	0	0	0	k__Bacteria;p__MBNT15
OTU_364	5.51367e-05	0	1.37842e-05	0.000151626	4.13525e-05	9.64892e-05	0	0	0	0	0	0	0	0	0	0	0	0	k__Bacteria;p__Bacteroidota;c__Bacteroidia;o__Bacteroidales;f__Bacteroidaceae;g__Bacteroides;s__Bacteroides_barnesiae
OTU_365	2.75683e-05	4.13525e-05	0	2.75683e-05	0	2.75683e-05	0	0	4.13525e-05	0	0	0	0	0	0	0	0	0	k__Bacteria
OTU_366	0	0	0	5.51367e-05	0	2.75683e-05	0	0	0	0	0	0	0	0	0	0	0	0	k__Bacteria;p__Firmicutes;c__Clostridia;o__Oscillospirales;f__Ruminococcaceae
OTU_367	0	0	0	0.000179194	2.75683e-05	9.64892e-05	2.75683e-05	0	0	5.51367e-05	0	0	4.13525e-05	0	0	2.75683e-05	0	0	k__Bacteria;p__Firmicutes;c__Clostridia;o__Oscillospirales;f__Oscillospiraceae;g__Colidextribacter;s__
OTU_368	0	2.75683e-05	0	1.37842e-05	0	0	5.51367e-05	5.51367e-05	0	5.51367e-05	8.2705e-05	5.51367e-05	9.64892e-05	0.00033082	0.000275683	5.51367e-05	0	0	k__Bacteria;p__Proteobacteria;c__Gammaproteobacteria;o__Xanthomonadales;f__Xanthomonadaceae;g__Pseudoxanthomonas
OTU_369	4.13525e-05	0	0	8.2705e-05	0	0	4.13525e-05	0	0	0	0	0	0	0	0	0	0	0	k__Bacteria;p__Planctomycetes;c__unidentified_Planctomycetes;o__Planctomycetales;f__Rubinisphaeraceae;g__SH-PL14;s__
OTU_370	0	4.13525e-05	0	0	0	0	0	0	0	0	0	0	0	0	0	0	0	0	k__Bacteria;p__Bacteroidota;c__Bacteroidia;o__Chitinophagales;f__Chitinophagaceae;g__Edaphobaculum;s__
OTU_371	0	0	0	0	0	2.75683e-05	0	0	0	4.13525e-05	0	0	0	0	0	0	0	0	k__Bacteria;p__Nitrospirota;c__Nitrospira;o__Nitrospirales;f__Nitrospiraceae
OTU_372	4.13525e-05	0	0	0	0	0	0	1.37842e-05	0	0	2.75683e-05	0	0	0	0	0	0	0	k__Bacteria;p__Proteobacteria;c__Gammaproteobacteria;o__UBA10353_marine_group;f__;g__;s__
OTU_373	0	1.37842e-05	0	0	0	0	0	0	0	0	0	0	0	0	0	0	0	0	k__Bacteria;p__Chlamydiae;c__unidentified_Chlamydiae;o__Chlamydiales
OTU_374	4.13525e-05	0	0	0.000303252	4.13525e-05	0	0	0	2.75683e-05	2.75683e-05	4.13525e-05	0	0	0	0	0	0	4.13525e-05	k__Bacteria;p__Firmicutes;c__Bacilli;o__Lactobacillales;f__Enterococcaceae;g__Enterococcus;s__Enterococcus_cecorum
OTU_375	5.51367e-05	2.75683e-05	5.51367e-05	0	0	0	0	0	0	9.64892e-05	0	5.51367e-05	1.37842e-05	0	1.37842e-05	0	1.37842e-05	0	k__Bacteria;p__Proteobacteria;c__Gammaproteobacteria;o__Burkholderiales;f__Neisseriaceae;g__Neisseria
OTU_376	1.37842e-05	0	0	0	0	0	0	0	4.13525e-05	0	1.37842e-05	0	4.13525e-05	5.51367e-05	0	0	0	0	k__Bacteria;p__unidentified_Bacteria;c__Acidimicrobiia;o__Microtrichales
OTU_377	0	0	0	0	0	0	0	0	0	5.51367e-05	0	0	0	1.37842e-05	0	0	0	0	k__Bacteria;p__Proteobacteria;c__Gammaproteobacteria;o__Burkholderiales;f__Nitrosomonadaceae
OTU_378	0	0	0	0	0	0	0	0	0	2.75683e-05	0	0	0	0	0	0	0	0	k__Bacteria;p__Actinobacteriota;c__Coriobacteriia;o__FS118-23B-02;f__;g__;s__
OTU_379	0	0	0	0	0	0	0	0	0	0	0	0	5.51367e-05	0	5.51367e-05	0	0	0	k__Bacteria;p__unidentified_Bacteria;c__Alphaproteobacteria;o__Reyranellales;f__Reyranellaceae;g__;s__
OTU_380	0	8.2705e-05	0	0	0	0	0	0	0	0	0	2.75683e-05	0	0	0	0	0	0	k__Bacteria;p__Proteobacteria;c__Gammaproteobacteria;o__Pseudomonadales;f__Moraxellaceae;g__Permianibacter;s__Permianibacter_aggregans
OTU_381	0	0	0	0	0	0	0	0	0	5.51367e-05	0	2.75683e-05	0	0	0	0	1.37842e-05	0	k__Bacteria;p__Proteobacteria;c__Alphaproteobacteria;o__Azospirillales;f__Azospirillaceae;g__Niveispirillum;s__Niveispirillum_cyanobacteriorum
OTU_382	2.75683e-05	0	0	0	0	0	0	5.51367e-05	0	4.13525e-05	0	1.37842e-05	0	1.37842e-05	4.13525e-05	0	0	0	k__Bacteria;p__Proteobacteria;c__Gammaproteobacteria;o__Xanthomonadales;f__Xanthomonadaceae;g__Lysobacter
OTU_383	2.75683e-05	0	0	0	0	0	0	4.13525e-05	4.13525e-05	0	4.13525e-05	0	2.75683e-05	2.75683e-05	1.37842e-05	0	0	5.51367e-05	k__Bacteria;p__Firmicutes;c__Bacilli;o__Bacillales;f__Bacillaceae;g__Bacillus;s__Bacillus_anthracis
OTU_384	0	0	0	0	0	1.37842e-05	0	0	0	0	0	1.37842e-05	4.13525e-05	5.51367e-05	0	0	0	0	k__Bacteria;p__unidentified_Bacteria;c__Alphaproteobacteria;o__Rhizobiales;f__Hyphomicrobiaceae;g__;s__
OTU_385	0	0	0	0	0	8.2705e-05	0	0	0	0	0	0	0	0	0	0	0	0	k__Bacteria;p__Firmicutes;c__Clostridia;o__Oscillospirales;f__[Eubacterium]_coprostanoligenes_group;g__;s__
OTU_386	0	0	0	0	0	0	0	0	0	0	2.75683e-05	0	0	0	1.37842e-05	0	1.37842e-05	0	k__Bacteria;p__Proteobacteria;c__Gammaproteobacteria;o__Burkholderiales;f__Alcaligenaceae;g__GKS98_freshwater_group;s__
OTU_388	0	0	0	0	0	0	4.13525e-05	5.51367e-05	1.37842e-05	0	0	0	0	2.75683e-05	0	0	5.51367e-05	0	k__Bacteria;p__Firmicutes;c__Bacilli;o__Bacillales;f__Bacillaceae;g__Cerasibacillus;s__
OTU_389	0	0	0	0	1.37842e-05	0	2.75683e-05	0	0	4.13525e-05	0	0	4.13525e-05	1.37842e-05	0	0	0	0	k__Bacteria;p__Firmicutes;c__Bacilli;o__Bacillales;f__Bacillaceae;g__Oceanobacillus
OTU_390	2.75683e-05	4.13525e-05	4.13525e-05	5.51367e-05	4.13525e-05	4.13525e-05	1.37842e-05	4.13525e-05	0	5.51367e-05	5.51367e-05	1.37842e-05	1.37842e-05	4.13525e-05	0	0	0	0	k__Bacteria;p__unidentified_Bacteria;c__Gammaproteobacteria;o__Burkholderiales;f__Sutterellaceae;g__;s__
OTU_391	1.37842e-05	0	0	4.13525e-05	2.75683e-05	9.64892e-05	2.75683e-05	0	0	0	0	0	0	0	0	0	0	1.37842e-05	k__Bacteria;p__Bacteroidota;c__Ignavibacteria;o__Ignavibacteriales;f__Ignavibacteriaceae;g__Ignavibacterium;s__
OTU_393	0	0	0	0.000303252	8.2705e-05	5.51367e-05	0	0	0	0	0	0	0	0	0	0	0	0	k__Bacteria;p__Synergistota;c__Synergistia;o__Synergistales;f__Synergistaceae;g__Synergistes;s__
OTU_394	1.37842e-05	0	0	0	0	0	0	1.37842e-05	0	1.37842e-05	0	0	0	0	0	0	0	4.13525e-05	k__Bacteria;p__Firmicutes;c__Clostridia;o__Clostridiales;f__Clostridiaceae;g__Candidatus_Arthromitus;s__
OTU_395	0	0	0	0	0	0	0	0	0	0	1.37842e-05	0	0	0	8.2705e-05	0	0	0	k__Bacteria;p__Proteobacteria;c__Gammaproteobacteria;o__Coxiellales;f__Coxiellaceae;g__Coxiella;s__
OTU_396	4.13525e-05	0.000124058	4.13525e-05	0	0	0	0	0	0	0.000137842	0	0	0	0	0	0	0	0	k__Bacteria;p__Proteobacteria;c__Gammaproteobacteria;o__Burkholderiales;f__Comamonadaceae
OTU_397	0	0	0	0.000206763	4.13525e-05	0.000151626	0	0	0	0	0	0	0	0	0	0	0	0	k__Bacteria;p__unidentified_Bacteria;c__Clostridia;o__Oscillospirales;f__Oscillospiraceae;g__;s__
OTU_398	0	0	1.37842e-05	0	0	0	0	0	0	0	0	0	0	0	0	0	0	0	k__Bacteria;p__Bacteroidota;c__Bacteroidia;o__Cytophagales;f__Cyclobacteriaceae;g__Algoriphagus;s__Algoriphagus_aquatilis
OTU_399	0	5.51367e-05	0	0	0	0	0	0	0	0	0	0	0	0	0	0	0	0	k__Bacteria;p__Proteobacteria;c__Gammaproteobacteria;o__Xanthomonadales;f__Xanthomonadaceae;g__Lysobacter
OTU_400	1.37842e-05	0	0	4.13525e-05	0	0.000124058	0	0	0	0	0	0	0	2.75683e-05	0	0	0	0	k__Bacteria
OTU_401	4.13525e-05	2.75683e-05	0	0	0	0	0	0	0	2.75683e-05	4.13525e-05	4.13525e-05	0	4.13525e-05	2.75683e-05	1.37842e-05	0	0	k__Bacteria;p__unidentified_Bacteria;c__Acidimicrobiia;o__Actinomarinales;f__;g__;s__
OTU_402	0	1.37842e-05	0	4.13525e-05	0	0	0	0	0	0	9.64892e-05	1.37842e-05	0	2.75683e-05	0	0	0	2.75683e-05	k__Bacteria;p__Chloroflexi;c__KD4-96;o__;f__;g__;s__
OTU_403	0	0	0	0	0	0.000124058	0	0	0	1.37842e-05	0	0	0	0	0	0	0	0	k__Bacteria;p__Firmicutes;c__Clostridia;o__Oscillospirales;f__[Eubacterium]_coprostanoligenes_group;g__;s__
OTU_404	0	0	0	0	0	4.13525e-05	0	0	0	0	0	0	0	0	0	0	0	0	k__Bacteria;p__Firmicutes;c__Clostridia;o__Clostridia_UCG-014;f__;g__;s__
OTU_405	0	9.64892e-05	2.75683e-05	0	0	0	0	0	0	0	0	0	0	0	0	0	0	0	k__Bacteria;p__Firmicutes;c__Clostridia;o__Lachnospirales;f__Lachnospiraceae;g__Blautia;s__Lachnospiraceae_bacterium_28-4
OTU_406	0	0	0	1.37842e-05	0.000124058	8.2705e-05	0	0	0	0	0	0	0	0	0	0	0	0	k__Bacteria;p__Actinobacteriota;c__Coriobacteriia;o__Coriobacteriales;f__Eggerthellaceae
OTU_407	0	0	0	1.37842e-05	9.64892e-05	0.000151626	0	0	0	0	0	0	0	0	0	0	0	0	k__Bacteria;p__Firmicutes;c__Clostridia;o__Clostridia_UCG-014;f__;g__;s__
OTU_408	0	0	0	0.000220547	1.37842e-05	0.000151626	0	0	0	0	0	0	0	0	0	0	0	0	k__Bacteria;p__Firmicutes;c__Clostridia;o__Peptococcales;f__Peptococcaceae;g__Peptococcus;s__
OTU_409	1.37842e-05	0	0	0	0	0	5.51367e-05	0	1.37842e-05	0	0	0	0	0	0	0	0	0	k__Bacteria;p__Nitrospirota;c__Nitrospira;o__Nitrospirales;f__Nitrospiraceae;g__unidentified_Nitrospiraceae;s__Nitrospira_bacterium_SG8_3
OTU_410	1.37842e-05	0	0	0	0	0	0	1.37842e-05	1.37842e-05	8.2705e-05	0	5.51367e-05	0	0	0	0	0	1.37842e-05	k__Bacteria;p__Firmicutes;c__Bacilli;o__Bacillales;f__Planococcaceae;g__Solibacillus;s__
OTU_411	2.75683e-05	1.37842e-05	0	0	0	0	1.37842e-05	5.51367e-05	0	5.51367e-05	0	0	0	0	4.13525e-05	0	0	5.51367e-05	k__Bacteria;p__Acidobacteriota;c__Vicinamibacteria;o__Vicinamibacterales;f__Vicinamibacteraceae;g__;s__
OTU_412	2.75683e-05	0	0	0	0	0	0	0	0	0	0	0	0	0	0	0	0	0	k__Bacteria;p__Armatimonadota;c__Fimbriimonadia;o__Fimbriimonadales;f__Fimbriimonadaceae;g__;s__
OTU_413	2.75683e-05	0	0	0	0	0	0	0	0	0	0	0	0	0	0	0	0	0	k__Bacteria
OTU_414	0	0	0	0	0	0	0	0	0	8.2705e-05	4.13525e-05	0	0	0	0	0	0	0	k__Bacteria;p__Firmicutes;c__Clostridia;o__Peptostreptococcales-Tissierellales;f__Acidaminobacteraceae;g__Acidaminobacter;s__
OTU_415	0	0	0	5.51367e-05	0	5.51367e-05	0	0	0	0	0	0	0	0	0	0	0	0	k__Bacteria;p__Firmicutes;c__Bacilli;o__Erysipelotrichales;f__Erysipelatoclostridiaceae;g__Erysipelatoclostridium;s__bacterium_ic1391
OTU_416	0	5.51367e-05	0	0	0	0	0	0	0	0	0	0	1.37842e-05	0	0	0	0	0	k__Bacteria;p__Actinobacteriota;c__Acidimicrobiia;o__Microtrichales;f__Microtrichaceae;g__Sva0996_marine_group;s__
OTU_417	0	0	0	0	0	0	0	0	0	0	0	0	0	0	4.13525e-05	0	1.37842e-05	0	k__Bacteria;p__Proteobacteria;c__Alphaproteobacteria;o__Acetobacterales;f__Acetobacteraceae;g__Roseomonas;s__
OTU_418	0	0	4.13525e-05	0	0	1.37842e-05	0	0	0	0	0	0	5.51367e-05	0	0	0	0	0	k__Bacteria;p__Proteobacteria;c__Alphaproteobacteria;o__Rhizobiales;f__Hyphomicrobiaceae;g__Hyphomicrobium;s__
OTU_419	0	0	0	0	4.13525e-05	5.51367e-05	0	0	0	0	0	0	0	0	0	0	0	0	k__Bacteria;p__Firmicutes;c__Bacilli;o__Lactobacillales;f__Lactobacillaceae;g__Limosilactobacillus
OTU_420	0	0	0	0.000399741	0	0	0	0	0	0	0	0	0	0	0	0	0	0	k__Bacteria
OTU_421	0	6.89208e-05	0	0	0	0	0	0	0	0	0	0	0	0	0	0	0	0	k__Bacteria
OTU_422	0	0	0	0	0	0	0	0	0	1.37842e-05	0	0	0	0	0	0	0	0	k__Bacteria;p__Proteobacteria;c__Gammaproteobacteria;o__Burkholderiales;f__Oxalobacteraceae;g__Undibacterium;s__
OTU_423	1.37842e-05	1.37842e-05	0	0	0	0	0	0	0	0	2.75683e-05	5.51367e-05	1.37842e-05	0	4.13525e-05	0	0	1.37842e-05	k__Bacteria;p__Actinobacteria;c__unidentified_Actinobacteria;o__Corynebacteriales;f__Nocardiaceae;g__Rhodococcus
OTU_424	0	6.89208e-05	0	0	0	0	0	0	0	1.37842e-05	0	0	0	0	0	0	0	0	k__Bacteria;p__Myxococcota;c__Polyangia;o__Haliangiales;f__Haliangiaceae;g__Haliangium;s__
OTU_425	9.64892e-05	8.2705e-05	0	2.75683e-05	4.13525e-05	0	0	9.64892e-05	0	0	4.13525e-05	0	0	0	4.13525e-05	0	0	0	k__Bacteria;p__RCP2-54;c__;o__;f__;g__;s__
OTU_426	0	0	0	0	0	0	2.75683e-05	0	0	0	0	2.75683e-05	0	1.37842e-05	0	0	0	0	k__Bacteria;p__Proteobacteria;c__Gammaproteobacteria;o__Burkholderiales;f__Rhodocyclaceae;g__Azoarcus;s__Azoarcus_sp_JMC-UBL_43
OTU_427	0	0	0	0	0	0	0	0	2.75683e-05	8.2705e-05	5.51367e-05	0	0	0	0	0	0	0	k__Bacteria;p__unidentified_Bacteria;c__Polyangia;o__Polyangiales;f__Sandaracinaceae
OTU_428	0	0	0	0.000151626	0	9.64892e-05	0	0	0	0	0	0	0	0	0	0	0	0	k__Bacteria;p__Firmicutes;c__Clostridia;o__Oscillospirales;f__Ruminococcaceae;g__Negativibacillus;s__
OTU_429	0	0	0	0	2.75683e-05	4.13525e-05	0	0	0	0	1.37842e-05	0	0	0	0	0	0	0	k__Bacteria;p__unidentified_Bacteria;c__Acidimicrobiia
OTU_431	0	0	0	1.37842e-05	0	1.37842e-05	0	0	0	0	0	0	0	0	0	0	0	0	k__Bacteria;p__Acidobacteriota;c__Aminicenantia;o__Aminicenantales;f__;g__;s__
OTU_432	0	0	0	0.000151626	0	0	0	0	0	0	0	0	0	0	0	0	0	0	k__Bacteria;p__Firmicutes;c__Negativicutes;o__Veillonellales-Selenomonadales;f__Veillonellaceae;g__Dialister;s__Dialister_micraerophilus
OTU_433	0	9.64892e-05	0	0	0	4.13525e-05	1.37842e-05	0	0	0	0	0	0	0	0	0	0	0	k__Bacteria;p__Proteobacteria;c__Alphaproteobacteria;o__Sphingomonadales;f__Sphingomonadaceae;g__Sandaracinobacter;s__
OTU_434	1.37842e-05	1.37842e-05	0	4.13525e-05	0	0	4.13525e-05	5.51367e-05	0	2.75683e-05	0	0	4.13525e-05	5.51367e-05	1.37842e-05	4.13525e-05	0	0	k__Bacteria;p__Proteobacteria;c__Alphaproteobacteria;o__Sphingomonadales;f__Sphingomonadaceae;g__Erythrobacter;s__Erythrobacter_sp
OTU_435	2.75683e-05	0	4.13525e-05	0	0	0	0	0	0	5.51367e-05	4.13525e-05	0	0	2.75683e-05	0	0	0	4.13525e-05	k__Bacteria;p__unidentified_Bacteria;c__Acidimicrobiia;o__Actinomarinales;f__;g__;s__
OTU_436	4.13525e-05	4.13525e-05	6.89208e-05	2.75683e-05	0	0	8.2705e-05	1.37842e-05	5.51367e-05	2.75683e-05	0.000151626	0.000124058	0.000220547	5.51367e-05	0.000303252	8.2705e-05	4.13525e-05	0	k__Bacteria;p__Proteobacteria;c__Gammaproteobacteria;o__Burkholderiales;f__Chitinibacteraceae;g__Chitinibacter;s__
OTU_437	0	0	0	0	0	0	0	0	0	0	5.51367e-05	1.37842e-05	0	0	0	0	0	0	k__Bacteria;p__unidentified_Bacteria;c__Alphaproteobacteria;o__Holosporales;f__Holosporaceae;g__;s__
OTU_438	4.13525e-05	0	0	0	0	0	0	0	0	4.13525e-05	0	0	0	5.51367e-05	0	0	0	0	k__Bacteria;p__Bacteroidota;c__Bacteroidia;o__Bacteroidales;f__Muribaculaceae;g__;s__
OTU_439	0	0	0	5.51367e-05	0	0	0	0	0	0	0	0	0	0	0	0	0	4.13525e-05	k__Bacteria;p__Bdellovibrionota;c__Bdellovibrionia;o__Bdellovibrionales;f__Bdellovibrionaceae;g__Bdellovibrio;s__Bdellovibrio_bacteriovorus
OTU_440	0	0	0	4.13525e-05	0	0.000124058	0	0	0	0	0	0	0	0	0	0	0	0	k__Bacteria;p__Proteobacteria;c__Gammaproteobacteria;o__Burkholderiales;f__Burkholderiaceae;g__Lautropia;s__
OTU_441	0	0	0	0	0	0.000124058	0	0	0	0	0	0	0	0	0	0	0	0	k__Bacteria;p__unidentified_Bacteria;c__Alphaproteobacteria;o__Micavibrionales;f__Micavibrionaceae;g__;s__
OTU_442	0	0	0	0	0	0	0	0	0	0	0	0	0	0	0	0	1.37842e-05	0	k__Bacteria;p__Proteobacteria;c__Gammaproteobacteria;o__Enterobacterales;f__Orbaceae;g__Orbus;s__
OTU_443	5.51367e-05	0	0	0	0	0	4.13525e-05	1.37842e-05	5.51367e-05	2.75683e-05	5.51367e-05	2.75683e-05	0	1.37842e-05	0	1.37842e-05	0	0	k__Archaea;p__Crenarchaeota;c__Nitrososphaeria;o__Nitrosopumilales;f__Nitrosopumilaceae;g__Candidatus_Nitrosopumilus;s__
OTU_444	0	0	0	4.13525e-05	0.000124058	8.2705e-05	0	0	0	0	1.37842e-05	1.37842e-05	0	0	0	0	0	0	k__Archaea;p__Crenarchaeota;c__Bathyarchaeia;o__unidentified_Bathyarchaeia;f__unidentified_Bathyarchaeia;g__unidentified_Bathyarchaeia
OTU_445	0	1.37842e-05	0	0	0	0	0	0	0	0	0	0	0	0	0	0	0	0	k__Bacteria;p__Bacteroidota;c__Bacteroidia;o__Chitinophagales;f__Chitinophagaceae;g__Dinghuibacter;s__
OTU_446	0	0	0	0	0	0	0	0	0	0	0	0	0	0	0	0	0	0	k__Bacteria;p__unidentified_Bacteria;c__Coriobacteriia;o__Coriobacteriales;f__Eggerthellaceae;g__;s__
OTU_447	0	0	0	0.00016541	0	0	0	0	0	0	0	0	0	0	0	0	0	0	k__Bacteria;p__Firmicutes;c__Clostridia;o__Lachnospirales;f__Lachnospiraceae
OTU_448	0	0	0	0	0	0	0	0	0	0	0	0	0	1.37842e-05	0	0	0	0	k__Bacteria;p__Proteobacteria;c__Gammaproteobacteria;o__Burkholderiales;f__Rhodocyclaceae;g__Azospira
OTU_449	0	6.89208e-05	6.89208e-05	0	0	0	1.37842e-05	0	0	4.13525e-05	0	4.13525e-05	5.51367e-05	4.13525e-05	6.89208e-05	0	5.51367e-05	0	k__Bacteria;p__Actinobacteria;c__unidentified_Actinobacteria;o__Micrococcales;f__Microbacteriaceae;g__Leucobacter;s__
OTU_450	0	0	0	4.13525e-05	4.13525e-05	9.64892e-05	0	0	0	0	0	0	0	0	0	0	0	0	k__Bacteria;p__Sva0485;c__;o__;f__;g__;s__
OTU_451	0	5.51367e-05	5.51367e-05	0	0	0	0	0	1.37842e-05	0	0	0	0	0	0	0	0	0	k__Bacteria;p__Deinococcota;c__Deinococci;o__Deinococcales;f__Deinococcaceae;g__Deinococcus;s__Deinococcus_ficus
OTU_452	0	0	0	0.000248115	9.64892e-05	0	0	0	0	0	0	0	0	0	0	0	0	0	k__Bacteria;p__Firmicutes;c__Clostridia;o__Oscillospirales;f__Ruminococcaceae
OTU_453	5.51367e-05	0	0	9.64892e-05	9.64892e-05	9.64892e-05	0	2.75683e-05	0	4.13525e-05	0	0	8.2705e-05	5.51367e-05	2.75683e-05	2.75683e-05	0	0	k__Bacteria;p__unidentified_Bacteria;c__Gammaproteobacteria;o__Steroidobacterales;f__Steroidobacteraceae;g__;s__
OTU_454	0	0	0	0	0	1.37842e-05	6.89208e-05	4.13525e-05	1.37842e-05	0	0	0	0	1.37842e-05	0	1.37842e-05	0	4.13525e-05	k__Bacteria;p__Firmicutes;c__Bacilli;o__Bacillales;f__Bacillaceae;g__Sinibacillus;s__Sinibacillus_soli
OTU_455	0	0	0	0.00033082	0	8.2705e-05	0	0	0	0	0	0	0	0	0	0	0	0	k__Bacteria;p__Bacteroidota;c__Bacteroidia;o__Bacteroidales;f__Rikenellaceae;g__Rikenellaceae_RC9_gut_group;s__
OTU_456	0	1.37842e-05	0	0	0	0	0	0	0	6.89208e-05	1.37842e-05	0	0	4.13525e-05	0	0	0	0	k__Bacteria;p__Actinobacteria;c__unidentified_Actinobacteria;o__Streptomycetales;f__Streptomycetaceae;g__Streptomyces
OTU_457	4.13525e-05	0	0	4.13525e-05	4.13525e-05	1.37842e-05	0	5.51367e-05	0	0	0	0	0	2.75683e-05	0	2.75683e-05	0	0	k__Bacteria;p__unidentified_Bacteria;c__Thermodesulfovibrionia;o__;f__;g__;s__
OTU_458	0	0	0	0	0	0	0	0	0	2.75683e-05	0	4.13525e-05	0	2.75683e-05	0	0	0	0	k__Bacteria;p__Proteobacteria;c__Gammaproteobacteria;o__PLTA13;f__;g__;s__
OTU_459	1.37842e-05	0	0	0	0	0	1.37842e-05	0	0	0	0	0	0	0	0	6.89208e-05	0	5.51367e-05	k__Bacteria;p__unidentified_Bacteria;c__Acidimicrobiia;o__Actinomarinales;f__;g__;s__
OTU_460	0	0	0	1.37842e-05	0	5.51367e-05	0	0	0	0	0	0	0	0	0	0	0	0	k__Bacteria;p__Proteobacteria;c__Gammaproteobacteria;o__Burkholderiales;f__Nitrosomonadaceae;g__Ellin6067;s__
OTU_462	0	0	0	0.000151626	2.75683e-05	4.13525e-05	0	0	0	0	0	0	0	0	0	0	0	0	k__Bacteria;p__Sva0485;c__;o__;f__;g__;s__
OTU_463	0	0	0	0	0	0	0	0	0	4.13525e-05	0	0	0	0	0	0	0	0	k__Bacteria;p__unidentified_Bacteria;c__Desulfobacteria;o__Desulfobacterales;f__;g__;s__
OTU_464	0	0	2.75683e-05	0	0	0	0	0	0	0	0	0	4.13525e-05	0	6.89208e-05	0	0	0	k__Bacteria;p__Planctomycetes;c__unidentified_Planctomycetes;o__Gemmatales;f__Gemmataceae;g__Gemmata;s__
OTU_465	4.13525e-05	0	4.13525e-05	0	0	0	1.37842e-05	4.13525e-05	0	0	0	0	0	0	0	0	0	0	k__Bacteria;p__Desulfobacterota;c__Desulfovibrionia;o__Desulfovibrionales;f__Desulfovibrionaceae;g__Desulfovibrio;s__
OTU_466	0	0	0	5.51367e-05	0	0.000234331	0	0	0	0	1.37842e-05	0	0	0	0	0	0	0	k__Bacteria;p__unidentified_Bacteria;c__Acidimicrobiia;o__Microtrichales;f__Microtrichaceae;g__;s__
OTU_468	0	0	0	1.37842e-05	0	5.51367e-05	0	0	0	0	0	0	0	0	0	0	0	0	k__Bacteria;p__Zixibacteria;c__;o__;f__;g__;s__
OTU_469	0	0	0	5.51367e-05	0.000110273	5.51367e-05	0	0	0	0	0	0	0	0	0	0	0	0	k__Bacteria;p__unidentified_Bacteria;c__Thermodesulfovibrionia;o__;f__;g__;s__
OTU_470	1.37842e-05	0	6.89208e-05	4.13525e-05	0	0	1.37842e-05	0	0	5.51367e-05	2.75683e-05	0	0	0	0	0	0	0	k__Bacteria;p__Firmicutes;c__Clostridia;o__Lachnospirales;f__Lachnospiraceae;g__[Ruminococcus]_gnavus_group;s__
OTU_471	5.51367e-05	0	0	0	0	0	0	4.13525e-05	1.37842e-05	4.13525e-05	2.75683e-05	1.37842e-05	0	0	2.75683e-05	0	0	0	k__Bacteria;p__Campylobacterota;c__Campylobacteria;o__Campylobacterales;f__Sulfurovaceae;g__Sulfurovum;s__
OTU_472	0	0	0	0	0	0	0	0	0	0	0	1.37842e-05	0	1.37842e-05	0	0	0	0	k__Bacteria
OTU_473	0	0	0	5.51367e-05	0	0	0	1.37842e-05	0	0	0	0	0	4.13525e-05	0	0	0	0	k__Bacteria;p__Campylobacterota;c__Campylobacteria;o__Campylobacterales;f__Sulfurimonadaceae;g__Sulfuricurvum;s__
OTU_474	0	0	0	0	0	0	0	0	0	2.75683e-05	4.13525e-05	0	4.13525e-05	0	0	0	0	0	k__Bacteria;p__Bacteroidota;c__Bacteroidia;o__Bacteroidales;f__Muribaculaceae;g__;s__
OTU_475	4.13525e-05	0	4.13525e-05	0	0	0	4.13525e-05	0	0	0	0	5.51367e-05	0	0	0	0	0	0	k__Bacteria;p__Proteobacteria;c__Gammaproteobacteria;o__Steroidobacterales;f__Woeseiaceae;g__Woeseia;s__
OTU_476	0	0	0	0	0	0	0	0	0	0	0	0	0	0	0	0	0	0	k__Bacteria;p__Proteobacteria;c__Gammaproteobacteria;o__Legionellales;f__Legionellaceae;g__Legionella;s__
OTU_477	0	0	0	0	0	0	0	0	4.13525e-05	0	0	0	0	0	0	0	0	0	k__Bacteria;p__Firmicutes;c__Bacilli;o__Bacillales;f__Bacillaceae;g__Ureibacillus;s__Ureibacillus_sp_S22-47
OTU_478	0	0	0	0.000179194	4.13525e-05	2.75683e-05	0	0	0	0	0	0	0	0	0	0	0	0	k__Bacteria;p__Desulfobacterota;c__Desulfobacteria;o__Desulfatiglandales;f__Desulfatiglandaceae;g__Desulfatiglans;s__
OTU_479	0	1.37842e-05	0	0	0	0	0	0	0	0	0	0	0	0	0	0	1.37842e-05	0	k__Bacteria
OTU_480	0	0	0	0	0	0	1.37842e-05	1.37842e-05	0	2.75683e-05	0	0	0	0	0	0	0	0	k__Bacteria;p__Firmicutes;c__Clostridia;o__Oscillospirales;f__Oscillospiraceae;g__Flavonifractor;s__
OTU_481	0	0	0	0	0	2.75683e-05	0	0	0	0	0	0	0	0	0	0	0	0	k__Bacteria;p__Firmicutes;c__Clostridia;o__Clostridiales;f__Clostridiaceae
OTU_482	0	0	0	2.75683e-05	1.37842e-05	9.64892e-05	0	0	0	0	0	0	0	0	0	0	0	0	k__Bacteria;p__unidentified_Bacteria;c__Acidimicrobiia;o__Microtrichales;f__Ilumatobacteraceae;g__;s__
OTU_483	0	0.000151626	0	0.000179194	6.89208e-05	6.89208e-05	0	0	0	0	0	0	0	0	0	0	0	0	k__Bacteria;p__Firmicutes;c__Clostridia;o__Lachnospirales;f__Lachnospiraceae;g__Lachnospiraceae_NK4A136_group;s__
OTU_484	1.37842e-05	2.75683e-05	0	0	0	0	0	1.37842e-05	0	2.75683e-05	0	0	0	0	0	0	0	0	k__Bacteria;p__Proteobacteria;c__Alphaproteobacteria;o__Rhodobacterales;f__Rhodobacteraceae;g__Roseobacter_clade_NAC11-7_lineage;s__
OTU_485	0	1.37842e-05	0	0	0	0	0	0	0	2.75683e-05	0	0	0	0	0	0	0	0	k__Bacteria;p__Firmicutes;c__Clostridia;o__Lachnospirales;f__Lachnospiraceae;g__Roseburia
OTU_486	0	0	0	9.64892e-05	0.000124058	0.000151626	0	0	0	0	0	0	0	0	0	0	0	0	k__Bacteria;p__Sva0485;c__;o__;f__;g__;s__
OTU_487	0	0.000124058	0	0	0	0	0	0	0	0	0	0	0	0	0	0	0	0	k__Bacteria;p__unidentified_Bacteria;c__Bacteroidia;o__Chitinophagales;f__Saprospiraceae;g__;s__
OTU_488	0	0	0	1.37842e-05	0	0	0	0	0	0	0	0	0	0	0	0	0	0	k__Bacteria;p__unidentified_Bacteria;c__Chloroflexia;o__Chloroflexales;f__Roseiflexaceae;g__;s__
OTU_489	0	0	0	2.75683e-05	4.13525e-05	8.2705e-05	0	0	0	0	0	0	0	0	0	0	0	0	k__Bacteria;p__unidentified_Bacteria;c__Dehalococcoidia;o__Dehalococcoidales;f__;g__;s__
OTU_490	0	0	0	9.64892e-05	0	5.51367e-05	0	0	0	0	0	0	0	0	0	0	0	0	k__Bacteria;p__Proteobacteria;c__Gammaproteobacteria;o__Burkholderiales;f__Sutterellaceae;g__Parasutterella;s__Parasutterella_secunda
OTU_491	0	0	0	5.51367e-05	5.51367e-05	4.13525e-05	0	0	0	0	0	0	0	0	0	0	0	0	k__Bacteria;p__Proteobacteria;c__Gammaproteobacteria;o__SZB30;f__;g__;s__
OTU_493	0	0	0	8.2705e-05	0.000110273	5.51367e-05	0	0	0	0	0	0	0	0	0	0	0	0	k__Bacteria;p__unidentified_Bacteria;c__Thermodesulfovibrionia;o__;f__;g__;s__
OTU_494	4.13525e-05	0	0	0	0	0	0	0	0	0	0	0	2.75683e-05	0	0	0	0	0	k__Bacteria;p__Proteobacteria;c__Gammaproteobacteria;o__Burkholderiales
OTU_495	5.51367e-05	0	0	0	0	0	0	4.13525e-05	0	5.51367e-05	0	0	0	6.89208e-05	1.37842e-05	0	0	0	k__Bacteria;p__Actinobacteria;c__unidentified_Actinobacteria;o__Micrococcales;f__Promicromonosporaceae;g__Cellulosimicrobium;s__Cellulosimicrobium_cellulans
OTU_496	0	0	0	0	0	0	0	4.13525e-05	0	5.51367e-05	8.2705e-05	0	0	0	0	0	0	0	k__Bacteria;p__Bacteroidota;c__Bacteroidia;o__Bacteroidales;f__Muribaculaceae;g__;s__
OTU_497	0	0	0	0	0	0	0	0	0	0	0	0	0	0	1.37842e-05	0	0	0	k__Bacteria
OTU_498	0	0	0	0.000151626	0	0	0	0	0	0	0	0	0	0	0	0	0	0	k__Bacteria;p__Firmicutes;c__Clostridia;o__Oscillospirales;f__Ruminococcaceae
OTU_499	0.000620288	0.000675424	0.00388714	0.000413525	4.13525e-05	5.51367e-05	0.000110273	0	1.37842e-05	0.0011303	0.000303252	9.64892e-05	0.000151626	0.000261899	0.000179194	4.13525e-05	0.000482446	0	k__Bacteria;p__Proteobacteria;c__Gammaproteobacteria;o__Pseudomonadales;f__Moraxellaceae;g__Acinetobacter
OTU_500	5.51367e-05	0	0	0	0	2.75683e-05	0	4.13525e-05	0	8.2705e-05	0.00016541	0.000110273	5.51367e-05	8.2705e-05	1.37842e-05	0	0	0	k__Bacteria;p__Proteobacteria;c__Alphaproteobacteria;o__Rhodobacterales;f__Rhodobacteraceae;g__Thioclava;s__
OTU_501	0	0	0	1.37842e-05	1.37842e-05	0	0	0	0	0	0	0	0	0	0	0	0	0	k__Bacteria;p__Actinobacteria;c__unidentified_Actinobacteria;o__Frankiales;f__Sporichthyaceae;g__;s__
OTU_502	0	0	0	0	0	0	0	0	0	2.75683e-05	0	0	0	0	0	0	0	0	k__Bacteria;p__Proteobacteria;c__Alphaproteobacteria;o__Rhizobiales
OTU_503	0	0	0	2.75683e-05	0	1.37842e-05	0	0	0	0	0	0	0	0	0	0	0	0	k__Bacteria;p__unidentified_Bacteria;c__Thermodesulfovibrionia;o__;f__;g__;s__
OTU_504	0	0	0	0	0	0	0	0	0	0	0	0	2.75683e-05	0	1.37842e-05	0	0	0	k__Bacteria;p__Firmicutes;c__Clostridia;o__Peptostreptococcales-Tissierellales;f__Family_XI;g__Tepidimicrobium;s__
OTU_505	0	0	0	9.64892e-05	0	0	0	0	0	0	0	0	0	0	0	0	0	0	k__Bacteria;p__Firmicutes;c__Clostridia;o__Oscillospirales;f__Butyricicoccaceae;g__UCG-008;s__
OTU_506	0	0	0	0	4.13525e-05	4.13525e-05	5.51367e-05	0	0	1.37842e-05	0	0	1.37842e-05	0	0	0	0	1.37842e-05	k__Bacteria;p__MBNT15;c__;o__;f__;g__;s__
OTU_507	2.75683e-05	0	0	0	5.51367e-05	0	0	2.75683e-05	2.75683e-05	4.13525e-05	4.13525e-05	0	2.75683e-05	1.37842e-05	0	0	0	0	k__Bacteria;p__Chloroflexi;c__KD4-96;o__;f__;g__;s__
OTU_508	0	2.75683e-05	0	0	0	0	0	0	0	0	0	0	0	0	0	0	0	0	k__Bacteria;p__Proteobacteria;c__Gammaproteobacteria;o__R7C24;f__;g__;s__
OTU_509	0	0	0	1.37842e-05	0	0	0	0	0	0	0	0	0	0	0	0	0	0	k__Bacteria;p__Desulfobacterota;c__Desulfobacteria;o__Desulfobacterales;f__Desulfosarcinaceae;g__Sva0081_sediment_group;s__
OTU_510	0	0	0	0	0	0	0	0	0	0	0	0	0	0	0	0	4.13525e-05	0	k__Bacteria;p__Proteobacteria;c__Gammaproteobacteria;o__Pseudomonadales;f__Moraxellaceae;g__Perlucidibaca;s__Perlucidibaca_piscinae
OTU_511	0	0	0	0	0	8.2705e-05	0	0	0	0	0	0	0	0	0	0	0	0	k__Bacteria
OTU_512	0	0	0	0	0	4.13525e-05	0	0	0	0	0	0	0	0	1.37842e-05	0	0	0	k__Archaea;p__unidentified_Archaea;c__Thermoplasmata;o__Methanomassiliicoccales;f__;g__;s__
OTU_513	0	0	0	0	0	2.75683e-05	0	0	0	0	0	0	0	0	0	0	0	0	k__Bacteria;p__unidentified_Bacteria;c__Alphaproteobacteria;o__Rhizobiales;f__Hyphomicrobiaceae;g__;s__
OTU_514	0	0	0	0	9.64892e-05	5.51367e-05	0	0	0	0	0	0	0	0	0	0	0	0	k__Bacteria;p__Firmicutes;c__Clostridia;o__Oscillospirales;f__Ruminococcaceae;g__DTU089;s__
OTU_515	0	0	0	0	0	0	0	1.37842e-05	0	4.13525e-05	2.75683e-05	4.13525e-05	0	0	4.13525e-05	1.37842e-05	0	4.13525e-05	k__Bacteria;p__Firmicutes;c__Clostridia;o__Lachnospirales;f__Lachnospiraceae;g__Lachnospiraceae_NK4A136_group;s__
OTU_516	4.13525e-05	0	0	4.13525e-05	0	0	0	0	0	0	0	0	0	0	0	0	0	0	k__Bacteria;p__Desulfobacterota;c__Syntrophorhabdia;o__Syntrophorhabdales;f__Syntrophorhabdaceae;g__Syntrophorhabdus;s__
OTU_517	0	1.37842e-05	0	0	0	0	0	0	0	0	0	0	0	0	0	0	0	0	k__Bacteria;p__Firmicutes;c__Clostridia;o__unidentified_Clostridia;f__Gracilibacteraceae;g__Lutispora;s__
OTU_518	0	0	0	0	0	0	0	2.75683e-05	0	0	0	0	0	1.37842e-05	2.75683e-05	0	1.37842e-05	0	k__Bacteria;p__Proteobacteria;c__Gammaproteobacteria;o__BD7-8;f__;g__;s__
OTU_519	0	0	0	0	0	0	2.75683e-05	0	0	0	0	0	0	0	0	1.37842e-05	0	0	k__Bacteria;p__Proteobacteria;c__Gammaproteobacteria;o__Enterobacterales;f__Aeromonadaceae
OTU_520	0	0	0	0	0	0	1.37842e-05	0	0	1.37842e-05	0	0	0	5.51367e-05	4.13525e-05	0	0	0	k__Bacteria;p__Bacteroidota;c__Bacteroidia;o__Flavobacteriales;f__Flavobacteriaceae;g__Flavobacterium
OTU_521	0	0	0	0	0	4.13525e-05	0	0	0	0	0	0	0	0	0	0	0	0	k__Bacteria;p__Deferrisomatota;c__Defferrisomatia;o__Defferrisomatales;f__Defferrisomataceae;g__Deferrisoma;s__
OTU_522	0	0	0	4.13525e-05	0	4.13525e-05	0	0	0	0	0	0	0	0	0	0	0	0	k__Bacteria;p__Firmicutes;c__Clostridia;o__Christensenellales;f__Christensenellaceae;g__Christensenellaceae_R-7_group
OTU_523	0	0	0	0	0	0	0	0	0	0	0	4.13525e-05	0	4.13525e-05	0	2.75683e-05	0	0	k__Bacteria;p__unidentified_Bacteria;c__Anaerolineae;o__Anaerolineales;f__Anaerolineaceae;g__;s__
OTU_524	1.37842e-05	4.13525e-05	0	0	0	0	0	0	0	0	0	0	0	0	0	0	0	0	k__Bacteria;p__Proteobacteria;c__Gammaproteobacteria;o__Pseudomonadales;f__Moraxellaceae;g__[Agitococcus]_lubricus_group;s__
OTU_526	1.37842e-05	0	0	0	0	0	0	0	0	4.13525e-05	2.75683e-05	0	0	2.75683e-05	0	0	0	1.37842e-05	k__Bacteria;p__unidentified_Bacteria;c__unidentified_Bacteria;o__Gemmatimonadales;f__Gemmatimonadaceae;g__;s__
OTU_527	0	4.13525e-05	6.89208e-05	5.51367e-05	0	0	1.37842e-05	5.51367e-05	0	5.51367e-05	1.37842e-05	4.13525e-05	5.51367e-05	0.000110273	2.75683e-05	0	0	0	k__Bacteria
OTU_528	0	0	0	0	0	9.64892e-05	0	0	0	0	0	0	0	0	0	0	0	0	k__Bacteria;p__Firmicutes;c__Clostridia;o__Clostridia_UCG-014;f__;g__;s__
OTU_529	4.13525e-05	0	0	0	0	0	0	0	0	0	0	0	4.13525e-05	0	0	0	0	0	k__Bacteria;p__unidentified_Bacteria;c__Anaerolineae;o__Anaerolineales;f__Anaerolineaceae;g__;s__
OTU_530	0	0.000124058	0	0	0	0	0	0	0	0	0	0	0	0	0	0	0	0	k__Bacteria;p__Firmicutes;c__Clostridia;o__Lachnospirales;f__Lachnospiraceae
OTU_531	0	0	0	0	0	0	0	0	0	8.2705e-05	2.75683e-05	0	0	0	1.37842e-05	0	0	2.75683e-05	k__Bacteria;p__unidentified_Bacteria;c__unidentified_Bacteria;o__Gemmatimonadales;f__Gemmatimonadaceae;g__;s__
OTU_532	4.13525e-05	0	0	0	0	0	0	0	0	0	0	0	0	0	0	0	0	0	k__Bacteria;p__Actinobacteria;c__unidentified_Actinobacteria;o__Pseudonocardiales;f__Pseudonocardiaceae;g__Amycolatopsis;s__
OTU_533	0	4.13525e-05	1.37842e-05	0	0	0	0	0	0	0	0	0	0	0	0	0	0	0	k__Bacteria;p__Bacteroidota;c__Bacteroidia;o__Cytophagales;f__Spirosomaceae;g__Flectobacillus;s__
OTU_534	1.37842e-05	0	0	0	0	0	0	0	0	0	0	0	0	0	0	0	4.13525e-05	0	k__Bacteria;p__Proteobacteria;c__Gammaproteobacteria;o__Burkholderiales;f__Nitrosomonadaceae;g__MND1;s__
OTU_535	0	0	0	0.000179194	9.64892e-05	9.64892e-05	0	0	0	0	0	0	0	0	0	0	0	0	k__Bacteria;p__Bacteroidota;c__Bacteroidia;o__Bacteroidales;f__Bacteroidaceae;g__Bacteroides;s__Bacteroides_sp_Marseille-P3166
OTU_536	0	0	0	0.000124058	0	0	0	0	0	0	0	0	0	0	0	0	0	0	k__Bacteria
OTU_537	0	6.89208e-05	0	0	0	0	0	0	0	0	0	0	0	0	0	0	0	0	k__Bacteria;p__Myxococcota;c__Polyangia;o__mle1-27;f__;g__;s__
OTU_539	2.75683e-05	0	1.37842e-05	0	0	0	0	0	0	0	0	2.75683e-05	0	1.37842e-05	0	0	1.37842e-05	0	k__Bacteria;p__Proteobacteria;c__Gammaproteobacteria;o__Burkholderiales;f__B1-7BS;g__;s__
OTU_540	0	0	0	0.000151626	0	0	0	0	0	0	0	0	0	0	0	0	0	0	k__Bacteria;p__Firmicutes;c__Bacilli;o__Lactobacillales;f__Aerococcaceae;g__Aerococcus;s__Aerococcus_christensenii
OTU_541	0	0	2.75683e-05	0	0	0	0	0	0	0	0	0	0	0	0	0	0	0	k__Bacteria;p__Firmicutes;c__Bacilli;o__Bacillales;f__Planococcaceae;g__Sporosarcina;s__Sporosarcina_sp_HW10C2
OTU_542	0	0	0	0	0	0	0	0	0	0	0	0	0	0	0	0	0	0	k__Bacteria;p__Planctomycetes;c__unidentified_Planctomycetes;o__Pirellulales;f__Pirellulaceae;g__Pirellula
OTU_543	2.75683e-05	0.000151626	4.13525e-05	2.75683e-05	0.000110273	5.51367e-05	0	0	0	1.37842e-05	0	0	0	0	0	0	0	0	k__Bacteria;p__Firmicutes;c__Clostridia;o__Lachnospirales;f__Lachnospiraceae;g__Blautia;s__
OTU_544	0	0	0	6.89208e-05	0	4.13525e-05	0	0	0	0	0	0	0	0	0	0	0	0	k__Bacteria;p__Bacteroidota;c__Bacteroidia;o__Bacteroidales;f__Rikenellaceae;g__Rikenellaceae_RC9_gut_group;s__
OTU_545	5.51367e-05	0	0	1.37842e-05	0	0	2.75683e-05	0	4.13525e-05	5.51367e-05	1.37842e-05	0	0	0	0	0	0	0	k__Bacteria;p__Bacteroidota;c__Bacteroidia;o__Bacteroidales;f__Prevotellaceae;g__Prevotella_7;s__Prevotella_melaninogenica
OTU_546	0	1.37842e-05	0	0	0	0	0	0	0	0	0	0	2.75683e-05	0	0	1.37842e-05	0	0	k__Bacteria;p__Proteobacteria;c__Alphaproteobacteria;o__Rhizobiales;f__Methyloligellaceae;g__Methyloceanibacter;s__
OTU_547	0	0	0	0	0	4.13525e-05	0	0	0	0	0	0	0	0	0	0	0	0	k__Bacteria;p__Firmicutes;c__Clostridia;o__Clostridia_UCG-014;f__;g__;s__
OTU_548	0	0	0	4.13525e-05	0	0	0	0	0	4.13525e-05	0	0	0	0	0	1.37842e-05	0	0	k__Bacteria;p__Proteobacteria;c__Gammaproteobacteria;o__Enterobacterales;f__Aeromonadaceae;g__Aeromonas
OTU_549	0	0	0	0	0	0	0	0	0	0	5.51367e-05	0	0	0	0	0	0	0	k__Bacteria;p__unidentified_Bacteria;c__Acidimicrobiia;o__Microtrichales;f__;g__;s__
OTU_550	0	0	4.13525e-05	0	0	0	0	0	0	0	0	0	0	0	0	0	0	0	k__Bacteria;p__Actinobacteriota;c__Thermoleophilia;o__Gaiellales;f__Gaiellaceae;g__Gaiella;s__
OTU_551	0	0	0	0.000192978	0	4.13525e-05	0	0	0	0	0	0	0	0	0	0	0	0	k__Bacteria;p__Bacteroidota;c__Bacteroidia;o__Bacteroidales;f__Bacteroidaceae;g__Bacteroides;s__Bacteroides_salanitronis
OTU_552	0	0	5.51367e-05	0	0	0	0	0	0	0	0	0	0	0	0	0	0	0	k__Bacteria;p__Firmicutes;c__Bacilli;o__Erysipelotrichales;f__Erysipelotrichaceae;g__Faecalibaculum;s__Faecalibaculum_rodentium
OTU_553	4.13525e-05	0	0	0	0	0	0	0	0	4.13525e-05	0	2.75683e-05	0	1.37842e-05	1.37842e-05	0	4.13525e-05	0	k__Bacteria;p__Proteobacteria;c__Gammaproteobacteria;o__Burkholderiales;f__Nitrosomonadaceae;g__Ellin6067;s__
OTU_554	0	0	0	5.51367e-05	9.64892e-05	5.51367e-05	0	0	0	0	0	0	0	0	0	0	0	0	k__Bacteria;p__Firmicutes;c__Clostridia
OTU_555	0	0	0	0	0	0	0	4.13525e-05	0	1.37842e-05	5.51367e-05	0	0	4.13525e-05	0	0	0	0	k__Bacteria;p__unidentified_Bacteria;c__Alphaproteobacteria;o__Azospirillales;f__;g__;s__
OTU_556	0	0	0	0	0	0	0	0	0	0	0	0	0	0	0	0	2.75683e-05	0	k__Bacteria;p__Actinobacteria;c__unidentified_Actinobacteria;o__Propionibacteriales;f__Nocardioidaceae;g__Nocardioides
OTU_557	2.75683e-05	0	0	0	1.37842e-05	0	0	0	0	4.13525e-05	4.13525e-05	0	0	0	0	0	5.51367e-05	0	k__Bacteria;p__Bacteroidota;c__Bacteroidia;o__Bacteroidales;f__Muribaculaceae;g__;s__
OTU_558	1.37842e-05	0	0	0	0	0	0	0	0	5.51367e-05	2.75683e-05	0	1.37842e-05	4.13525e-05	1.37842e-05	0	0	0	k__Bacteria;p__Proteobacteria;c__Alphaproteobacteria;o__Rhodobacterales;f__Rhodobacteraceae
OTU_559	0	0	0	0.000234331	5.51367e-05	5.51367e-05	0	0	0	0	0	0	0	0	0	0	0	0	k__Bacteria;p__Chloroflexi;c__Dehalococcoidia;o__RBG-13-46-9;f__;g__;s__
OTU_560	1.37842e-05	0	0	0	0	0	0	4.13525e-05	0	0	0	0	0	4.13525e-05	0	0	0	1.37842e-05	k__Bacteria;p__unidentified_Bacteria;c__Bacilli;o__Bacillales;f__Bacillaceae;g__;s__
OTU_561	0	0	0	4.13525e-05	0	4.13525e-05	0	0	0	0	0	0	0	0	0	0	0	0	k__Bacteria;p__unidentified_Bacteria;c__Clostridia;o__Oscillospirales;f__;g__;s__
OTU_562	0	0	0	4.13525e-05	1.37842e-05	0.000124058	0	0	0	0	0	0	0	0	0	0	0	0	k__Bacteria;p__Bacteroidota;c__Bacteroidia;o__Bacteroidales;f__Prevotellaceae;g__Alloprevotella;s__
OTU_564	4.13525e-05	0	0	0	0	0	1.37842e-05	0	0	0	4.13525e-05	0	0	6.89208e-05	0	4.13525e-05	0	0	k__Bacteria;p__Proteobacteria;c__Alphaproteobacteria;o__Rhodospirillales;f__Rhodospirillaceae;g__Novispirillum;s__Novispirillum_itersonii
OTU_565	0	0	0	0.000179194	9.64892e-05	0.00049623	0	0	0	0	0	0	0	0	0	0	0	0	k__Bacteria;p__Firmicutes;c__Clostridia;o__Oscillospirales;f__Ruminococcaceae;g__Faecalibacterium;s__
OTU_566	0	0	0	5.51367e-05	0	1.37842e-05	0	0	0	0	0	0	0	0	0	0	0	0	k__Bacteria
OTU_567	0	0	0	0	0	0	0	0	0	0	0	0	2.75683e-05	0	0	0	0	0	k__Bacteria;p__Acidobacteriota;c__Vicinamibacteria;o__Vicinamibacterales;f__Vicinamibacteraceae;g__;s__
OTU_568	0	0	0	0	0	0	0	0	0	1.37842e-05	0	0	0	0	0	0	0	0	k__Bacteria;p__Proteobacteria;c__Gammaproteobacteria;o__Enterobacterales;f__Pasteurellaceae
OTU_569	0	0	0	4.13525e-05	0	0	0	0	0	0	0	0	0	0	0	0	0	0	k__Bacteria;p__Proteobacteria;c__Gammaproteobacteria;o__Methylococcales;f__Methylococcaceae
OTU_570	0	0	0	0	0	0	0	0	0	0	0	0	0	0	0	0	0	0	k__Bacteria;p__Proteobacteria;c__Alphaproteobacteria;o__Rhodobacterales;f__Rhodobacteraceae;g__Marivita;s__
OTU_571	1.37842e-05	0	0	0	8.2705e-05	0.000124058	0	0	0	0	4.13525e-05	0	0	0	0	0	0	0	k__Bacteria;p__Acidobacteriota;c__Subgroup_22;o__;f__;g__;s__
OTU_572	0	0	0	0	0	0	0	0	0	1.37842e-05	0	0	0	0	0	0	0	0	k__Bacteria;p__Actinobacteria;c__unidentified_Actinobacteria;o__Micrococcales;f__unidentified_Micrococcales;g__Timonella;s__
OTU_573	0	0	0	0	0	0	0	0	0	0	1.37842e-05	0	0	0	0	2.75683e-05	0	0	k__Bacteria;p__Kryptonia;c__unidentified_Kryptonia;o__Kryptoniales;f__BSV26;g__;s__
OTU_574	0	0	0	4.13525e-05	2.75683e-05	5.51367e-05	0	0	0	0	0	0	0	0	0	0	0	0	k__Bacteria;p__Desulfobacterota;c__Desulfobacteria;o__Desulfobacterales;f__Desulfosarcinaceae;g__Sva0081_sediment_group
OTU_576	0	0	0	0	0	1.37842e-05	0	0	2.75683e-05	0	0	0	0	0	0	0	0	0	k__Bacteria;p__Firmicutes;c__Bacilli;o__Bacillales;f__Bacillaceae;g__Gracilibacillus
OTU_577	1.37842e-05	4.13525e-05	1.37842e-05	0	0	0	0	0	1.37842e-05	5.51367e-05	0	5.51367e-05	0	4.13525e-05	0	0	0	0	k__Bacteria;p__Proteobacteria;c__Gammaproteobacteria;o__Burkholderiales;f__Nitrosomonadaceae;g__MND1;s__
OTU_579	0	0	0	0	0	0	0	2.75683e-05	0	0	2.75683e-05	0	0	0	0	0	0	0	k__Bacteria;p__unidentified_Bacteria;c__Alphaproteobacteria;o__;f__;g__;s__
OTU_580	4.13525e-05	0	0	0	0	0	0	0	0	0	4.13525e-05	0	0	0	0	0	0	0	k__Bacteria;p__Myxococcota;c__Polyangia;o__Polyangiales;f__BIrii41;g__;s__
OTU_581	0	0	0	0	0	0	0	0	0	0	2.75683e-05	0	0	0	0	0	0	0	k__Bacteria;p__Firmicutes;c__Clostridia;o__Lachnospirales;f__Lachnospiraceae;g__[Eubacterium]_eligens_group;s__
OTU_582	0	0	0	5.51367e-05	4.13525e-05	9.64892e-05	0	0	0	0	0	0	0	0	0	0	0	0	k__Bacteria;p__Bacteroidota;c__Bacteroidia;o__Bacteroidales;f__Rikenellaceae;g__Rikenellaceae_RC9_gut_group;s__
OTU_583	0	0	0	0	0	0	0	2.75683e-05	2.75683e-05	0	0	0	0	1.37842e-05	0	0	4.13525e-05	4.13525e-05	k__Bacteria;p__Proteobacteria;c__Gammaproteobacteria;o__Enterobacterales;f__Aeromonadaceae;g__Aeromonas;s__Aeromonas_veronii
OTU_584	0	0	0	4.13525e-05	5.51367e-05	5.51367e-05	0	0	0	0	0	0	0	0	0	0	0	0	k__Bacteria;p__Chloroflexi;c__Dehalococcoidia;o__RBG-13-46-9;f__;g__;s__
OTU_585	0	0	0	4.13525e-05	2.75683e-05	9.64892e-05	0	0	0	0	0	0	0	0	0	0	0	0	k__Bacteria;p__Chloroflexi;c__Anaerolineae;o__SBR1031;f__A4b;g__;s__
OTU_586	0	1.37842e-05	0	0	0	0	0	2.75683e-05	0	0	0	0	0	0	0	0	0	0	k__Bacteria;p__Bdellovibrionota;c__Bdellovibrionia;o__Bdellovibrionales;f__Bdellovibrionaceae;g__Bdellovibrio;s__
OTU_587	0	0.000124058	0	0	0	0	0	0	0	0	0	0	0	0	0	0	0	0	k__Bacteria;p__Firmicutes;c__Clostridia;o__Oscillospirales;f__Ruminococcaceae;g__Ruminococcus;s__
OTU_588	0	0	0	0	0	0	0	0	0	4.13525e-05	4.13525e-05	0	0	0	0	0	0	0	k__Bacteria;p__Actinobacteria;c__unidentified_Actinobacteria;o__Micrococcales;f__Micrococcaceae;g__Rothia;s__Rothia_aeria
OTU_589	0	0	0	0	0	0	0	0	0	5.51367e-05	0	0	5.51367e-05	2.75683e-05	4.13525e-05	0	0	0	k__Bacteria;p__Proteobacteria;c__Gammaproteobacteria;o__unidentified_Gammaproteobacteria;f__unidentified_Gammaproteobacteria;g__Acidibacter;s__
OTU_590	0	0	0	0.000110273	0	5.51367e-05	0	0	0	0	0	0	0	0	0	0	0	0	k__Bacteria;p__unidentified_Bacteria;c__Bacilli;o__Erysipelotrichales;f__Erysipelotrichaceae;g__;s__
OTU_591	1.37842e-05	0	0	0	0	0	0	5.51367e-05	1.37842e-05	6.89208e-05	4.13525e-05	1.37842e-05	0	4.13525e-05	0	0	0	0	k__Bacteria;p__Proteobacteria;c__Gammaproteobacteria;o__Burkholderiales;f__Neisseriaceae;g__Neisseria;s__Neisseria_mucosa
OTU_592	0	0	0	0	0	0	0	0	0	1.37842e-05	0	0	0	0	0	0	0	0	k__Bacteria;p__Actinobacteriota;c__Acidimicrobiia;o__IMCC26256;f__;g__;s__
OTU_593	0	0	0	4.13525e-05	0	1.37842e-05	0	0	0	4.13525e-05	1.37842e-05	0	0	0	0	0	0	0	k__Bacteria;p__unidentified_Bacteria;c__Acidimicrobiia;o__Actinomarinales;f__;g__;s__
OTU_594	0	0	0	9.64892e-05	5.51367e-05	4.13525e-05	0	0	0	0	0	0	0	0	0	0	0	0	k__Bacteria;p__Sva0485;c__;o__;f__;g__;s__
OTU_595	1.37842e-05	0	0	0	0	0	0	0	0	0	0	0	0	1.37842e-05	0	0	0	0	k__Bacteria;p__Firmicutes;c__Clostridia;o__Lachnospirales;f__Lachnospiraceae;g__Lachnospiraceae_NK4A136_group;s__
OTU_596	0	0	0	0	2.75683e-05	0	0	0	0	0	0	0	0	0	0	0	0	0	k__Bacteria;p__Desulfobacterota;c__Desulfobacteria;o__Desulfatiglandales;f__Desulfatiglandaceae;g__Desulfatiglans
OTU_597	5.51367e-05	0	0	4.13525e-05	9.64892e-05	2.75683e-05	0	0	0	0	0	0	0	0	0	0	0	0	k__Bacteria;p__Actinobacteriota;c__Coriobacteriia;o__OPB41;f__;g__;s__
OTU_598	0	0	0	4.13525e-05	5.51367e-05	4.13525e-05	0	0	0	0	0	0	0	0	0	0	0	0	k__Bacteria;p__Acidobacteriota;c__Holophagae;o__Holophagales;f__Holophagaceae;g__Geothrix;s__
OTU_599	0	0	0	0.00016541	0	0	0	0	0	0	0	0	0	0	0	0	0	0	k__Bacteria;p__Bacteroidota;c__Bacteroidia;o__Bacteroidales;f__Rikenellaceae;g__Rikenellaceae_RC9_gut_group;s__
OTU_600	0	1.37842e-05	0	0	0	0	0	0	0	0	0	0	0	0	0	0	0	0	k__Bacteria;p__Proteobacteria;c__Gammaproteobacteria;o__Burkholderiales;f__Burkholderiaceae;g__Cupriavidus
OTU_601	0	0	0	0	0	0	0	0	0	0	0	0	0	4.13525e-05	0	0	0	0	k__Bacteria;p__Firmicutes;c__Clostridia;o__Lachnospirales;f__Lachnospiraceae;g__Coprococcus;s__
OTU_602	0	0	0	0	6.89208e-05	4.13525e-05	0	0	0	0	0	0	0	0	0	0	0	0	k__Bacteria
OTU_603	0	0	0	0	0	0	0	0	0	0	0	0	5.51367e-05	0	0	0	2.75683e-05	0	k__Bacteria;p__unidentified_Bacteria;c__Alphaproteobacteria;o__Kiloniellales;f__Kiloniellaceae;g__;s__
OTU_604	0	0	0	0	0	0	0	0	0	0	0	0	6.89208e-05	0	1.37842e-05	0	0	0	k__Bacteria;p__unidentified_Bacteria;c__unidentified_Bacteria;o__Gemmatales;f__Gemmataceae;g__;s__
OTU_605	0	0	0	0	1.37842e-05	0	0	0	0	0	0	0	0	0	0	0	0	0	k__Bacteria;p__Proteobacteria;c__Gammaproteobacteria;o__Burkholderiales;f__Oxalobacteraceae;g__Oxalobacter;s__Oxalobacter_formigenes
OTU_606	0	0	0	0	9.64892e-05	1.37842e-05	0	0	0	0	0	0	0	0	0	0	0	0	k__Archaea;p__Halobacterota;c__Methanosarcinia;o__Methanosarciniales;f__Methanosaetaceae;g__Methanosaeta;s__
OTU_607	0	0	0	0	4.13525e-05	5.51367e-05	0	0	0	0	0	0	0	0	0	0	0	0	k__Bacteria;p__Sva0485;c__;o__;f__;g__;s__
OTU_608	0	0	0	0	0	0	0	0	0	0	0	0	4.13525e-05	0	0	0	0	0	k__Bacteria;p__Chloroflexi;c__Dehalococcoidia;o__S085;f__;g__;s__
OTU_609	0	2.75683e-05	0	0	0	0	0	0	0	0	0	0	0	0	0	0	0	0	k__Bacteria;p__Bacteroidota;c__Bacteroidia;o__Sphingobacteriales;f__env.OPS_17;g__;s__
OTU_610	0	0	0	4.13525e-05	5.51367e-05	0.000110273	0	0	0	0	0	0	0	0	0	0	0	0	k__Bacteria;p__Proteobacteria;c__Gammaproteobacteria;o__Burkholderiales;f__Rhodocyclaceae;g__Sterolibacterium;s__
OTU_611	2.75683e-05	0	0	0	0	0	0	0	0	0	0	0	0	0	0	0	0	0	k__Bacteria;p__Proteobacteria;c__Gammaproteobacteria;o__Ectothiorhodospirales;f__Ectothiorhodospiraceae;g__Thiogranum;s__
OTU_612	0	0	2.75683e-05	0	0	0	0	0	0	0	0	0	0	0	0	0	0	0	k__Bacteria;p__Gracilibacteria;c__unidentified_Gracilibacteria;o__JGI_0000069-P22;f__;g__;s__
OTU_613	0	0	0	1.37842e-05	0	4.13525e-05	0	0	0	4.13525e-05	0	0	0	0	0	0	0	0	k__Bacteria;p__Proteobacteria;c__Alphaproteobacteria;o__Caulobacterales;f__Hyphomonadaceae;g__SWB02;s__
OTU_614	0	0	0	0	0	0	1.37842e-05	0	0	0	1.37842e-05	0	0	0	0	0	0	0	k__Bacteria;p__unidentified_Bacteria;c__Alphaproteobacteria;o__Rhizobiales;f__Methyloligellaceae;g__;s__
OTU_615	0	0	0	0	5.51367e-05	4.13525e-05	0	0	0	0	0	0	0	0	0	0	0	0	k__Bacteria;p__Chloroflexi;c__Dehalococcoidia;o__vadinBA26;f__;g__;s__
OTU_616	0	0	0	0	0	0	0	0	0	0	0	0	4.13525e-05	0	0	0	0	0	k__Bacteria;p__Myxococcota;c__Myxococcia;o__Myxococcales;f__Anaeromyxobacteraceae;g__Anaeromyxobacter
OTU_617	4.13525e-05	0	0	0	0	0	0	0	4.13525e-05	5.51367e-05	4.13525e-05	4.13525e-05	0	0	0	1.37842e-05	0	0	k__Bacteria;p__Proteobacteria;c__Gammaproteobacteria;o__Steroidobacterales;f__Woeseiaceae;g__Woeseia;s__
OTU_618	0	0	0	0	0	1.37842e-05	0	0	0	0	0	0	0	0	0	0	0	0	k__Bacteria;p__Proteobacteria;c__Gammaproteobacteria;o__Methylococcales;f__Methylococcaceae
OTU_619	0	0	0	0	0	0	0	0	0	0	4.13525e-05	0	0	2.75683e-05	0	0	0	0	k__Bacteria;p__Proteobacteria;c__Alphaproteobacteria;o__Rhizobiales;f__Amb-16S-1323;g__;s__
OTU_620	0	0	0	0	0	0	0	0	0	0	0	1.37842e-05	0	0	0	0	0	0	k__Bacteria;p__Actinobacteria;c__unidentified_Actinobacteria
OTU_621	0	0	0	0	5.51367e-05	0	0	0	0	0	0	0	0	0	0	0	0	0	k__Bacteria;p__Firmicutes;c__Clostridia;o__Oscillospirales;f__UCG-010;g__;s__
OTU_622	0	0	0	2.75683e-05	0	2.75683e-05	0	0	0	0	0	0	0	0	0	0	0	0	k__Bacteria;p__Actinobacteria;c__unidentified_Actinobacteria;o__PeM15;f__;g__;s__
OTU_623	0	0	0	5.51367e-05	0	0	0	0	0	0	0	4.13525e-05	0	0	0	0	0	0	k__Bacteria;p__Proteobacteria;c__Gammaproteobacteria;o__Burkholderiales;f__Gallionellaceae
OTU_624	0	0	0	0	0	0	0	0	0	0	0	2.75683e-05	0	0	0	0	0	0	k__Bacteria;p__Acidobacteriota;c__Thermoanaerobaculia;o__Thermoanaerobaculales;f__Thermoanaerobaculaceae;g__Subgroup_23;s__
OTU_625	2.75683e-05	0	0	0	0	0	0	0	0	0	0	0	0	0	0	0	4.13525e-05	0	k__Bacteria;p__Proteobacteria;c__Gammaproteobacteria;o__Xanthomonadales;f__Xanthomonadaceae;g__Silanimonas;s__
OTU_627	0	4.13525e-05	0	1.37842e-05	4.13525e-05	0	4.13525e-05	2.75683e-05	0	5.51367e-05	0	0	1.37842e-05	0	0	0	0	1.37842e-05	k__Bacteria;p__Proteobacteria;c__Alphaproteobacteria;o__Rhizobiales;f__Xanthobacteraceae
OTU_628	0	0	0	5.51367e-05	0	0.000413525	0	0	0	0	5.51367e-05	0	0	0	0	0	0	1.37842e-05	k__Bacteria;p__Proteobacteria;c__Gammaproteobacteria;o__Burkholderiales;f__Comamonadaceae
OTU_629	0	0	0	0	0	0	0	0	0	0	5.51367e-05	0	0	0	0	0	0	0	k__Bacteria;p__Proteobacteria;c__Gammaproteobacteria;o__Burkholderiales;f__Burkholderiaceae;g__Lautropia;s__
OTU_630	4.13525e-05	0	0	0	0	0	0	2.75683e-05	0	1.37842e-05	0	0	0	0	0	0	0	2.75683e-05	k__Bacteria;p__unidentified_Bacteria;c__Desulfobulbia;o__Desulfobulbales;f__Desulfobulbaceae;g__;s__
OTU_631	5.51367e-05	0	0	0	0	0	0	2.75683e-05	0	0	5.51367e-05	0	0	0	0	0	0	0	k__Bacteria;p__Bacteroidota;c__Bacteroidia;o__Bacteroidales;f__Bacteroidaceae;g__Bacteroides;s__Bacteroides_vulgatus
OTU_632	0	0	0	4.13525e-05	0	4.13525e-05	0	0	0	0	0	0	0	0	0	0	0	0	k__Bacteria;p__Firmicutes;c__Clostridia;o__Christensenellales;f__Christensenellaceae;g__Christensenellaceae_R-7_group;s__
OTU_633	1.37842e-05	0	0	4.13525e-05	0	0	0	0	0	0	0	0	1.37842e-05	0	0	0	0	0	k__Bacteria;p__Actinobacteriota;c__Acidimicrobiia;o__Microtrichales;f__Ilumatobacteraceae
OTU_634	0	0	0	1.37842e-05	4.13525e-05	1.37842e-05	0	0	0	1.37842e-05	0	0	0	0	0	0	0	0	k__Bacteria;p__Myxococcota;c__Polyangia;o__Haliangiales;f__Haliangiaceae;g__Haliangium;s__
OTU_635	0	0	0	0	0	0.000151626	0	0	0	0	0	0	0	0	0	0	0	4.13525e-05	k__Bacteria;p__Firmicutes;c__Clostridia;o__Peptostreptococcales-Tissierellales;f__Peptostreptococcaceae
OTU_636	0	0.000110273	8.2705e-05	4.13525e-05	4.13525e-05	2.75683e-05	0	0	2.75683e-05	8.2705e-05	4.13525e-05	4.13525e-05	0	5.51367e-05	5.51367e-05	0	6.89208e-05	1.37842e-05	k__Bacteria;p__Proteobacteria;c__Gammaproteobacteria;o__Burkholderiales;f__Comamonadaceae
OTU_637	0	0	5.51367e-05	4.13525e-05	0	0	0	0	0	4.13525e-05	0	0	0	0	0	0	0	0	k__Bacteria;p__Firmicutes;c__Clostridia;o__Lachnospirales;f__Lachnospiraceae;g__Frisingicoccus;s__
OTU_638	0	0	0	0	0	0	0	0	0	1.37842e-05	0	0	0	0	0	0	0	0	k__Bacteria;p__Proteobacteria;c__Gammaproteobacteria;o__Xanthomonadales;f__Xanthomonadaceae;g__Lysobacter;s__Lysobacter_antibioticus
OTU_640	0	0	0	0	0	0	0	0	1.37842e-05	0	0	0	0	4.13525e-05	4.13525e-05	0	0	0	k__Bacteria
OTU_641	0	0	0	0	0	4.13525e-05	0	0	0	0	0	0	0	0	0	0	0	0	k__Bacteria
OTU_642	0	0	0	0.000289468	0	0	0	0	0	0	0	0	0	0	0	0	0	0	k__Bacteria
OTU_643	0	0	0	0	0	0	1.37842e-05	0	0	6.89208e-05	9.64892e-05	0	0	0	0	0	0	0	k__Bacteria;p__unidentified_Bacteria;c__unidentified_Bacteria;o__Gemmatimonadales;f__Gemmatimonadaceae;g__;s__
OTU_644	0	0	0	0	0	0	0	0	0	0	0	0	0	0	1.37842e-05	0	0	0	k__Bacteria;p__Proteobacteria;c__Gammaproteobacteria;o__Burkholderiales;f__Rhodocyclaceae;g__Zoogloea;s__
OTU_645	0	0	0	0	4.13525e-05	2.75683e-05	0	0	0	0	0	0	0	0	0	0	0	0	k__Bacteria;p__Chloroflexi;c__Anaerolineae;o__SJA-15;f__;g__;s__
OTU_646	0	0	0	0	0	0	1.37842e-05	0	0	0	0	0	0	0	0	0	0	0	k__Bacteria;p__unidentified_Bacteria;c__Alphaproteobacteria;o__;f__;g__;s__
OTU_647	0	0	0	1.37842e-05	4.13525e-05	0	0	0	0	0	0	0	0	0	0	0	0	0	k__Bacteria;p__unidentified_Bacteria;c__Desulfuromonadia;o__Geobacterales;f__Geobacteraceae;g__;s__
OTU_648	0	0	0	0	0	0	0	0	0	0	0	5.51367e-05	4.13525e-05	0	0	0	0	0	k__Bacteria;p__Firmicutes;c__Clostridia;o__Peptostreptococcales-Tissierellales;f__unidentified_Peptostreptococcales-Tissierellales;g__Alkaliphilus;s__
OTU_649	0	0	0	0	1.37842e-05	4.13525e-05	0	0	0	0	0	0	0	0	0	0	0	0	k__Bacteria;p__Firmicutes;c__Clostridia;o__Lachnospirales;f__Lachnospiraceae;g__Oribacterium;s__
OTU_650	0	0	0	0	0	8.2705e-05	0	0	0	0	0	0	0	0	0	0	0	0	k__Bacteria;p__Firmicutes;c__Bacilli;o__RF39;f__;g__;s__
OTU_651	0	0	0	1.37842e-05	0	4.13525e-05	0	0	0	0	0	0	0	0	0	0	0	0	k__Bacteria;p__Acidobacteriota;c__Subgroup_18;o__;f__;g__;s__
OTU_652	0	0	0	4.13525e-05	6.89208e-05	4.13525e-05	0	0	0	2.75683e-05	5.51367e-05	5.51367e-05	0	2.75683e-05	0	0	0	0	k__Bacteria;p__Acidobacteriota;c__Acidobacteriae;o__GOUTB8;f__;g__;s__
OTU_654	0	0	0	0	0	0	0	0	0	0	0	0	0	0	0	0	0	0	k__Bacteria
OTU_655	1.37842e-05	0	0	0	0	0	1.37842e-05	0	0	4.13525e-05	0	0	0	2.75683e-05	0	0	0	0	k__Bacteria;p__unidentified_Bacteria;c__Acidimicrobiia;o__Actinomarinales;f__;g__;s__
OTU_657	8.2705e-05	0.000248115	0.000358388	6.89208e-05	5.51367e-05	6.89208e-05	5.51367e-05	5.51367e-05	4.13525e-05	6.89208e-05	0	2.75683e-05	0	0	1.37842e-05	0	5.51367e-05	4.13525e-05	k__Bacteria;p__Proteobacteria;c__Gammaproteobacteria;o__Pseudomonadales;f__Moraxellaceae;g__Acinetobacter
OTU_658	0	0	0	0	0	0	0	0	0	0	0	0	0	4.13525e-05	0	0	0	0	k__Bacteria;p__Proteobacteria;c__Alphaproteobacteria;o__Rhizobiales;f__Beijerinckiaceae
OTU_660	0	0	0	0	2.75683e-05	0	0	0	0	0	0	0	0	0	0	0	0	0	k__Bacteria;p__WOR-1;c__unidentified_WOR-1;o__unidentified_WOR-1;f__unidentified_WOR-1;g__unidentified_WOR-1;s__candidate_division_WOR-1_bacterium_RIFCSPHIGHO2_01_FULL_53_15
OTU_661	0	0	0	0	4.13525e-05	0	0	0	0	0	0	0	0	0	0	0	0	0	k__Bacteria
OTU_662	0	0	4.13525e-05	0	0	0	0	0	1.37842e-05	0	5.51367e-05	0	0	0	0	0	1.37842e-05	0	k__Bacteria;p__unidentified_Bacteria;c__Acidimicrobiia;o__Actinomarinales;f__;g__;s__
OTU_663	0	1.37842e-05	2.75683e-05	0	0	0	0	0	4.13525e-05	1.37842e-05	0	0	0	0	0	0	0	0	k__Bacteria;p__Firmicutes;c__Bacilli;o__Bacillales
OTU_664	0	0	0	0	0	0	0	0	0	0	4.13525e-05	0	0	0	0	0	0	4.13525e-05	k__Bacteria;p__Proteobacteria;c__Gammaproteobacteria;o__Burkholderiales;f__Nitrosomonadaceae;g__MND1;s__
OTU_665	0	0	0	0	4.13525e-05	0	0	0	0	0	0	0	0	0	0	0	0	0	k__Bacteria;p__Acidobacteriota;c__Aminicenantia;o__Aminicenantales;f__;g__;s__
OTU_666	0	0	0	0	0	0	0	0	0	1.37842e-05	4.13525e-05	0	0	5.51367e-05	0	0	0	2.75683e-05	k__Bacteria;p__Proteobacteria;c__Gammaproteobacteria;o__Burkholderiales;f__SC-I-84;g__;s__
OTU_667	0	0	0	0	0	0	0	0	0	0.000137842	0	0	0	0	0	0	0	1.37842e-05	k__Bacteria;p__Chloroflexi;c__Dehalococcoidia;o__MSBL5;f__;g__;s__
OTU_668	1.37842e-05	0	1.37842e-05	0	0	0	4.13525e-05	9.64892e-05	4.13525e-05	0	5.51367e-05	0	0	0	0	0	0	0	k__Bacteria;p__unidentified_Bacteria;c__Acidimicrobiia;o__Actinomarinales;f__;g__;s__
OTU_669	0	0	0	1.37842e-05	0	5.51367e-05	0	0	0	0	0	0	0	0	0	0	0	0	k__Bacteria
OTU_670	8.2705e-05	1.37842e-05	0	0	0	0	0	0	0	5.51367e-05	0	1.37842e-05	0	0	0	5.51367e-05	0	0	k__Bacteria
OTU_671	0	0	0	2.75683e-05	4.13525e-05	1.37842e-05	0	0	0	0	0	0	0	0	0	0	0	0	k__Bacteria;p__Firmicutes;c__Clostridia;o__Peptostreptococcales-Tissierellales;f__Anaerovoracaceae
OTU_672	0	0	0	0	2.75683e-05	5.51367e-05	0	0	0	0	0	0	0	0	0	0	0	0	k__Bacteria;p__Desulfobacterota;c__Syntrophorhabdia;o__Syntrophorhabdales;f__Syntrophorhabdaceae;g__Syntrophorhabdus;s__
OTU_673	0	0	0	0	0	0	0	0	0	0	0	0	0	0	0	0	0	0	k__Bacteria;p__Bacteroidota;c__Bacteroidia;o__Sphingobacteriales;f__Sphingobacteriaceae;g__Mucilaginibacter
OTU_674	2.75683e-05	4.13525e-05	0	0	0	0	0	0	0	0	0	0	0	0	0	0	0	0	k__Bacteria;p__unidentified_Bacteria;c__Saccharimonadia;o__Saccharimonadales;f__;g__;s__
OTU_675	0	0	0	0	0	0	0	0	0	0	0	0	0	0	0	0	2.75683e-05	0	k__Bacteria;p__Actinobacteriota;c__Acidimicrobiia;o__Microtrichales;f__Ilumatobacteraceae;g__CL500-29_marine_group
OTU_676	0	0	0	0	0	0	0	0	4.13525e-05	0	2.75683e-05	2.75683e-05	0	0	0	0	0	0	k__Bacteria;p__unidentified_Bacteria;c__unidentified_Bacteria;o__unidentified_Bacteria;f__unidentified_Bacteria;g__unidentified_Bacteria;s__Myxococcales_bacterium_enrichment_culture_clone_11380
OTU_677	8.2705e-05	2.75683e-05	0	0	0	0	0	0	0	2.75683e-05	0	1.37842e-05	0	0	0	0	0	0	k__Bacteria;p__Bacteroidota;c__Bacteroidia;o__Bacteroidales;f__Bacteroidaceae;g__Bacteroides;s__Bacteroides_uniformis
OTU_678	0	0	0	0	0	0	1.37842e-05	0	0	1.37842e-05	0	0	0	0	0	0	0	0	k__Bacteria;p__Proteobacteria;c__Gammaproteobacteria;o__Burkholderiales;f__Gallionellaceae;g__Sideroxydans;s__
OTU_679	0	0	0	4.13525e-05	0	0	0	0	0	0	0	0	0	0	0	0	0	0	k__Bacteria;p__Bacteroidota;c__Bacteroidia;o__Bacteroidales;f__Marinifilaceae;g__Odoribacter
OTU_680	0	0	0	0	0	0	0	0	0	1.37842e-05	0	0	0	0	0	0	0	0	k__Bacteria;p__unidentified_Bacteria;c__Desulfobulbia;o__Desulfobulbales;f__Desulfocapsaceae;g__;s__
OTU_682	0	0	0	5.51367e-05	0.000110273	4.13525e-05	0	0	0	0	0	0	0	0	0	0	0	0	k__Bacteria;p__Desulfobacterota;c__Syntrophobacteria;o__Syntrophobacterales;f__Syntrophobacteraceae;g__Syntrophobacter;s__
OTU_683	0	0	0	8.2705e-05	0	1.37842e-05	0	0	0	0	0	0	0	0	0	0	0	0	k__Bacteria
OTU_684	0	0	0	0	0	0	0	0	0	5.51367e-05	0	0	0	2.75683e-05	0	0	0	0	k__Bacteria;p__Firmicutes;c__Clostridia;o__Peptostreptococcales-Tissierellales;f__Family_XI;g__Anaerosalibacter;s__Anaerosalibacter_bizertensis
OTU_685	2.75683e-05	0	0	0	0	6.89208e-05	0	0	0	2.75683e-05	0	0	0	0	0	4.13525e-05	1.37842e-05	2.75683e-05	k__Bacteria;p__unidentified_Bacteria;c__Alphaproteobacteria;o__Rhizobiales;f__Xanthobacteraceae;g__;s__
OTU_686	0	0	0	0.000124058	0	0	0	0	0	0	0	0	0	0	0	0	0	0	k__Bacteria
OTU_687	0	0	0	0	8.2705e-05	0.000179194	0	0	0	0	0	0	0	0	0	0	0	0	k__Bacteria;p__Firmicutes;c__Bacilli;o__RF39;f__unidentified_RF39;g__unidentified_RF39;s__Firmicutes_bacterium_CAG:822
OTU_688	0	0	0	0	0.000124058	0.000124058	0	0	0	0	0	0	0	0	0	0	0	0	k__Archaea;p__Halobacterota;c__Methanomicrobia;o__Methanomicrobiales;f__Methanoregulaceae;g__Methanoregula;s__
OTU_689	2.75683e-05	0	1.37842e-05	0	0	0	0	4.13525e-05	0	6.89208e-05	4.13525e-05	5.51367e-05	1.37842e-05	0	2.75683e-05	0	0	0	k__Bacteria;p__Proteobacteria;c__Alphaproteobacteria;o__Rhodobacterales;f__Rhodobacteraceae;g__Sedimentitalea;s__
OTU_690	4.13525e-05	4.13525e-05	2.75683e-05	0	0	0	1.37842e-05	0	5.51367e-05	4.13525e-05	0	4.13525e-05	0	0	0	2.75683e-05	0	0	k__Bacteria;p__Actinobacteria;c__unidentified_Actinobacteria;o__Micrococcales;f__Intrasporangiaceae
OTU_691	0	0	0	1.37842e-05	0	0	0	0	0	2.75683e-05	2.75683e-05	0	0	0	4.13525e-05	0	0	0	k__Bacteria;p__Firmicutes;c__Bacilli;o__Lactobacillales
OTU_692	0	0	0	5.51367e-05	5.51367e-05	0	0	0	0	0	0	0	0	0	0	0	0	0	k__Bacteria;p__Chloroflexi;c__Dehalococcoidia;o__GIF3;f__;g__;s__
OTU_693	0	0	0	0	0	0	0	0	0	0	0	0	0	0	0	0	0	0	k__Bacteria;p__Proteobacteria;c__Gammaproteobacteria;o__Enterobacterales;f__Pasteurellaceae;g__Actinobacillus
OTU_695	0	0	0	5.51367e-05	0	4.13525e-05	0	0	0	0	0	0	0	0	0	0	0	0	k__Bacteria;p__Bacteroidota;c__Bacteroidia;o__Bacteroidales;f__Rikenellaceae;g__Rikenellaceae_RC9_gut_group;s__
OTU_696	0	0	0	0	0	0	0	0	0	0	4.13525e-05	0	0	2.75683e-05	0	0	0	0	k__Bacteria;p__Proteobacteria;c__Gammaproteobacteria;o__1013-28-CG33;f__;g__;s__
OTU_697	0	0	0	1.37842e-05	5.51367e-05	6.89208e-05	0	0	0	0	0	0	0	0	0	0	0	0	k__Bacteria;p__Chloroflexi;c__Dehalococcoidia;o__Sh765B-TzT-20;f__;g__;s__
OTU_698	0	0	0	0	0	0	0	0	0	0	0	0	4.13525e-05	5.51367e-05	0	0	0	0	k__Bacteria;p__Bdellovibrionota;c__Bdellovibrionia;o__Bacteriovoracales;f__Bacteriovoracaceae;g__Peredibacter
OTU_699	0	0	0	0	0	1.37842e-05	0	0	0	0	0	0	0	0	0	0	0	0	k__Bacteria
OTU_700	0	0	0	9.64892e-05	0	0	0	0	0	0	0	0	0	0	0	0	0	0	k__Bacteria;p__Firmicutes;c__Clostridia;o__Oscillospirales;f__Ruminococcaceae;g__Anaerofilum;s__
OTU_701	0	1.37842e-05	0	0	0	0	0	0	4.13525e-05	0	0	0	4.13525e-05	0	0	0	0	1.37842e-05	k__Bacteria;p__Proteobacteria;c__Gammaproteobacteria;o__Steroidobacterales;f__Woeseiaceae;g__Woeseia;s__
OTU_702	0	0	0	4.13525e-05	2.75683e-05	2.75683e-05	0	0	0	0	0	0	0	0	0	0	0	0	k__Bacteria;p__unidentified_Bacteria;c__Clostridia;o__Oscillospirales;f__Ruminococcaceae;g__unidentified_Ruminococcaceae;s__Ruminococcaceae_bacterium_GD7
OTU_703	0	0	0	0	0	0	2.75683e-05	2.75683e-05	2.75683e-05	1.37842e-05	0	0	4.13525e-05	0	0	0	1.37842e-05	0	k__Bacteria;p__unidentified_Bacteria;c__Bacilli;o__Bacillales;f__Bacillaceae;g__;s__
OTU_704	0	0	0	0	0	0	0	1.37842e-05	0	0	0	0	0	0	0	0	0	0	k__Bacteria;p__Proteobacteria;c__Gammaproteobacteria;o__Acidiferrobacterales;f__Acidiferrobacteraceae;g__Sulfurifustis;s__
OTU_705	0	1.37842e-05	0	0	0	0	0	0	0	0	0	0	0	0	0	0	0	0	k__Bacteria;p__unidentified_Bacteria;c__Saccharimonadia;o__Saccharimonadales
OTU_706	0	0	0	5.51367e-05	0	0	0	0	0	0	0	0	0	0	0	0	0	0	Unknown
OTU_708	0	0	0	0	0	2.75683e-05	0	0	0	0	4.13525e-05	0	0	0	0	0	0	0	k__Bacteria;p__Proteobacteria;c__Gammaproteobacteria;o__Enterobacterales;f__Pectobacteriaceae;g__Pectobacterium
OTU_709	0	0	0	5.51367e-05	9.64892e-05	5.51367e-05	0	0	0	0	0	0	0	0	0	0	0	0	k__Bacteria;p__Acidobacteriota;c__Subgroup_18;o__;f__;g__;s__
OTU_710	0	0	0	4.13525e-05	1.37842e-05	9.64892e-05	0	0	0	0	0	0	0	0	0	0	0	0	k__Bacteria;p__Firmicutes;c__Clostridia;o__Clostridia_UCG-014;f__;g__;s__
OTU_711	0	4.13525e-05	0	5.51367e-05	6.89208e-05	5.51367e-05	9.64892e-05	0	1.37842e-05	2.75683e-05	0	0	5.51367e-05	4.13525e-05	5.51367e-05	4.13525e-05	4.13525e-05	4.13525e-05	k__Bacteria;p__Proteobacteria;c__Gammaproteobacteria;o__Enterobacterales;f__Aeromonadaceae;g__Aeromonas
OTU_712	0	0	0	0	0	0	0	0	0	2.75683e-05	0	0	0	0	0	0	5.51367e-05	0	k__Bacteria
OTU_713	0.0121852	0.0174232	0.0667705	0.0118682	0.00589962	0.00738831	0.012392	0.0126125	0.00909755	0.0186913	0.0174921	0.015011	0.0151488	0.0179332	0.0222063	0.0113168	0.00882187	0.00573421	k__Bacteria;p__Proteobacteria;c__Gammaproteobacteria;o__Enterobacterales;f__Enterobacteriaceae;g__Enterobacter
OTU_714	2.75683e-05	0	1.37842e-05	0	0	0	0	0	0	0	0	1.37842e-05	0	0	0	0	0	0	k__Bacteria;p__Proteobacteria;c__Gammaproteobacteria;o__Burkholderiales;f__Oxalobacteraceae;g__Undibacterium
OTU_715	4.13525e-05	0	0	0	0	0	0	0	0	0	0	0	0	0	0	0	0	0	k__Bacteria;p__Proteobacteria;c__Gammaproteobacteria;o__Burkholderiales;f__Chromobacteriaceae;g__Vogesella
OTU_716	0	0	0	5.51367e-05	0	4.13525e-05	0	0	0	0	0	0	0	0	0	0	0	0	k__Bacteria;p__unidentified_Bacteria;c__Bacilli;o__Erysipelotrichales;f__Erysipelotrichaceae
OTU_717	2.75683e-05	0	0	0	0	0	6.89208e-05	0	2.75683e-05	0	0	0	0	0	0	0	0	0	k__Bacteria;p__Proteobacteria;c__Alphaproteobacteria;o__Rhodobacterales;f__Rhodobacteraceae;g__Halocynthiibacter;s__Halocynthiibacter_arcticus
OTU_718	0	5.51367e-05	4.13525e-05	0	0	1.37842e-05	0	0	0	0	0	0	0	0	0	0	0	0	k__Bacteria;p__unidentified_Bacteria;c__Bacteroidia;o__Chitinophagales;f__Saprospiraceae;g__;s__
OTU_719	0	0	0	0	4.13525e-05	4.13525e-05	0	0	0	0	0	0	0	0	0	0	0	0	k__Bacteria;p__Proteobacteria;c__Gammaproteobacteria;o__PLTA13;f__;g__;s__
OTU_720	0	0	0	4.13525e-05	0	0	0	0	0	0	2.75683e-05	0	1.37842e-05	5.51367e-05	0	0	0	0	k__Bacteria;p__Bdellovibrionota;c__Bdellovibrionia;o__Bdellovibrionales;f__Bdellovibrionaceae;g__Bdellovibrio;s__Bdellovibrio_bacteriovorus
OTU_721	0	5.51367e-05	0	0	0	0	0	0	0	0	0	0	0	0	0	0	0	0	k__Bacteria;p__Proteobacteria;c__Gammaproteobacteria;o__Legionellales;f__Legionellaceae;g__Legionella
OTU_722	0	0	0	4.13525e-05	5.51367e-05	0	0	0	0	0	0	0	0	0	0	0	0	0	k__Bacteria;p__Desulfobacterota;c__Desulfobulbia;o__Desulfobulbales;f__Desulfocapsaceae;g__Desulfocapsa;s__
OTU_723	0	0	0	8.2705e-05	9.64892e-05	0	0	0	0	0	0	0	0	0	0	0	0	0	k__Bacteria;p__Proteobacteria;c__Gammaproteobacteria;o__Burkholderiales;f__Sulfuricellaceae;g__Ferritrophicum;s__
OTU_724	0	2.75683e-05	0	0	0	0	0	0	0	0	0	0	0	0	0	0	0	0	k__Bacteria;p__Chloroflexi;c__Anaerolineae;o__SJA-15;f__;g__;s__
OTU_725	0	0	0	8.2705e-05	0	4.13525e-05	0	0	0	0	0	0	0	0	0	0	0	0	k__Bacteria;p__Firmicutes;c__unidentified_Firmicutes;o__Oscillospirales;f__Ruminococcaceae
OTU_727	0	0	0	5.51367e-05	4.13525e-05	0	0	0	0	0	0	0	0	0	0	2.75683e-05	0	0	k__Bacteria;p__Proteobacteria;c__Gammaproteobacteria;o__Burkholderiales;f__Methylophilaceae;g__MM2;s__
OTU_728	0	0	0	0	4.13525e-05	0.000124058	0	0	0	0	0	0	0	0	0	0	0	0	k__Bacteria;p__Bacteroidota;c__Bacteroidia;o__Bacteroidales;f__Rikenellaceae;g__Alistipes;s__
OTU_729	0	0	5.51367e-05	0	0	0	0	0	0	0	0	0	0	0	0	0	0	0	k__Bacteria;p__Myxococcota;c__Polyangia;o__Polyangiales;f__Polyangiaceae;g__Pajaroellobacter;s__
OTU_730	0	0.000151626	2.75683e-05	0	0	0	9.64892e-05	0	0	0	0.000151626	4.13525e-05	9.64892e-05	1.37842e-05	9.64892e-05	2.75683e-05	8.2705e-05	4.13525e-05	k__Bacteria;p__Proteobacteria;c__Alphaproteobacteria;o__Rhizobiales;f__unidentified_Rhizobiales;g__Nordella;s__
OTU_731	0	0	0	0	0	0	0	0	0	4.13525e-05	0	0	0	0	5.51367e-05	0	0	0	k__Bacteria;p__unidentified_Bacteria;c__Acidimicrobiia;o__Actinomarinales;f__;g__;s__
OTU_732	0	0	0	0	0	6.89208e-05	0	0	0	0	0	0	0	0	0	0	0	0	k__Bacteria;p__unidentified_Bacteria;c__Polyangia;o__Polyangiales;f__Sandaracinaceae;g__;s__
OTU_733	0	1.37842e-05	2.75683e-05	0	0	0	0	0	0	0	0	0	0	0	0	0	0	0	k__Bacteria
OTU_734	0	0	0	0	0	0	0	0	0	0	0	2.75683e-05	0	0	0	0	2.75683e-05	0	k__Bacteria;p__unidentified_Bacteria;c__Alphaproteobacteria;o__Rickettsiales;f__Rickettsiaceae;g__;s__
OTU_735	4.13525e-05	0	0	0	0	0	0	0	0	0	0	0	0	0	0	0	0	0	k__Bacteria;p__Proteobacteria;c__Alphaproteobacteria;o__Rickettsiales;f__Mitochondria;g__unidentified_Mitochondria
OTU_736	0	0	0	0	0	0	0	0	0	0	0	0	1.37842e-05	4.13525e-05	0	0	0	0	k__Bacteria;p__Actinobacteriota;c__Acidimicrobiia;o__IMCC26256;f__;g__;s__
OTU_737	0	6.89208e-05	0	0	0	0	0	0	0	0	0	0	0	0	0	0	0	0	k__Bacteria;p__unidentified_Bacteria;c__Babeliae;o__Babeliales
OTU_738	1.37842e-05	0	0	5.51367e-05	0	0	0	0	0	2.75683e-05	0	0	0	0	0	0	0	0	k__Bacteria;p__Proteobacteria;c__Gammaproteobacteria;o__Burkholderiales;f__SC-I-84;g__;s__
OTU_739	0	0	0	6.89208e-05	0	0	0	0	0	0	0	0	0	0	0	0	0	0	k__Bacteria;p__Firmicutes;c__Bacilli;o__Erysipelotrichales;f__Erysipelotrichaceae;g__Faecalitalea;s__Faecalitalea_cylindroides
OTU_740	0	0	0	0	0	0	0	1.37842e-05	0	0	0	0	0	1.37842e-05	0	0	0	0	k__Bacteria;p__Firmicutes;c__Clostridia;o__Lachnospirales;f__Lachnospiraceae;g__[Eubacterium]_xylanophilum_group;s__
OTU_741	0	0	0	1.37842e-05	0	0	0	0	0	0	0	0	0	0	0	0	0	0	k__Bacteria;p__unidentified_Bacteria;c__Syntrophobacteria;o__Syntrophobacterales;f__unidentified_Syntrophobacterales;g__unidentified_Syntrophobacterales;s__Deltaproteobacteria_bacterium_RBG_13_43_22
OTU_742	0	0	0	0	0	0	0	0	0	2.75683e-05	0	0	0	0	0	0	0	0	k__Bacteria;p__Acidobacteriota;c__Holophagae;o__Subgroup_7;f__;g__;s__
OTU_743	0	0	2.75683e-05	1.37842e-05	0	0	1.37842e-05	0	2.75683e-05	8.2705e-05	0	0	0	2.75683e-05	0	0	0	0	k__Bacteria;p__Nitrospirota;c__Nitrospira;o__Nitrospirales;f__Nitrospiraceae;g__;s__
OTU_744	4.13525e-05	0	0	0	0	0	0	0	0	0	1.37842e-05	0	0	0	0	0	0	0	k__Bacteria;p__MBNT15;c__;o__;f__;g__;s__
OTU_745	1.37842e-05	1.37842e-05	0	0	0	0	0	0	0	4.13525e-05	0	0	0	0	0	0	0	0	k__Bacteria;p__Proteobacteria;c__Gammaproteobacteria;o__Burkholderiales;f__SC-I-84;g__;s__
OTU_747	0	0	0	0	0	0	0	0	0	2.75683e-05	0	0	0	0	0	0	0	0	k__Bacteria;p__Myxococcota;c__Polyangia
OTU_748	0	0	0	0	0	0	0	1.37842e-05	1.37842e-05	0	0	0	0	0	0	0	0	0	k__Bacteria;p__Firmicutes;c__Clostridia;o__Lachnospirales;f__Lachnospiraceae;g__Lachnospiraceae_NK4A136_group;s__
OTU_749	0	0	0	0	0	0	0	0	0	0	0	1.37842e-05	0	0	0	0	0	0	k__Bacteria;p__Acidobacteriota;c__Thermoanaerobaculia;o__Thermoanaerobaculales;f__Thermoanaerobaculaceae;g__Subgroup_10;s__
OTU_750	5.51367e-05	6.89208e-05	2.75683e-05	0	0	0	4.13525e-05	0	0	0	0	4.13525e-05	0	0	0	0	1.37842e-05	4.13525e-05	k__Bacteria;p__Proteobacteria;c__Alphaproteobacteria;o__Rhizobiales;f__Rhizobiaceae
OTU_751	0	0	1.37842e-05	0	0	0	0	0	0	0	0	0	0	0	0	0	0	0	k__Bacteria;p__Proteobacteria;c__Gammaproteobacteria;o__Burkholderiales;f__Nitrosomonadaceae;g__Nitrosomonas;s__
OTU_752	0	0	0	6.89208e-05	6.89208e-05	0.000192978	0	0	0	0	0	0	0	0	0	0	0	0	k__Bacteria;p__Chloroflexi;c__Dehalococcoidia;o__FS117-23B-02;f__;g__;s__
OTU_753	4.13525e-05	0	4.13525e-05	0	0	0	0	0	0	0	0	0	0	0	0	0	0	0	k__Bacteria
OTU_754	1.37842e-05	4.13525e-05	0	0	0	0	0	2.75683e-05	0	0	0	0	0	0	0	0	0	0	k__Bacteria;p__Desulfobacterota;c__Desulfobacteria;o__Desulfobacterales;f__Desulfosarcinaceae;g__SEEP-SRB1;s__
OTU_755	1.37842e-05	0	0	0	0	0	0	0	0	0	0	0	0	0	0	0	0	0	k__Bacteria;p__Firmicutes;c__Clostridia;o__Lachnospirales;f__Lachnospiraceae;g__Roseburia;s__
OTU_756	0	0	0	0	6.89208e-05	4.13525e-05	0	0	0	0	0	0	0	0	0	0	0	0	k__Bacteria;p__unidentified_Bacteria;c__Syntrophia;o__Syntrophales;f__;g__;s__
OTU_757	0	0	0	0	0	4.13525e-05	0	0	0	0	0	0	0	0	0	0	0	0	k__Bacteria;p__Firmicutes;c__Negativicutes;o__Veillonellales-Selenomonadales;f__Selenomonadaceae;g__Megamonas
OTU_758	4.13525e-05	0	0	0	0	0	1.37842e-05	0	0	0	0	0	0	0	0	0	0	0	k__Bacteria;p__Bacteroidota;c__Bacteroidia;o__Bacteroidales;f__Rikenellaceae;g__Alistipes;s__
OTU_759	4.13525e-05	0	0	0	0	0	0	0	0	0	0	0	0	0	0	4.13525e-05	0	0	k__Bacteria;p__unidentified_Bacteria;c__Clostridia;o__Oscillospirales;f__Oscillospiraceae;g__;s__
OTU_760	0	0	0	1.37842e-05	0	4.13525e-05	1.37842e-05	0	0	0	0	0	0	0	0	0	0	0	k__Bacteria;p__Firmicutes;c__Clostridia;o__Oscillospirales;f__Butyricicoccaceae;g__UCG-009;s__
OTU_761	0	0	0	1.37842e-05	8.2705e-05	4.13525e-05	0	0	0	0	0	0	0	0	0	0	0	0	k__Bacteria;p__unidentified_Bacteria;c__Dehalococcoidia;o__Dehalococcoidales;f__;g__;s__
OTU_762	0	0	0	2.75683e-05	0	9.64892e-05	0	0	0	0	0	0	0	0	0	0	0	0	k__Bacteria
OTU_763	0	0	0	0	1.37842e-05	1.37842e-05	0	0	0	0	0	0	0	0	0	0	0	0	k__Bacteria
OTU_764	0	0	0	0	0	1.37842e-05	0	0	0	0	0	0	0	0	0	0	0	0	k__Archaea;p__unidentified_Archaea;c__Methanomicrobia;o__Methanomicrobiales;f__Methanomicrobiaceae;g__;s__
OTU_765	0	0	0	5.51367e-05	0	0	0	2.75683e-05	0	0	0	0	0	0	0	0	0	0	k__Bacteria;p__Acidobacteriota;c__Acidobacteriae;o__Acidobacteriales;f__Acidobacteriaceae_(Subgroup_1);g__Occallatibacter;s__
OTU_766	0	0	0	1.37842e-05	1.37842e-05	0	0	0	0	0	0	0	0	0	0	0	0	0	k__Bacteria;p__Bacteroidota;c__Bacteroidia;o__Bacteroidales;f__Bacteroidetes_vadinHA17;g__;s__
OTU_767	2.75683e-05	0	0	0	0	0	0	0	0	4.13525e-05	0	0	0	0	0	0	0	0	k__Bacteria;p__unidentified_Bacteria;c__Gammaproteobacteria;o__;f__;g__;s__
OTU_768	0	0	0	0	0	0	0	0	0	0	0	0	0	0	1.37842e-05	0	0	0	k__Bacteria;p__unidentified_Bacteria;c__Acidimicrobiia;o__Actinomarinales;f__;g__;s__
OTU_769	0	0	0	9.64892e-05	0	0	0	0	0	0	0	0	0	0	0	0	0	0	k__Bacteria
OTU_770	0	0	0	0.000151626	0	2.75683e-05	0	0	0	0	0	0	0	0	0	0	0	0	k__Bacteria;p__Bacteroidota;c__Bacteroidia
OTU_771	0	0	0	0	0	0	0	0	0	0	2.75683e-05	0	0	0	0	0	0	0	k__Bacteria;p__Proteobacteria;c__Gammaproteobacteria;o__Burkholderiales;f__Burkholderiaceae;g__Burkholderia-Caballeronia-Paraburkholderia
OTU_773	0	4.13525e-05	4.13525e-05	0	0	0	0	0	0	0	0	0	0	0	0	0	0	0	k__Bacteria;p__Firmicutes;c__Clostridia;o__Lachnospirales;f__Lachnospiraceae;g__Blautia
OTU_775	2.75683e-05	0	0	0	0	0	0	0	0	0	0	0	0	0	0	0	0	0	k__Bacteria;p__unidentified_Bacteria;c__Saccharimonadia;o__Saccharimonadales;f__;g__;s__
OTU_776	0	0	0	0	1.37842e-05	4.13525e-05	0	0	0	0	0	0	0	0	0	0	0	0	k__Archaea;p__Halobacterota;c__Methanomicrobia;o__Methanomicrobiales;f__Methanoregulaceae;g__Methanoregula;s__
OTU_777	0	5.51367e-05	0	0	0	0	0	0	0	0	0	0	0	0	0	0	0	0	k__Bacteria;p__Bacteroidota;c__Bacteroidia;o__Sphingobacteriales;f__NS11-12_marine_group;g__;s__
OTU_778	0	0	0	4.13525e-05	0	4.13525e-05	0	0	0	0	0	0	0	0	0	0	0	0	k__Bacteria;p__Acidobacteriota;c__Aminicenantia;o__Aminicenantales;f__;g__;s__
OTU_779	0	0	0	1.37842e-05	0	0	0	0	0	0	0	0	0	0	0	0	0	0	k__Bacteria;p__Proteobacteria;c__Gammaproteobacteria;o__Enterobacterales;f__Succinivibrionaceae;g__Succinatimonas;s__Succinatimonas_hippei
OTU_780	0	0	0	0	0	0	0	4.13525e-05	0	4.13525e-05	0	0	0	0	0	0	0	0	k__Bacteria;p__Firmicutes;c__Clostridia;o__Lachnospirales;f__Lachnospiraceae;g__Lachnospiraceae_NK4A136_group;s__
OTU_781	0	0	0	0	0	0	0	0	0	0	1.37842e-05	0	0	0	0	0	0	0	k__Bacteria;p__unidentified_Bacteria;c__Saccharimonadia;o__Saccharimonadales
OTU_782	0	0	0	0	0	2.75683e-05	0	0	0	0	2.75683e-05	0	0	0	0	0	0	0	k__Bacteria;p__Acidobacteriota;c__Subgroup_22;o__;f__;g__;s__
OTU_783	0	0	5.51367e-05	0	0	0	0	0	0	0	0	0	0	0	0	0	0	0	k__Bacteria;p__Bacteroidota;c__Bacteroidia;o__Flavobacteriales;f__Crocinitomicaceae;g__Fluviicola;s__
OTU_784	0	0	0	0	0	2.75683e-05	0	0	0	0	0	0	0	0	0	0	0	0	k__Bacteria;p__Proteobacteria;c__Alphaproteobacteria;o__Sphingomonadales;f__Sphingomonadaceae;g__Sphingopyxis;s__Sphingopyxis_macrogoltabida
OTU_786	4.13525e-05	0	4.13525e-05	0	0	0	0	0	0	0	0	0	2.75683e-05	0	0	0	0	0	k__Bacteria;p__Proteobacteria;c__Alphaproteobacteria;o__Acetobacterales;f__Acetobacteraceae;g__Roseomonas
OTU_788	0	0	0	0	0	0	0	0	0	0	0	0	0	0	0	0	0	0	k__Bacteria;p__unidentified_Bacteria;c__Gammaproteobacteria;o__unidentified_Gammaproteobacteria;f__unidentified_Gammaproteobacteria;g__;s__
OTU_789	0	0	0	8.2705e-05	2.75683e-05	0	0	0	0	0	0	0	0	0	0	0	0	0	k__Bacteria;p__Proteobacteria;c__Gammaproteobacteria;o__Burkholderiales;f__Sulfuricellaceae;g__Sulfuricella;s__
OTU_790	4.13525e-05	0	0	0	0	0	0	0	0	1.37842e-05	0	0	0	0	0	0	0	0	k__Bacteria;p__Cyanobacteria;c__Cyanobacteriia;o__Chloroplast;f__unidentified_Chloroplast;g__unidentified_Chloroplast
OTU_793	1.37842e-05	0	0	0	0	0	0	0	1.37842e-05	0	0	0	0	1.37842e-05	0	0	0	1.37842e-05	k__Bacteria;p__Fusobacteriota;c__Fusobacteriia;o__Fusobacteriales;f__Fusobacteriaceae;g__Fusobacterium;s__Fusobacterium_ulcerans
OTU_794	5.51367e-05	0	0	0	0	0	0	0	0	0	5.51367e-05	2.75683e-05	0	0	0	0	0	0	k__Bacteria;p__Myxococcota;c__Polyangia;o__Haliangiales;f__Haliangiaceae;g__Haliangium;s__
OTU_795	1.37842e-05	0	0	2.75683e-05	0	0	0	0	0	0	0	0	0	0	0	0	0	0	k__Bacteria;p__Proteobacteria;c__Gammaproteobacteria;o__Burkholderiales;f__Comamonadaceae;g__Aquabacterium;s__
OTU_796	0.000151626	0.00033082	0.000289468	0	0	5.51367e-05	0.000248115	0.000785698	0.000124058	0.000413525	0.0013095	0.000441093	0.00256386	0.00570665	0.00232952	0.000441093	0.000124058	5.51367e-05	k__Bacteria;p__Proteobacteria;c__Alphaproteobacteria;o__Rhodobacterales;f__Rhodobacteraceae;g__Tabrizicola;s__
OTU_798	0	0	0	0	0	0	0	0	0	4.13525e-05	0	0	0	0	0	0	0	0	k__Bacteria;p__Proteobacteria;c__Gammaproteobacteria;o__Legionellales;f__Legionellaceae;g__Legionella
OTU_799	2.75683e-05	0	0	0	0	0	0	0	0	4.13525e-05	0	1.37842e-05	0	0	0	0	0	0	k__Bacteria;p__unidentified_Bacteria;c__Gammaproteobacteria;o__unidentified_Gammaproteobacteria;f__unidentified_Gammaproteobacteria;g__;s__
OTU_800	0	0	0	2.75683e-05	0	5.51367e-05	0	0	0	0	0	0	0	0	0	0	0	0	k__Bacteria;p__Bacteroidota;c__Ignavibacteria;o__Ignavibacteriales;f__Ignavibacteriaceae;g__Ignavibacterium;s__
OTU_801	2.75683e-05	0	0	0	0	0	0	0	0	0	4.13525e-05	0	0	0	0	0	0	0	k__Bacteria;p__Proteobacteria;c__Gammaproteobacteria;o__PLTA13;f__;g__;s__
OTU_802	0	0	0	0	5.51367e-05	9.64892e-05	0	0	0	0	0	0	0	0	0	0	0	0	k__Bacteria;p__Firmicutes;c__Clostridia;o__Peptostreptococcales-Tissierellales;f__Anaerovoracaceae
OTU_803	0	0	0	0	0	0	0	0	0	0	0	0	0	0	0	0	0	0	k__Bacteria;p__Firmicutes;c__Bacilli;o__Bacillales;f__Bacillaceae;g__Pseudogracilibacillus;s__
OTU_804	0	0	0	0	0	0	0	0	4.13525e-05	0	0	0	0	0	0	0	0	0	k__Bacteria;p__Actinobacteriota;c__Acidimicrobiia
OTU_806	0	0	0	0	0	0	0	2.75683e-05	0	0	0	0	0	0	0	0	0	0	k__Bacteria;p__unidentified_Bacteria;c__Negativicutes;o__Veillonellales-Selenomonadales;f__Sporomusaceae;g__;s__
OTU_807	0	0	0	5.51367e-05	0	0	0	0	0	0	0	0	0	0	0	0	0	0	k__Bacteria
OTU_808	0	0	0	0	0	0	0	0	0	0	0	5.51367e-05	0	1.37842e-05	2.75683e-05	0	0	2.75683e-05	k__Bacteria;p__Bacteroidota;c__Bacteroidia;o__Bacteroidales;f__Muribaculaceae;g__;s__
OTU_810	0	0	0	0	0	5.51367e-05	0	0	0	0	0	0	0	0	0	0	0	0	k__Bacteria;p__unidentified_Bacteria;c__Saccharimonadia;o__Saccharimonadales;f__unidentified_Saccharimonadales;g__unidentified_Saccharimonadales;s__Candidatus_Saccharibacteria_bacterium_UB2523
OTU_811	0	0	0	6.89208e-05	0	1.37842e-05	0	0	0	0	0	0	0	0	0	0	0	0	k__Bacteria
OTU_812	0	5.51367e-05	0	0	0	0	0	0	0	0	0	0	0	0	0	0	4.13525e-05	0	k__Bacteria;p__Myxococcota;c__Polyangia;o__Polyangiales;f__Polyangiaceae;g__Pajaroellobacter;s__
OTU_813	2.75683e-05	4.13525e-05	0	0	0	0	1.37842e-05	0	0	0	0	0	0	4.13525e-05	0	0	0	0	k__Bacteria;p__unidentified_Bacteria;c__Saccharimonadia;o__Saccharimonadales;f__unidentified_Saccharimonadales;g__unidentified_Saccharimonadales
OTU_814	0	0	1.37842e-05	0	0	0	0	0	0	0	4.13525e-05	0	0	0	0	0	0	0	k__Bacteria
OTU_815	5.51367e-05	0	0	0	0	0	0	0	0	0	0	0	0	0	0	0	0	0	k__Bacteria;p__Firmicutes;c__Clostridia;o__Lachnospirales;f__Lachnospiraceae;g__A2;s__
OTU_816	0	0	0	0	1.37842e-05	0	0	0	0	0	0	0	0	8.2705e-05	0	0	0	0	k__Bacteria;p__Bacteroidota;c__Bacteroidia;o__Bacteroidales;f__Rikenellaceae;g__Alistipes;s__
OTU_817	0	0	0	1.37842e-05	0	4.13525e-05	0	0	0	0	0	0	0	0	0	0	0	0	k__Bacteria;p__Firmicutes;c__Bacilli;o__Erysipelotrichales;f__Erysipelotrichaceae;g__Merdibacter;s__
OTU_818	0	0	0	0	0	4.13525e-05	0	0	0	0	0	0	0	0	0	0	0	0	k__Bacteria;p__Verrucomicrobiota;c__Verrucomicrobiae;o__Pedosphaerales;f__Pedosphaeraceae;g__;s__
OTU_819	0	0	0	0	0	0	0	0	0	0	0	0	0	0	0	0	0	0	k__Bacteria
OTU_821	1.37842e-05	0	0	0	0	0	0	0	0	0	0	5.51367e-05	0	0	0	0	0	0	k__Bacteria
OTU_822	4.13525e-05	0	0	0	0	0	0	2.75683e-05	0	0	2.75683e-05	0	0	0	0	0	0	0	k__Bacteria;p__Proteobacteria;c__Gammaproteobacteria;o__Burkholderiales;f__TRA3-20;g__;s__
OTU_823	0	1.37842e-05	0	0	0	0	0	0	0	0	0	0	0	5.51367e-05	0	0	0	0	k__Bacteria;p__Planctomycetes;c__unidentified_Planctomycetes;o__Pirellulales;f__Pirellulaceae;g__Pirellula
OTU_824	0	0	0	4.13525e-05	0	0	0	0	0	0	0	0	0	0	0	0	0	0	k__Bacteria;p__Firmicutes;c__Negativicutes;o__Acidaminococcales;f__Acidaminococcaceae;g__Phascolarctobacterium;s__Phascolarctobacterium_faecium
OTU_825	0	0	0	2.75683e-05	0	5.51367e-05	0	0	0	0	0	0	0	0	0	0	0	0	k__Bacteria;p__Bacteroidota;c__Bacteroidia;o__Bacteroidales;f__Muribaculaceae;g__;s__
OTU_826	0	0	0	1.37842e-05	2.75683e-05	4.13525e-05	0	0	0	0	0	0	0	0	0	0	0	0	Unknown
OTU_827	0	4.13525e-05	0	0	0	0	0	0	0	2.75683e-05	0	0	0	0	0	0	0	0	k__Bacteria;p__Gracilibacteria;c__unidentified_Gracilibacteria;o__unidentified_Gracilibacteria;f__unidentified_Gracilibacteria;g__unidentified_Gracilibacteria;s__Gracilibacteria_bacterium_canine_oral_taxon_291
OTU_828	0	0	0	0	0	0	0	0	0	0	0	0	0	0	4.13525e-05	0	0	0	k__Bacteria;p__Chlamydiae;c__unidentified_Chlamydiae;o__Chlamydiales;f__cvE6;g__;s__
OTU_829	0	0	0	2.75683e-05	5.51367e-05	4.13525e-05	0	0	0	0	0	0	0	0	0	0	0	0	k__Bacteria;p__Bacteroidota;c__Bacteroidia;o__Bacteroidales;f__Bacteroidetes_vadinHA17;g__;s__
OTU_830	0	0	0	0	0	4.13525e-05	0	0	0	0	0	0	0	0	0	0	0	0	k__Bacteria;p__Firmicutes;c__Clostridia;o__Oscillospirales;f__[Eubacterium]_coprostanoligenes_group;g__;s__
OTU_831	0	0	0	9.64892e-05	5.51367e-05	0	0	0	0	0	0	0	0	0	0	0	0	0	k__Bacteria;p__Bacteroidota;c__Bacteroidia;o__Bacteroidales;f__Bacteroidaceae;g__Bacteroides;s__Bacteroides_plebeius
OTU_833	0	0	1.37842e-05	1.37842e-05	5.51367e-05	0	0	0	0	0	0	0	0	0	0	0	0	0	k__Bacteria;p__Methylomirabilota;c__Methylomirabilia;o__Methylomirabilales;f__Methylomirabilaceae;g__Sh765B-TzT-35;s__
OTU_834	1.37842e-05	0	0	0	0	0	0	0	0	0	0	0	0	0	0	0	0	0	k__Bacteria;p__Acidobacteriota;c__Acidobacteriae;o__Bryobacterales;f__Bryobacteraceae;g__Bryobacter;s__
OTU_836	0	0	0	2.75683e-05	1.37842e-05	0	0	0	0	0	0	0	0	0	0	0	0	0	k__Bacteria;p__Proteobacteria;c__Gammaproteobacteria;o__Methylococcales;f__Methylomonadaceae;g__Crenothrix;s__
OTU_837	0	0	0	0	0	0	1.37842e-05	0	0	0	0	0	0	2.75683e-05	0	0	0	4.13525e-05	k__Bacteria;p__Actinobacteriota;c__Acidimicrobiia;o__Microtrichales;f__Ilumatobacteraceae;g__CL500-29_marine_group;s__
OTU_838	0	0	0	1.37842e-05	0	5.51367e-05	0	0	0	0	0	0	0	0	0	0	0	0	k__Bacteria;p__Proteobacteria;c__Gammaproteobacteria;o__Enterobacterales
OTU_840	0	0	0	0	0	0	1.37842e-05	0	0	0	0	0	0	0	0	0	0	0	k__Bacteria
OTU_841	0	0	0	4.13525e-05	0	0	0	0	0	0	0	0	0	0	0	0	0	0	k__Bacteria;p__unidentified_Bacteria;c__Bacilli;o__Erysipelotrichales;f__Erysipelotrichaceae;g__;s__
OTU_842	1.37842e-05	0	0	0	0	0	0	0	0	0	0	0	0	0	0	0	0	0	k__Bacteria;p__Proteobacteria;c__Gammaproteobacteria;o__Burkholderiales;f__SC-I-84;g__;s__
OTU_843	0	0	0	9.64892e-05	0	0	0	0	0	0	0	0	0	0	0	0	0	0	k__Bacteria
OTU_844	5.51367e-05	0	0	0	5.51367e-05	1.37842e-05	0	0	0	0	0	0	0	0	0	4.13525e-05	0	0	k__Bacteria;p__Acidobacteriota;c__Acidobacteriae;o__Bryobacterales;f__Bryobacteraceae;g__Bryobacter;s__
OTU_845	0	0	0	0	0	0	0	0	0	0	1.37842e-05	0	0	0	0	0	0	0	k__Bacteria;p__unidentified_Bacteria;c__Babeliae;o__Babeliales;f__;g__;s__
OTU_846	0	0	0	2.75683e-05	4.13525e-05	0	0	0	0	0	0	0	0	0	0	0	0	0	k__Bacteria
OTU_847	0	0	0	0	0	0	0	4.13525e-05	0	0	0	0	0	1.37842e-05	0	0	0	0	k__Bacteria;p__Firmicutes;c__Clostridia;o__Lachnospirales;f__Lachnospiraceae
OTU_848	0	0	0	0	0	0	0	0	0	0	0	6.89208e-05	0	0	0	0	0	0	Unknown
OTU_849	0	0	0	4.13525e-05	0	0	0	0	0	0	0	0	0	0	0	0	0	0	k__Bacteria;p__unidentified_Bacteria;c__Anaerolineae;o__Anaerolineales;f__Anaerolineaceae;g__;s__
OTU_850	0	0	1.37842e-05	0	0	0	0	0	1.37842e-05	5.51367e-05	0	0	0	0	0	0	0	0	k__Bacteria;p__Myxococcota;c__Polyangia;o__Polyangiales;f__Polyangiaceae;g__Polyangium;s__
OTU_852	0	0	0	0	0	4.13525e-05	0	0	0	0	0	0	0	0	0	0	0	0	k__Bacteria;p__Proteobacteria;c__Gammaproteobacteria;o__Methylococcales;f__Methylococcaceae
OTU_853	0	0	0	4.13525e-05	0	0	0	0	0	0	0	0	0	0	0	0	0	0	k__Bacteria;p__Desulfobacterota;c__Syntrophobacteria;o__Syntrophobacterales;f__Syntrophobacteraceae;g__Desulfovirga;s__
OTU_855	0	0	0	2.75683e-05	0	5.51367e-05	0	0	0	0	0	0	0	0	0	0	0	0	k__Bacteria;p__Deferrisomatota;c__Defferrisomatia;o__Defferrisomatales;f__Defferrisomataceae;g__Deferrisoma;s__
OTU_856	0	0	0	6.89208e-05	0.000110273	6.89208e-05	0	0	0	0	0	0	0	0	0	0	0	0	k__Bacteria;p__Sva0485;c__;o__;f__;g__;s__
OTU_857	0	0	0	0	0	0	0	0	0	1.37842e-05	0	0	4.13525e-05	4.13525e-05	4.13525e-05	0	0	0	k__Bacteria;p__Proteobacteria;c__Gammaproteobacteria;o__Legionellales;f__Legionellaceae;g__Legionella
OTU_858	0	0	0	4.13525e-05	0	2.75683e-05	0	0	0	0	0	0	0	0	0	0	0	0	k__Bacteria;p__unidentified_Bacteria;c__Bacteroidia;o__Bacteroidales;f__;g__;s__
OTU_859	0	0	0	0	0	0	0	0	0	0	0	0	0	0	0	0	1.37842e-05	0	k__Bacteria;p__Bdellovibrionota;c__Bdellovibrionia;o__Bdellovibrionales;f__Bdellovibrionaceae;g__;s__
OTU_860	0.000151626	0	0	0	0	0	0	0	0	0	0	0	0	0	0	0	0	0	k__Bacteria;p__Actinobacteria;c__unidentified_Actinobacteria;o__Micrococcales;f__Dermabacteraceae;g__Brachybacterium;s__Brachybacterium_paraconglomeratum
OTU_863	0	2.75683e-05	0	0	0	0	0	0	0	0	0	0	0	0	0	0	0	0	k__Bacteria;p__MBNT15;c__;o__;f__;g__;s__
OTU_864	2.75683e-05	0	0	0	0	0	0	0	0	0	0	0	0	0	0	0	0	1.37842e-05	k__Bacteria;p__Firmicutes;c__Clostridia;o__Clostridiales;f__Clostridiaceae;g__Clostridium_sensu_stricto_15;s__Clostridium_cochlearium
OTU_865	0	0	0	0	0	0	0	0	0	4.13525e-05	0	1.37842e-05	0	0	0	0	0	0	k__Bacteria;p__Bacteroidota;c__Bacteroidia;o__Bacteroidales;f__Muribaculaceae;g__;s__
OTU_866	0	0	0	0.000124058	2.75683e-05	0	0	0	0	0	0	0	0	0	0	0	0	0	k__Bacteria;p__Bacteroidota;c__Bacteroidia;o__Bacteroidales
OTU_868	0	2.75683e-05	0	0	0	0	0	0	4.13525e-05	0	0	0	0	0	0	0	0	0	k__Bacteria;p__Firmicutes;c__Bacilli;o__Erysipelotrichales;f__Erysipelotrichaceae;g__Erysipelothrix;s__
OTU_869	0	0	0	0	0	0	0	0	0	4.13525e-05	0	0	0	0	0	0	0	0	k__Bacteria;p__Firmicutes;c__Bacilli;o__Erysipelotrichales;f__Erysipelotrichaceae;g__Ileibacterium;s__Ileibacterium_valens
OTU_870	0	0	0	0	0	0	0	0	0	0	0	0	0	0	0	0	0	0	k__Bacteria;p__Acidobacteriota;c__Subgroup_18;o__;f__;g__;s__
OTU_871	0	0	0	9.64892e-05	2.75683e-05	4.13525e-05	0	0	0	0	0	0	0	0	0	0	0	0	k__Bacteria;p__Bacteroidota;c__Bacteroidia;o__Bacteroidales;f__Muribaculaceae;g__;s__
OTU_872	0	0	0	1.37842e-05	0	1.37842e-05	0	0	0	0	0	0	0	0	0	0	0	0	k__Bacteria;p__Chloroflexi;c__KD4-96;o__;f__;g__;s__
OTU_873	0	0	0	0	0	0	0	0	0	0	5.51367e-05	0	0	0	0	0	2.75683e-05	0	k__Bacteria;p__Proteobacteria;c__Alphaproteobacteria;o__Azospirillales;f__Azospirillaceae;g__Skermanella;s__
OTU_874	0	0	0	0	0	0	0	0	0	0	0	0	0	0	0	0	0	0	k__Bacteria;p__Proteobacteria;c__Gammaproteobacteria;o__Burkholderiales;f__Burkholderiaceae;g__Polynucleobacter
OTU_875	4.13525e-05	0	0	0	0	0	0	0	0	0	4.13525e-05	0	0	0	0	0	0	2.75683e-05	k__Bacteria;p__Bacteroidota;c__Bacteroidia;o__Bacteroidales;f__Muribaculaceae;g__;s__
OTU_876	0	0	0	0	0	0	0	0	0	0	1.37842e-05	0	0	0	0	0	0	0	k__Bacteria;p__Kryptonia;c__unidentified_Kryptonia;o__Kryptoniales;f__BSV26;g__;s__
OTU_877	0	0	0	0	0	0	0	0	0	0	0	0	0	0	0	0	1.37842e-05	0	k__Bacteria;p__Proteobacteria;c__Gammaproteobacteria;o__Methylococcales;f__Methylomonadaceae;g__Methyloprofundus;s__
OTU_878	0	0	0	9.64892e-05	0	0	0	0	0	0	0	0	0	0	0	0	0	0	k__Bacteria;p__Firmicutes;c__Clostridia;o__Monoglobales;f__Monoglobaceae;g__Monoglobus;s__
OTU_879	0	0	0	1.37842e-05	0	4.13525e-05	0	0	0	0	0	0	0	0	0	0	0	0	k__Bacteria;p__unidentified_Bacteria;c__Thermodesulfovibrionia;o__unidentified_Thermodesulfovibrionia;f__unidentified_Thermodesulfovibrionia;g__unidentified_Thermodesulfovibrionia;s__bacterium_enrichment_culture_clone_C11
OTU_880	0	0	0	0	0	9.64892e-05	0	0	0	0	0	0	0	0	0	0	0	0	k__Bacteria;p__Chloroflexi;c__Dehalococcoidia;o__GIF9;f__AB-539-J10;g__SCGC-AB-539-J10;s__
OTU_881	0	0	0	0	6.89208e-05	4.13525e-05	0	0	0	0	0	0	0	0	0	0	0	0	k__Bacteria;p__Firmicutes;c__Bacilli;o__Lactobacillales;f__Lactobacillaceae;g__Ligilactobacillus;s__Lactobacillus_agilis
OTU_882	0	0	0	1.37842e-05	0	5.51367e-05	0	0	0	0	0	0	9.64892e-05	0	5.51367e-05	5.51367e-05	0	4.13525e-05	k__Bacteria;p__Proteobacteria;c__Gammaproteobacteria;o__Enterobacterales;f__Aeromonadaceae;g__Aeromonas
OTU_883	0	0	0	0	0	0	0	0	0	0	0	0	0	0	0	0	1.37842e-05	0	k__Bacteria
OTU_884	0	0	0	0	0	0	0	1.37842e-05	1.37842e-05	0	0	0	5.51367e-05	0	0	0	0	0	k__Bacteria;p__unidentified_Bacteria;c__Babeliae;o__Babeliales;f__Vermiphilaceae;g__;s__
OTU_885	1.37842e-05	1.37842e-05	0	0	0	4.13525e-05	5.51367e-05	0	0	0	5.51367e-05	0	1.37842e-05	4.13525e-05	1.37842e-05	1.37842e-05	4.13525e-05	0	k__Bacteria;p__Actinobacteria;c__unidentified_Actinobacteria;o__Micrococcales;f__Microbacteriaceae
OTU_887	0	0	0	0	0	4.13525e-05	0	0	0	0	0	0	0	0	0	0	0	0	k__Bacteria;p__Chloroflexi;c__Anaerolineae;o__RBG-13-54-9;f__;g__;s__
OTU_888	0	0	0	0	0	0	0	0	0	0	0	0	0	0	1.37842e-05	0	0	0	k__Bacteria;p__Proteobacteria;c__Gammaproteobacteria;o__Legionellales;f__Legionellaceae;g__Legionella;s__
OTU_889	0	0	0	0	0	0	0	0	0	0	0	0	0	4.13525e-05	2.75683e-05	0	0	0	k__Bacteria;p__Verrucomicrobiota;c__Verrucomicrobiae;o__Verrucomicrobiales;f__Rubritaleaceae;g__Luteolibacter;s__
OTU_890	0	0	0	6.89208e-05	5.51367e-05	1.37842e-05	0	0	0	0	0	0	0	0	0	0	0	0	k__Bacteria;p__Bacteroidota;c__Bacteroidia;o__Bacteroidales;f__Tannerellaceae;g__Parabacteroides;s__
OTU_891	0	0	0	4.13525e-05	0	0	0	0	0	0	0	0	0	0	0	0	0	0	k__Bacteria
OTU_893	0	0	0	8.2705e-05	9.64892e-05	9.64892e-05	0	0	0	0	4.13525e-05	0	0	0	0	0	0	0	k__Bacteria;p__Acidobacteriota;c__Subgroup_18;o__;f__;g__;s__
OTU_894	0	0	0	0	0	1.37842e-05	0	0	0	0	0	0	0	0	0	0	0	0	k__Bacteria
OTU_896	0	0	0	0	0	0	0	0	0	0	0	0	0	0	1.37842e-05	0	2.75683e-05	0	k__Bacteria;p__Planctomycetes;c__unidentified_Planctomycetes;o__Isosphaerales;f__Isosphaeraceae;g__Isosphaera;s__
OTU_897	0	0	0	0	0	0	0	0	0	1.37842e-05	0	0	0	0	0	0	0	0	k__Bacteria;p__Proteobacteria;c__Gammaproteobacteria;o__Pseudomonadales;f__KI89A_clade;g__;s__
OTU_898	0	0	0	0	2.75683e-05	1.37842e-05	0	0	0	0	0	0	0	0	0	0	0	0	k__Bacteria
OTU_899	0	0	0	1.37842e-05	2.75683e-05	1.37842e-05	0	0	0	0	0	0	0	0	0	0	0	0	k__Bacteria;p__Chloroflexi;c__Dehalococcoidia;o__RBG-13-46-9;f__unidentified_RBG-13-46-9;g__unidentified_RBG-13-46-9;s__Chloroflexi_bacterium_RBG_13_46_9
OTU_900	0	0	0	0	0	0	0	0	0	0	1.37842e-05	0	0	0	0	0	0	0	k__Bacteria
OTU_901	0	0	0	0	1.37842e-05	1.37842e-05	0	0	0	0	0	0	0	0	0	0	0	0	k__Bacteria;p__Proteobacteria;c__Gammaproteobacteria;o__Pseudomonadales;f__Spongiibacteraceae;g__;s__
OTU_902	0	0	0	0	0	0	0	0	0	1.37842e-05	0	0	0	0	0	0	0	0	k__Bacteria;p__Proteobacteria;c__Gammaproteobacteria;o__UBA10353_marine_group;f__;g__;s__
OTU_903	0	0	0	6.89208e-05	0	6.89208e-05	0	0	0	0	0	0	0	0	0	0	0	0	k__Bacteria
OTU_905	0	0	0	4.13525e-05	1.37842e-05	5.51367e-05	0	0	0	0	0	0	0	0	0	0	0	0	k__Bacteria;p__Desulfobacterota;c__Desulfobacteria;o__Desulfatiglandales;f__Desulfatiglandaceae;g__Desulfatiglans;s__
OTU_907	0	0	0	5.51367e-05	0	0	0	0	0	0	0	0	0	0	0	0	0	0	k__Bacteria;p__Firmicutes;c__Bacilli;o__Erysipelotrichales;f__Erysipelotrichaceae;g__Dielma
OTU_908	0	0	0	0	0	0	0	1.37842e-05	4.13525e-05	0	0	0	0	0	0	0	0	0	k__Bacteria;p__Chlamydiae;c__unidentified_Chlamydiae;o__Chlamydiales
OTU_909	0	0	0	0	0	0	0	0	0	0	0	4.13525e-05	0	0	0	0	0	0	k__Bacteria;p__Proteobacteria;c__Gammaproteobacteria;o__Enterobacterales;f__Colwelliaceae;g__Colwellia
OTU_910	0	0	0	2.75683e-05	2.75683e-05	2.75683e-05	0	0	0	0	0	0	0	0	0	0	0	0	k__Bacteria
OTU_911	5.51367e-05	0	0	0	0	0	0	0	0	0	0	0	0	0	0	0	0	0	k__Archaea;p__unidentified_Archaea;c__Thermoplasmata;o__;f__;g__;s__
OTU_914	4.13525e-05	0	0	0	0	0	0	0	0	0	0	0	0	0	0	0	0	0	k__Bacteria;p__Acidobacteriota;c__Thermoanaerobaculia;o__Thermoanaerobaculales;f__Thermoanaerobaculaceae;g__Subgroup_10;s__Acidobacteria_bacterium_WX184
OTU_915	0	0	0	0	0	0	0	0	0	0	0	5.51367e-05	0	0	0	0	0	0	Unknown
OTU_917	0	0	0	0	0	0	0	0	0	0	0	0	0	8.2705e-05	0	0	0	0	k__Bacteria;p__Bacteroidota;c__Bacteroidia;o__Flavobacteriales;f__Flavobacteriaceae;g__Eudoraea;s__
OTU_918	5.51367e-05	9.64892e-05	4.13525e-05	0.000151626	4.13525e-05	0	4.13525e-05	4.13525e-05	1.37842e-05	0.000192978	0.000151626	0.000179194	1.37842e-05	1.37842e-05	0	4.13525e-05	9.64892e-05	5.51367e-05	k__Bacteria;p__Firmicutes;c__Bacilli;o__Lactobacillales;f__Streptococcaceae;g__Lactococcus
OTU_919	0	0	0	0	0	4.13525e-05	0	0	0	0	0	0	0	0	0	0	0	0	k__Bacteria
OTU_920	0	0	0	0	0	0	0	0	0	0	0	5.51367e-05	0	0	0	0	0	0	Unknown
OTU_921	0	0	0	0	0	0	0	0	0	2.75683e-05	0	0	0	0	0	0	0	0	k__Bacteria;p__unidentified_Bacteria;c__Gammaproteobacteria;o__Steroidobacterales;f__Steroidobacteraceae
OTU_924	2.75683e-05	0	1.37842e-05	0	0	0	1.37842e-05	0	0	0	4.13525e-05	1.37842e-05	4.13525e-05	0	0	0	0	0	k__Bacteria;p__Acidobacteriota;c__Thermoanaerobaculia;o__Thermoanaerobaculales;f__Thermoanaerobaculaceae;g__Subgroup_10;s__
OTU_925	0	0	0	4.13525e-05	4.13525e-05	0	0	0	0	0	0	0	0	0	0	0	0	0	k__Bacteria;p__Chloroflexi;c__Dehalococcoidia;o__GIF3;f__unidentified_GIF3;g__unidentified_GIF3;s__Dehalococcoidia_bacterium_SCGC_AB-540-C11
OTU_928	0	0	0	0	0	0	0	0	0	0	0	0	0	0	0	0	0	0	k__Bacteria;p__unidentified_Bacteria;c__Gammaproteobacteria;o__unidentified_Gammaproteobacteria;f__unidentified_Gammaproteobacteria;g__;s__
OTU_929	0	0	0	4.13525e-05	4.13525e-05	4.13525e-05	0	0	0	0	0	0	0	0	0	0	0	0	k__Bacteria;p__Chloroflexi;c__Anaerolineae;o__Anaerolineales;f__Anaerolineaceae;g__RBG-16-58-14;s__
OTU_932	0	0	0	0	0	0	0	0	0	0	5.51367e-05	0	0	0	0	0	0	0	k__Bacteria;p__Actinobacteria;c__unidentified_Actinobacteria;o__Micrococcales;f__Dermacoccaceae;g__Kytococcus
OTU_933	0	0	0	0	0	0	0	0	0	0	1.37842e-05	0	0	0	0	0	0	0	k__Bacteria;p__Desulfobacterota;c__Desulfuromonadia;o__Desulfuromonadales;f__MA-28-I98C;g__;s__
OTU_935	0	0	0	1.37842e-05	0	0	0	0	0	0	4.13525e-05	1.37842e-05	0	0	0	0	0	0	k__Bacteria;p__Myxococcota;c__Polyangia;o__Haliangiales;f__Haliangiaceae;g__Haliangium;s__
OTU_936	0	0	1.37842e-05	0	0	0	0	0	0	0	0	0	0	0	0	0	0	0	k__Bacteria
OTU_937	2.75683e-05	0	0	0	0	5.51367e-05	8.2705e-05	5.51367e-05	1.37842e-05	4.13525e-05	0	0	5.51367e-05	4.13525e-05	4.13525e-05	2.75683e-05	0	4.13525e-05	k__Bacteria;p__Proteobacteria;c__Gammaproteobacteria;o__Enterobacterales;f__Aeromonadaceae;g__Aeromonas;s__Aeromonas_veronii
OTU_938	0	0	0	2.75683e-05	0	0	0	0	0	0	0	0	0	0	0	0	0	0	k__Bacteria;p__LCP-89;c__unidentified_LCP-89;o__unidentified_LCP-89;f__unidentified_LCP-89;g__unidentified_LCP-89;s__saltmarsh_clone_LCP-89
OTU_939	0	0	0	0	0	0	0	0	0	0	0	0	0	0	0	0	0	0	k__Bacteria;p__Firmicutes;c__Bacilli;o__Lactobacillales;f__Lactobacillaceae;g__Pediococcus;s__Pediococcus_acidilactici
OTU_940	0	0	0	0	0	0	1.37842e-05	0	0	0	0	0	2.75683e-05	0	0	0	0	0	k__Bacteria;p__Proteobacteria;c__Gammaproteobacteria;o__Pseudomonadales;f__Saccharospirillaceae;g__Oceanobacter;s__
OTU_941	0	0	0	2.75683e-05	0	0	0	0	0	0	0	0	0	0	0	0	0	0	k__Bacteria;p__Bacteroidota;c__Bacteroidia;o__Sphingobacteriales;f__Sphingobacteriaceae;g__Sphingobacterium;s__Sphingobacterium_mizutaii
OTU_942	0	0	0	0	0	0	0	0	4.13525e-05	0	0	2.75683e-05	0	0	0	0	0	0	k__Bacteria;p__Acidobacteriota;c__Acidobacteriae;o__Bryobacterales;f__Bryobacteraceae;g__Bryobacter;s__
OTU_943	0	0	0	0.000137842	0	0	0	0	0	0	0	0	0	0	0	0	0	0	Unknown
OTU_944	0	0	0	0	0	0	0	0	0	0	0	0	0	0	4.13525e-05	0	0	0	k__Bacteria
OTU_946	2.75683e-05	0	0	0	0	0	0	0	0	0	0	0	0	0	0	0	0	1.37842e-05	k__Bacteria;p__Acidobacteriota;c__Thermoanaerobaculia;o__Thermoanaerobaculales;f__Thermoanaerobaculaceae;g__Subgroup_10;s__
OTU_948	2.75683e-05	0	0	0	0	0	0	0	0	0	0	0	0	2.75683e-05	0	0	0	0	k__Bacteria;p__Bacteroidota;c__Bacteroidia;o__Bacteroidales;f__Muribaculaceae;g__;s__
OTU_949	4.13525e-05	0	0	0	0	0	0	0	0	0	0	0	0	0	0	0	0	0	k__Bacteria;p__unidentified_Bacteria;c__Clostridia;o__Oscillospirales;f__Oscillospiraceae;g__;s__
OTU_951	1.37842e-05	0	0	0	0	0	0	0	2.75683e-05	0	0	0	0	0	0	0	0	0	k__Bacteria;p__unidentified_Bacteria;c__Acidimicrobiia;o__Microtrichales;f__;g__;s__
OTU_952	0	0	0	0.000179194	0	0	0	0	0	0	0	0	0	0	0	0	0	0	k__Bacteria;p__Bacteroidota;c__Bacteroidia;o__Bacteroidales
OTU_953	5.51367e-05	0.000179194	5.51367e-05	0.00119922	0.00301873	0.00223304	2.75683e-05	0	1.37842e-05	4.13525e-05	6.89208e-05	2.75683e-05	1.37842e-05	1.37842e-05	2.75683e-05	0	0	0	k__Bacteria;p__Firmicutes;c__Clostridia;o__Peptostreptococcales-Tissierellales;f__Peptostreptococcaceae;g__Romboutsia;s__Romboutsia_ilealis
OTU_955	0	0	0	5.51367e-05	0	0	0	0	0	0	0	0	0	0	0	0	0	0	k__Bacteria;p__Acidobacteriota;c__Acidobacteriae;o__Solibacterales;f__Solibacteraceae;g__Candidatus_Solibacter;s__
OTU_956	0	0	0	1.37842e-05	0	1.37842e-05	0	0	0	0	0	0	0	0	0	0	0	0	k__Bacteria
OTU_957	0	0	0	0	0	0	0	2.75683e-05	4.13525e-05	1.37842e-05	0	4.13525e-05	0	0	0	0	0	0	k__Bacteria;p__Bacteroidota;c__Bacteroidia;o__Bacteroidales;f__Prevotellaceae;g__Prevotella_9;s__
OTU_958	0	0	0	0	0	0	0	0	0	0	5.51367e-05	0	0	0	0	0	0	0	k__Bacteria;p__Acidobacteriota;c__Subgroup_22;o__;f__;g__;s__
OTU_959	0	0	4.13525e-05	0	0	0	0	0	0	0	0	0	0	0	0	0	0	0	k__Bacteria;p__Proteobacteria;c__Gammaproteobacteria;o__Pseudomonadales;f__Halieaceae
OTU_960	0	0	0	0	2.75683e-05	4.13525e-05	0	0	0	0	0	0	0	0	0	0	0	0	k__Bacteria;p__Gemmatimonadetes;c__unidentified_Gemmatimonadetes;o__Gemmatimonadales;f__Gemmatimonadaceae;g__Gemmatimonas;s__bacterium_enrichment_culture_clone_auto9_4W
OTU_961	0	0	0	0	0	4.13525e-05	0	0	0	0	0	0	0	0	0	0	0	0	k__Bacteria;p__Chloroflexi;c__Anaerolineae
OTU_962	0	0	0	0	0	0	0	0	0	0	0	0	0	0	0	0	0	0	k__Bacteria
OTU_963	0	4.13525e-05	0	0	0	0	0	0	0	0	0	0	0	0	0	0	0	0	k__Bacteria;p__unidentified_Bacteria;c__Bacteroidia;o__Chitinophagales;f__Saprospiraceae;g__;s__
OTU_966	0	0	0	0	0	1.37842e-05	0	0	0	0	0	0	0	0	0	0	0	0	k__Bacteria;p__Firmicutes;c__Bacilli;o__RF39;f__;g__;s__
OTU_968	0	4.13525e-05	0	1.37842e-05	0	0	0	0	0	0	0	0	0	0	0	0	0	0	k__Bacteria;p__Proteobacteria;c__Gammaproteobacteria;o__unidentified_Gammaproteobacteria;f__unidentified_Gammaproteobacteria;g__Acidibacter;s__
OTU_969	0	0	2.75683e-05	0	0	0	0	0	0	0	0	0	0	0	0	0	0	0	k__Bacteria;p__unidentified_Bacteria;c__Gammaproteobacteria;o__unidentified_Gammaproteobacteria;f__unidentified_Gammaproteobacteria;g__;s__
OTU_970	0	0	0	0	4.13525e-05	1.37842e-05	0	0	0	0	0	0	0	0	0	0	0	0	k__Bacteria;p__Acidobacteriota;c__Subgroup_11;o__;f__;g__;s__
OTU_971	0	0	1.37842e-05	0	0	0	0	0	0	4.13525e-05	0	0	0	0	0	0	0	0	k__Bacteria;p__Bacteroidota;c__Bacteroidia;o__Chitinophagales;f__Chitinophagaceae;g__Sediminibacterium;s__
OTU_972	2.75683e-05	0	0	0	0	0	0	4.13525e-05	0	0	4.13525e-05	0	0	0	0	0	0	0	k__Bacteria;p__Proteobacteria;c__Gammaproteobacteria;o__Burkholderiales;f__Comamonadaceae
OTU_973	0	0	2.75683e-05	0	0	0	0	0	0	0	0	0	0	0	0	0	0	0	k__Bacteria;p__Bacteroidota;c__Bacteroidia;o__Chitinophagales;f__Chitinophagaceae;g__Flavihumibacter;s__
OTU_974	0	0	0	0	0	0	5.51367e-05	0	0	0	0	0	0	0	0	0	0	0	k__Bacteria
OTU_975	0	0	0	4.13525e-05	5.51367e-05	0	0	0	0	0	0	0	0	0	0	0	0	0	k__Bacteria;p__Chloroflexi;c__Anaerolineae
OTU_978	0	0	0	0	0	0	0	0	0	0	0	0	0	0	0	0	0	0	k__Bacteria
OTU_980	0	0	0	0	1.37842e-05	1.37842e-05	0	0	0	4.13525e-05	0	0	0	0	0	0	0	0	k__Bacteria;p__Acidobacteriota;c__Subgroup_18;o__;f__;g__;s__
OTU_981	0	0	0	0	0	0	0	0	0	1.37842e-05	0	0	0	0	0	0	0	0	k__Bacteria;p__Sva0485;c__;o__;f__;g__;s__
OTU_983	0	0	0	5.51367e-05	0	2.75683e-05	0	0	0	0	0	0	0	0	0	0	0	0	k__Bacteria;p__Proteobacteria;c__Gammaproteobacteria;o__Burkholderiales;f__Nitrosomonadaceae;g__GOUTA6;s__
OTU_985	0	0	0	5.51367e-05	5.51367e-05	0	0	0	0	0	0	0	0	0	0	0	0	0	k__Bacteria;p__Desulfobacterota;c__Syntrophia;o__Syntrophales;f__Syntrophaceae;g__Syntrophus;s__
OTU_986	4.13525e-05	0	0	0	0	0	1.37842e-05	2.75683e-05	0	0	0	0	0	0	0	0	1.37842e-05	2.75683e-05	k__Bacteria;p__Bacteroidota;c__Bacteroidia;o__Bacteroidales;f__Bacteroidetes_BD2-2;g__;s__
OTU_987	0	0	0	5.51367e-05	5.51367e-05	5.51367e-05	0	0	0	0	0	0	0	0	0	0	0	0	k__Bacteria;p__unidentified_Bacteria;c__Thermoleophilia;o__Gaiellales;f__;g__;s__
OTU_988	0	0	0	0	0	0	4.13525e-05	0	0	0	0	0	0	0	0	4.13525e-05	0	0	k__Bacteria;p__Firmicutes;c__Bacilli;o__Bacillales;f__Bacillaceae;g__Pseudogracilibacillus;s__
OTU_990	0	0	0	9.64892e-05	5.51367e-05	0	0	0	0	0	0	0	0	0	0	0	0	0	k__Bacteria;p__unidentified_Bacteria;c__Anaerolineae;o__Anaerolineales;f__Anaerolineaceae;g__;s__
OTU_991	0	4.13525e-05	0	0	2.75683e-05	0	0	0	0	0	0	0	0	0	0	0	0	0	k__Bacteria;p__Kryptonia;c__unidentified_Kryptonia;o__Kryptoniales;f__BSV26;g__;s__
OTU_992	0	0	0	5.51367e-05	0	2.75683e-05	0	0	0	0	0	0	0	0	0	0	0	0	k__Bacteria;p__Bacteroidota;c__Bacteroidia;o__Bacteroidales
OTU_993	2.75683e-05	0	0	0	0	0	0	0	0	0	0	1.37842e-05	0	0	0	0	0	0	k__Bacteria;p__Firmicutes;c__Clostridia;o__Clostridiales;f__Clostridiaceae;g__Clostridium_sensu_stricto_1
OTU_994	0	0	0	0	0	2.75683e-05	0	6.89208e-05	0	0	0	0	0	0	0	0	0	0	k__Bacteria;p__Bacteroidota;c__Bacteroidia;o__Bacteroidales;f__SB-5;g__;s__
OTU_995	0	0	0	0	0	0	0	0	2.75683e-05	0	0	0	0	0	0	0	5.51367e-05	0	k__Bacteria;p__Proteobacteria;c__Gammaproteobacteria;o__unidentified_Gammaproteobacteria;f__unidentified_Gammaproteobacteria
OTU_996	0	0	0	0	0	0	0	0	0	0	1.37842e-05	0	0	4.13525e-05	0	0	0	0	k__Bacteria;p__Myxococcota;c__Myxococcia;o__Myxococcales;f__Anaeromyxobacteraceae;g__Anaeromyxobacter;s__
OTU_997	0	0	0	0	0	2.75683e-05	0	0	0	0	0	0	0	0	0	0	0	0	k__Bacteria;p__Firmicutes;c__Bacilli;o__RF39;f__;g__;s__
OTU_998	0	4.13525e-05	0	0	0	0	0	0	0	0	0	0	0	0	0	0	0	0	k__Bacteria;p__unidentified_Bacteria;c__Saccharimonadia;o__Saccharimonadales
OTU_999	0	0	0	1.37842e-05	0	0	0	0	0	0	0	0	0	0	0	0	0	0	k__Bacteria;p__Firmicutes;c__Clostridia;o__Lachnospirales;f__Lachnospiraceae
OTU_1000	0	0	0	2.75683e-05	4.13525e-05	0	0	0	0	0	0	0	0	0	0	0	0	0	k__Bacteria;p__Firmicutes;c__Clostridia;o__Monoglobales;f__Monoglobaceae;g__Monoglobus;s__
OTU_1001	0	0	0	0	0	0	0	0	0	9.64892e-05	0	0	0	0	0	0	0	0	k__Bacteria;p__unidentified_Bacteria;c__Clostridia;o__Lachnospirales;f__Lachnospiraceae;g__unidentified_Lachnospiraceae;s__Clostridium_sp_Culture-27
OTU_1002	0	0	0	0	0	0	0	0	0	0	0	0	0	0	0	0	0	0	k__Bacteria;p__unidentified_Bacteria;c__Vicinamibacteria;o__Vicinamibacterales;f__;g__;s__
OTU_1003	0	0	0	0	0	0	0	0	0	4.13525e-05	4.13525e-05	0	0	4.13525e-05	0	0	0	0	k__Bacteria;p__unidentified_Bacteria;c__Anaerolineae;o__;f__;g__;s__
OTU_1004	0	0	0	0	0	0	0	0	0	1.37842e-05	0	0	0	0	0	0	0	0	k__Bacteria;p__Proteobacteria;c__Gammaproteobacteria;o__Pseudomonadales;f__Halieaceae;g__OM60(NOR5)_clade;s__
OTU_1005	0	0	0	2.75683e-05	1.37842e-05	0	0	0	0	0	0	0	0	0	0	0	0	0	k__Bacteria;p__Acidobacteriota;c__Subgroup_18;o__;f__;g__;s__
OTU_1006	0	0	0	4.13525e-05	0	4.13525e-05	0	0	0	0	0	0	0	0	0	0	0	0	k__Bacteria;p__Bdellovibrionota;c__Bdellovibrionia;o__Bdellovibrionales;f__Bdellovibrionaceae;g__;s__
OTU_1007	4.13525e-05	0	0	0	0	0	0	4.13525e-05	0	0	0	0	0	0	0	0	0	0	k__Bacteria;p__Bacteroidota;c__Bacteroidia;o__Bacteroidales;f__Bacteroidaceae;g__Bacteroides;s__Bacteroides_acidifaciens
OTU_1010	4.13525e-05	0	0	0	0	0	0	0	0	0	0	0	0	0	0	0	0	0	k__Bacteria;p__Proteobacteria;c__Gammaproteobacteria;o__Pseudomonadales;f__Halieaceae
OTU_1011	0	0	0	0	0	0	0	0	0	0	0	0	0	0	0	0	0	0	k__Bacteria;p__unidentified_Bacteria;c__Gammaproteobacteria;o__unidentified_Gammaproteobacteria;f__unidentified_Gammaproteobacteria;g__;s__
OTU_1012	0	0	0	0	0	0	0	0	0	0	0	0	0	0	0	0	0	0	k__Bacteria;p__unidentified_Bacteria;c__Gammaproteobacteria;o__;f__;g__;s__
OTU_1014	0	0	0	0.000124058	0	1.37842e-05	0	0	0	0	0	0	0	0	0	0	0	0	Unknown
OTU_1016	0	0	0	1.37842e-05	4.13525e-05	2.75683e-05	0	0	0	0	0	0	0	0	0	0	0	0	k__Bacteria;p__Proteobacteria;c__Gammaproteobacteria;o__Pseudomonadales;f__Spongiibacteraceae;g__;s__
OTU_1017	0	1.37842e-05	0	0	0	0	0	0	0	0	0	0	0	0	0	0	0	0	k__Bacteria;p__unidentified_Bacteria;c__Alphaproteobacteria
OTU_1018	0	0	0	0	0	2.75683e-05	0	0	0	0	0	0	0	0	0	0	0	0	k__Bacteria;p__Firmicutes;c__Clostridia;o__Lachnospirales;f__Lachnospiraceae;g__Anaerostipes;s__Anaerostipes_hadrus
OTU_1019	0	0	0	6.89208e-05	5.51367e-05	4.13525e-05	0	0	0	0	0	0	0	0	0	0	0	0	k__Bacteria;p__Chloroflexi;c__Dehalococcoidia;o__MSBL5;f__;g__;s__
OTU_1020	0	0	0	0	0	0	0	0	0	0	0	0	0	1.37842e-05	0	0	0	0	k__Bacteria;p__unidentified_Bacteria;c__Alphaproteobacteria;o__Rhodospirillales;f__Rhodospirillaceae;g__;s__
OTU_1021	0	0	0	0	2.75683e-05	0	0	0	0	0	0	0	0	0	0	0	0	0	k__Bacteria;p__Desulfobacterota;c__Desulfobaccia;o__Desulfobaccales;f__Desulfobaccaceae;g__Desulfobacca;s__
OTU_1022	0	0	0	0	0	0	0	0	0	9.64892e-05	0	0	0	0	0	0	0	0	k__Bacteria;p__Actinobacteriota;c__Thermoleophilia;o__Solirubrobacterales;f__Solirubrobacteraceae;g__Solirubrobacter;s__
OTU_1023	0	0	0	0	0	1.37842e-05	0	0	0	0	0	0	0	0	0	0	0	0	k__Bacteria;p__Verrucomicrobiota;c__Verrucomicrobiae;o__Pedosphaerales;f__Pedosphaeraceae;g__DEV008;s__
OTU_1024	0	0	0	0	0	0	0	1.37842e-05	0	0	0	0	0	2.75683e-05	0	0	0	0	k__Bacteria;p__Firmicutes;c__Clostridia;o__Lachnospirales;f__Lachnospiraceae;g__[Ruminococcus]_torques_group;s__
OTU_1025	0	0	0	4.13525e-05	0	4.13525e-05	0	0	0	0	0	0	0	0	0	0	0	0	k__Bacteria
OTU_1026	0	0	0	0	0	0	0	0	0	0	0	0	0	0	0	0	0	0	k__Bacteria;p__Actinobacteriota;c__Coriobacteriia;o__Coriobacteriales;f__Atopobiaceae
OTU_1028	0	0	0	0	0	0	0	0	0	0	1.37842e-05	0	0	0	0	0	0	0	k__Bacteria;p__Actinobacteriota;c__MB-A2-108;o__unidentified_MB-A2-108;f__unidentified_MB-A2-108;g__unidentified_MB-A2-108;s__Actinobacteria_bacterium_RBG_19FT_COMBO_70_19
OTU_1029	0	0	0	2.75683e-05	5.51367e-05	0	0	0	0	0	0	0	0	0	0	0	0	0	k__Bacteria;p__unidentified_Bacteria;c__Vicinamibacteria;o__Vicinamibacterales;f__;g__;s__
OTU_1030	0	0	0	8.2705e-05	5.51367e-05	0	0	0	0	0	0	0	0	0	0	0	0	0	k__Archaea;p__Halobacterota;c__Methanosarcinia;o__Methanosarciniales;f__Methanosaetaceae;g__Methanosaeta;s__
OTU_1031	0	0	0	0	0	0	0	0	0	0	0	0	0	0	0	1.37842e-05	0	0	k__Bacteria;p__Proteobacteria;c__Gammaproteobacteria;o__Pseudomonadales;f__Halieaceae;g__OM60(NOR5)_clade;s__
OTU_1032	0	0	0	4.13525e-05	0	0	0	0	0	0	0	0	0	0	0	0	0	0	k__Bacteria;p__Firmicutes;c__Clostridia;o__Oscillospirales;f__Oscillospiraceae;g__UCG-005;s__
OTU_1035	0	0	0	4.13525e-05	4.13525e-05	1.37842e-05	0	0	0	0	0	0	0	0	0	0	0	0	k__Bacteria
OTU_1036	0	0	0	0	0	0	5.51367e-05	0	0	0	0	0	0	0	0	0	0	0	k__Bacteria;p__unidentified_Bacteria;c__Alphaproteobacteria;o__Acetobacterales;f__Acetobacteraceae;g__;s__
OTU_1039	0	0	0	0	0	0	0	0	0	0	0	0	4.13525e-05	0	0	0	0	0	k__Bacteria;p__Proteobacteria;c__Alphaproteobacteria
OTU_1040	0	0	0	0	0	0	2.75683e-05	0	0	0	0	0	4.13525e-05	0	4.13525e-05	0	0	0	k__Bacteria;p__Chlamydiae;c__unidentified_Chlamydiae;o__Chlamydiales;f__Parachlamydiaceae
OTU_1042	0	0	0	1.37842e-05	0	0	0	0	0	0	0	0	0	0	0	0	0	0	Unknown
OTU_1046	0	0	0	0	2.75683e-05	4.13525e-05	0	0	0	0	0	0	0	0	0	0	0	0	k__Bacteria
OTU_1047	0	0	0	0	0	4.13525e-05	0	0	0	0	0	0	0	0	0	0	0	0	k__Bacteria;p__unidentified_Bacteria;c__Clostridia;o__Oscillospirales;f__Ruminococcaceae;g__;s__
OTU_1048	0	0	0	0	0	0	5.51367e-05	5.51367e-05	0	1.37842e-05	0.000206763	0	2.75683e-05	5.51367e-05	8.2705e-05	4.13525e-05	0	0	k__Bacteria;p__Proteobacteria;c__Alphaproteobacteria;o__Rhodobacterales;f__Rhodobacteraceae
OTU_1050	0	0	0	0	0	0	0	0	0	0	0	0	1.37842e-05	0	0	0	0	0	k__Bacteria;p__unidentified_Bacteria;c__Alphaproteobacteria;o__Holosporales;f__Holosporaceae;g__;s__
OTU_1052	0	0	4.13525e-05	0	0	0	0	0	0	0	0	0	0	0	0	0	0	0	k__Bacteria;p__Firmicutes;c__Clostridia;o__Monoglobales;f__Monoglobaceae;g__Monoglobus
OTU_1053	0	0	0	4.13525e-05	0	0	0	0	0	0	0	0	0	0	0	0	0	0	k__Bacteria;p__Firmicutes;c__Clostridia;o__Clostridia_UCG-014;f__;g__;s__
OTU_1054	0	0	0	0	0	0	0	0	0	5.51367e-05	0	0	2.75683e-05	0	0	0	0	0	k__Bacteria;p__unidentified_Bacteria;c__unidentified_Bacteria;o__Gemmatimonadales;f__Gemmatimonadaceae;g__;s__
OTU_1055	4.13525e-05	0	0	0	0	0	0	0	0	0	0	1.37842e-05	1.37842e-05	0	0	0	0	0	k__Bacteria;p__Acidobacteriota;c__Vicinamibacteria;o__Vicinamibacterales;f__Vicinamibacteraceae;g__;s__
OTU_1057	0	0	0	0	0	0	0	0	0	0	0	0	0	0	0	0	0	0	k__Bacteria;p__unidentified_Bacteria;c__Thermodesulfovibrionia;o__;f__;g__;s__
OTU_1058	0	0	0	0	5.51367e-05	4.13525e-05	0	2.75683e-05	0	0	0	0	0	0	0	0	0	0	k__Archaea;p__Halobacterota;c__Methanomicrobia;o__Methanomicrobiales;f__Methanoregulaceae;g__Methanolinea;s__
OTU_1059	0	0	0	9.64892e-05	0	4.13525e-05	0	0	0	0	0	0	0	0	0	0	0	0	k__Bacteria
OTU_1060	0	0	0	4.13525e-05	5.51367e-05	5.51367e-05	0	0	0	0	0	0	0	0	0	0	0	0	k__Bacteria
OTU_1061	0	4.13525e-05	0	0	0	0	0	0	0	5.51367e-05	0	0	0	0	0	0	0	0	k__Bacteria;p__Bdellovibrionota;c__Bdellovibrionia;o__Bdellovibrionales;f__Bdellovibrionaceae;g__Bdellovibrio;s__Bdellovibrio_sp_oral_clone_CA006
OTU_1062	0	0	0	0	0	5.51367e-05	0	0	0	0	0	0	0	0	0	0	0	0	k__Bacteria;p__Myxococcota;c__Polyangia;o__Nannocystales;f__Nannocystaceae;g__Nannocystis
OTU_1065	0	0	1.37842e-05	0	0	0	5.51367e-05	0	0	0	0	0	0	0	4.13525e-05	0	0	1.37842e-05	k__Bacteria;p__Firmicutes;c__Clostridia;o__Clostridiales;f__Clostridiaceae;g__Clostridium_sensu_stricto_1
OTU_1066	0	0	0	2.75683e-05	5.51367e-05	6.89208e-05	0	0	0	0	0	0	0	0	0	0	0	0	k__Bacteria;p__unidentified_Bacteria;c__Anaerolineae;o__Anaerolineales;f__Anaerolineaceae;g__;s__
OTU_1067	4.13525e-05	0	0	0	0	0	0	0	0	4.13525e-05	4.13525e-05	0	0	0	0	0	0	0	k__Bacteria;p__unidentified_Bacteria;c__Gammaproteobacteria;o__unidentified_Gammaproteobacteria;f__unidentified_Gammaproteobacteria;g__;s__
OTU_1068	0	0	0	0	0	0	0	0	0	1.37842e-05	0	0	0	2.75683e-05	0	0	0	0	k__Bacteria;p__Firmicutes;c__Bacilli;o__Bacillales;f__Bacillaceae;g__Bacillus;s__Bacillus_badius
OTU_1070	0	0	0	0	0	0	0	2.75683e-05	0	0	0	1.37842e-05	0	0	0	0	0	0	k__Bacteria;p__Acidobacteriota;c__Acidobacteriae;o__Bryobacterales;f__Bryobacteraceae;g__Bryobacter;s__
OTU_1072	0	0	0	0	0	0	0	0	0	0	0	0	0	0	0	0	0	0	k__Bacteria
OTU_1073	0	0	0	0	0	0	0	0	0	4.13525e-05	0	0	0	0	0	0	0	0	k__Bacteria;p__unidentified_Bacteria;c__Thermodesulfovibrionia;o__;f__;g__;s__
OTU_1074	0	0	0	0	4.13525e-05	0	0	0	0	0	0	0	0	0	0	0	0	0	k__Bacteria
OTU_1075	0	0	0	6.89208e-05	0	5.51367e-05	0	0	0	0	0	0	0	0	0	0	0	0	k__Bacteria;p__Proteobacteria;c__Gammaproteobacteria;o__SZB30;f__;g__;s__
OTU_1076	0	0	0	0	0.000110273	0	0	0	0	0	0	0	0	0	0	0	0	0	k__Bacteria;p__Chloroflexi;c__Anaerolineae
OTU_1077	0	0	0	0	4.13525e-05	0	0	0	0	0	0	0	0	0	0	0	0	0	k__Bacteria
OTU_1078	0	0	0	0	0	0	0	0	0	0	4.13525e-05	0	0	0	0	0	0	0	k__Bacteria;p__Kapabacteria;c__unidentified_Kapabacteria;o__Kapabacteriales;f__;g__;s__
OTU_1079	0	0	0	0	0	0	0	0	0	0	0	0	4.13525e-05	0	0	0	0	0	k__Bacteria;p__Acidobacteriota;c__Thermoanaerobaculia;o__Thermoanaerobaculales;f__Thermoanaerobaculaceae;g__Subgroup_10;s__
OTU_1081	0	0	0	0	0	0	0	0	0	0	0	0	0	0	0	4.13525e-05	0	0	k__Bacteria;p__unidentified_Bacteria;c__unidentified_Bacteria;o__Gemmatimonadales;f__Gemmatimonadaceae;g__;s__
OTU_1082	0	0	0	0	0	0	0	0	0	4.13525e-05	0	0	0	0	0	0	0	0	k__Bacteria
OTU_1083	8.2705e-05	0	0	0	2.75683e-05	0	0	0	0	0	0	0	0	0	0	0	0	0	k__Bacteria;p__Firmicutes;c__Clostridia;o__Lachnospirales;f__Lachnospiraceae;g__[Eubacterium]_ventriosum_group;s__
OTU_1084	1.37842e-05	0	0	0	0	0	0	0	0	0	0	0	0	0	1.37842e-05	0	2.75683e-05	0	k__Bacteria;p__Chloroflexi;c__KD4-96;o__;f__;g__;s__
OTU_1085	0	0	0	0	0	0	0	0	0	4.13525e-05	4.13525e-05	0	0	0	0	0	0	0	k__Bacteria
OTU_1086	0	0	0	8.2705e-05	4.13525e-05	1.37842e-05	0	0	0	0	0	0	0	0	4.13525e-05	1.37842e-05	0	0	k__Bacteria;p__Acidobacteriota;c__Vicinamibacteria;o__Subgroup_17;f__;g__;s__
OTU_1087	0	0	0	0	0	0	0	0	0	0	0	0	0	4.13525e-05	0	0	0	0	k__Bacteria;p__Acidobacteriota;c__Acidobacteriae
OTU_1089	0	0	0	0	0	0	0	4.13525e-05	0	6.89208e-05	0	0	0	0	0	0	0	0	k__Bacteria
OTU_1090	0	0	0	0	0	0	0	0	4.13525e-05	0	0	0	2.75683e-05	0	0	0	0	0	k__Bacteria;p__unidentified_Bacteria;c__Acidimicrobiia;o__Microtrichales;f__;g__;s__
OTU_1091	0	0	0	0	0	0	0	0	1.37842e-05	0	0	0	0	0	0	0	0	0	k__Bacteria;p__unidentified_Bacteria;c__Alphaproteobacteria;o__Defluviicoccales;f__;g__;s__
OTU_1094	0	0	4.13525e-05	4.13525e-05	0	4.13525e-05	0	0	0	0	0	0	0	0	0	0	0	0	k__Bacteria;p__Firmicutes;c__Bacilli;o__Bacillales;f__Planococcaceae;g__Lysinibacillus
OTU_1095	0	0	0	0	5.51367e-05	4.13525e-05	0	0	0	0	0	0	0	0	2.75683e-05	0	0	0	k__Bacteria;p__unidentified_Bacteria;c__Syntrophobacteria;o__Syntrophobacterales;f__;g__;s__
OTU_1096	0	0	0	9.64892e-05	1.37842e-05	4.13525e-05	0	0	0	0	0	0	0	0	0	0	0	0	k__Bacteria;p__Desulfobacterota;c__Syntrophobacteria;o__Syntrophobacterales;f__Syntrophobacteraceae;g__Desulfovirga;s__
OTU_1097	0	0	0	0	4.13525e-05	5.51367e-05	0	0	0	0	0	0	0	0	0	0	0	0	k__Bacteria;p__Calditrichota;c__Calditrichia;o__Calditrichales;f__Calditrichaceae
OTU_1099	0	0	0	1.37842e-05	0	0	0	0	0	0	0	0	0	0	0	0	0	0	k__Bacteria;p__Proteobacteria;c__Gammaproteobacteria;o__Burkholderiales;f__Rhodocyclaceae
OTU_1100	5.51367e-05	0	0	0	0	0	0	0	0	0	0	0	0	2.75683e-05	0	0	0	0	k__Bacteria;p__Firmicutes;c__Clostridia;o__Peptostreptococcales-Tissierellales;f__Acidaminobacteraceae;g__Acidaminobacter;s__
OTU_1102	0	0	0	0	0	0	0	2.75683e-05	0	0	0	0	0	0	0	0	0	0	k__Bacteria;p__Gemmatimonadetes;c__unidentified_Gemmatimonadetes;o__Gemmatimonadales;f__Gemmatimonadaceae;g__Gemmatimonas;s__
OTU_1103	0	0	0	4.13525e-05	0	0	0	0	0	0	0	0	0	0	0	0	0	0	Unknown
OTU_1104	2.75683e-05	0	0	0	0	0	0	0	0	0	0	0	0	0	0	0	0	0	k__Bacteria;p__Proteobacteria;c__Alphaproteobacteria;o__Rhizobiales;f__Rhizobiaceae;g__Lentilitoribacter;s__
OTU_1105	0	0	0	1.37842e-05	1.37842e-05	0	0	0	0	0	0	0	0	0	0	0	0	0	k__Bacteria;p__Chloroflexi;c__Anaerolineae;o__SJA-15;f__;g__;s__
OTU_1107	0	0	0	0	0	0	0	0	0	0	0	0	0	0	0	0	0	0	k__Bacteria;p__Armatimonadota;c__Armatimonadia;o__Armatimonadales;f__Armatimonadaceae;g__Armatimonas;s__
OTU_1111	0	0	0	4.13525e-05	4.13525e-05	0	0	0	0	0	0	0	0	0	0	0	0	0	k__Bacteria;p__Bacteroidota;c__Ignavibacteria;o__Ignavibacteriales;f__LD-RB-34;g__;s__
OTU_1114	0	0	0	0	4.13525e-05	5.51367e-05	0	0	0	0	0	0	0	0	0	0	0	0	k__Bacteria
OTU_1115	0	0	0	1.37842e-05	5.51367e-05	0.000124058	0	0	0	0	0	0	0	0	0	0	0	0	k__Bacteria;p__Sva0485;c__;o__;f__;g__;s__
OTU_1117	2.75683e-05	0	0	0	0	0	0	1.37842e-05	0	0	0	0	0	0	0	0	0	0	k__Bacteria;p__Firmicutes;c__Clostridia;o__Lachnospirales;f__Lachnospiraceae
OTU_1118	0	0	1.37842e-05	0	0	0	0	0	0	4.13525e-05	0	0	0	0	0	0	0	0	k__Bacteria;p__Deinococcota;c__Deinococci;o__Thermales;f__Thermaceae;g__Meiothermus;s__
OTU_1119	0	0	0	0	0	0	0	0	0	0	0	0	0	0	2.75683e-05	0	0	0	k__Bacteria;p__unidentified_Bacteria;c__unidentified_Bacteria;o__Planctomycetales;f__Rubinisphaeraceae;g__;s__
OTU_1120	2.75683e-05	0	0	0	0	0	0	0	0	0	0	0	0	0	0	0	0	0	k__Bacteria;p__Gemmatimonadota;c__BD2-11_terrestrial_group;o__;f__;g__;s__
OTU_1121	0	0	0	5.51367e-05	0	0	0	0	0	0	0	0	0	0	0	0	0	0	k__Bacteria
OTU_1122	0	0	0	0	0	5.51367e-05	0	0	0	0	0	0	0	0	0	0	0	0	k__Bacteria;p__Desulfobacterota;c__Syntrophia;o__Syntrophales
OTU_1123	0	0	0	0	0	4.13525e-05	0	0	0	0	0	0	0	0	0	0	0	0	k__Bacteria;p__unidentified_Bacteria;c__Gammaproteobacteria;o__Burkholderiales;f__Methylophilaceae;g__;s__
OTU_1124	0	0	0	0	0	0	0	0	5.51367e-05	0	1.37842e-05	0	0	0	0	0	0	0	k__Bacteria;p__Proteobacteria;c__Gammaproteobacteria;o__Burkholderiales;f__Nitrosomonadaceae;g__MND1;s__Thiobacter_sp_enrichment_culture_clone_35Fe79
OTU_1125	0	0	0	6.89208e-05	2.75683e-05	2.75683e-05	0	0	0	0	0	0	0	0	0	0	0	0	k__Bacteria
OTU_1126	2.75683e-05	0	0	0	0	0	0	0	0	0	0	0	0	0	0	0	0	0	k__Bacteria
OTU_1127	0	0	0	0	5.51367e-05	4.13525e-05	0	0	0	0	0	0	0	0	0	0	0	0	k__Bacteria;p__Chloroflexi;c__Anaerolineae;o__SJA-15;f__;g__;s__
OTU_1128	0	0	0	4.13525e-05	0	2.75683e-05	0	0	0	0	0	0	0	0	0	0	0	0	k__Bacteria;p__unidentified_Bacteria;c__Desulfovibrionia;o__Desulfovibrionales;f__Desulfovibrionaceae;g__;s__
OTU_1129	0	0	0	1.37842e-05	4.13525e-05	4.13525e-05	0	0	0	0	0	0	0	0	0	0	0	0	k__Bacteria
OTU_1130	0	0	0	4.13525e-05	5.51367e-05	2.75683e-05	0	0	0	0	0	0	0	0	0	0	0	0	k__Bacteria;p__Chloroflexi;c__Dehalococcoidia;o__GIF3
OTU_1131	0	0	1.37842e-05	0	0	0	0	0	0	1.37842e-05	0	0	0	0	0	0	1.37842e-05	1.37842e-05	k__Bacteria;p__Firmicutes;c__Bacilli;o__Staphylococcales;f__Staphylococcaceae;g__Staphylococcus
OTU_1132	0	0	0	4.13525e-05	1.37842e-05	0	0	0	0	0	0	0	0	0	0	0	0	0	k__Bacteria;p__Desulfobacterota;c__Desulfobacteria;o__Desulfatiglandales;f__Desulfatiglandaceae;g__Desulfatiglans;s__
OTU_1133	0	0	0	0	0.000110273	9.64892e-05	0	0	0	0	0	0	0	0	0	0	0	0	k__Bacteria;p__Firmicutes;c__Clostridia;o__Lachnospirales;f__Lachnospiraceae
OTU_1134	0	0	0	0	0	6.89208e-05	0	0	0	0	0	0	0	0	0	0	0	0	k__Bacteria;p__Proteobacteria;c__Gammaproteobacteria;o__Burkholderiales;f__Nitrosomonadaceae;g__mle1-7;s__
OTU_1135	0	0	0	5.51367e-05	0	0	0	0	0	0	0	0	0	0	0	0	0	0	k__Bacteria;p__unidentified_Bacteria;c__Bacilli;o__Erysipelotrichales;f__Erysipelotrichaceae;g__;s__
OTU_1136	0	0	0	4.13525e-05	1.37842e-05	0	0	0	0	0	0	0	0	0	0	0	0	0	k__Bacteria;p__unidentified_Bacteria;c__Vicinamibacteria;o__Vicinamibacterales;f__;g__;s__
OTU_1137	0	0	0	2.75683e-05	4.13525e-05	0	0	0	0	0	0	0	0	0	0	0	0	0	k__Bacteria;p__Proteobacteria;c__Gammaproteobacteria;o__Burkholderiales;f__TRA3-20;g__;s__
OTU_1138	0	0	0	0	0	0	0	0	0	0	5.51367e-05	0	0	0	0	0	0	0	k__Bacteria;p__Bacteroidota;c__Bacteroidia;o__Cytophagales;f__Microscillaceae;g__Chryseolinea;s__
OTU_1139	4.13525e-05	0	0	0	0	0	0	0	0	0	0	0	0	0	0	0	0	0	k__Bacteria;p__Proteobacteria;c__Gammaproteobacteria;o__Burkholderiales;f__Sutterellaceae;g__Parasutterella;s__
OTU_1140	0	0	0	5.51367e-05	0	0	0	0	0	0	0	0	4.13525e-05	0	0	0	0	0	k__Bacteria;p__Bacteroidota;c__Bacteroidia;o__Flavobacteriales;f__Flavobacteriaceae;g__Flavobacterium;s__Flavobacterium_ummariense
OTU_1142	0	0	0	0	0	1.37842e-05	0	0	0	0	0	0	0	0	0	0	0	0	k__Bacteria;p__Bacteroidota;c__Bacteroidia;o__Bacteroidales;f__Bacteroidetes_vadinHA17;g__;s__
OTU_1143	0	0	0	0	0	0	0	0	0	1.37842e-05	0	0	0	0	0	0	0	0	k__Bacteria;p__Acidobacteriota;c__Subgroup_22;o__;f__;g__;s__
OTU_1145	0	0	0	0	0	1.37842e-05	0	0	0	0	0	0	0	0	0	0	0	0	k__Bacteria;p__Firmicutes;c__Bacilli;o__Mycoplasmatales;f__Mycoplasmataceae;g__Ureaplasma;s__Ureaplasma_parvum
OTU_1146	4.13525e-05	0	0	0	0	0	0	4.13525e-05	0	0	1.37842e-05	0	0	0	0	0	4.13525e-05	0	k__Bacteria;p__unidentified_Bacteria;c__Acidimicrobiia;o__Actinomarinales;f__;g__;s__
OTU_1147	4.13525e-05	0	0	0	0	0	0	0	0	0	0	0	0	0	0	0	0	0	k__Bacteria;p__Myxococcota;c__Polyangia
OTU_1148	0	0	0	0	4.13525e-05	5.51367e-05	0	0	0	0	0	0	0	0	0	0	0	0	k__Bacteria;p__Firmicutes;c__Clostridia;o__Lachnospirales;f__Lachnospiraceae;g__Lachnospiraceae_FCS020_group;s__
OTU_1149	0	0	0	0	6.89208e-05	2.75683e-05	0	0	0	0	0	0	0	0	0	0	0	0	k__Bacteria;p__unidentified_Bacteria;c__Alphaproteobacteria;o__Rhodospirillales;f__;g__;s__
OTU_1150	0	1.37842e-05	0	0	4.13525e-05	0	0	1.37842e-05	0	0	4.13525e-05	5.51367e-05	0	1.37842e-05	4.13525e-05	0	0	0	k__Bacteria;p__Firmicutes;c__Clostridia;o__Clostridiales;f__Clostridiaceae;g__Clostridium_sensu_stricto_1;s__Clostridium_butyricum
OTU_1151	0	0	0	0	0	0	0	0	0	2.75683e-05	0	1.37842e-05	0	0	0	0	0	4.13525e-05	k__Bacteria;p__unidentified_Bacteria;c__Bacteroidia;o__Cytophagales;f__Cyclobacteriaceae;g__;s__
OTU_1152	0	0	0	0	0	0	2.75683e-05	0	0	0	0	0	4.13525e-05	0	0	0	0	0	k__Bacteria;p__Myxococcota;c__Polyangia;o__Polyangiales
OTU_1156	0	0	0	0	2.75683e-05	0	0	0	0	0	0	0	0	0	0	0	0	0	k__Bacteria
OTU_1157	0	0	0	0	0	0	0	2.75683e-05	0	0	0	2.75683e-05	0	2.75683e-05	8.2705e-05	0	0	0	k__Bacteria;p__Actinobacteria;c__unidentified_Actinobacteria;o__Micromonosporales;f__Micromonosporaceae;g__Asanoa;s__
OTU_1158	0	0	0	0	0	0	0	0	0	0	1.37842e-05	0	0	4.13525e-05	0	0	0	0	k__Bacteria
OTU_1159	0	1.37842e-05	0	0	0	0	0	0	0	0	0	0	0	0	0	0	0	0	k__Bacteria
OTU_1162	0	0	1.37842e-05	0	0	0	0	0	0	0	0	0	0	0	0	0	0	0	k__Bacteria;p__unidentified_Bacteria;c__Bacteroidia;o__Chitinophagales;f__Saprospiraceae;g__;s__
OTU_1164	0	0	0	0	0	2.75683e-05	0	2.75683e-05	0	5.51367e-05	0	0	0	0	0	0	4.13525e-05	0	k__Bacteria;p__Proteobacteria;c__Gammaproteobacteria;o__Burkholderiales;f__Sutterellaceae;g__Parasutterella;s__
OTU_1165	4.13525e-05	0	0	0	0	0	0	0	0	0	2.75683e-05	0	0	0	0	0	4.13525e-05	0	k__Bacteria;p__Chloroflexi;c__Dehalococcoidia;o__MSBL5;f__;g__;s__
OTU_1166	0	2.75683e-05	4.13525e-05	0	0	4.13525e-05	0	0	0	0	0	0	0	0	0	0	0	0	k__Bacteria;p__Myxococcota;c__Polyangia;o__Polyangiales;f__Phaselicystidaceae;g__Phaselicystis;s__
OTU_1167	1.37842e-05	0	0	0	0	0	0	0	5.51367e-05	0	0	0	0	1.37842e-05	4.13525e-05	0	0	0	k__Bacteria;p__unidentified_Bacteria;c__Gammaproteobacteria;o__Burkholderiales;f__Hydrogenophilaceae;g__;s__
OTU_1172	0	0	0	0	0	0	0	0	0	2.75683e-05	0	0	0	0	0	0	0	0	Unknown
OTU_1174	0	0	0	0	2.75683e-05	5.51367e-05	0	0	0	0	0	0	0	0	0	0	0	0	k__Bacteria;p__Firmicutes;c__Bacilli;o__RF39;f__;g__;s__
OTU_1177	5.51367e-05	0	0	0	0	0	0	0	0	0	0	0	0	0	0	0	0	0	k__Bacteria;p__Firmicutes;c__Clostridia
OTU_1182	0	0	0	0	0	0	0	0	0	0	2.75683e-05	0	0	0	0	0	0	0	k__Bacteria;p__Firmicutes;c__Desulfotomaculia;o__Desulfotomaculales;f__Desulfotomaculaceae;g__Desulfofarcimen;s__Desulfofarcimen_intricatum
OTU_1183	0	0	0	4.13525e-05	0	2.75683e-05	0	0	0	0	0	0	0	0	0	0	0	0	k__Bacteria
OTU_1184	0	0	0	0	0	0	0	0	0	0	1.37842e-05	0	0	2.75683e-05	0	0	0	0	k__Archaea;p__Crenarchaeota;c__Nitrososphaeria;o__Nitrosopumilales;f__Nitrosopumilaceae;g__Candidatus_Nitrosopumilus;s__
OTU_1185	0	0	0	4.13525e-05	0	0	0	0	0	0	0	0	0	0	0	0	0	0	k__Bacteria;p__Proteobacteria;c__Gammaproteobacteria;o__Burkholderiales;f__SC-I-84;g__;s__
OTU_1186	0	0	0	0	0	0	0	0	0	0	0	0	0	0	0	0	0	0	k__Bacteria;p__unidentified_Bacteria;c__Bacteroidia;o__Chitinophagales;f__Saprospiraceae
OTU_1187	0	0	0	0	0	4.13525e-05	0	0	0	0	0	0	0	0	0	0	0	0	k__Bacteria;p__Bacteroidota;c__Bacteroidia;o__Bacteroidales;f__Prevotellaceae;g__Prevotellaceae_UCG-001;s__Marseilla_massiliensis
OTU_1189	0	0	0	0	0	0	0	0	0	0	1.37842e-05	0	0	0	1.37842e-05	0	0	0	k__Bacteria
OTU_1192	0	0	0	0	0	0	0	0	0	0	0	4.13525e-05	0	0	0	0	0	0	Unknown
OTU_1194	1.37842e-05	0	0	0	0	0	0	0	0	0	0	0	0	0	0	0	1.37842e-05	0	k__Bacteria;p__Firmicutes;c__Bacilli;o__Erysipelotrichales;f__Erysipelotrichaceae;g__Allobaculum;s__
OTU_1195	0	0	0	5.51367e-05	4.13525e-05	4.13525e-05	0	0	0	0	0	1.37842e-05	2.75683e-05	0	0	0	0	0	k__Bacteria;p__Acidobacteriota;c__Aminicenantia;o__Aminicenantales;f__;g__;s__
OTU_1198	0	0	0	0	0	0	0	0	0	0	0	0	0	0	0	0	0	0	k__Bacteria;p__Planctomycetes;c__unidentified_Planctomycetes;o__Pirellulales;f__Pirellulaceae;g__Pirellula
OTU_1200	0	0	0	0	2.75683e-05	0	0	0	0	0	0	0	0	0	0	0	0	0	k__Bacteria;p__Firmicutes;c__Clostridia;o__Peptostreptococcales-Tissierellales;f__Anaerovoracaceae;g__Family_XIII_UCG-001;s__
OTU_1203	0	0	4.13525e-05	0	0	0	0	5.51367e-05	1.37842e-05	4.13525e-05	5.51367e-05	0	0	0	0	0	0	0	k__Bacteria;p__Desulfobacterota;c__Desulfuromonadia;o__Desulfuromonadales;f__Geothermobacteraceae;g__Geothermobacter;s__
OTU_1204	0	0	0	0	0	0	0	0	0	0	0	0	0	1.37842e-05	0	0	0	0	k__Bacteria
OTU_1205	0	0	0	0	0	1.37842e-05	0	0	0	0	0	0	0	0	0	0	0	0	k__Bacteria
OTU_1206	1.37842e-05	1.37842e-05	0	0	0	0	0	0	0	0	0	0	0	0	0	0	0	0	k__Bacteria;p__Firmicutes;c__Bacilli;o__Lactobacillales;f__Streptococcaceae;g__Lactococcus;s__Lactococcus_garvieae
OTU_1210	2.75683e-05	0	0	0	0	0	0	0	0	0	0	0	0	0	0	0	0	0	k__Bacteria;p__Campylobacterota;c__Campylobacteria;o__Campylobacterales;f__Helicobacteraceae;g__Helicobacter
OTU_1212	0	0	0	0	0	2.75683e-05	0	0	0	0	0	0	0	0	0	0	0	0	k__Bacteria;p__Proteobacteria;c__Gammaproteobacteria;o__Methylococcales;f__Methylococcaceae
OTU_1215	0	0	0	4.13525e-05	0	0	0	0	0	0	0	0	0	0	0	0	0	0	k__Bacteria;p__Bacteroidota;c__Bacteroidia;o__Bacteroidales
OTU_1219	0	0	0	0	0	0	0	0	0	0	1.37842e-05	0	0	0	0	0	0	0	k__Bacteria;p__Proteobacteria;c__Alphaproteobacteria;o__Rhodobacterales;f__Rhodobacteraceae;g__Limibaculum;s__
OTU_1220	0	0	0	0	0	0	0	0	0	0	6.89208e-05	0	0	0	0	0	0	0	k__Bacteria;p__Firmicutes;c__Clostridia;o__Lachnospirales;f__Lachnospiraceae;g__Lachnospiraceae_NK4A136_group;s__
OTU_1223	0	0	0	0	0	0	0	0	0	5.51367e-05	0	0	0	0	0	0	0	0	k__Bacteria;p__Planctomycetes;c__unidentified_Planctomycetes;o__Gemmatales;f__Gemmataceae;g__Gemmata;s__
OTU_1224	0	0	0	0	0	2.75683e-05	0	0	0	0	0	0	0	0	0	0	0	0	k__Bacteria;p__Desulfobacterota;c__Syntrophia;o__Syntrophales;f__Syntrophaceae;g__Syntrophus;s__
OTU_1225	0	0	0	0	0	0	0	0	0	0	0	0	0	0	0	0	0	0	k__Bacteria;p__Myxococcota;c__Polyangia;o__Polyangiales;f__BIrii41;g__;s__
OTU_1226	8.2705e-05	0	0	0	0	0	0	0	0	0	5.51367e-05	0	0	0	0	0	0	0	k__Bacteria;p__Proteobacteria;c__Alphaproteobacteria;o__Caulobacterales;f__Hyphomonadaceae;g__SWB02;s__
OTU_1227	0	0	0	0	0	0	0	0	0	1.37842e-05	0	0	0	0	0	0	0	0	k__Bacteria;p__Bacteroidota;c__Bacteroidia;o__Bacteroidales;f__Marinifilaceae;g__Odoribacter;s__
OTU_1228	0	0	0	0	0	0	0	0	0	2.75683e-05	0	0	0	0	0	0	0	0	k__Bacteria;p__Myxococcota;c__Polyangia;o__Polyangiales;f__Polyangiaceae;g__Pajaroellobacter;s__
OTU_1229	0	0	0	0	0	0	0	0	0	0	0	0	0	0	0	0	0	2.75683e-05	k__Bacteria;p__Firmicutes;c__Clostridia;o__Oscillospirales;f__Oscillospiraceae;g__UCG-005;s__
OTU_1230	0	0	0	0	0	0	0	0	0	0	0	0	0	1.37842e-05	0	0	0	0	k__Bacteria;p__Firmicutes;c__unidentified_Firmicutes;o__Oscillospirales;f__Ruminococcaceae;g__;s__
OTU_1231	1.37842e-05	0	0	1.37842e-05	4.13525e-05	5.51367e-05	0	0	0	0	0	0	0	0	0	0	0	0	k__Bacteria;p__Proteobacteria;c__Gammaproteobacteria;o__Methylococcales;f__Methylomonadaceae;g__Methylomonas;s__
OTU_1233	1.37842e-05	0	0	0	0	0	0	0	0	0	0	0	0	0	0	0	0	0	Unknown
OTU_1234	0	0	0	0	0	0	4.13525e-05	0	0	0	0	0	0	0	0	5.51367e-05	1.37842e-05	0	k__Bacteria;p__Proteobacteria;c__Gammaproteobacteria;o__Enterobacterales;f__Aeromonadaceae;g__Aeromonas
OTU_1236	0	0	0	9.64892e-05	8.2705e-05	9.64892e-05	0	0	0	0	0	0	0	0	0	0	0	0	k__Bacteria;p__Nitrospirota;c__4-29-1;o__;f__;g__;s__
OTU_1238	0	0	0	4.13525e-05	0	0	0	0	0	0	0	0	0	0	0	0	0	0	Unknown
OTU_1239	0	0	0	2.75683e-05	0	1.37842e-05	0	0	0	0	0	0	0	0	0	0	0	0	k__Bacteria;p__Myxococcota;c__Polyangia;o__VHS-B4-70;f__;g__;s__
OTU_1240	0	0	0	0	0	0	0	0	0	4.13525e-05	1.37842e-05	0	0	0	0	0	0	0	k__Bacteria;p__Bacteroidota;c__Bacteroidia;o__Bacteroidales;f__Muribaculaceae;g__;s__
OTU_1241	0	0	0	2.75683e-05	1.37842e-05	5.51367e-05	0	0	0	0	0	0	0	0	0	0	0	0	k__Bacteria;p__Proteobacteria;c__Gammaproteobacteria;o__Burkholderiales;f__Comamonadaceae;g__Ramlibacter;s__
OTU_1242	0	0	0	0	0	4.13525e-05	0	0	0	0	0	0	0	0	0	0	0	0	k__Bacteria;p__unidentified_Bacteria;c__Alphaproteobacteria;o__Micavibrionales;f__;g__;s__
OTU_1243	0	0	0	0	0	0	0	0	0	4.13525e-05	0	0	0	0	0	0	0	0	k__Bacteria;p__Proteobacteria;c__Gammaproteobacteria;o__Burkholderiales;f__Nitrosomonadaceae;g__mle1-7;s__
OTU_1244	0	0	0	1.37842e-05	8.2705e-05	1.37842e-05	0	0	0	0	0	0	0	0	0	0	0	0	k__Bacteria;p__Desulfobacterota;c__Syntrophia;o__Syntrophales;f__Smithellaceae;g__Smithella;s__
OTU_1248	0	0	0	0	0	0	0	0	0	0	0	4.13525e-05	0	0	0	0	0	0	Unknown
OTU_1249	0	0	0	0	0	0	0	4.13525e-05	0	0	4.13525e-05	0	0	0	0	0	0	0	k__Bacteria;p__Verrucomicrobiota;c__Verrucomicrobiae;o__Pedosphaerales;f__Pedosphaeraceae;g__;s__
OTU_1250	6.89208e-05	0	0	0	0	0	1.37842e-05	0	0	0	0	0	0	0	0	0	0	0	k__Bacteria;p__Proteobacteria;c__Gammaproteobacteria;o__UBA10353_marine_group;f__;g__;s__
OTU_1251	0	0	0	0	0	0	0	1.37842e-05	0	0	1.37842e-05	0	0	0	0	0	0	0	k__Bacteria;p__Bacteroidota;c__Bacteroidia;o__Bacteroidales;f__Muribaculaceae;g__;s__
OTU_1252	0	0	0	1.37842e-05	0	0	0	0	0	0	0	0	0	0	0	0	0	0	k__Bacteria;p__Bacteroidota;c__Bacteroidia;o__Bacteroidales
OTU_1254	0	0	0	0.000289468	0	0	0	0	0	0	0	0	0	0	0	0	0	0	Unknown
OTU_1255	1.37842e-05	0	0	0	0	0	0	0	0	0	0	0	0	0	0	0	0	0	k__Bacteria;p__Verrucomicrobiota;c__Verrucomicrobiae;o__Verrucomicrobiales;f__Rubritaleaceae;g__Roseibacillus;s__
OTU_1256	0	0	1.37842e-05	0	0	0	0	0	0	1.37842e-05	0	0	0	0	0	0	0	0	k__Bacteria;p__Firmicutes;c__Bacilli;o__Lactobacillales;f__Lactobacillaceae;g__Weissella;s__Weissella_cibaria
OTU_1257	0	0	0	0	0	4.13525e-05	0	0	0	0	0	0	0	0	0	0	0	0	k__Bacteria;p__Proteobacteria;c__Gammaproteobacteria;o__Burkholderiales;f__Rhodocyclaceae
OTU_1258	0	0	0	1.37842e-05	0	2.75683e-05	0	0	0	0	0	0	0	0	0	0	0	0	k__Bacteria
OTU_1259	0	0	0	9.64892e-05	0	0	0	0	0	0	0	0	0	0	0	0	0	0	k__Bacteria;p__Myxococcota;c__Myxococcia;o__Myxococcales;f__Anaeromyxobacteraceae;g__Anaeromyxobacter;s__
OTU_1261	0	0	0	0	0	0	0	0	1.37842e-05	0	0	0	0	0	0	0	0	0	k__Bacteria;p__Proteobacteria;c__Alphaproteobacteria;o__Rhizobiales;f__Hyphomicrobiaceae;g__Pedomicrobium;s__
OTU_1262	0	0	0	2.75683e-05	0	0	0	0	0	0	0	0	0	0	0	0	0	0	k__Bacteria;p__unidentified_Bacteria;c__Syntrophobacteria;o__Syntrophobacterales;f__Syntrophobacteraceae;g__;s__
OTU_1263	0	0	0	0	9.64892e-05	0	0	0	0	0	0	0	0	0	0	0	0	0	k__Bacteria;p__Acidobacteriota;c__Aminicenantia;o__Aminicenantales;f__;g__;s__
OTU_1268	0	0	0	0	4.13525e-05	0	0	0	0	0	0	0	0	0	0	0	0	0	k__Bacteria;p__Bacteroidota;c__Bacteroidia;o__Bacteroidales
OTU_1272	0	0	0	1.37842e-05	0	1.37842e-05	0	0	0	0	0	0	0	0	0	0	0	0	k__Bacteria;p__unidentified_Bacteria;c__Syntrophia;o__Syntrophales;f__;g__;s__
OTU_1274	0	0	0	0	0	0	0	0	0	0	4.13525e-05	0	0	0	0	0	0	0	k__Bacteria;p__Chlamydiae;c__unidentified_Chlamydiae;o__Chlamydiales
OTU_1275	0	0	0	0	0	0	0	0	0	0	0	4.13525e-05	0	0	0	0	0	0	Unknown
OTU_1277	0	0	0	0	0	0	0	0	0	2.75683e-05	0	0	0	0	0	0	0	0	k__Bacteria;p__Chloroflexi;c__Chloroflexia;o__Thermomicrobiales;f__JG30-KF-CM45;g__;s__
OTU_1278	0	0	0	0	0	0	0	5.51367e-05	0	0	0	0	0	0	0	0	0	0	k__Bacteria;p__Proteobacteria;c__Gammaproteobacteria;o__Burkholderiales;f__Oxalobacteraceae;g__Massilia
OTU_1279	0	0	0	2.75683e-05	1.37842e-05	1.37842e-05	0	0	0	0	0	0	0	0	0	0	0	0	k__Bacteria;p__Firmicutes;c__Clostridia;o__Oscillospirales;f__[Eubacterium]_coprostanoligenes_group;g__;s__
OTU_1282	0	0	0	0	0	0	0	0	0	4.13525e-05	0	0	0	0	0	0	0	0	k__Bacteria;p__Firmicutes;c__Clostridia
OTU_1283	0	0	0	0	0	4.13525e-05	0	0	0	0	0	0	0	0	0	0	0	0	k__Bacteria;p__Kryptonia;c__unidentified_Kryptonia;o__Kryptoniales;f__BSV26;g__;s__
OTU_1285	0	0	0	0	0	1.37842e-05	0	0	0	0	0	0	0	0	0	0	0	0	Unknown
OTU_1286	0	0	0	0	0	0	0	0	0	0	2.75683e-05	0	0	0	0	0	0	0	k__Bacteria;p__Proteobacteria;c__Gammaproteobacteria;o__Legionellales;f__Legionellaceae;g__Legionella;s__
OTU_1287	4.13525e-05	0	0	0	0	0	0	0	0	0	0	0	0	0	0	0	0	0	k__Bacteria;p__Actinobacteria;c__unidentified_Actinobacteria;o__Micrococcales;f__Micrococcaceae
OTU_1289	0	0	0	0	0	0	0	0	0	0	0	4.13525e-05	0	0	0	0	0	0	Unknown
OTU_1291	0	0	0	2.75683e-05	1.37842e-05	1.37842e-05	0	0	0	0	0	0	0	0	0	0	0	0	k__Bacteria;p__Spirochaetota;c__Spirochaetia;o__Spirochaetales;f__Spirochaetaceae;g__Spirochaeta
OTU_1293	0	0	0	0	5.51367e-05	0	0	0	0	0	0	0	0	0	0	0	0	0	k__Bacteria;p__Sva0485;c__;o__;f__;g__;s__
OTU_1294	0	0	0	0	0	4.13525e-05	0	0	0	0	0	0	0	0	0	0	0	0	k__Bacteria;p__Acidobacteriota;c__Subgroup_18;o__;f__;g__;s__
OTU_1295	0	0	0	0	0	0	0	0	0	0	1.37842e-05	0	0	0	0	0	0	0	k__Bacteria;p__Elusimicrobiota;c__Lineage_IIb;o__;f__;g__;s__
OTU_1296	0	0	0	0	0	0	0	0	0	0	2.75683e-05	0	0	0	0	0	0	0	k__Bacteria;p__Firmicutes;c__Clostridia;o__Clostridia_UCG-014;f__;g__;s__
OTU_1297	0	0	0	0	0	0	0	0	0	0	0	0	0	2.75683e-05	0	0	0	0	k__Bacteria;p__Armatimonadota;c__Fimbriimonadia;o__Fimbriimonadales;f__Fimbriimonadaceae;g__;s__
OTU_1298	0.00323928	0.00230196	0.00202627	0.00385957	0.00549988	0.0040939	0.00428688	0.0039147	0.00481067	0.00245358	0.00125436	0.00195735	0.00277062	0.00261899	0.00300495	0.00339091	0.00802239	0.00919404	k__Bacteria;p__Proteobacteria;c__Gammaproteobacteria;o__Enterobacterales;f__Aeromonadaceae;g__Aeromonas
OTU_1300	0	0	4.13525e-05	0	0	0	0	0	0	0	0	0	0	0	0	0	0	0	k__Bacteria
OTU_1301	0	0	0	0	0	0	0	0	0	0	0	4.13525e-05	0	0	0	0	0	0	Unknown
OTU_1302	0	0	0	0	4.13525e-05	0	0	0	0	0	0	0	0	0	0	0	0	0	k__Bacteria;p__Myxococcota;c__Polyangia
OTU_1303	0	0	0	4.13525e-05	0	1.37842e-05	0	0	0	0	0	0	0	0	0	0	0	0	k__Bacteria
OTU_1305	0	0	0	0	0	0	0	0	0	0	0	0	1.37842e-05	0	0	0	0	0	k__Bacteria;p__Firmicutes;c__Bacilli;o__Paenibacillales;f__Paenibacillaceae;g__Paenibacillus
OTU_1308	5.51367e-05	4.13525e-05	2.75683e-05	0.00033082	0.000551367	0.000441093	9.64892e-05	0	0.000206763	4.13525e-05	4.13525e-05	0.000151626	0.000179194	0.000124058	0.000303252	0.000441093	0.000124058	5.51367e-05	k__Bacteria;p__Proteobacteria;c__Gammaproteobacteria;o__Enterobacterales
OTU_1309	0	0	0	0	4.13525e-05	0	0	0	0	0	0	0	0	0	0	0	0	0	k__Bacteria;p__Proteobacteria;c__Gammaproteobacteria;o__Burkholderiales;f__Nitrosomonadaceae;g__mle1-7;s__
OTU_1311	0	0	0	0	0	0	0	0	0	0	0	0	0	0	0	0	2.75683e-05	0	k__Bacteria;p__Firmicutes;c__Clostridia;o__Oscillospirales;f__Oscillospiraceae;g__UCG-005;s__
OTU_1312	4.13525e-05	0	0	0	0	0	0	0	0	0	0	0	0	0	0	0	0	0	Unknown
OTU_1313	4.13525e-05	0	0	0	0	0	0	0	0	0	1.37842e-05	4.13525e-05	0	0	0	0	0	0	k__Bacteria;p__Acidobacteriota;c__Holophagae;o__Subgroup_7;f__;g__;s__
OTU_1315	0	0	0	0	0	0	0	0	0	0	0	0	0	0	0	0	0	2.75683e-05	Unknown
OTU_1316	0	0	0	4.13525e-05	0	0	0	0	0	0	0	0	0	0	0	0	0	0	k__Bacteria;p__Firmicutes;c__unidentified_Firmicutes;o__Oscillospirales;f__Ruminococcaceae;g__;s__
OTU_1317	4.13525e-05	0	0	0	0	0	0	0	0	0	0	0	0	0	0	0	0	0	k__Bacteria
OTU_1319	1.37842e-05	0	0	0	0	0	0	0	0	0	1.37842e-05	0	0	0	0	0	0	0	k__Bacteria;p__Proteobacteria;c__Gammaproteobacteria;o__Burkholderiales;f__Alcaligenaceae;g__Castellaniella;s__Castellaniella_defragrans
OTU_1320	1.37842e-05	0	0	0	0	0	0	0	0	0	0	0	0	0	0	0	0	0	Unknown
OTU_1321	0	0	0	0	0	0	0	0	0	0	0	0	4.13525e-05	0	0	0	0	0	k__Bacteria;p__Gemmatimonadetes;c__unidentified_Gemmatimonadetes;o__Gemmatimonadales;f__Gemmatimonadaceae;g__Gemmatimonas;s__
OTU_1322	0	0	0	0	0	0	0	0	0	0	0	0	0	0	5.51367e-05	0	0	0	k__Bacteria;p__unidentified_Bacteria;c__unidentified_Bacteria;o__Frankiales;f__;g__;s__
OTU_1323	0	0	0	0	0	0	0	4.13525e-05	0	0	4.13525e-05	0	4.13525e-05	0	0	0	0	2.75683e-05	k__Bacteria;p__Actinobacteriota;c__Acidimicrobiia;o__Microtrichales;f__Ilumatobacteraceae;g__Ilumatobacter;s__
OTU_1324	5.51367e-05	1.37842e-05	0.000124058	0	0	0	0	0	0	6.89208e-05	0	5.51367e-05	0	2.75683e-05	6.89208e-05	0	0	0	k__Bacteria;p__Proteobacteria;c__Gammaproteobacteria;o__Burkholderiales;f__Comamonadaceae
OTU_1325	0	0	0	0	4.13525e-05	0	0	0	0	0	0	0	0	0	0	0	0	0	k__Bacteria;p__Kryptonia;c__unidentified_Kryptonia;o__Kryptoniales;f__BSV26;g__;s__
OTU_1327	0	0	0	1.37842e-05	0	0	0	0	0	0	0	0	0	0	0	0	0	0	k__Bacteria;p__WS2;c__;o__;f__;g__;s__
OTU_1330	0	0	0	0	0	0	0	0	0	0	0	0	0	0	0	0	0	0	k__Bacteria;p__Proteobacteria;c__Gammaproteobacteria;o__CCD24;f__;g__;s__
OTU_1332	0	0	0	0	0	0	0	0	0	1.37842e-05	0	0	0	0	0	0	0	0	k__Bacteria;p__Actinobacteriota;c__Coriobacteriia;o__OPB41;f__;g__;s__
OTU_1333	0	0	0	0	0	0	0	0	0	0	0	4.13525e-05	0	0	0	0	0	0	Unknown
OTU_1334	2.75683e-05	0	0	0	0	0	0	0	0	0	4.13525e-05	0	0	0	0	0	0	0	k__Bacteria;p__Bacteroidota;c__Bacteroidia;o__Bacteroidales;f__Muribaculaceae;g__;s__
OTU_1336	0	0	0	0	0	0	0	1.37842e-05	0	0	1.37842e-05	0	0	0	0	0	0	0	k__Bacteria;p__unidentified_Bacteria;c__Clostridia;o__Christensenellales;f__Christensenellaceae;g__;s__
OTU_1337	1.37842e-05	0	0	0	0	0	0	0	0	0	0	0	0	0	0	0	0	0	k__Bacteria
OTU_1338	0	0	0	0	0	0	0	0	0	0	0	0	0	0	0	0	2.75683e-05	0	Unknown
OTU_1339	0	0	0	4.13525e-05	0	4.13525e-05	0	0	0	0	0	0	0	0	0	0	0	0	k__Bacteria;p__Acidobacteriota;c__Subgroup_18;o__;f__;g__;s__
OTU_1343	0	0	0	1.37842e-05	0	0	0	0	0	0	0	0	0	0	0	0	0	0	k__Bacteria;p__Desulfobacterota;c__Desulfovibrionia;o__Desulfovibrionales;f__Desulfovibrionaceae;g__Desulfovibrio
OTU_1349	0	0	0	0	4.13525e-05	0	0	0	0	2.75683e-05	0	0	0	1.37842e-05	0	0	0	0	k__Bacteria;p__unidentified_Bacteria;c__unidentified_Bacteria;o__Gemmatimonadales;f__Gemmatimonadaceae;g__;s__
OTU_1350	6.89208e-05	0	0	4.13525e-05	0.000124058	9.64892e-05	0	2.75683e-05	0	0	0	0	0	1.37842e-05	0	0	0	0	k__Bacteria;p__Firmicutes;c__Clostridia;o__Clostridia_UCG-014;f__;g__;s__
OTU_1351	0	0	0	0	0	0	2.75683e-05	0	0	0	1.37842e-05	0	0	0	0	1.37842e-05	0	0	k__Bacteria;p__Desulfobacterota;c__Desulfobacteria;o__Desulfobacterales;f__Desulfosarcinaceae;g__Sva0081_sediment_group;s__
OTU_1352	1.37842e-05	2.75683e-05	0.00016541	0	0	0	0	2.75683e-05	2.75683e-05	6.89208e-05	2.75683e-05	4.13525e-05	0	0	0	0	2.75683e-05	0	k__Bacteria;p__Proteobacteria;c__Alphaproteobacteria;o__Rhizobiales;f__Rhizobiaceae;g__Pseudochrobactrum;s__Pseudochrobactrum_saccharolyticum
OTU_1353	0	0	0	0.000124058	0	0	0	0	0	0	0	0	0	0	0	0	0	0	k__Bacteria;p__Bacteroidota;c__Bacteroidia;o__Bacteroidales
OTU_1355	0	0	0	0	0	0	0	0	0	0	4.13525e-05	0	0	0	0	0	0	0	k__Bacteria;p__Verrucomicrobiota;c__Verrucomicrobiae;o__S-BQ2-57_soil_group;f__;g__;s__
OTU_1356	0	0	0	0	0	0	0	0	1.37842e-05	0	0	0	0	0	0	0	0	0	k__Bacteria;p__Proteobacteria;c__Alphaproteobacteria;o__Rhizobiales;f__unidentified_Rhizobiales;g__Bauldia;s__
OTU_1357	0	0	0	4.13525e-05	0	0	0	0	0	0	0	0	0	0	0	0	0	0	k__Bacteria;p__Firmicutes;c__Clostridia;o__Lachnospirales;f__Lachnospiraceae;g__Lachnospiraceae_UCG-004;s__
OTU_1358	0	0	0	0	0	0	1.37842e-05	5.51367e-05	0	0	0	0	0	0	0	0	0	0	k__Bacteria;p__Acidobacteriota;c__Subgroup_22;o__;f__;g__;s__
OTU_1359	0	0	0	0	0	0	0	0	0	0	4.13525e-05	0	0	0	0	0	0	0	k__Bacteria;p__Myxococcota;c__Polyangia;o__Blfdi19;f__;g__;s__
OTU_1364	0	0	0	0	0	0	0	0	5.51367e-05	0	0	0	0	0	0	0	0	0	Unknown
OTU_1365	0	0	0	0	0	0	0	0	0	0	0	4.13525e-05	0	0	0	0	0	0	Unknown
OTU_1369	0	0	0	0.000124058	0	0	0	0	0	0	0	0	0	0	0	0	0	0	Unknown
OTU_1370	0	0	1.37842e-05	0	0	0	0	0	0	2.75683e-05	0	0	0	0	0	0	0	0	k__Bacteria;p__Firmicutes;c__Clostridia;o__Oscillospirales;f__Oscillospiraceae;g__UCG-002;s__
OTU_1371	1.37842e-05	0	1.37842e-05	0	0	0	0	0	0	2.75683e-05	0	0	0	0	2.75683e-05	0	0	0	k__Bacteria;p__unidentified_Bacteria;c__unidentified_Bacteria;o__Gemmatimonadales;f__Gemmatimonadaceae;g__unidentified_Gemmatimonadaceae;s__Gemmatimonadetes_bacterium_LP81
OTU_1372	0	0	0	1.37842e-05	0	0	0	0	0	0	0	0	0	0	0	0	0	0	k__Bacteria;p__Acidobacteriota;c__Subgroup_11;o__;f__;g__;s__
OTU_1373	0.000551367	0.000937323	0.000592719	0.000179194	1.37842e-05	4.13525e-05	0.000413525	0.000358388	0.000413525	0.000578935	0.000730561	0.00033082	0.000882187	0.00100624	0.00049623	0.000289468	0.000523798	0.000261899	k__Bacteria;p__Proteobacteria;c__Alphaproteobacteria;o__Rhodobacterales;f__Rhodobacteraceae;g__Paracoccus
OTU_1374	0	0	0	0	0	0	1.37842e-05	0	0	0	0	0	0	0	0	0	0	0	k__Bacteria;p__Actinobacteria;c__unidentified_Actinobacteria;o__Corynebacteriales;f__Mycobacteriaceae;g__Mycobacterium
OTU_1375	0	0	0	0	0	0	0	0	0	0	0	0	0	0	0	0	0	0	k__Bacteria;p__Acidobacteriota;c__Subgroup_18;o__;f__;g__;s__
OTU_1377	4.13525e-05	0	0	0	4.13525e-05	0	0	0	0	0	0	0	0	0	0	0	0	0	k__Bacteria;p__Bacteroidota;c__Bacteroidia;o__Bacteroidales;f__SB-5;g__;s__
OTU_1379	0	0	0	0	0	0	0	0	4.13525e-05	0	0	0	0	0	0	0	0	0	Unknown
OTU_1380	0	0	0	0	0	0	0	0	0	0	4.13525e-05	0	0	0	0	0	0	0	k__Bacteria;p__Proteobacteria;c__Gammaproteobacteria;o__EV818SWSAP88;f__;g__;s__
OTU_1381	0	2.75683e-05	0	0	0	0	4.13525e-05	0	1.37842e-05	0	0	4.13525e-05	0	0	0	0	0	0	k__Bacteria;p__unidentified_Bacteria;c__Gammaproteobacteria;o__Steroidobacterales;f__Steroidobacteraceae;g__;s__
OTU_1384	0	0	0	1.37842e-05	0	0	0	0	0	0	0	0	0	0	0	0	0	0	k__Bacteria;p__Myxococcota;c__Polyangia;o__Polyangiales;f__Polyangiaceae;g__Pajaroellobacter;s__
OTU_1386	0	0	5.51367e-05	0	0	0	0	0	0	0	0	0	0	0	0	0	0	0	k__Bacteria;p__Proteobacteria;c__Gammaproteobacteria;o__Burkholderiales;f__Comamonadaceae
OTU_1387	0	0	0	0	0	0	0	0	0	0	0	0	0	0	0	0	0	0	k__Bacteria;p__Firmicutes;c__Bacilli;o__Erysipelotrichales;f__Erysipelatoclostridiaceae;g__Erysipelotrichaceae_UCG-003
OTU_1388	4.13525e-05	0	0	0	0	0	0	0	0	0	0	0	0	0	0	0	0	0	k__Bacteria;p__Bacteroidota;c__Ignavibacteria;o__Ignavibacteriales;f__Ignavibacteriaceae;g__Ignavibacterium;s__
OTU_1390	0	0	0	0	0	0	0	2.75683e-05	0	0	5.51367e-05	0	0	0	0	0	0	0	k__Bacteria;p__Chloroflexi;c__Dehalococcoidia;o__MSBL5;f__;g__;s__
OTU_1392	0	0	0	0	0	0	0	0	0	0	1.37842e-05	0	0	0	0	0	0	0	k__Bacteria;p__Myxococcota;c__Myxococcia;o__Myxococcales;f__Myxococcaceae;g__Archangium;s__Archangium_gephyra
OTU_1393	4.13525e-05	0	0	0	4.13525e-05	2.75683e-05	0	0	0	0	0	0	0	0	0	0	0	0	k__Bacteria;p__Firmicutes;c__Bacilli;o__Lactobacillales;f__Lactobacillaceae;g__Lactobacillus
OTU_1395	0	0	0	0	0	0	0	0	0	0	0	0	0	0	0	0	0	0	k__Bacteria;p__Firmicutes;c__Clostridia;o__Christensenellales;f__Christensenellaceae;g__Christensenellaceae_R-7_group;s__
OTU_1397	0	0	0	0	0	0	0	0	0	0	0	0	0	0	2.75683e-05	0	0	0	k__Bacteria;p__Acidobacteriota;c__Aminicenantia;o__Aminicenantales;f__;g__;s__
OTU_1399	0	0	0	4.13525e-05	4.13525e-05	0	0	0	0	0	0	0	0	0	0	0	0	0	k__Bacteria;p__Acidobacteriota;c__Thermoanaerobaculia;o__Thermoanaerobaculales;f__Thermoanaerobaculaceae;g__TPD-58;s__
OTU_1401	0	0	0	0	0	0	0	2.75683e-05	0	5.51367e-05	2.75683e-05	0	0	0	0	0	0	0	k__Bacteria;p__unidentified_Bacteria;c__Alphaproteobacteria;o__Micavibrionales;f__Micavibrionaceae;g__;s__
OTU_1402	0	0	0	0	0	5.51367e-05	0	0	0	0	0	0	0	0	0	0	0	0	k__Bacteria;p__Proteobacteria;c__Gammaproteobacteria;o__Methylococcales;f__Methylomonadaceae;g__Methylomonas;s__
OTU_1403	0	0	0	0	0	4.13525e-05	0	0	0	0	0	0	0	0	0	0	0	0	k__Bacteria;p__Chloroflexi;c__Anaerolineae;o__1-20;f__;g__;s__
OTU_1404	0	0	0	0	0	4.13525e-05	0	0	0	0	0	0	0	0	0	0	0	0	Unknown
OTU_1405	0	0	0	0	0	0	0	0	0	2.75683e-05	0	0	0	0	0	0	0	0	Unknown
OTU_1406	0	0	0	0	0	0	0	0	0	1.37842e-05	1.37842e-05	0	0	0	0	0	0	0	k__Bacteria;p__Proteobacteria;c__Gammaproteobacteria;o__Pseudomonadales;f__Halieaceae;g__Halioglobus;s__
OTU_1409	0	0	0	2.75683e-05	0	0	0	0	0	0	0	0	0	0	0	0	0	0	k__Bacteria;p__Acidobacteriota;c__Vicinamibacteria;o__Subgroup_17;f__;g__;s__
OTU_1410	0	0	0	0	0	0	0	0	0	0	1.37842e-05	1.37842e-05	0	0	0	0	0	0	k__Bacteria;p__Fibrobacterota;c__Fibrobacteria;o__Fibrobacterales;f__unidentified_Fibrobacterales;g__BBMC-4;s__
OTU_1411	0	0	0	0	0	0	0	0	0	0	0	0	0	0	0	0	0	0	k__Bacteria;p__Acidobacteriota;c__Acidobacteriae;o__Subgroup_13;f__;g__;s__
OTU_1413	0	0	0	4.13525e-05	0	0	0	0	0	0	0	0	0	0	0	0	0	0	Unknown
OTU_1414	0	0	0	0	4.13525e-05	1.37842e-05	0	0	0	0	0	0	0	0	0	0	0	0	k__Bacteria;p__unidentified_Bacteria;c__Thermodesulfovibrionia;o__;f__;g__;s__
OTU_1416	0	0	0	0	1.37842e-05	4.13525e-05	0	0	0	0	0	0	0	0	0	0	0	0	k__Bacteria
OTU_1418	0	0	0	0	0	0	0	0	5.51367e-05	0	0	0	0	0	0	0	0	0	Unknown
OTU_1422	0	0	0	0	0	0	0	0	0	4.13525e-05	0	0	0	0	0	0	0	0	k__Bacteria;p__Planctomycetota;c__OM190;o__;f__;g__;s__
OTU_1423	0	0	0	0	0	0	0	0	0	4.13525e-05	0	0	0	0	0	0	0	0	k__Bacteria;p__NB1-j;c__;o__;f__;g__;s__
OTU_1424	0	0	0	1.37842e-05	0	1.37842e-05	0	0	0	0	0	0	0	0	0	0	0	0	k__Bacteria;p__Firmicutes;c__Clostridia;o__Lachnospirales;f__Lachnospiraceae;g__Oribacterium;s__
OTU_1427	0	0	0	0	0	0	0	0	0	0	4.13525e-05	0	0	0	0	0	0	0	k__Bacteria;p__unidentified_Bacteria;c__Bacteroidia;o__Chitinophagales;f__Saprospiraceae
OTU_1429	0	0	0	0	2.75683e-05	5.51367e-05	0	0	0	0	0	0	0	0	0	0	0	0	k__Bacteria;p__Desulfobacterota;c__Syntrophia;o__Syntrophales;f__Smithellaceae;g__Smithella;s__
OTU_1430	0	0	0	4.13525e-05	0	0	0	0	0	0	0	0	0	0	0	0	0	0	k__Bacteria;p__Firmicutes;c__Clostridia;o__Peptostreptococcales-Tissierellales;f__Anaerovoracaceae;g__Family_XIII_AD3011_group;s__
OTU_1431	0	0	0	0	0	0	0	0	0	0	0	4.13525e-05	0	0	0	0	0	0	Unknown
OTU_1434	0	0	0	0	0	0	0	0	0	0	6.89208e-05	0	0	0	0	0	0	0	k__Bacteria;p__Verrucomicrobiota;c__Verrucomicrobiae;o__Pedosphaerales;f__Pedosphaeraceae
OTU_1437	0	0	0	0	0	0	0	0	0	0	0	4.13525e-05	0	0	0	0	0	0	Unknown
OTU_1440	1.37842e-05	0	0	0	1.37842e-05	0	0	4.13525e-05	0	0	2.75683e-05	0	0	0	0	0	0	0	k__Bacteria;p__Proteobacteria;c__Gammaproteobacteria;o__Burkholderiales;f__B1-7BS;g__;s__
OTU_1442	0	0	0	0	0	5.51367e-05	0	0	0	0	0	0	0	0	0	0	0	0	k__Bacteria;p__Desulfobacterota;c__Desulfuromonadia;o__Geobacterales;f__Geobacteraceae;g__Citrifermentans
OTU_1444	0	0	0	0	0	6.89208e-05	0	0	0	0	0	0	0	0	0	0	0	0	k__Archaea;p__Euryarchaeota;c__Methanobacteria;o__Methanobacteriales;f__Methanobacteriaceae;g__Methanobrevibacter
OTU_1446	0	0	0	1.37842e-05	0	0	0	0	0	0	0	0	0	0	0	0	0	0	k__Bacteria
OTU_1447	0	0	0	0	0	5.51367e-05	0	0	0	0	0	0	0	0	0	0	0	0	k__Bacteria;p__unidentified_Bacteria;c__unidentified_Bacteria;o__Micromonosporales;f__Micromonosporaceae;g__;s__
OTU_1448	0	0	0	0	4.13525e-05	4.13525e-05	0	0	0	0	0	0	0	0	0	0	0	0	k__Bacteria;p__Acidobacteriota;c__Subgroup_22;o__;f__;g__;s__
OTU_1449	0	0	0	0	0	0	0	0	4.13525e-05	0	0	0	0	0	0	0	0	0	Unknown
OTU_1452	0	0	0	0	0	2.75683e-05	0	0	0	0	0	0	0	0	0	0	0	0	k__Bacteria;p__Myxococcota;c__Polyangia;o__Haliangiales;f__Haliangiaceae;g__Haliangium;s__
OTU_1453	0	0	0	0	0	0	0	0	0	0	0	0	0	0	0	0	0	0	k__Bacteria;p__Proteobacteria;c__Gammaproteobacteria;o__Competibacterales;f__Competibacteraceae;g__Candidatus_Competibacter;s__
OTU_1454	0	0	0	0	1.37842e-05	1.37842e-05	0	0	0	0	0	0	0	0	0	0	0	0	k__Bacteria;p__Bacteroidota;c__Bacteroidia;o__Bacteroidales;f__Rikenellaceae;g__Alistipes;s__
OTU_1455	0	0	0	0	9.64892e-05	0	0	0	0	0	0	0	0	0	0	0	0	0	k__Bacteria;p__unidentified_Bacteria;c__Syntrophia;o__Syntrophales;f__;g__;s__
OTU_1456	0	0	0	6.89208e-05	0	0	0	0	0	0	0	0	0	0	0	0	0	0	k__Bacteria;p__Proteobacteria;c__Gammaproteobacteria;o__Methylococcales;f__Methylomonadaceae;g__Crenothrix;s__
OTU_1457	0	0	0	1.37842e-05	2.75683e-05	0	0	0	0	0	0	0	0	0	0	0	0	0	k__Bacteria;p__unidentified_Bacteria;c__unidentified_Bacteria;o__Gemmatimonadales;f__Gemmatimonadaceae;g__;s__
OTU_1458	0	0	0	0	0	0	0	0	0	0	0	0	0	0	0	0	0	0	k__Bacteria;p__Firmicutes;c__Clostridia;o__Oscillospirales;f__UCG-010;g__;s__
OTU_1460	0	0	0	0	0	0	0	0	0	0	0	0	0	0	0	0	0	0	k__Bacteria;p__Actinobacteria;c__unidentified_Actinobacteria;o__Propionibacteriales;f__Nocardioidaceae;g__Nocardioides
OTU_1461	0	0	0	0	0	0	0	0	0	0	0	0	0	0	0	0	4.13525e-05	0	k__Bacteria
OTU_1463	0	0	0	0	0	0	0	0	0	0	0	4.13525e-05	0	0	0	0	0	0	Unknown
OTU_1465	0	0	0	1.37842e-05	0	1.37842e-05	0	0	0	0	0	0	0	0	0	0	0	0	k__Bacteria
OTU_1466	0	0	0	1.37842e-05	4.13525e-05	0	0	0	0	0	0	0	0	0	0	0	0	0	k__Bacteria;p__Sva0485;c__;o__;f__;g__;s__
OTU_1467	0	0	0	0	0	0	0	0	0	0	4.13525e-05	0	0	0	0	0	0	0	k__Bacteria;p__Bacteroidota;c__Ignavibacteria;o__SJA-28;f__;g__;s__
OTU_1469	0	0	0	0	0	1.37842e-05	0	0	0	0	0	0	0	0	0	0	0	0	k__Bacteria
OTU_1470	0	0	0	0	0	0	0	0	0	0	0	4.13525e-05	0	0	0	0	0	0	k__Bacteria
OTU_1471	1.37842e-05	0	0	0	0	0	0	0	0	0	0	0	0	0	0	0	0	0	k__Bacteria;p__unidentified_Bacteria;c__Gammaproteobacteria;o__unidentified_Gammaproteobacteria;f__unidentified_Gammaproteobacteria;g__;s__
OTU_1473	0	0	0	0	0	0	0	0	0	0	0	4.13525e-05	0	0	0	0	0	0	Unknown
OTU_1474	0	1.37842e-05	0	0	0	0	0	0	0	0	0	0	0	0	0	0	0	0	k__Bacteria;p__Firmicutes;c__Clostridia;o__Lachnospirales;f__Lachnospiraceae;g__Marvinbryantia;s__
OTU_1475	0	0	0	0	0	0	0	0	0	0	0	1.37842e-05	0	0	0	0	0	0	Unknown
OTU_1476	0	0	0	1.37842e-05	0	2.75683e-05	0	0	0	0	0	0	0	0	0	0	0	0	k__Bacteria
OTU_1478	0	0	0	1.37842e-05	5.51367e-05	0	0	0	0	0	0	0	0	0	0	0	0	0	k__Bacteria
OTU_1481	0	0	0	0	0	0	0	0	0	0	0	0	0	0	0	0	0	0	k__Bacteria;p__Bacteroidota;c__Bacteroidia;o__Bacteroidales;f__Muribaculaceae;g__;s__
OTU_1482	0	0	0	0	0	0	0	5.51367e-05	0	2.75683e-05	0	0	4.13525e-05	0	0	0	0	0	k__Bacteria;p__Actinobacteria;c__unidentified_Actinobacteria;o__Propionibacteriales;f__Nocardioidaceae;g__Marmoricola;s__
OTU_1484	0	0	0	0	0	0	0	0	0	0	0	0	0	0	0	0	0	1.37842e-05	k__Bacteria;p__Proteobacteria;c__Gammaproteobacteria;o__EPR3968-O8a-Bc78;f__;g__;s__
OTU_1485	0	0	0	0	0	0	0	0	0	0	0	4.13525e-05	0	0	0	0	0	0	Unknown
OTU_1486	0	0	0	0	0	0	0	0	1.37842e-05	0	0	0	0	0	0	0	0	0	k__Bacteria;p__Actinobacteriota;c__Acidimicrobiia;o__Microtrichales;f__Microtrichaceae;g__Sva0996_marine_group;s__
OTU_1487	0	0	0	0	0	0	0	0	0	0	0	0	0	0	0	0	0	1.37842e-05	k__Bacteria;p__Firmicutes;c__Clostridia;o__Oscillospirales;f__[Eubacterium]_coprostanoligenes_group;g__;s__
OTU_1489	5.51367e-05	0	0	0	0	0	0	0	0	0	0	0	0	0	0	0	0	0	k__Bacteria;p__Bacteroidota;c__Bacteroidia;o__Bacteroidales;f__Bacteroidaceae;g__Bacteroides;s__Bacteroides_coprocola
OTU_1492	0	0	0	0	0	0	0	0	0	5.51367e-05	0	0	0	0	0	0	0	0	k__Bacteria;p__Acetothermia;c__Acetothermiia
OTU_1493	0	0	0	0	0	0	0	0	0	0	4.13525e-05	0	0	1.37842e-05	0	0	0	0	k__Bacteria;p__Proteobacteria;c__Gammaproteobacteria;o__AT-s2-59;f__;g__;s__
OTU_1494	0	0	0	0	0	0	0	0	0	0	5.51367e-05	0	0	0	0	0	0	0	k__Bacteria;p__Myxococcota;c__Polyangia;o__Haliangiales;f__Haliangiaceae;g__Haliangium;s__
OTU_1496	0	0.000151626	0.000124058	5.51367e-05	5.51367e-05	2.75683e-05	0	0	0	1.37842e-05	0	0	0	0	0	0	0	0	k__Bacteria;p__Firmicutes;c__Clostridia;o__Lachnospirales;f__Lachnospiraceae;g__Lachnoclostridium;s__Lachnoclostridium_sp_YL32
OTU_1499	0	0	0	0	0	0	0	0	0	0	4.13525e-05	0	0	0	2.75683e-05	0	0	0	k__Bacteria;p__Bdellovibrionota;c__Bdellovibrionia;o__Bdellovibrionales;f__Bdellovibrionaceae;g__Bdellovibrio;s__
OTU_1501	5.51367e-05	0.000124058	4.13525e-05	1.37842e-05	0	4.13525e-05	4.13525e-05	8.2705e-05	2.75683e-05	6.89208e-05	0.00033082	0.000206763	0.00016541	0.000303252	0.000206763	1.37842e-05	5.51367e-05	0.000124058	k__Bacteria;p__Proteobacteria;c__Alphaproteobacteria;o__Rhodobacterales;f__Rhodobacteraceae;g__Gemmobacter
OTU_1502	0	0	0	0	0	0	0	0	0	0	0	0	0	4.13525e-05	0	0	0	0	k__Bacteria;p__Proteobacteria;c__Alphaproteobacteria;o__Rhizobiales;f__Xanthobacteraceae;g__Pseudolabrys;s__
OTU_1503	0	0	0	0	0	0	0	0	0	0	0	0	0	0	0	0	0	0	k__Bacteria
OTU_1504	0	0	0	0	0	0	0	0	0	0	0	4.13525e-05	0	0	0	0	0	0	Unknown
OTU_1505	0	0	4.13525e-05	0	0	0	0	0	0	1.37842e-05	0	0	0	0	0	0	0	0	k__Bacteria;p__Firmicutes;c__Bacilli;o__Thermoactinomycetales;f__Thermoactinomycetaceae
OTU_1506	0	0	0	4.13525e-05	0	0	0	0	0	0	0	0	0	0	0	0	0	0	k__Bacteria;p__Bacteroidota;c__Bacteroidia;o__Bacteroidales;f__Bacteroidetes_vadinHA17;g__;s__
OTU_1507	0	0	0	4.13525e-05	0	0	0	0	0	0	0	0	0	0	0	0	0	0	k__Bacteria;p__Firmicutes;c__Clostridia;o__Oscillospirales;f__Oscillospiraceae;g__Oscillibacter;s__
OTU_1508	0	0	0	5.51367e-05	0	0	0	0	0	0	0	0	0	0	0	0	0	0	k__Bacteria;p__Proteobacteria;c__Gammaproteobacteria;o__Enterobacterales
OTU_1510	0	0	0	0	0	0	0	0	0	4.13525e-05	0	0	0	0	0	0	0	0	k__Bacteria;p__unidentified_Bacteria;c__Alphaproteobacteria;o__Kiloniellales;f__Kiloniellaceae;g__;s__
OTU_1511	0	0	0	4.13525e-05	0	0	0	0	0	0	0	0	0	0	0	0	0	0	k__Bacteria
OTU_1513	0	0	0	0	0	0	0	0	0	0	0	0	0	0	0	0	0	0	k__Bacteria;p__Desulfobacterota;c__Desulfobaccia;o__Desulfobaccales;f__Desulfobaccaceae;g__Desulfobacca
OTU_1515	0	0	0	0	0	2.75683e-05	0	0	0	0	0	0	0	0	0	0	0	0	k__Bacteria;p__Verrucomicrobiota;c__Kiritimatiellae;o__WCHB1-41;f__;g__;s__
OTU_1518	0	0	0	0	0	0	0	0	2.75683e-05	0	0	0	0	0	0	0	0	0	k__Bacteria;p__Myxococcota;c__Polyangia;o__Polyangiales;f__BIrii41;g__;s__
OTU_1519	0	0	0	0	0	0	0	0	0	0	0	0	0	0	0	0	4.13525e-05	0	k__Bacteria;p__unidentified_Bacteria;c__Saccharimonadia;o__Saccharimonadales;f__LWQ8;g__;s__
OTU_1520	0	0	0	0	4.13525e-05	0	0	0	0	0	0	0	0	0	0	0	0	0	k__Bacteria;p__Acidobacteriota;c__Subgroup_22;o__;f__;g__;s__
OTU_1521	0	2.75683e-05	0	0	0	0	0	0	0	0	0	0	0	0	4.13525e-05	0	0	0	k__Bacteria;p__Actinobacteria;c__unidentified_Actinobacteria;o__Micrococcales;f__Microbacteriaceae;g__Agromyces
OTU_1522	0	0	0	0	0	0	0	0	0	0	0	0	0	0	0	0	0	2.75683e-05	k__Bacteria
OTU_1523	0	0	0	2.75683e-05	0	0	0	0	0	0	0	0	0	0	0	0	0	0	k__Bacteria;p__Actinobacteriota;c__Coriobacteriia;o__Coriobacteriales;f__Eggerthellaceae;g__Slackia;s__
OTU_1525	0	0	0	0	0	0	0	0	0	0	0	0	0	0	0	0	0	1.37842e-05	k__Bacteria;p__unidentified_Bacteria;c__Babeliae;o__Babeliales;f__Vermiphilaceae;g__;s__
OTU_1526	0	0	0	2.75683e-05	0	5.51367e-05	0	0	0	0	0	0	0	0	0	0	0	0	k__Bacteria;p__Acidobacteriota;c__Subgroup_22;o__;f__;g__;s__
OTU_1529	0	0	0	0	2.75683e-05	0	0	0	0	0	0	0	0	0	0	0	0	0	k__Bacteria;p__Chloroflexi;c__Anaerolineae;o__Anaerolineales;f__Anaerolineaceae
OTU_1531	0	0	0	0	0	0	0	0	0	0	1.37842e-05	0	0	0	0	0	0	0	k__Bacteria;p__Proteobacteria;c__Gammaproteobacteria;o__Burkholderiales;f__TRA3-20;g__;s__
OTU_1533	0	0	0	4.13525e-05	5.51367e-05	1.37842e-05	0	0	0	0	0	0	0	0	0	0	0	0	k__Bacteria;p__Verrucomicrobiota;c__Verrucomicrobiae;o__Pedosphaerales;f__Pedosphaeraceae;g__ADurb.Bin063-1;s__
OTU_1534	0	0	0	0	0	0	0	0	0	0	2.75683e-05	0	0	0	0	0	0	0	k__Bacteria;p__Proteobacteria;c__Alphaproteobacteria;o__Rhizobiales;f__Hyphomicrobiaceae;g__Filomicrobium;s__
OTU_1536	0	0	0	0	0	0	0	0	0	0	0	0	0	0	0	0	0	0	k__Bacteria;p__Proteobacteria;c__Gammaproteobacteria;o__Burkholderiales;f__Methylophilaceae;g__Methylovorus;s__
OTU_1538	0	0	0	0	0	0	0	0	2.75683e-05	0	0	4.13525e-05	0	0	0	0	0	0	Unknown
OTU_1540	0	0	0	0	0	0	0	0	0	0	0	0	0	0	0	0	0	0	k__Bacteria;p__Firmicutes;c__unidentified_Firmicutes;o__Oscillospirales;f__Ruminococcaceae;g__unidentified_Ruminococcaceae;s__[Clostridium]_leptum
OTU_1541	0	0	0	0	0	0	0	0	0	0	0	0	0	0	0	0	0	0	k__Bacteria;p__Proteobacteria;c__Alphaproteobacteria;o__Azospirillales;f__Azospirillaceae;g__Azospirillum;s__
OTU_1543	0	0	0	0	0	0	0	0	0	0	0	4.13525e-05	0	0	0	0	0	0	Unknown
OTU_1545	0	0	0	0	0	0	0	0	0	0	0	4.13525e-05	0	0	0	0	0	0	Unknown
OTU_1549	0	0	0	8.2705e-05	0	0	0	0	0	0	0	0	0	0	0	0	0	0	k__Bacteria
OTU_1552	0	0	0	0	0	0	0	0	0	4.13525e-05	0	0	0	0	0	0	0	0	Unknown
OTU_1553	0	0	0	0	4.13525e-05	0	0	0	0	0	0	0	0	0	0	0	0	0	k__Bacteria;p__Elusimicrobiota;c__Endomicrobia;o__Endomicrobiales;f__Endomicrobiaceae;g__Endomicrobium
OTU_1554	0	0	0	0	0	0	0	0	0	0	0	0	0	0	0	0	2.75683e-05	0	k__Bacteria;p__Actinobacteria;c__unidentified_Actinobacteria;o__Kineosporiales;f__Kineosporiaceae
OTU_1555	0	0	0	0	0	0	0	0	0	0	4.13525e-05	0	0	0	0	0	0	0	k__Bacteria;p__Bacteroidota;c__Bacteroidia;o__Bacteroidales;f__Rikenellaceae;g__Alistipes;s__
OTU_1556	0	0	0	0	0	0	2.75683e-05	0	0	0	0	0	0	0	0	0	0	0	k__Bacteria;p__Gemmatimonadota;c__BD2-11_terrestrial_group;o__;f__;g__;s__
OTU_1557	0	0	0	0	2.75683e-05	0	0	0	0	0	0	0	0	0	4.13525e-05	0	0	0	k__Bacteria;p__Proteobacteria;c__Gammaproteobacteria;o__Burkholderiales;f__Nitrosomonadaceae;g__IS-44;s__
OTU_1558	0	0	0	0	0	0	0	0	0	0	0	0	0	0	0	0	0	0	k__Bacteria;p__Chloroflexi;c__Anaerolineae;o__SJA-15;f__;g__;s__
OTU_1561	0	0	0	0	0	1.37842e-05	0	0	0	0	0	0	0	0	0	0	0	0	k__Bacteria;p__Sva0485;c__;o__;f__;g__;s__
OTU_1563	0	0	0	0	0	0	0	0	0	0	0	0	0	0	0	0	1.37842e-05	0	k__Bacteria
OTU_1564	0	0	0	0	0	0	0	0	0	0	0	0	0	0	0	0	0	0	k__Bacteria;p__unidentified_Bacteria;c__Gammaproteobacteria
OTU_1567	0	0	0	0	0	0	0	0	0	0	0	0	0	0	0	0	0	0	k__Bacteria
OTU_1568	0	0	0	0	0	0	0	0	0	1.37842e-05	0	0	0	0	0	0	0	0	Unknown
OTU_1569	0	0	0	0	0	0	0	0	0	0	0	4.13525e-05	0	0	0	0	0	0	k__Bacteria;p__Proteobacteria;c__Alphaproteobacteria;o__Rhizobiales;f__Beijerinckiaceae
OTU_1570	0	0	0	0	5.51367e-05	0	0	0	0	0	0	0	0	0	0	0	0	0	k__Bacteria;p__Acidobacteriota;c__Subgroup_18;o__;f__;g__;s__
OTU_1571	0	2.75683e-05	0	0	0	0	0	0	0	0	0	0	0	0	0	0	0	0	k__Bacteria;p__Bacteroidota;c__Bacteroidia;o__Chitinophagales;f__Chitinophagaceae;g__Taibaiella;s__
OTU_1572	0	0	0	1.37842e-05	0	0	0	0	0	0	0	0	0	0	2.75683e-05	0	0	0	k__Bacteria;p__Acidobacteriota;c__Holophagae;o__Subgroup_7;f__;g__;s__
OTU_1573	0	0	0	5.51367e-05	0	4.13525e-05	0	0	0	0	0	0	0	0	0	0	0	0	k__Bacteria;p__Proteobacteria;c__Gammaproteobacteria;o__Burkholderiales;f__Methylophilaceae;g__MM1;s__
OTU_1574	0	0	0	6.89208e-05	0	0	0	0	0	0	0	0	0	0	0	0	0	0	k__Bacteria;p__Firmicutes;c__unidentified_Firmicutes;o__DTU014;f__;g__;s__
OTU_1575	0	0	0	0	0	6.89208e-05	0	0	0	0	0	0	0	0	0	0	0	0	k__Bacteria;p__Spirochaetota;c__Spirochaetia;o__Spirochaetales;f__Spirochaetaceae;g__Spirochaeta;s__
OTU_1576	0	0	0	0	0	0	0	0	0	0	4.13525e-05	0	0	0	0	0	0	0	k__Bacteria;p__unidentified_Bacteria;c__Acidimicrobiia
OTU_1577	0	0	0	0	4.13525e-05	0	0	0	0	0	0	0	1.37842e-05	0	0	0	2.75683e-05	0	k__Bacteria;p__Proteobacteria;c__Gammaproteobacteria;o__Burkholderiales;f__Comamonadaceae
OTU_1580	0	0	0	0	0	0	0	0	0	0	5.51367e-05	0	0	0	0	0	0	0	k__Bacteria;p__Myxococcota;c__Polyangia;o__Polyangiales
OTU_1583	0	0	0	2.75683e-05	0	0	0	0	0	0	0	0	0	0	0	0	0	0	k__Bacteria
OTU_1587	0	0	0	0	0	0	0	2.75683e-05	2.75683e-05	0	0	0	0	0	0	0	0	0	k__Bacteria;p__Firmicutes;c__Bacilli;o__Bacillales;f__Bacillaceae;g__Virgibacillus
OTU_1588	0	0	0	0	0	0	0	0	0	0	0	0	0	0	0	0	0	1.37842e-05	k__Bacteria;p__Firmicutes;c__Bacilli;o__Lactobacillales;f__Streptococcaceae;g__Lactococcus;s__Lactococcus_garvieae
OTU_1589	0	0	0	0	0	0	0	0	0	0	2.75683e-05	0	0	0	0	0	0	0	k__Bacteria;p__Bacteroidota;c__Ignavibacteria;o__Ignavibacteriales;f__PHOS-HE36;g__;s__
OTU_1590	0	0	0	5.51367e-05	2.75683e-05	9.64892e-05	0	0	0	0	0	0	0	0	0	0	0	2.75683e-05	k__Bacteria;p__Firmicutes;c__Clostridia;o__Lachnospirales;f__Lachnospiraceae;g__Eisenbergiella;s__
OTU_1594	0	0	0	0	0	0	0	0	0	0	2.75683e-05	0	0	0	0	0	0	0	k__Bacteria;p__Myxococcota;c__Polyangia;o__Polyangiales;f__BIrii41;g__unidentified_BIrii41;s__Sorangiineae_bacterium_NIC37A_2
OTU_1598	0	0	2.75683e-05	0	0	0	0	0	0	0	0	0	0	0	0	0	0	0	k__Bacteria;p__Proteobacteria;c__Gammaproteobacteria
OTU_1600	0	0	0	0	0	0	0	0	0	0	2.75683e-05	0	0	0	0	0	0	0	k__Bacteria;p__Verrucomicrobiota;c__Verrucomicrobiae;o__Pedosphaerales;f__Pedosphaeraceae
OTU_1601	0	0	0	0.000124058	0	0	0	0	0	0	0	0	0	0	0	0	0	0	Unknown
OTU_1602	2.75683e-05	0	0	0	0	0	0	0	0	0	4.13525e-05	0	0	0	0	0	0	0	k__Archaea;p__Crenarchaeota;c__Nitrososphaeria;o__Nitrosopumilales;f__Nitrosopumilaceae;g__Nitrosarchaeum;s__
OTU_1603	0	0	0	5.51367e-05	0	1.37842e-05	0	0	0	0	0	0	0	0	0	0	0	0	k__Bacteria;p__Proteobacteria;c__Gammaproteobacteria;o__Methylococcales;f__Methylococcaceae
OTU_1605	0	0	0	0	0	0	0	0	0	0	0	0	0	0	0	0	0	0	k__Bacteria;p__Firmicutes;c__Clostridia;o__Lachnospirales;f__Lachnospiraceae;g__Oribacterium;s__
OTU_1607	1.37842e-05	0	0	0	0	0	0	0	0	0	0	0	0	0	0	0	0	0	k__Bacteria;p__Proteobacteria;c__Gammaproteobacteria;o__Burkholderiales;f__Nitrosomonadaceae;g__mle1-7;s__
OTU_1610	0	0	0	0	0	0	0	1.37842e-05	0	0	0	0	0	0	0	0	1.37842e-05	0	k__Bacteria;p__unidentified_Bacteria;c__Acidimicrobiia;o__Microtrichales;f__Microtrichaceae;g__;s__
OTU_1611	0	0	0	6.89208e-05	0	0	0	0	0	0	0	0	0	0	0	0	0	0	k__Bacteria;p__Bacteroidota;c__Bacteroidia;o__Bacteroidales
OTU_1612	2.75683e-05	1.37842e-05	0	8.2705e-05	0	4.13525e-05	0	0	0	5.51367e-05	0	4.13525e-05	0	0	0	0	0	0	k__Bacteria;p__Proteobacteria;c__Gammaproteobacteria;o__Burkholderiales;f__Comamonadaceae;g__Comamonas;s__Comamonas_odontotermitis
OTU_1613	0	0	0	0	0	0	0	0	0	0	0	0	0	0	0	0	0	0	k__Bacteria;p__Actinobacteriota;c__RBG-16-55-12;o__;f__;g__;s__
OTU_1614	0	0	0	0	0	0	0	0	0	0	0	0	0	1.37842e-05	0	0	0	0	k__Bacteria;p__Planctomycetes;c__unidentified_Planctomycetes;o__Pirellulales;f__Pirellulaceae;g__Pirellula;s__
OTU_1615	0	0	0	1.37842e-05	2.75683e-05	0	0	0	0	0	0	0	0	0	0	0	0	0	k__Bacteria;p__Chloroflexi;c__Dehalococcoidia;o__FS117-23B-02;f__;g__;s__
OTU_1616	0	0	0	0	0	0	0	0	0	0	0	0	0	0	0	0	0	0	k__Bacteria;p__Acidobacteriota;c__Acidobacteriae;o__Bryobacterales;f__Bryobacteraceae;g__Bryobacter;s__
OTU_1620	0	0	0	0	0	4.13525e-05	0	0	0	0	0	0	0	0	0	0	0	0	k__Bacteria;p__TA06;c__;o__;f__;g__;s__
OTU_1622	0	0	0	0	0	0	1.37842e-05	0	0	5.51367e-05	5.51367e-05	0	0	0	0	0	0	0	k__Bacteria;p__unidentified_Bacteria;c__unidentified_Bacteria;o__Gemmatimonadales;f__Gemmatimonadaceae;g__;s__
OTU_1625	0	0	0	0	0	4.13525e-05	0	0	0	0	0	0	0	0	0	0	0	0	k__Bacteria;p__Actinobacteriota;c__RBG-16-55-12;o__unidentified_RBG-16-55-12;f__unidentified_RBG-16-55-12;g__unidentified_RBG-16-55-12;s__Actinobacteria_bacterium_RBG_16_55_12
OTU_1626	1.37842e-05	0	0	0	0	0	0	0	0	0	0	0	0	0	0	0	0	0	k__Archaea;p__Nanoarchaeota;c__Nanoarchaeia;o__Woesearchaeales;f__SCGC_AAA011-D5
OTU_1628	0	0	0	1.37842e-05	0	0	0	0	0	0	0	0	0	0	0	0	0	0	k__Bacteria;p__Acidobacteriota;c__Aminicenantia;o__Aminicenantales;f__;g__;s__
OTU_1630	0	0	0	0	4.13525e-05	0	0	0	0	0	0	0	0	0	0	0	0	0	k__Bacteria;p__Bacteroidota;c__Bacteroidia;o__Sphingobacteriales;f__Sphingobacteriaceae
OTU_1632	0	0	0	1.37842e-05	0	0	0	0	0	0	0	0	1.37842e-05	0	0	0	0	0	k__Bacteria;p__Gemmatimonadetes;c__unidentified_Gemmatimonadetes;o__Gemmatimonadales;f__Gemmatimonadaceae;g__Gemmatimonas;s__
OTU_1635	0	0	0	0	0	0	0	0	0	4.13525e-05	0	0	0	0	0	0	0	0	Unknown
OTU_1636	0	0	0	0	0	0	0	0	0	0	0	4.13525e-05	0	0	0	0	0	0	Unknown
OTU_1640	0	0	0	0	0	0	0	0	0	0	0	4.13525e-05	0	0	0	0	0	0	Unknown
OTU_1641	0	0	0	0	0	0	0	0	0	0	0	0	0	0	0	0	0	0	k__Bacteria;p__unidentified_Bacteria;c__Saccharimonadia;o__Saccharimonadales;f__;g__;s__
OTU_1642	0	0	0	0	0	0	0	0	0	0	0	0	0	0	0	0	4.13525e-05	0	Unknown
OTU_1646	0	0	0	4.13525e-05	0	0	0	0	0	0	0	0	0	0	0	0	0	0	k__Bacteria;p__Chloroflexi;c__TK10
OTU_1648	5.51367e-05	0	0	0	0	0	0	0	0	0	0	0	0	0	0	0	0	0	Unknown
OTU_1649	0	0	0	4.13525e-05	0	0	0	0	0	0	0	0	0	0	0	0	0	0	k__Bacteria;p__Bacteroidota;c__Bacteroidia;o__Bacteroidales;f__Bacteroidaceae;g__Bacteroides;s__Bacteroides_thetaiotaomicron
OTU_1650	0	0	0	0.000234331	0.000179194	2.75683e-05	0	0	0	0	0	0	0	0	0	0	0	0	k__Bacteria;p__Proteobacteria;c__Gammaproteobacteria;o__Methylococcales;f__Methylomonadaceae;g__Crenothrix;s__
OTU_1651	0	0	0	0	0	0	1.37842e-05	0	0	0	0	0	2.75683e-05	0	0	0	0	0	k__Bacteria;p__Firmicutes;c__Bacilli;o__Bacillales;f__Bacillaceae;g__Pseudogracilibacillus;s__
OTU_1652	0	0	0	0	0	0	0	0	0	4.13525e-05	0	0	0	0	0	0	0	0	Unknown
OTU_1654	0	0	0	0	2.75683e-05	4.13525e-05	0	0	0	0	0	0	0	0	0	0	0	0	k__Bacteria;p__Firmicutes;c__Bacilli;o__RF39;f__;g__;s__
OTU_1655	0	0	0	0	0	4.13525e-05	0	0	0	0	0	0	0	0	0	0	0	0	k__Bacteria;p__Proteobacteria;c__Gammaproteobacteria;o__Burkholderiales;f__Nitrosomonadaceae;g__Nitrosomonas
OTU_1656	0	0	0	0	0	0	0	0	0	5.51367e-05	0	0	0	0	0	0	0	0	Unknown
OTU_1657	0	0	0	0	0	0	0	0	0	4.13525e-05	0	0	0	0	0	0	0	0	k__Archaea;p__Crenarchaeota;c__Nitrososphaeria;o__Nitrososphaerales;f__Nitrososphaeraceae;g__;s__
OTU_1659	0	0	0	0	0	0	0	0	0	0	0	0	5.51367e-05	0	0	0	0	0	k__Bacteria;p__Proteobacteria;c__Gammaproteobacteria;o__Pseudomonadales;f__Alcanivoracaceae1;g__Alcanivorax
OTU_1660	0	0	0	1.37842e-05	0	0	0	0	0	0	0	0	0	0	0	0	0	0	k__Bacteria
OTU_1662	0	0	0	0	0	0	0	0	0	0	0	0	0	2.75683e-05	0	0	0	0	k__Bacteria;p__Firmicutes;c__Clostridia;o__Lachnospirales;f__Lachnospiraceae;g__Lachnospiraceae_NK4A136_group;s__
OTU_1664	0	0	0	0	0	1.37842e-05	0	0	0	0	0	0	0	0	0	0	0	0	k__Bacteria;p__Firmicutes;c__Bacilli;o__RF39;f__;g__;s__
OTU_1666	0	0	0	0	0	0	0	0	0	5.51367e-05	0	0	0	0	0	0	0	0	k__Bacteria;p__unidentified_Bacteria;c__unidentified_Bacteria;o__unidentified_Bacteria;f__unidentified_Bacteria;g__unidentified_Bacteria;s__delta_proteobacterium_WX81
OTU_1667	0	0	0	0	0	0	0	0	0	0	0	4.13525e-05	0	0	0	0	0	0	Unknown
OTU_1668	0	0	2.75683e-05	0	0	0	0	0	0	0	0	0	0	0	0	0	0	0	k__Bacteria
OTU_1669	0	0	0	0	0	0	0	0	0	0	0	0	0	1.37842e-05	0	0	0	0	k__Bacteria;p__Proteobacteria;c__Alphaproteobacteria;o__Rhizobiales;f__A0839;g__;s__
OTU_1670	0	0	0	0	0	0	0	0	0	1.37842e-05	0	0	0	0	0	0	0	0	k__Bacteria;p__unidentified_Bacteria;c__Desulfobulbia;o__Desulfobulbales;f__Desulfobulbaceae;g__;s__
OTU_1672	2.75683e-05	0	0	0	0	0	0	0	0	0	0	0	0	0	0	0	0	0	k__Bacteria;p__Acidobacteriota;c__Vicinamibacteria;o__Vicinamibacterales;f__Vicinamibacteraceae;g__;s__
OTU_1673	4.13525e-05	0	0	4.13525e-05	0	2.75683e-05	0	0	4.13525e-05	1.37842e-05	0	0	0	0	0	0	0	0	k__Bacteria;p__Proteobacteria;c__Alphaproteobacteria;o__Caulobacterales;f__Caulobacteraceae;g__Phenylobacterium;s__
OTU_1676	2.75683e-05	0	0	0	0	0	0	0	0	4.13525e-05	0	0	0	0	0	0	0	0	k__Bacteria;p__Gemmatimonadetes;c__unidentified_Gemmatimonadetes;o__Gemmatimonadales;f__Gemmatimonadaceae;g__Gemmatimonas;s__
OTU_1678	0	0	0	0	0	0	0	0	0	0	1.37842e-05	0	0	0	0	0	0	0	k__Bacteria;p__unidentified_Bacteria;c__Vicinamibacteria;o__Vicinamibacterales
OTU_1680	0	0	0	0	0	0	0	0	0	0	0	0	0	0	0	0	0	0	k__Bacteria;p__Desulfobacterota;c__Desulfobulbia;o__Desulfobulbales;f__Desulfurivibrionaceae;g__MSBL7;s__
OTU_1681	0	0	0	0	0	0	0	0	0	2.75683e-05	0	0	0	0	0	0	0	0	k__Bacteria;p__Chloroflexi;c__Chloroflexia;o__Thermomicrobiales;f__JG30-KF-CM45;g__;s__
OTU_1684	0	0	0	0	0	0	0	5.51367e-05	0	0	0	0	0	0	0	0	0	0	k__Bacteria;p__Proteobacteria
OTU_1686	0	0	0	2.75683e-05	0	0	0	0	0	0	0	0	0	0	0	0	0	0	k__Bacteria;p__unidentified_Bacteria;c__Alphaproteobacteria;o__Caulobacterales;f__Caulobacteraceae;g__;s__
OTU_1687	0	0	0	2.75683e-05	4.13525e-05	0	0	0	0	0	0	0	0	0	0	0	0	0	k__Bacteria;p__Desulfobacterota;c__Syntrophobacteria;o__Syntrophobacterales;f__Syntrophobacteraceae;g__Syntrophobacter;s__
OTU_1689	0	0	0	5.51367e-05	4.13525e-05	4.13525e-05	0	0	0	0	0	0	0	0	0	0	0	0	k__Bacteria;p__Proteobacteria;c__Gammaproteobacteria;o__Burkholderiales;f__Nitrosomonadaceae;g__Ellin6067;s__
OTU_1690	0	4.13525e-05	0	0	0	0	0	0	0	0	4.13525e-05	0	0	0	0	0	0	0	k__Bacteria;p__unidentified_Bacteria;c__Desulfobulbia;o__Desulfobulbales;f__Desulfobulbaceae;g__;s__
OTU_1692	0	1.37842e-05	0	0	0	0	0	0	0	0	0	0	0	0	0	0	0	0	k__Bacteria;p__Proteobacteria;c__Gammaproteobacteria;o__Legionellales;f__Legionellaceae;g__Legionella;s__
OTU_1693	0	0	0	0	0	0	0	1.37842e-05	0	0	1.37842e-05	0	0	0	1.37842e-05	0	0	0	k__Bacteria;p__unidentified_Bacteria;c__Gammaproteobacteria;o__unidentified_Gammaproteobacteria;f__unidentified_Gammaproteobacteria;g__;s__
OTU_1695	0	2.75683e-05	0	0	0	0	0	0	0	0	0	0	0	0	0	0	0	0	k__Bacteria;p__Firmicutes;c__Bacilli;o__Bacillales;f__Planococcaceae;g__Savagea
OTU_1697	0	0	0	0	0	0	0	0	0	0	0	0	0	0	0	0	0	0	k__Bacteria;p__unidentified_Bacteria;c__unidentified_Bacteria;o__Gemmatimonadales;f__Gemmatimonadaceae;g__;s__
OTU_1699	0	0	0	0	0	0	0	2.75683e-05	0	0	0	0	0	0	0	0	0	0	k__Bacteria;p__Methylomirabilota;c__Methylomirabilia;o__Rokubacteriales;f__;g__;s__
OTU_1700	0	0	0	0	0	0	0	0	4.13525e-05	0	0	0	0	0	0	0	0	0	k__Bacteria;p__Proteobacteria;c__Gammaproteobacteria;o__Diplorickettsiales;f__Diplorickettsiaceae;g__Aquicella;s__
OTU_1701	0.000110273	4.13525e-05	0.000578935	1.37842e-05	0	1.37842e-05	0	0	0	8.2705e-05	0	0	0	0	2.75683e-05	0	4.13525e-05	0	k__Bacteria;p__Proteobacteria;c__Gammaproteobacteria;o__Pseudomonadales;f__Moraxellaceae;g__Acinetobacter;s__Acinetobacter_indicus
OTU_1703	0	0	0	0	4.13525e-05	0	0	0	0	0	0	0	0	0	0	0	0	0	k__Bacteria;p__Proteobacteria;c__Gammaproteobacteria;o__Burkholderiales
OTU_1704	1.37842e-05	0	0	0	0	0	0	0	0	0	0	0	0	0	0	0	2.75683e-05	4.13525e-05	k__Bacteria;p__Desulfobacterota;c__Desulfobacteria;o__Desulfatiglandales;f__Desulfatiglandaceae;g__Desulfatiglans;s__
OTU_1705	0	0	0	0	0	0	1.37842e-05	0	0	0	0	0	0	0	0	0	0	0	k__Bacteria;p__Chloroflexi;c__Anaerolineae;o__SJA-15;f__;g__;s__
OTU_1714	0	0	0	0	0	4.13525e-05	0	0	0	0	0	0	0	0	0	0	0	0	k__Bacteria;p__Chloroflexi;c__Anaerolineae;o__SJA-15;f__;g__;s__
OTU_1718	0	6.89208e-05	2.75683e-05	0	1.37842e-05	0	1.37842e-05	0	0	6.89208e-05	0	5.51367e-05	0	0	0	0	1.37842e-05	4.13525e-05	k__Bacteria;p__Proteobacteria;c__Gammaproteobacteria;o__Enterobacterales;f__Vibrionaceae;g__Vibrio
OTU_1719	0	0	0	0	0	0	0	0	0	0	0	0	0	4.13525e-05	0	0	0	0	Unknown
OTU_1720	0	0	0	1.37842e-05	0	1.37842e-05	0	0	0	0	0	0	0	0	0	0	0	0	k__Bacteria
OTU_1721	0	0	0	1.37842e-05	0	6.89208e-05	0	0	0	0	0	0	0	0	0	0	0	0	k__Bacteria;p__Proteobacteria;c__Gammaproteobacteria;o__Burkholderiales;f__SC-I-84;g__;s__
OTU_1722	0	0	0	4.13525e-05	0	0	0	0	0	0	0	0	0	0	0	0	0	0	k__Bacteria;p__Firmicutes;c__Clostridia;o__Oscillospirales;f__[Eubacterium]_coprostanoligenes_group;g__;s__
OTU_1724	0	0	0	4.13525e-05	0	5.51367e-05	0	0	0	0	0	0	0	0	0	0	0	0	k__Bacteria;p__Sva0485;c__;o__;f__;g__;s__
OTU_1725	0	0	0	0	0	4.13525e-05	0	0	0	0	0	0	0	0	0	0	0	0	k__Bacteria;p__Firmicutes;c__Clostridia;o__Peptostreptococcales-Tissierellales;f__Anaerovoracaceae
OTU_1726	0	0	0	0	0	4.13525e-05	0	0	0	0	0	0	0	0	0	0	0	0	k__Bacteria;p__Firmicutes;c__Bacilli;o__RF39;f__;g__;s__
OTU_1727	0	0	0	0	0	5.51367e-05	0	0	0	0	0	0	0	0	0	0	0	0	k__Bacteria
OTU_1728	0	0	0	5.51367e-05	0	2.75683e-05	0	0	0	0	0	0	0	0	0	0	0	0	k__Bacteria;p__unidentified_Bacteria;c__Dehalococcoidia;o__Dehalococcoidales;f__;g__;s__
OTU_1729	0	0	0	0	0	0	0	4.13525e-05	0	0	0	0	0	0	0	0	0	0	k__Bacteria;p__Verrucomicrobiota;c__Verrucomicrobiae;o__Pedosphaerales;f__Pedosphaeraceae;g__Ellin516;s__
OTU_1730	0	0	0	0	0	0	0	0	0	0	0	0	1.37842e-05	1.37842e-05	0	0	0	0	k__Bacteria;p__unidentified_Bacteria;c__Acidimicrobiia;o__Microtrichales;f__;g__;s__
OTU_1731	0	0	0	0	0	0	0	0	0	0	0	4.13525e-05	0	0	0	0	0	0	Unknown
OTU_1732	0	0	0	4.13525e-05	4.13525e-05	2.75683e-05	0	0	0	0	0	0	0	0	0	0	0	0	k__Bacteria;p__Desulfobacterota;c__Syntrophobacteria;o__Syntrophobacterales;f__Syntrophobacteraceae;g__Syntrophobacter
OTU_1734	0	0	0	0	0	0	0	0	0	0	0	4.13525e-05	0	0	0	0	0	0	k__Bacteria
OTU_1737	0	0	0	2.75683e-05	0	0	0	0	0	0	0	0	0	0	0	0	0	0	k__Bacteria;p__Elusimicrobiota;c__Lineage_IIc;o__;f__;g__;s__
OTU_1738	0	0	0	0	0	0	0	0	0	1.37842e-05	4.13525e-05	0	0	0	0	0	0	0	k__Bacteria;p__Bacteroidota;c__Bacteroidia;o__Bacteroidales;f__Muribaculaceae;g__;s__
OTU_1739	0	0	0	0	0	0	0	0	0	0	2.75683e-05	0	0	0	0	0	0	0	k__Bacteria;p__Bdellovibrionota;c__Bdellovibrionia;o__Bdellovibrionales;f__Bdellovibrionaceae;g__;s__
OTU_1740	0	0	0	0	0	0	0	0	0	2.75683e-05	0	0	0	0	0	0	0	0	k__Bacteria
OTU_1741	0	0	0	2.75683e-05	2.75683e-05	0	0	0	0	0	0	0	0	0	0	0	0	0	k__Bacteria;p__Desulfobacterota;c__Syntrophorhabdia;o__Syntrophorhabdales;f__Syntrophorhabdaceae;g__Syntrophorhabdus;s__
OTU_1742	0	0	0	0	0	0	0	0	0	0	0	4.13525e-05	0	0	0	0	0	0	k__Bacteria;p__unidentified_Bacteria;c__Acidimicrobiia;o__Microtrichales;f__Microtrichaceae;g__;s__
OTU_1743	0	0	0	0	0	0	0	0	0	6.89208e-05	0	2.75683e-05	0	0	0	0	0	0	k__Bacteria;p__unidentified_Bacteria;c__Anaerolineae;o__Caldilineales;f__Caldilineaceae
OTU_1744	2.75683e-05	0	0	0	5.51367e-05	2.75683e-05	0	0	0	5.51367e-05	0	0	0	4.13525e-05	0	0	0	0	k__Bacteria;p__unidentified_Bacteria;c__unidentified_Bacteria;o__Gemmatimonadales;f__Gemmatimonadaceae;g__;s__
OTU_1745	0	1.37842e-05	0	1.37842e-05	1.37842e-05	4.13525e-05	0	0	0	0	0	5.51367e-05	0	0	0	0	0	0	k__Bacteria;p__Myxococcota;c__Polyangia;o__Haliangiales;f__Haliangiaceae;g__Haliangium;s__
OTU_1746	0	0	0	0	0	2.75683e-05	0	0	0	0	0	0	0	0	0	0	0	0	k__Bacteria;p__Actinobacteria;c__unidentified_Actinobacteria;o__Frankiales;f__Geodermatophilaceae;g__Geodermatophilus;s__
OTU_1748	0	0	0	0	0	0	0	0	1.37842e-05	0	0	0	0	0	0	0	0	0	k__Bacteria;p__Firmicutes;c__Bacilli;o__Bacillales;f__Bacillaceae;g__Alkalibacillus;s__Alkalibacillus_salilacus
OTU_1749	0	0	0	2.75683e-05	0	0	0	0	0	0	0	0	0	0	0	0	0	0	k__Bacteria;p__Proteobacteria;c__Gammaproteobacteria;o__Enterobacterales;f__Succinivibrionaceae;g__Anaerobiospirillum
OTU_1750	0	0	0	0	0	0	0	0	0	0	0	0	0	0	0	4.13525e-05	0	0	Unknown
OTU_1751	0	0	0	0	1.37842e-05	0	0	0	0	0	0	0	0	0	0	0	0	0	k__Bacteria;p__Bacteroidota;c__Bacteroidia;o__Bacteroidales
OTU_1752	0	0	1.37842e-05	0	0	0	0	0	0	0	0	0	0	0	2.75683e-05	0	0	0	k__Bacteria;p__Proteobacteria;c__Gammaproteobacteria;o__Enterobacterales;f__Aeromonadaceae;g__Aeromonas
OTU_1753	0	0	0	0	0	0	0	0	0	0	0	0	0	0	0	0	0	4.13525e-05	k__Bacteria;p__Acidobacteriota;c__Thermoanaerobaculia;o__Thermoanaerobaculales;f__Thermoanaerobaculaceae;g__Subgroup_10
OTU_1754	0	0	0	0	0	0	0	0	0	0	0	0	4.13525e-05	2.75683e-05	0	0	0	0	k__Bacteria;p__Cyanobacteria;c__Cyanobacteriia;o__Chloroplast;f__unidentified_Chloroplast;g__unidentified_Chloroplast
OTU_1756	4.13525e-05	0	0	0	0	0	4.13525e-05	0	0	0	5.51367e-05	2.75683e-05	4.13525e-05	0	1.37842e-05	0	4.13525e-05	4.13525e-05	k__Bacteria;p__Firmicutes;c__Bacilli;o__Lactobacillales;f__Streptococcaceae;g__Lactococcus;s__Lactococcus_garvieae
OTU_1758	0	0	0	0	4.13525e-05	5.51367e-05	0	0	0	0	0	0	0	0	0	0	0	0	k__Bacteria;p__Sva0485;c__;o__;f__;g__;s__
OTU_1762	0	0	0	1.37842e-05	2.75683e-05	0	0	0	0	0	0	0	0	0	0	0	0	0	k__Bacteria;p__Acidobacteriota;c__Subgroup_19;o__;f__;g__;s__
OTU_1763	0	0	0	0	0	0	0	1.37842e-05	0	0	0	0	0	0	0	0	0	0	k__Bacteria;p__Myxococcota;c__Myxococcia;o__Myxococcales;f__Anaeromyxobacteraceae;g__Anaeromyxobacter
OTU_1765	0	0	0	0	1.37842e-05	0	0	0	0	0	0	0	0	0	0	0	0	0	k__Bacteria
OTU_1767	0	0	0	5.51367e-05	0	0	0	0	0	0	0	0	0	0	0	0	0	0	k__Bacteria
OTU_1768	4.13525e-05	0	0	0	0	0	0	0	0	0	0	0	0	0	0	0	0	0	Unknown
OTU_1771	1.37842e-05	2.75683e-05	0	0	0	0	0	0	0	0	0	0	0	0	0	0	0	0	k__Bacteria;p__Bacteroidota;c__Bacteroidia;o__Cytophagales;f__Hymenobacteraceae;g__Pontibacter
OTU_1772	0	0	0	0	0	0	0	0	0	0	4.13525e-05	0	0	0	0	0	0	1.37842e-05	k__Bacteria;p__Chloroflexi;c__Anaerolineae;o__ADurb.Bin180;f__;g__;s__
OTU_1775	0	0	0	0	0	0	0	0	0	0	0	4.13525e-05	0	0	0	0	0	0	Unknown
OTU_1776	0	0	0	2.75683e-05	0	0	0	0	0	0	0	0	0	0	0	0	0	0	k__Archaea;p__Halobacterota;c__Methanosarcinia;o__Methanosarciniales;f__Methanosarcinaceae;g__Methanosarcina;s__
OTU_1777	0	0	0	0	0	0	4.13525e-05	1.37842e-05	0	0	0	0	0	0	0	0	1.37842e-05	0	k__Bacteria;p__Proteobacteria;c__Gammaproteobacteria;o__Burkholderiales;f__Nitrosomonadaceae;g__MND1;s__
OTU_1779	2.75683e-05	0	0	0	0	0	0	0	0	0	1.37842e-05	0	0	0	0	0	0	0	k__Bacteria;p__Firmicutes;c__Bacilli;o__Acholeplasmatales;f__Acholeplasmataceae;g__Acholeplasma;s__Acholeplasma_sp_enrichment_culture_clone_12-7C
OTU_1780	0	0	0	0	4.13525e-05	5.51367e-05	0	0	0	0	0	0	0	0	0	0	0	0	k__Bacteria;p__Acidobacteriota;c__Subgroup_22;o__;f__;g__;s__
OTU_1781	4.13525e-05	0	0	0	0	0	0	0	0	0	0	0	0	0	0	0	0	0	k__Bacteria;p__Planctomycetota;c__Phycisphaerae;o__Phycisphaerales;f__Phycisphaeraceae;g__SM1A02;s__
OTU_1782	0	0	0	0	0	0	0	0	0	0	5.51367e-05	0	0	0	0	0	0	0	Unknown
OTU_1783	1.37842e-05	0	0	2.75683e-05	0	0	0	0	0	0	4.13525e-05	0	0	0	0	0	0	0	k__Bacteria;p__Proteobacteria;c__Alphaproteobacteria;o__Rhizobiales;f__Beijerinckiaceae;g__Microvirga
OTU_1784	0	0	0	0	0	0	0	0	2.75683e-05	0	0	0	0	0	0	0	0	0	Unknown
OTU_1785	0	0	0	0	0	0	0	0	0	6.89208e-05	2.75683e-05	0	0	0	0	0	0	0	k__Bacteria;p__Proteobacteria;c__Alphaproteobacteria;o__Rhodobacterales;f__Rhodobacteraceae;g__Rubellimicrobium;s__
OTU_1787	0	0	0	0	0	0	0	0	0	0	0	0	0	1.37842e-05	0	0	0	0	k__Bacteria;p__Chloroflexi;c__Anaerolineae
OTU_1788	0	0	0	0	0	0	0	0	0	0	2.75683e-05	0	0	0	0	0	0	0	k__Bacteria;p__Actinobacteriota;c__Acidimicrobiia;o__Microtrichales;f__Iamiaceae;g__Iamia;s__
OTU_1789	0	0	0	0	0	0	0	0	0	0	0	4.13525e-05	0	0	0	0	0	0	k__Bacteria
OTU_1790	0	0	0	0	0	4.13525e-05	0	0	0	0	0	0	0	0	0	0	0	0	k__Bacteria;p__unidentified_Bacteria;c__Anaerolineae;o__Anaerolineales;f__Anaerolineaceae;g__;s__
OTU_1791	0	0	0	0	0	4.13525e-05	0	0	0	0	0	0	0	0	0	0	0	0	k__Bacteria;p__Bacteroidota;c__Bacteroidia;o__Bacteroidales;f__Rikenellaceae;g__Alistipes
OTU_1792	0	1.37842e-05	0	0	0	0	0	0	0	2.75683e-05	0	2.75683e-05	0	0	0	0	0	0	k__Bacteria
OTU_1793	4.13525e-05	0	0	0	0	0	0	0	0	0	0	0	0	0	0	0	0	0	k__Bacteria;p__Verrucomicrobiota;c__Verrucomicrobiae;o__Pedosphaerales;f__Pedosphaeraceae;g__ADurb.Bin063-1;s__
OTU_1794	0	0	0	0	0	0	0	0	0	0	5.51367e-05	4.13525e-05	0	0	0	0	0	0	k__Bacteria;p__Proteobacteria;c__Alphaproteobacteria;o__Rhodospirillales;f__Magnetospirillaceae;g__Magnetospirillum;s__
OTU_1795	0	0	0	0	0	4.13525e-05	0	0	0	0	0	0	0	0	0	0	0	0	k__Bacteria;p__Desulfobacterota;c__Syntrophorhabdia;o__Syntrophorhabdales;f__Syntrophorhabdaceae;g__Syntrophorhabdus;s__
OTU_1796	0	0	0	0	0	0	0	0	0	0	0	5.51367e-05	0	0	0	0	0	0	Unknown
OTU_1799	0	0	0	2.75683e-05	0	0	0	0	0	0	0	0	0	0	0	0	0	0	k__Bacteria;p__Bacteroidota;c__Bacteroidia;o__Bacteroidales;f__Bacteroidaceae;g__Bacteroides;s__
OTU_1800	0	0	0	0	0	0	1.37842e-05	0	0	0	0	0	0	0	0	0	0	0	k__Bacteria;p__unidentified_Bacteria;c__Acidimicrobiia;o__Microtrichales;f__;g__;s__
OTU_1801	5.51367e-05	0	0	4.13525e-05	4.13525e-05	4.13525e-05	0	0	0	0	0	0	0	0	0	0	0	0	k__Bacteria;p__Firmicutes;c__Clostridia;o__Oscillospirales;f__Ruminococcaceae;g__Subdoligranulum
OTU_1805	0	0	0	0	0	4.13525e-05	0	0	0	0	0	0	0	0	0	0	0	0	k__Bacteria;p__Acidobacteriota;c__Blastocatellia;o__11-24;f__;g__;s__
OTU_1807	0	0	0	0	0	0	0	0	0	0	0	4.13525e-05	0	0	0	0	0	0	Unknown
OTU_1809	1.37842e-05	2.75683e-05	0	0	0	0	0	0	0	0	0	0	0	0	0	0	0	0	k__Bacteria;p__Bacteroidota;c__Bacteroidia
OTU_1810	0	0	0	2.75683e-05	0	0	0	0	0	0	0	0	0	0	0	0	0	0	k__Bacteria
OTU_1812	0	0	0	4.13525e-05	0	0	0	0	0	0	0	0	0	0	0	0	0	0	k__Bacteria;p__unidentified_Bacteria;c__Clostridia;o__Oscillospirales;f__Oscillospiraceae;g__unidentified_Oscillospiraceae;s__Clostridium_sp_AUH-JLC140
OTU_1813	0	4.13525e-05	0	0	0	1.37842e-05	0	6.89208e-05	0	2.75683e-05	1.37842e-05	2.75683e-05	9.64892e-05	4.13525e-05	9.64892e-05	1.37842e-05	0	0	k__Bacteria;p__Proteobacteria;c__Alphaproteobacteria;o__Rhizobiales;f__Hyphomicrobiaceae;g__Hyphomicrobium
OTU_1814	0	4.13525e-05	0	0	0	0	0	0	0	0	0	0	0	0	0	0	0	0	k__Bacteria;p__Firmicutes;c__Clostridia;o__Peptostreptococcales-Tissierellales;f__Family_XI;g__Tissierella;s__
OTU_1816	0	0	0	0	0	0	0	0	0	0	0	4.13525e-05	0	0	0	0	0	0	Unknown
OTU_1817	0	0	0	0	0	0	0	0	1.37842e-05	0	0	0	0	0	0	0	0	0	k__Bacteria;p__Acidobacteriota;c__Vicinamibacteria;o__Vicinamibacterales;f__Vicinamibacteraceae;g__Luteitalea;s__
OTU_1819	4.13525e-05	0	0	0	0	0	0	0	0	0	0	0	2.75683e-05	1.37842e-05	0	4.13525e-05	0	0	k__Bacteria;p__Proteobacteria;c__Gammaproteobacteria;o__Enterobacterales;f__Aeromonadaceae;g__Aeromonas
OTU_1824	0	0	0	0	0	0	0	0	0	4.13525e-05	0	0	0	0	0	0	0	0	k__Bacteria;p__Firmicutes;c__Bacilli;o__Bacillales;f__Bacillaceae;g__Aeribacillus;s__Aeribacillus_pallidus
OTU_1825	4.13525e-05	0	0	0	0	0	2.75683e-05	0	0	1.37842e-05	0	0	0	0	0	0	0	0	k__Bacteria;p__Actinobacteriota;c__WCHB1-81;o__;f__;g__;s__
OTU_1828	0	0	0	0	0	0	0	0	0	0	0	0	0	0	0	0	4.13525e-05	0	k__Bacteria;p__Firmicutes;c__Bacilli;o__Lactobacillales;f__Listeriaceae;g__Brochothrix;s__Brochothrix_thermosphacta
OTU_1829	0	4.13525e-05	0	0	0	0	0	0	0	0	0	0	0	0	0	0	0	0	k__Bacteria;p__Bdellovibrionota;c__Bdellovibrionia;o__Bdellovibrionales;f__Bdellovibrionaceae;g__Bdellovibrio
OTU_1830	0	0	0	2.75683e-05	5.51367e-05	0	0	0	0	0	0	0	0	0	0	0	0	0	k__Bacteria;p__Acidobacteriota;c__Acidobacteriae;o__Acidobacteriales;f__Acidobacteriaceae_(Subgroup_1);g__Acidipila-Silvibacterium;s__
OTU_1831	0	0	0	0	0	0	0	0	0	0	0	0	0	0	0	0	0	0	k__Bacteria;p__Acidobacteriota;c__Vicinamibacteria;o__Vicinamibacterales;f__Vicinamibacteraceae;g__;s__
OTU_1833	0	0	0	0	0	0	0	0	0	0	0	4.13525e-05	1.37842e-05	0	0	0	0	0	k__Bacteria;p__Firmicutes;c__Clostridia;o__Clostridiales;f__Clostridiaceae
OTU_1834	0	0	0	0	0	0	0	0	0	0	4.13525e-05	0	0	0	0	0	0	0	k__Archaea;p__Nanoarchaeota;c__Nanoarchaeia;o__Woesearchaeales;f__;g__;s__
OTU_1835	0	0	0	0	0	0	0	0	0	0	2.75683e-05	0	0	0	0	0	0	0	k__Bacteria;p__Proteobacteria;c__Gammaproteobacteria;o__Steroidobacterales;f__Woeseiaceae;g__Woeseia;s__
OTU_1836	0	0	0	0	4.13525e-05	0	0	0	0	0	0	0	0	0	0	0	0	0	k__Archaea;p__unidentified_Archaea;c__Methanomicrobia;o__Methanomicrobiales;f__Methanomicrobiaceae;g__;s__
OTU_1839	0	0	0	0	0	0	0	0	0	0	0	0	0	0	0	0	0	0	k__Bacteria;p__Firmicutes;c__Bacilli;o__Paenibacillales;f__Paenibacillaceae;g__Paenibacillus
OTU_1841	4.13525e-05	1.37842e-05	0	0	0	0	0	0	0	0	0	0	0	0	0	0	0	0	k__Bacteria;p__Gemmatimonadota;c__BD2-11_terrestrial_group;o__;f__;g__;s__
OTU_1844	0	0	0	0	0	0	0	0	5.51367e-05	0	2.75683e-05	0	0	0	0	0	0	0	k__Bacteria;p__Proteobacteria;c__Gammaproteobacteria;o__Xanthomonadales;f__Xanthomonadaceae;g__Lysobacter
OTU_1848	0	0	0	0	0	0	4.13525e-05	0	0	0	0	0	0	0	0	0	0	0	k__Bacteria;p__Chloroflexi;c__Anaerolineae;o__Anaerolineales;f__Anaerolineaceae;g__Anaerolinea;s__
OTU_1849	2.75683e-05	0	1.37842e-05	0	0	0	0	0	0	0	0	0	0	0	0	0	0	0	k__Bacteria;p__Chloroflexi;c__Anaerolineae;o__Anaerolineales;f__Anaerolineaceae;g__Anaerolinea;s__
OTU_1850	0	0	0	0	0	0	0	0	0	6.89208e-05	0	0	0	0	0	0	0	0	k__Bacteria;p__unidentified_Bacteria;c__Symbiobacteriia;o__Symbiobacteriales;f__Symbiobacteraceae;g__unidentified_Symbiobacteraceae;s__bacterium_T33.8
OTU_1852	0	0	0	0	0	0	0	0	0	4.13525e-05	0	1.37842e-05	0	0	0	0	0	0	Unknown
OTU_1853	0	0	0	0	0	0	0	0	0	4.13525e-05	0	0	0	0	0	0	0	0	k__Bacteria;p__Chloroflexi;c__Dehalococcoidia;o__S085;f__;g__;s__
OTU_1854	1.37842e-05	0	1.37842e-05	0	0	0	4.13525e-05	1.37842e-05	5.51367e-05	0	4.13525e-05	0	0	0	0	0	2.75683e-05	5.51367e-05	k__Bacteria;p__Firmicutes;c__Bacilli;o__Bacillales;f__Bacillaceae;g__Ornithinibacillus;s__
OTU_1856	0	0	0	0	0	0	0	0	0	0	2.75683e-05	0	0	0	0	0	0	0	k__Bacteria;p__Firmicutes;c__Bacilli;o__Mycoplasmatales;f__Mycoplasmataceae;g__Mycoplasma
OTU_1857	0	0	0	1.37842e-05	0	4.13525e-05	0	0	0	0	0	0	0	0	0	0	0	0	k__Bacteria
OTU_1858	0	0	0	0	0	0	0	0	0	0	0	0	0	0	0	0	0	0	k__Bacteria;p__Proteobacteria;c__Gammaproteobacteria;o__Burkholderiales;f__Rhodocyclaceae;g__Propionivibrio;s__
OTU_1860	0	0	0	0	0	0	0	0	0	0	0	0	0	0	0	0	0	0	k__Bacteria;p__unidentified_Bacteria;c__Babeliae;o__Babeliales
OTU_1861	0	0	0	1.37842e-05	0	1.37842e-05	0	0	0	0	0	0	0	0	0	0	0	0	k__Bacteria;p__Actinobacteriota;c__Coriobacteriia;o__Coriobacteriales;f__Coriobacteriaceae;g__Enorma;s__
OTU_1867	0	0	0	0	2.75683e-05	0	0	0	0	0	0	0	0	0	0	0	0	0	k__Bacteria;p__Hydrogenedentes;c__Hydrogenedentia;o__Hydrogenedentiales;f__Hydrogenedensaceae;g__;s__
OTU_1868	0	0	1.37842e-05	0	0	0	0	0	0	0	0	0	0	0	0	0	0	0	Unknown
OTU_1869	0	0	0	0	2.75683e-05	0	0	0	0	0	0	0	0	0	0	0	0	0	k__Bacteria
OTU_1870	4.13525e-05	0	1.37842e-05	0	0	1.37842e-05	6.89208e-05	2.75683e-05	0	8.2705e-05	1.37842e-05	5.51367e-05	0	4.13525e-05	0	0	0	0	k__Bacteria;p__Firmicutes;c__Clostridia;o__Lachnospirales;f__Lachnospiraceae;g__Agathobacter;s__
OTU_1871	9.64892e-05	1.37842e-05	0	0	0	0	0	0	0	2.75683e-05	0	0	0	0	0	0	0	0	k__Bacteria;p__Proteobacteria;c__Gammaproteobacteria;o__B2M28;f__;g__;s__
OTU_1872	0	0	0	0	4.13525e-05	0	0	0	0	0	0	0	0	0	0	0	0	0	k__Bacteria;p__Verrucomicrobiota;c__Verrucomicrobiae;o__Pedosphaerales;f__Pedosphaeraceae;g__ADurb.Bin063-1;s__
OTU_1873	0	0	0	4.13525e-05	1.37842e-05	0	0	0	0	0	0	0	0	0	0	0	0	0	k__Bacteria;p__Firmicutes;c__Clostridia;o__Oscillospirales;f__Ruminococcaceae;g__Anaerofilum;s__
OTU_1874	0	0	0	0	1.37842e-05	0	0	0	0	4.13525e-05	0	0	0	1.37842e-05	0	0	0	0	k__Bacteria;p__unidentified_Bacteria;c__Alphaproteobacteria;o__;f__;g__;s__
OTU_1875	1.37842e-05	1.37842e-05	0	0	0	0	0	0	0	0	0	0	0	0	0	0	0	0	k__Bacteria;p__Firmicutes;c__Bacilli;o__Erysipelotrichales;f__Erysipelotrichaceae;g__Dubosiella;s__
OTU_1877	0	0	0	0	0	0	0	2.75683e-05	0	1.37842e-05	0	0	0	0	0	0	0	0	k__Bacteria;p__Proteobacteria;c__Gammaproteobacteria;o__Burkholderiales;f__Nitrosomonadaceae;g__GOUTA6;s__
OTU_1881	0	0	0	0	0	0	0	0	0	0	0	0	0	0	2.75683e-05	0	0	0	k__Bacteria;p__unidentified_Bacteria;c__Gammaproteobacteria;o__Burkholderiales;f__Sutterellaceae;g__;s__
OTU_1883	0	0	0	0	0	0	1.37842e-05	0	0	0	0	2.75683e-05	0	0	0	0	0	4.13525e-05	k__Bacteria;p__unidentified_Bacteria;c__Saccharimonadia;o__Saccharimonadales;f__;g__;s__
OTU_1886	0	0	0	0	0	0	0	0	0	4.13525e-05	0	0	0	0	0	0	0	0	Unknown
OTU_1888	0	0	0	0	0	0	0	0	0	0	0	0	0	4.13525e-05	0	0	0	0	k__Bacteria;p__Myxococcota;c__Polyangia;o__Haliangiales;f__Haliangiaceae;g__Haliangium;s__
OTU_1890	0	0	0	0	4.13525e-05	0	0	0	0	0	0	0	0	0	0	0	0	0	k__Bacteria
OTU_1896	0	0	0	0	0	0	0	0	1.37842e-05	0	0	0	0	0	0	0	0	0	k__Bacteria;p__Bacteroidota;c__Bacteroidia;o__Bacteroidales;f__Prevotellaceae
OTU_1897	0	0	0	5.51367e-05	4.13525e-05	4.13525e-05	0	0	0	0	0	0	0	0	0	0	0	0	k__Bacteria;p__Desulfobacterota;c__Syntrophia;o__Syntrophales;f__Smithellaceae;g__Smithella;s__
OTU_1898	4.13525e-05	0	0	1.37842e-05	0	0	0	0	0	4.13525e-05	0	4.13525e-05	0	9.64892e-05	0	0	0	2.75683e-05	k__Bacteria;p__MBNT15
OTU_1900	0	0	0	0	0	0	0	0	0	0	0	0	5.51367e-05	5.51367e-05	6.89208e-05	4.13525e-05	0	0	k__Bacteria;p__Proteobacteria;c__Gammaproteobacteria;o__Enterobacterales;f__Aeromonadaceae;g__Aeromonas
OTU_1901	0	0	0	0	0	4.13525e-05	0	0	0	0	0	0	0	0	0	0	0	0	k__Bacteria;p__Bacteroidota;c__Bacteroidia;o__Bacteroidales;f__Barnesiellaceae;g__Barnesiella
OTU_1902	0	0	0	0	0	0	0	0	1.37842e-05	0	0	0	0	0	0	0	0	0	Unknown
OTU_1903	0	0	0	0	0	0	0	0	0	1.37842e-05	0	0	0	0	0	0	0	0	k__Bacteria;p__Chloroflexi;c__Dehalococcoidia;o__MSBL5;f__;g__;s__
OTU_1904	4.13525e-05	0	0	0	0	0	0	0	0	0	0	0	0	0	0	0	0	0	k__Bacteria;p__Bacteroidota;c__Bacteroidia;o__Bacteroidales;f__Muribaculaceae;g__;s__
OTU_1906	0	0	0	0	0	4.13525e-05	0	0	0	0	0	0	0	0	0	0	0	0	k__Bacteria
OTU_1907	0	0	0	2.75683e-05	0	1.37842e-05	0	0	0	0	0	0	0	0	0	0	0	0	k__Bacteria;p__Chloroflexi;c__Dehalococcoidia;o__661239;f__;g__;s__
OTU_1908	0	0	0	0	0	0	0	0	0	0	0	0	0	0	0	4.13525e-05	0	0	k__Bacteria;p__Proteobacteria;c__Gammaproteobacteria;o__Enterobacterales;f__Aeromonadaceae;g__Aeromonas
OTU_1909	0	0	0	0	0	0	0	0	0	4.13525e-05	0	0	0	0	0	0	0	0	k__Bacteria;p__unidentified_Bacteria;c__unidentified_Bacteria;o__Gemmatimonadales;f__Gemmatimonadaceae;g__;s__
OTU_1911	0	0	0	0	0	0	0	0	0	4.13525e-05	0	5.51367e-05	2.75683e-05	0	0	0	0	0	k__Bacteria;p__Proteobacteria;c__Gammaproteobacteria;o__Burkholderiales;f__Alcaligenaceae;g__Parvibium;s__
OTU_1912	0	4.13525e-05	0	0	0	0	0	0	0	0	0	0	0	0	0	0	0	0	k__Bacteria;p__Acidobacteriota;c__Blastocatellia;o__11-24;f__;g__;s__
OTU_1914	0	4.13525e-05	0	0	0	0	0	0	0	0	0	0	0	0	0	0	0	0	k__Bacteria;p__Chloroflexi;c__Chloroflexia;o__Thermomicrobiales;f__JG30-KF-CM45;g__;s__
OTU_1915	0	0	0	0	0	0	0	0	1.37842e-05	0	1.37842e-05	0	0	0	0	0	0	0	k__Bacteria;p__Firmicutes;c__Negativicutes;o__Veillonellales-Selenomonadales;f__Selenomonadaceae;g__Selenomonas;s__Selenomonas_sp_oral_taxon_136
OTU_1916	0	0	0	0	0	0	0	0	0	0	0	0	0	0	0	0	2.75683e-05	0	Unknown
OTU_1918	4.13525e-05	0	0	0	0	0	0	0	0	0	0	0	0	0	0	0	0	0	Unknown
OTU_1920	0	0	0	1.37842e-05	5.51367e-05	0	0	0	0	0	0	0	0	0	0	0	0	0	k__Bacteria;p__Desulfobacterota;c__Desulfobacteria;o__Desulfatiglandales;f__Desulfatiglandaceae;g__Desulfatiglans;s__
OTU_1924	0	0	0	0	0	0	0	0	1.37842e-05	1.37842e-05	4.13525e-05	0	0	0	0	0	0	0	k__Bacteria;p__Calditrichota;c__Calditrichia;o__Calditrichales;f__Calditrichaceae;g__unidentified_Calditrichaceae;s__saltmarsh_clone_LCP-26
OTU_1925	2.75683e-05	0	0	0	1.37842e-05	4.13525e-05	0	0	0	0	0	0	0	0	0	0	1.37842e-05	0	k__Bacteria;p__Acidobacteriota;c__Vicinamibacteria;o__Subgroup_17;f__;g__;s__
OTU_1926	0	0	0	0	2.75683e-05	0	0	0	0	0	0	0	0	0	0	0	0	0	k__Bacteria;p__Desulfobacterota;c__Syntrophorhabdia;o__Syntrophorhabdales;f__Syntrophorhabdaceae;g__Syntrophorhabdus;s__
OTU_1931	0	0	0	2.75683e-05	0	0	0	0	0	0	0	0	0	0	0	0	0	0	k__Bacteria;p__Bacteroidota;c__Bacteroidia;o__Sphingobacteriales;f__Lentimicrobiaceae;g__;s__
OTU_1933	0	0	0	0	0	0	0	0	0	0	0	0	0	2.75683e-05	0	0	0	0	k__Bacteria;p__unidentified_Bacteria;c__Saccharimonadia;o__Saccharimonadales
OTU_1934	4.13525e-05	0	0	0	0	0	0	0	0	0	0	0	0	0	0	0	0	0	k__Bacteria;p__unidentified_Bacteria;c__Alphaproteobacteria;o__;f__;g__;s__
OTU_1935	0	0	0	0	0	4.13525e-05	0	0	0	0	0	0	0	0	0	0	0	0	k__Bacteria;p__Chloroflexi;c__Dehalococcoidia;o__RBG-13-46-9;f__;g__;s__
OTU_1936	0	0	0	2.75683e-05	0	0	0	2.75683e-05	0	0	0	0	0	0	0	1.37842e-05	0	0	k__Bacteria;p__Acidobacteriota;c__Acidobacteriae;o__Solibacterales;f__Solibacteraceae;g__Candidatus_Solibacter;s__
OTU_1937	0	0	0	0	0	0	0	5.51367e-05	0	0	0	0	0	0	0	0	0	0	k__Bacteria;p__unidentified_Bacteria;c__Alphaproteobacteria;o__Holosporales;f__Holosporaceae;g__;s__
OTU_1938	0	0	0	4.13525e-05	0	0	0	0	0	0	0	0	0	0	0	0	0	0	k__Bacteria;p__Proteobacteria;c__Gammaproteobacteria;o__Legionellales;f__Legionellaceae;g__Legionella;s__
OTU_1940	0	0	0	0	0	0	0	0	0	0	0	0	1.37842e-05	0	0	0	0	0	k__Bacteria;p__unidentified_Bacteria;c__Symbiobacteriia;o__Symbiobacteriales;f__Symbiobacteraceae
OTU_1941	1.37842e-05	0	0	1.37842e-05	0	0	0	0	0	0	0	0	0	0	0	0	0	0	k__Bacteria;p__Nitrospirota;c__Nitrospira;o__Nitrospirales;f__Nitrospiraceae;g__unidentified_Nitrospiraceae;s__Nitrospira_sp
OTU_1942	0	0	0	1.37842e-05	0	0	0	0	0	0	0	0	0	0	0	0	0	0	k__Bacteria;p__Firmicutes;c__Clostridia;o__Oscillospirales;f__Ruminococcaceae;g__Anaerotruncus;s__
OTU_1943	0	0	0	8.2705e-05	0	0	0	0	0	0	0	0	0	0	0	0	0	0	k__Bacteria;p__Firmicutes;c__Clostridia;o__Lachnospirales;f__Lachnospiraceae
OTU_1944	0	0	0	0	4.13525e-05	0	0	0	0	0	0	0	0	0	0	0	0	0	k__Bacteria;p__Proteobacteria;c__Gammaproteobacteria;o__Steroidobacterales;f__Steroidobacteraceae;g__Steroidobacter;s__
OTU_1946	0	0	0	0	0	5.51367e-05	0	0	0	0	0	0	0	0	0	0	0	0	k__Bacteria
OTU_1947	0	0	0	0	0	0	0	0	4.13525e-05	0	0	0	0	0	0	0	0	0	k__Bacteria;p__unidentified_Bacteria;c__Saccharimonadia;o__Saccharimonadales;f__;g__;s__
OTU_1948	0	0	0	0	0	0	0	4.13525e-05	0	0	0	0	0	0	0	0	0	0	k__Bacteria;p__Planctomycetes;c__unidentified_Planctomycetes;o__Pirellulales;f__Pirellulaceae;g__Pir4_lineage
OTU_1949	0	0	0	4.13525e-05	0	0	0	0	0	0	0	0	0	0	0	0	0	0	k__Bacteria;p__Firmicutes;c__Bacilli;o__Erysipelotrichales;f__Erysipelatoclostridiaceae;g__Erysipelatoclostridium
OTU_1950	0	0	0	0	0	0	0	0	0	0	0	0	0	0	0	0	0	0	k__Bacteria
OTU_1951	0	0	0	0	0	5.51367e-05	0	0	0	0	0	0	0	0	0	0	0	0	k__Bacteria
OTU_1952	0	0	0	0	0	0	0	2.75683e-05	0	0	0	0	0	4.13525e-05	0	0	0	0	k__Bacteria;p__Actinobacteriota;c__Acidimicrobiia;o__Microtrichales;f__Microtrichaceae;g__Sva0996_marine_group;s__
OTU_1954	0	0	0	0	0	0	0	0	0	0	0	0	0	0	0	1.37842e-05	0	0	k__Bacteria
OTU_1955	0	0	0	0	0	0	0	0	0	0	0	4.13525e-05	0	0	0	0	0	0	Unknown
OTU_1958	0	0	4.13525e-05	0	0	0	0	0	0	0	0	0	0	0	0	0	0	0	k__Bacteria;p__Acidobacteriota;c__Acidobacteriae;o__unidentified_Acidobacteriae;f__unidentified_Acidobacteriae;g__Paludibaculum;s__
OTU_1959	0	0	0	0	0	0	0	0	0	0	0	1.37842e-05	0	0	0	0	0	0	Unknown
OTU_1960	0	0	0	0	0	0	0	0	0	0	4.13525e-05	0	0	0	0	0	0	0	k__Bacteria;p__Chloroflexi;c__Chloroflexia;o__Thermomicrobiales;f__JG30-KF-CM45;g__;s__
OTU_1961	0	0	0	0	0	0	0	0	0	0	0	0	0	0	4.13525e-05	0	0	0	k__Bacteria;p__Acidobacteriota;c__Subgroup_22;o__;f__;g__;s__
OTU_1962	0	0	0	0	0	0	0	0	0	0	0	4.13525e-05	0	0	0	0	0	0	Unknown
OTU_1964	0	0	0	0	0	5.51367e-05	0	0	0	0	0	0	0	0	0	0	0	0	k__Bacteria;p__unidentified_Bacteria;c__Clostridia;o__Oscillospirales;f__Ruminococcaceae;g__;s__
OTU_1965	0	0	0	0	0	0	0	0	1.37842e-05	0	0	0	0	0	0	0	0	0	Unknown
OTU_1966	0	0	0	0	0	0	0	0	0	2.75683e-05	4.13525e-05	0	0	0	0	0	0	0	k__Bacteria;p__unidentified_Bacteria;c__Clostridia;o__Christensenellales;f__Christensenellaceae;g__;s__
OTU_1968	0	0	0	0	0	0	0	0	0	0	0	0	1.37842e-05	0	0	0	0	0	k__Bacteria;p__unidentified_Bacteria;c__Oligoflexia;o__Oligoflexales;f__Oligoflexaceae;g__;s__
OTU_1970	0	0	0	0	0	0	0	0	0	0	0	0	0	0	0	0	0	0	k__Bacteria;p__NB1-j;c__;o__;f__;g__;s__
OTU_1975	0	0	0	0	0	0	0	0	0	0	0	0	0	0	0	0	0	0	k__Bacteria;p__Acidobacteriota;c__Acidobacteriae;o__PAUC26f;f__;g__;s__
OTU_1976	0.00195735	0.00155761	0.00151626	0.000441093	0.000620288	0.000358388	0.00108895	0.00143355	0.00132328	0.00392849	0.000964892	0.00181951	0.00137842	0.00135085	0.00164032	0.0013095	0.00135085	0.00111652	k__Bacteria;p__Proteobacteria;c__Gammaproteobacteria;o__Pseudomonadales;f__Pseudomonadaceae;g__Pseudomonas
OTU_1978	0	0	0	0	0	0	0	0	0	0	0	4.13525e-05	0	0	0	0	0	0	Unknown
OTU_1979	0	0	0	0	0	1.37842e-05	0	0	0	0	0	0	0	0	0	0	0	0	k__Bacteria
OTU_1980	0	0	0	0	0	0	0	0	0	0	0	0	0	2.75683e-05	0	0	0	0	k__Bacteria;p__unidentified_Bacteria;c__Bacilli;o__Erysipelotrichales;f__Erysipelotrichaceae;g__;s__
OTU_1981	0	0	0	0	0	0	0	0	0	0	0	0	0	0	0	0	0	0	k__Bacteria;p__Acidobacteriota;c__Blastocatellia;o__11-24
OTU_1985	0	0	0	0	0	0	0	0	0	0	0	1.37842e-05	0	0	0	0	0	0	Unknown
OTU_1986	0	0	0	0	0	0	0	0	0	0	0	1.37842e-05	0	0	0	0	0	0	k__Bacteria
OTU_1987	0	0	0	0	0	0	0	0	0	0	0	0	0	0	0	0	0	0	k__Bacteria;p__Firmicutes;c__Bacilli;o__Erysipelotrichales;f__Erysipelotrichaceae;g__[Clostridium]_innocuum_group;s__
OTU_1988	0	0	0	0	0	0	0	0	0	0	0	2.75683e-05	0	0	0	0	0	0	Unknown
OTU_1990	0	0	0	0	0	0	0	0	0	0	0	0	0	0	0	0	0	5.51367e-05	k__Bacteria;p__Myxococcota;c__Polyangia;o__Haliangiales;f__Haliangiaceae;g__Haliangium;s__
OTU_1993	0	0	0	0	4.13525e-05	0	0	0	0	0	0	0	0	0	0	0	0	0	k__Bacteria;p__Desulfobacterota;c__Syntrophia;o__Syntrophales;f__Smithellaceae;g__Smithella;s__
OTU_1995	0	0	0	0	2.75683e-05	0	0	0	0	0	0	0	0	0	0	0	0	0	k__Bacteria
OTU_1999	0	0	0	0	0	0	0	0	0	0	0	5.51367e-05	0	0	0	0	0	0	Unknown
OTU_2000	0	0	0	1.37842e-05	0	0	0	0	0	0	0	0	0	0	0	0	0	0	k__Bacteria;p__Firmicutes;c__Clostridia;o__Peptostreptococcales-Tissierellales;f__Anaerovoracaceae
OTU_2002	0	0	0	0	1.37842e-05	0	0	0	0	0	0	0	0	0	0	0	0	0	k__Bacteria;p__Zixibacteria;c__;o__;f__;g__;s__
OTU_2004	0	0	0	0	5.51367e-05	5.51367e-05	0	0	0	0	0	0	0	0	0	0	0	0	k__Bacteria;p__Desulfobacterota;c__Desulfobaccia;o__Desulfobaccales;f__Desulfobaccaceae;g__Desulfobacca;s__
OTU_2007	0	0	0	1.37842e-05	0	0	0	0	0	0	0	0	0	0	0	0	0	0	k__Bacteria
OTU_2010	0	0	0	0	0	0	0	4.13525e-05	0	0	0	0	0	0	0	0	0	0	k__Bacteria;p__Bacteroidota;c__Bacteroidia;o__Sphingobacteriales;f__Lentimicrobiaceae;g__;s__
OTU_2013	0	0	0	4.13525e-05	0	0	0	0	0	0	0	0	0	0	0	0	0	0	k__Bacteria;p__unidentified_Bacteria;c__Alphaproteobacteria;o__Micropepsales;f__Micropepsaceae;g__;s__
OTU_2015	0	0	0	0	0	4.13525e-05	0	0	0	0	0	0	0	0	0	0	0	0	Unknown
OTU_2016	0	0	0	0	0	0	0	0	0	0	1.37842e-05	0	0	0	0	0	0	0	k__Bacteria;p__Proteobacteria;c__Gammaproteobacteria;o__Burkholderiales;f__Rhodocyclaceae;g__Sulfuritalea;s__
OTU_2017	0	0	0	0	0	2.75683e-05	0	0	0	0	0	0	0	0	0	0	0	0	Unknown
OTU_2018	0	0	0	0	0	0	0	0	0	1.37842e-05	0	0	0	0	4.13525e-05	0	0	0	k__Bacteria;p__unidentified_Bacteria;c__Polyangia;o__Polyangiales;f__Sandaracinaceae;g__;s__
OTU_2019	0	0	0	0	0	5.51367e-05	0	0	0	0	0	0	0	0	0	0	0	0	k__Bacteria;p__Bacteroidota;c__Bacteroidia;o__Bacteroidales;f__Prevotellaceae;g__Prevotellaceae_UCG-001;s__
OTU_2020	0	1.37842e-05	0	0	0	0	0	0	0	1.37842e-05	0	0	2.75683e-05	0	0	0	0	0	k__Bacteria;p__Zixibacteria;c__;o__;f__;g__;s__
OTU_2022	0	0	0	0	0	0	0	0	0	0	0	4.13525e-05	0	0	0	0	0	0	Unknown
OTU_2024	0	0	0	0	0	0	0	0	0	1.37842e-05	2.75683e-05	0	0	0	0	0	0	0	k__Bacteria;p__Chloroflexi;c__Anaerolineae;o__Anaerolineales;f__Anaerolineaceae
OTU_2025	0	0	0	0	0	1.37842e-05	0	0	0	0	0	0	0	0	0	0	0	0	k__Bacteria;p__Verrucomicrobiota;c__Omnitrophia;o__Omnitrophales;f__Omnitrophaceae;g__Candidatus_Omnitrophus;s__
OTU_2029	1.37842e-05	0	0	0	0	0	0	0	0	0	0	0	0	0	0	0	0	0	Unknown
OTU_2031	5.51367e-05	0	0	0	0	0	0	0	0	0	0	0	0	0	0	0	0	0	k__Bacteria;p__Chloroflexi;c__Anaerolineae;o__Anaerolineales;f__Anaerolineaceae;g__Pelolinea;s__
OTU_2032	0	0	0	0	0	0	0	0	0	0	0	5.51367e-05	0	0	0	0	0	0	Unknown
OTU_2033	0	0	0	0	0	0	0	0	0	0	0	0	0	0	0	0	0	0	Unknown
OTU_2034	0	0	0	0	0	0	0	0	0	0	0	4.13525e-05	0	0	0	0	0	0	Unknown
OTU_2035	1.37842e-05	0	0	0	5.51367e-05	0	5.51367e-05	0	0	0	0	0	0	0	0	0	0	0	k__Bacteria
OTU_2036	0	0	0	0	0	0	0	0	0	0	0	5.51367e-05	0	0	0	0	0	0	Unknown
OTU_2037	0	0	0	0	0	0	0	0	0	0	0	4.13525e-05	0	0	0	0	0	0	Unknown
OTU_2038	0	2.75683e-05	0	0	0	0	0	0	0	0	2.75683e-05	0	0	0	0	0	0	0	k__Bacteria;p__Proteobacteria;c__Gammaproteobacteria;o__Pseudomonadales;f__Halieaceae
OTU_2039	0	0	0	0	0	0	0	0	0	0	0	1.37842e-05	0	0	0	0	0	0	Unknown
OTU_2042	0	0	0	0	0	0	0	0	0	0	0	2.75683e-05	0	0	0	0	0	0	Unknown
OTU_2044	0	0	0	0	0	0	0	0	0	0	1.37842e-05	0	0	0	0	0	0	0	k__Bacteria;p__Acidobacteriota;c__Subgroup_26;o__;f__;g__;s__
OTU_2049	0	0	0	0	0	0	0	0	0	0	0	0	6.89208e-05	0	0	0	0	0	k__Bacteria;p__Proteobacteria;c__Gammaproteobacteria;o__Xanthomonadales;f__Rhodanobacteraceae;g__Dyella
OTU_2050	0	0	0	0	0	0	0	0	0	0	0	0	0	0	0	0	0	0	k__Bacteria;p__Acidobacteriota;c__Acidobacteriae;o__Bryobacterales;f__Bryobacteraceae;g__Bryobacter;s__
OTU_2053	0	0	0	0	0	0	0	0	0	1.37842e-05	0	0	0	0	0	0	0	0	Unknown
OTU_2054	2.75683e-05	0	0	0	0	0	0	0	0	0	5.51367e-05	0	0	0	0	0	0	0	k__Bacteria;p__Acidobacteriota;c__Thermoanaerobaculia;o__Thermoanaerobaculales;f__Thermoanaerobaculaceae;g__Subgroup_10;s__
OTU_2055	0	0	0	0	0	0	0	0	0	0	0	0	0	0	0	0	0	0	Unknown
OTU_2056	0	0	0	0	0	0	0	0	0	0	0	4.13525e-05	0	0	0	0	0	0	Unknown
OTU_2057	0	0	0	0	0	0	0	0	0	0	0	1.37842e-05	0	0	0	0	0	0	Unknown
OTU_2063	0	0	0	0	0	0	0	0	0	0	0	1.37842e-05	0	0	0	0	0	0	k__Bacteria;p__Actinobacteriota;c__Coriobacteriia;o__Coriobacteriales;f__Eggerthellaceae;g__Enterorhabdus;s__
OTU_2068	1.37842e-05	0	0	0	0	0	0	0	0	0	0	0	0	0	0	0	0	0	k__Bacteria;p__Chloroflexi;c__Chloroflexia;o__Kallotenuales;f__AKIW781;g__;s__
OTU_2072	6.89208e-05	0	0	4.13525e-05	0	2.75683e-05	0	0	0	0	0	0	0	0	0	0	0	0	k__Bacteria;p__Proteobacteria;c__Gammaproteobacteria;o__Burkholderiales;f__Nitrosomonadaceae;g__MND1;s__
OTU_2074	0	0	0	0	0	0	0	0	0	4.13525e-05	0	0	0	0	0	0	0	0	k__Bacteria;p__Desulfobacterota;c__Desulfuromonadia;o__Desulfuromonadales
OTU_2082	0	0	0	0	0	0	0	0	0	0	0	5.51367e-05	0	0	0	0	0	0	Unknown
OTU_2084	0	0	0	0	0	0	0	1.37842e-05	0	0	0	0	0	0	0	0	0	0	k__Bacteria;p__unidentified_Bacteria;c__Saccharimonadia;o__Saccharimonadales;f__Saccharimonadaceae;g__TM7a;s__
OTU_2087	0	0	0	0	0	0	0	0	1.37842e-05	0	0	0	0	0	0	0	0	0	Unknown
OTU_2088	0	0	0	0	5.51367e-05	0	0	0	0	0	0	0	0	0	0	0	0	0	k__Bacteria;p__Desulfobacterota;c__Desulfomonilia;o__Desulfomonilales;f__Desulfomonilaceae;g__Desulfomonile;s__
OTU_2091	0	0	0	0	0	0	0	0	0	0	0	5.51367e-05	0	0	0	0	0	0	k__Bacteria
OTU_2092	0	0	0	4.13525e-05	0	0	0	0	0	0	0	0	0	0	0	0	0	0	k__Bacteria;p__Chloroflexi;c__Dehalococcoidia;o__661239;f__;g__;s__
OTU_2093	0	0	0	0	0	0	0	0	0	0	0	0	0	0	0	0	0	0	k__Bacteria;p__Proteobacteria;c__Gammaproteobacteria;o__Burkholderiales;f__Burkholderiaceae;g__Ralstonia
OTU_2103	0	0	0	0	0	0	0	0	0	5.51367e-05	0	0	0	0	0	0	0	0	k__Bacteria;p__GAL15;c__;o__;f__;g__;s__
OTU_2104	0	0	0	1.37842e-05	0	0	0	0	0	0	0	0	0	0	0	0	0	0	k__Bacteria;p__Bacteroidota;c__Bacteroidia;o__Bacteroidales
OTU_2105	4.13525e-05	0	0	0	0	0	0	0	0	0	0	0	0	0	0	0	0	0	k__Bacteria;p__Acidobacteriota;c__Blastocatellia;o__11-24;f__;g__;s__
OTU_2106	0	0	0	4.13525e-05	0	0	0	0	0	0	0	0	0	0	0	0	0	0	k__Bacteria;p__Desulfobacterota;c__Syntrophobacteria;o__Syntrophobacterales;f__Syntrophobacteraceae
OTU_2107	0	0	0	8.2705e-05	0	1.37842e-05	0	0	0	0	0	0	0	0	0	0	0	0	k__Bacteria;p__Bacteroidota;c__Bacteroidia;o__Bacteroidales
OTU_2119	0	0	0	0	0	0	0	2.75683e-05	0	1.37842e-05	0	0	0	0	0	0	0	0	k__Bacteria;p__unidentified_Bacteria;c__Vicinamibacteria;o__Vicinamibacterales;f__;g__;s__
OTU_2124	0	0	0	0	5.51367e-05	0	0	0	0	0	0	0	0	0	0	0	0	0	k__Bacteria;p__Actinobacteria;c__unidentified_Actinobacteria;o__Frankiales;f__Geodermatophilaceae;g__Blastococcus;s__
OTU_2128	0	0	0	0	0	0	0	0	0	0	0	4.13525e-05	0	0	0	0	0	0	Unknown
OTU_2132	0	0	0	0	0	0	0	0	1.37842e-05	0	0	0	0	0	0	0	0	0	Unknown
OTU_2134	0	0	0	0	0	0	0	0	0	0	0	0	0	0	0	0	8.2705e-05	0	k__Bacteria;p__Proteobacteria;c__Gammaproteobacteria;o__Enterobacterales;f__Morganellaceae;g__Morganella;s__Morganella_morganii
OTU_2137	0	0	0	0	0	0	0	0	1.37842e-05	0	0	0	0	0	0	0	0	0	Unknown
OTU_2138	0	0	0	0	0	0	0	0	0	4.13525e-05	0	0	0	0	0	0	0	0	Unknown
OTU_2141	0	0	0	1.37842e-05	5.51367e-05	1.37842e-05	0	0	0	0	0	0	0	0	0	0	0	0	k__Bacteria;p__Proteobacteria;c__Gammaproteobacteria;o__Burkholderiales;f__Gallionellaceae;g__Candidatus_Nitrotoga;s__
OTU_2144	0	0	0	0	0	0	1.37842e-05	4.13525e-05	0	0	0	0	0	0	0	0	0	0	k__Bacteria;p__unidentified_Bacteria;c__Anaerolineae;o__Ardenticatenales;f__;g__;s__
OTU_2149	0	0	0	0	0	0	0	0	1.37842e-05	0	0	0	0	0	0	0	0	4.13525e-05	k__Bacteria;p__Actinobacteria;c__unidentified_Actinobacteria;o__Propionibacteriales;f__Nocardioidaceae;g__Aeromicrobium;s__
OTU_2153	0	0	0	1.37842e-05	0	0	0	0	0	0	0	0	0	0	0	0	0	0	k__Bacteria;p__Verrucomicrobiota;c__Kiritimatiellae;o__WCHB1-41;f__;g__;s__
OTU_2154	0	0	0	0	0	0	0	0	1.37842e-05	0	0	0	0	0	0	0	0	0	Unknown
OTU_2155	0	4.13525e-05	0	0	0	0	0	0	0	0	0	0	0	0	0	0	0	0	k__Bacteria;p__Firmicutes;c__Clostridia;o__Oscillospirales;f__Oscillospiraceae;g__UCG-002;s__
OTU_2156	0	0	0	2.75683e-05	1.37842e-05	2.75683e-05	0	0	0	0	0	0	0	0	0	0	0	0	k__Bacteria;p__Desulfobacterota;c__Desulfobacteria;o__Desulfobacterales;f__Desulfosarcinaceae;g__Desulfatirhabdium;s__
OTU_2158	0	0	0	4.13525e-05	0	0	0	0	0	0	0	0	0	0	0	0	0	0	k__Bacteria;p__Proteobacteria;c__Gammaproteobacteria;o__Burkholderiales;f__Nitrosomonadaceae;g__MND1;s__
OTU_2161	0	0	0	2.75683e-05	0	0	0	0	0	0	0	0	0	0	0	0	0	0	k__Bacteria;p__Zixibacteria;c__;o__;f__;g__;s__
OTU_2162	0	0	0	2.75683e-05	0	1.37842e-05	0	0	0	0	0	0	0	0	0	0	0	0	k__Bacteria;p__Firmicutes;c__Clostridia;o__Clostridia_UCG-014;f__;g__;s__
OTU_2163	0	0	0	4.13525e-05	0	0	0	0	0	0	0	0	0	0	0	0	0	0	k__Bacteria;p__Kryptonia;c__unidentified_Kryptonia;o__Kryptoniales;f__BSV26;g__;s__
OTU_2164	0	0	0	0	0	2.75683e-05	0	0	0	0	0	0	0	0	0	0	0	0	k__Bacteria;p__Acidobacteriota;c__Acidobacteriae;o__Acidobacteriales;f__Koribacteraceae;g__Candidatus_Koribacter;s__
OTU_2166	0	0	0	1.37842e-05	2.75683e-05	0	0	0	0	0	0	0	0	0	0	0	0	0	k__Bacteria;p__Spirochaetota;c__Spirochaetia;o__Spirochaetales;f__Spirochaetaceae;g__Spirochaeta
OTU_2167	0	0	0	4.13525e-05	0	0	0	0	0	0	0	0	0	0	0	0	0	0	k__Bacteria;p__Firmicutes;c__Clostridia;o__Christensenellales;f__Christensenellaceae;g__Christensenellaceae_R-7_group;s__bacterium_YE57
OTU_2168	0	0	0	0	0	5.51367e-05	0	0	0	0	0	0	0	0	0	0	0	0	k__Bacteria;p__Firmicutes;c__Clostridia;o__Clostridia_vadinBB60_group;f__;g__;s__
OTU_2169	0	0	0	1.37842e-05	0	0	0	0	0	0	0	0	0	0	0	0	0	0	k__Bacteria;p__Kryptonia;c__unidentified_Kryptonia;o__Kryptoniales;f__BSV26
OTU_2171	0	4.13525e-05	0	0	0	0	0	0	0	0	0	0	0	0	0	0	0	0	k__Bacteria;p__Gracilibacteria;c__unidentified_Gracilibacteria;o__Absconditabacteriales_(SR1)
OTU_2173	0	0	0	0	0	0	0	0	1.37842e-05	0	0	0	0	0	0	2.75683e-05	0	0	k__Bacteria;p__Proteobacteria;c__Gammaproteobacteria;o__Burkholderiales;f__SC-I-84;g__;s__
OTU_2175	0	0	0	0	0	0	0	0	0	0	0	0	0	0	0	1.37842e-05	0	0	k__Bacteria;p__Proteobacteria;c__Gammaproteobacteria;o__Competibacterales;f__Competibacteraceae;g__Candidatus_Competibacter;s__
OTU_2177	0	0	0	0	4.13525e-05	0	0	0	0	0	0	0	0	0	0	0	0	0	k__Bacteria;p__Acidobacteriota;c__Subgroup_22;o__;f__;g__;s__
OTU_2179	0	0	0	0	0	0	0	0	0	0	0	0	0	0	0	0	0	0	k__Bacteria;p__Calditrichota;c__Calditrichia;o__Calditrichales;f__Calditrichaceae;g__;s__
OTU_2181	0	0	0	0	0	5.51367e-05	0	0	0	0	0	0	0	0	0	0	0	0	k__Bacteria;p__Myxococcota;c__Myxococcia;o__Myxococcales;f__Myxococcaceae;g__P3OB-42;s__
OTU_2182	0	0	0	0	0	0	0	0	0	0	0	2.75683e-05	0	0	0	0	0	0	Unknown
OTU_2183	0	0	0	0	4.13525e-05	0	0	0	0	0	0	0	0	0	0	0	0	0	k__Bacteria;p__Gracilibacteria;c__;o__;f__;g__;s__
OTU_2184	0	0	0	0	0	0	0	0	0	0	0	0	0	0	0	0	0	0	k__Bacteria;p__Proteobacteria;c__Gammaproteobacteria;o__Methylococcales;f__Methylomonadaceae
OTU_2186	0	0	0	0	0	0	0	0	0	0	0	0	0	0	0	0	0	0	k__Bacteria;p__Verrucomicrobiota;c__Lentisphaeria;o__Oligosphaerales;f__Lenti-02;g__;s__
OTU_2188	0	0	0	0	0	0	0	0	0	0	0	0	4.13525e-05	0	0	0	0	0	k__Bacteria;p__Firmicutes;c__Clostridia;o__Lachnospirales;f__Lachnospiraceae;g__Lachnospiraceae_UCG-006
OTU_2189	0	0	0	0	0	0	0	0	0	4.13525e-05	0	0	2.75683e-05	1.37842e-05	0	0	0	0	k__Bacteria;p__Acidobacteriota;c__Vicinamibacteria;o__Vicinamibacterales;f__Vicinamibacteraceae;g__;s__
OTU_2192	0	0	0	4.13525e-05	0	0	0	0	0	0	0	0	0	0	0	0	0	0	Unknown
OTU_2193	0	0	0	0	0	0	0	0	0	0	1.37842e-05	0	0	0	0	0	0	0	k__Bacteria;p__Desulfobacterota;c__Desulfovibrionia;o__Desulfovibrionales;f__Desulfovibrionaceae;g__Desulfovibrio;s__Desulfovibrio_putealis
OTU_2195	0	1.37842e-05	0	0	0	0	0	0	0	0	0	0	0	0	0	0	0	0	k__Bacteria
OTU_2196	2.75683e-05	0	0	0	0	0	0	0	0	0	0	0	0	0	0	0	0	0	k__Bacteria;p__Bacteroidota;c__Bacteroidia;o__Bacteroidales;f__Muribaculaceae;g__Muribaculum;s__
OTU_2197	0	0	0	0	0	0	0	0	0	4.13525e-05	0	0	0	0	0	0	0	0	k__Bacteria;p__Chloroflexi;c__Anaerolineae;o__SBR1031;f__;g__;s__
OTU_2199	0	0	0	0	0	0	0	0	0	0	0	4.13525e-05	0	0	0	0	0	0	Unknown
OTU_2200	0	0	0	0	1.37842e-05	0	0	4.13525e-05	0	0	0	0	0	0	0	0	0	0	k__Bacteria;p__Proteobacteria;c__Gammaproteobacteria;o__Burkholderiales;f__Rhodocyclaceae;g__Propionivibrio;s__
OTU_2202	4.13525e-05	0	0	0	0	0	4.13525e-05	0	0	0	0	0	0	0	0	0	0	0	k__Bacteria;p__Firmicutes;c__Clostridia;o__Peptostreptococcales-Tissierellales;f__Acidaminobacteraceae;g__Acidaminobacter;s__
OTU_2203	0	0	0	0	0	0	0	0	0	1.37842e-05	0	0	0	0	0	0	0	0	Unknown
OTU_2204	0	0	0	0	0	1.37842e-05	0	0	0	0	0	0	0	0	0	0	0	0	k__Bacteria
OTU_2205	0	0	0	0.000124058	0	0	0	0	0	0	0	0	0	0	0	0	0	0	k__Bacteria;p__Firmicutes;c__Bacilli;o__Erysipelotrichales;f__Erysipelotrichaceae;g__Faecalicoccus;s__Faecalicoccus_pleomorphus
OTU_2206	0	0	0	0	0	0	0	0	0	0	0	1.37842e-05	0	0	0	0	0	0	Unknown
OTU_2207	0	0	0	0	0	0	0	0	0	0	0	2.75683e-05	0	0	0	0	0	0	Unknown
OTU_2208	2.75683e-05	0	0	0	0	0	0	0	0	0	0	0	0	0	0	0	0	0	k__Bacteria;p__Acidobacteriota;c__Subgroup_26;o__;f__;g__;s__
OTU_2209	0	0	0	0	0	0	0	0	0	1.37842e-05	0	0	0	0	0	0	0	0	Unknown
OTU_2210	0	0	0	0	6.89208e-05	0	0	0	0	0	0	0	0	0	0	0	0	0	k__Bacteria;p__Chloroflexi;c__Dehalococcoidia;o__GIF3;f__;g__;s__
OTU_2211	0	0	0	0	0	0	0	0	0	0	0	1.37842e-05	0	0	0	0	0	0	Unknown
OTU_2212	0	0	0	0	0	0	0	0	0	0	0	0	0	0	4.13525e-05	0	0	0	k__Bacteria;p__Proteobacteria;c__Gammaproteobacteria;o__SZB50;f__;g__;s__
OTU_2213	0	0	0	0	0	0	0	0	0	0	0	1.37842e-05	0	0	0	0	0	0	Unknown
OTU_2214	0	0	0	0	0	0	0	0	0	0	0	1.37842e-05	0	0	0	0	0	0	Unknown
OTU_2215	0	0	0	0	0	0	0	0	0	0	0	2.75683e-05	0	0	0	0	0	0	Unknown
OTU_2217	0	0	0	0	0	0	0	0	0	0	0	1.37842e-05	0	0	0	0	0	0	Unknown
OTU_2218	0	0	0	4.13525e-05	2.75683e-05	2.75683e-05	0	0	0	0	0	0	0	0	0	0	0	0	k__Bacteria;p__Desulfobacterota;c__Syntrophobacteria;o__Syntrophobacterales;f__Syntrophobacteraceae;g__Desulforhabdus;s__
OTU_2219	0	0	0	0	0	0	0	0	0	0	0	2.75683e-05	0	0	0	0	0	0	Unknown
OTU_2220	0	0	0	0	0	0	0	0	0	0	2.75683e-05	5.51367e-05	0	0	0	0	0	0	k__Bacteria;p__Proteobacteria;c__Gammaproteobacteria;o__Burkholderiales;f__Nitrosomonadaceae;g__Ellin6067;s__
OTU_2222	0	0	0	0	0	0	0	0	0	0	1.37842e-05	0	0	4.13525e-05	5.51367e-05	0	0	0	k__Bacteria;p__Proteobacteria;c__Alphaproteobacteria;o__Rhizobiales;f__A0839;g__;s__
OTU_2225	0	0	0	0	0	0	0	0	0	0	0	0	0	0	0	0	0	0	Unknown
OTU_2228	0	0	0	0	0	0	0	0	0	4.13525e-05	0	0	0	0	0	0	0	0	k__Bacteria;p__SAR324_clade(Marine_group_B);c__;o__;f__;g__;s__
OTU_2231	0	0	0	0	0	0	0	0	0	0	0	0	0	0	0	0	0	0	k__Bacteria;p__Proteobacteria;c__Alphaproteobacteria;o__Acetobacterales;f__Acetobacteraceae;g__Gluconobacter;s__Gluconobacter_frateurii
OTU_2232	1.37842e-05	0	0	0	0	0	0	1.37842e-05	0	0	0	0	0	2.75683e-05	0	0	0	0	k__Bacteria
OTU_2234	0	0	0	1.37842e-05	0	5.51367e-05	0	0	0	0	0	0	0	0	0	0	0	0	k__Bacteria
OTU_2248	0	0	0	0	0	5.51367e-05	0	0	0	0	0	0	0	0	0	0	0	0	k__Bacteria;p__Desulfobacterota;c__Syntrophia;o__Syntrophales;f__Syntrophaceae;g__Syntrophus;s__
OTU_2250	0	0	0	0	0	0	0	0	0	0	4.13525e-05	0	0	0	0	0	0	0	Unknown
OTU_2252	0	0	0	0	0	0	0	0	0	0	0	1.37842e-05	0	0	0	0	0	0	Unknown
OTU_2253	0	0	0	1.37842e-05	0	0	0	0	0	0	0	0	0	0	0	0	0	0	k__Bacteria;p__Desulfobacterota;c__Desulfovibrionia;o__Desulfovibrionales;f__Desulfovibrionaceae;g__Mailhella;s__Desulfovibrio_sp_Marseille-P3199
OTU_2254	0	0	0	4.13525e-05	0	0	0	0	0	0	0	0	0	0	0	0	0	0	k__Bacteria;p__Bacteroidota;c__Bacteroidia;o__Bacteroidales;f__Bacteroidaceae;g__Bacteroides
OTU_2255	0	0	0	0	0	0	0	0	0	0	0	2.75683e-05	0	0	0	0	0	0	Unknown
OTU_2256	0	0	0	0	0	0	0	0	0	0	0	5.51367e-05	0	0	0	0	0	0	Unknown
OTU_2257	0	0	0	0	0	0	0	0	0	0	0	1.37842e-05	0	0	0	0	0	0	k__Bacteria
OTU_2258	0	0	0	0	0	0	1.37842e-05	0	0	0	4.13525e-05	0	0	0	0	0	0	0	k__Bacteria;p__Desulfobacterota;c__Desulfuromonadia;o__Desulfuromonadales;f__Sva1033;g__;s__
OTU_2260	0	0	0	0	4.13525e-05	1.37842e-05	0	0	0	0	0	0	0	0	0	0	0	0	k__Archaea;p__Halobacterota;c__Methanomicrobia;o__Methanomicrobiales;f__Methanoregulaceae;g__Methanoregula;s__
OTU_2262	0	0	0	0	0	4.13525e-05	0	0	0	0	0	0	0	0	0	0	0	0	k__Bacteria;p__Acidobacteriota;c__Thermoanaerobaculia;o__Thermoanaerobaculales;f__Thermoanaerobaculaceae;g__TPD-58;s__
OTU_2263	4.13525e-05	1.37842e-05	0	4.13525e-05	0	0	4.13525e-05	5.51367e-05	4.13525e-05	0.000124058	0	0	5.51367e-05	0	0	5.51367e-05	0	2.75683e-05	k__Bacteria;p__Proteobacteria;c__Gammaproteobacteria;o__Pseudomonadales;f__Pseudomonadaceae;g__Pseudomonas;s__Pseudomonas_peli
OTU_2264	0	0	0	0	0	0	0	0	0	0	0	4.13525e-05	0	0	0	0	0	0	Unknown
OTU_2274	0	0	0	0	0	0	0	0	0	0	0	0	0	0	0	0	0	0	k__Bacteria;p__Bacteroidota;c__Bacteroidia;o__Bacteroidales;f__Bacteroidetes_vadinHA17;g__;s__
OTU_2277	0	0	0	0	0	0	0	0	0	0	0	0	0	0	0	0	0	0	Unknown
OTU_2278	0	0	0	0	0	0	0	0	0	0	0	2.75683e-05	0	0	0	0	0	0	Unknown
OTU_2279	0	0	0	0	0	0	0	0	0	0	0	1.37842e-05	0	0	0	0	0	0	Unknown
OTU_2280	0	0	0	0	0	0	0	0	0	0	0	4.13525e-05	0	0	0	0	0	0	Unknown
OTU_2282	0	0	0	0	0	0	0	0	0	0	0	0	0	0	0	0	0	0	Unknown
OTU_2283	0	0	0	0	0	0	0	0	0	0	0	0	0	0	0	0	0	0	k__Bacteria;p__Myxococcota;c__Polyangia;o__Haliangiales;f__Haliangiaceae;g__Haliangium;s__
OTU_2285	0	0	0	0	0	0	0	0	0	0	0	1.37842e-05	0	0	0	0	0	0	Unknown
OTU_2286	0	0	0	0	0	0	0	0	0	0	0	4.13525e-05	0	0	0	0	0	0	Unknown
OTU_2287	0	0	0	0	0	0	0	0	0	0	0	2.75683e-05	0	0	0	0	0	0	Unknown
OTU_2289	0	0	0	0	0	0	0	0	0	0	0	4.13525e-05	0	0	0	0	0	0	Unknown
OTU_2290	0	0	0	0	0	0	1.37842e-05	0	2.75683e-05	4.13525e-05	0	0	0	0	0	2.75683e-05	0	1.37842e-05	k__Bacteria;p__Methylomirabilota;c__Methylomirabilia;o__Rokubacteriales;f__;g__;s__
OTU_2291	0	0	0	0	0	0	0	0	0	0	0	5.51367e-05	0	0	0	0	0	0	Unknown
OTU_2292	0	0	6.89208e-05	0	0	0	0	0	1.37842e-05	0	4.13525e-05	4.13525e-05	0	5.51367e-05	4.13525e-05	0	1.37842e-05	0	k__Bacteria;p__Proteobacteria;c__Gammaproteobacteria;o__Enterobacterales;f__Aeromonadaceae;g__Aeromonas
OTU_2294	0	0	0	0	0	0	0	0	0	1.37842e-05	0	0	0	0	0	4.13525e-05	0	1.37842e-05	k__Bacteria;p__Acidobacteriota;c__Thermoanaerobaculia;o__Thermoanaerobaculales;f__Thermoanaerobaculaceae;g__Subgroup_10;s__
OTU_2296	0	0	0	0	0	0	0	0	0	2.75683e-05	0	0	0	4.13525e-05	0	0	0	0	k__Bacteria;p__unidentified_Bacteria;c__Alphaproteobacteria;o__;f__;g__;s__
OTU_2299	0	0	0	0	0	0	0	0	0	0	0	2.75683e-05	0	0	0	0	0	0	Unknown
OTU_2300	0	0	0	0	0	0	0	0	0	0	0	0	0	0	0	0	0	0	k__Bacteria;p__Desulfobacterota;c__Desulfobulbia;o__Desulfobulbales;f__Desulfocapsaceae;g__[Desulfobacterium]_catecholicum_group;s__
OTU_2301	0	0	0	1.37842e-05	0	0	0	0	0	0	0	0	0	0	0	0	0	0	k__Bacteria;p__Myxococcota
OTU_2302	0	0	0	2.75683e-05	0	0	0	0	0	0	0	0	0	0	0	0	0	0	k__Bacteria;p__unidentified_Bacteria;c__Dehalococcoidia;o__Dehalococcoidales;f__;g__;s__
OTU_2303	0	0	0	0	0	0	0	0	0	0	0	4.13525e-05	0	0	0	0	0	0	Unknown
OTU_2305	0	0	0	0	0	0	0	0	5.51367e-05	0	0	0	0	0	0	0	0	0	k__Bacteria;p__Proteobacteria;c__Gammaproteobacteria;o__Enterobacterales;f__Aeromonadaceae;g__Aeromonas
OTU_2306	0	0	0	0	0	0	0	0	0	1.37842e-05	0	0	0	0	0	0	0	0	k__Bacteria;p__Acidobacteriota;c__Holophagae;o__Subgroup_7;f__;g__;s__
OTU_2307	0	0	0	0	0	1.37842e-05	0	0	0	0	0	0	0	0	0	0	0	0	k__Bacteria;p__Proteobacteria;c__Gammaproteobacteria;o__Burkholderiales;f__SC-I-84;g__;s__
OTU_2308	0	0	0	0	0	0	0	0	0	0	0	0	0	0	0	0	4.13525e-05	0	k__Bacteria;p__Proteobacteria;c__Gammaproteobacteria
OTU_2310	0	0	0	0	0	0	0	5.51367e-05	0	0	0	0	0	0	0	0	0	0	k__Bacteria;p__Firmicutes;c__Bacilli;o__Bacillales;f__Bacillaceae
OTU_2312	2.75683e-05	0	0	0	0	0	0	0	0	0	0	0	0	0	0	0	0	0	k__Bacteria;p__MBNT15
OTU_2315	0	0	0	0	0	0	0	0	0	1.37842e-05	0	0	0	0	0	0	0	0	k__Bacteria;p__Firmicutes;c__Clostridia;o__Lachnospirales;f__Lachnospiraceae;g__Lachnospiraceae_NK3A20_group
OTU_2317	0	0	0	0	1.37842e-05	0	0	0	0	0	0	0	0	0	0	0	0	0	k__Bacteria;p__Latescibacterota;c__;o__;f__;g__;s__
OTU_2318	0	0	0	0	0	0	0	0	0	4.13525e-05	0	0	0	0	0	0	0	0	Unknown
OTU_2319	0	0	0	0	0	0	0	0	0	0	0	0	0	0	0	0	0	0	k__Bacteria;p__Zixibacteria;c__;o__;f__;g__;s__
OTU_2321	4.13525e-05	5.51367e-05	0.000110273	0	0	1.37842e-05	0	2.75683e-05	0	0	5.51367e-05	1.37842e-05	0	4.13525e-05	8.2705e-05	0	0	0	k__Bacteria;p__Proteobacteria;c__Gammaproteobacteria;o__Enterobacterales;f__Enterobacteriaceae
OTU_2324	2.75683e-05	0	2.75683e-05	0	0	0	0	0	0	4.13525e-05	4.13525e-05	0	0	0	0	0	1.37842e-05	0	k__Bacteria;p__NB1-j;c__;o__;f__;g__;s__
OTU_2327	0	0	0	0	0	0	0	0	0	5.51367e-05	0	0	0	0	0	0	0	0	k__Bacteria;p__Gracilibacteria;c__unidentified_Gracilibacteria;o__JGI_0000069-P22;f__;g__;s__
OTU_2334	0	0	0	0	0	0	0	0	0	1.37842e-05	0	0	0	0	0	0	6.89208e-05	0	k__Bacteria;p__Chloroflexi;c__Anaerolineae;o__Anaerolineales;f__Anaerolineaceae;g__UTCFX1;s__
OTU_2336	0	0	0	0	0	0	0	0	0	0	0	1.37842e-05	0	0	0	0	0	0	Unknown
OTU_2338	0	0	0	0	0	0	0	0	0	0	0	1.37842e-05	0	0	0	0	0	0	Unknown
OTU_2340	0	0	0	0	0	0	0	0	0	2.75683e-05	0	0	0	0	0	0	0	0	Unknown
OTU_2342	0	0	0	0	0	0	0	0	0	1.37842e-05	0	0	0	0	0	0	0	0	k__Bacteria
OTU_2343	0	0	0	4.13525e-05	0	0	0	0	0	0	0	0	0	0	0	0	0	0	k__Bacteria;p__Firmicutes;c__Clostridia
OTU_2345	0	0	0	0	5.51367e-05	5.51367e-05	0	0	0	0	0	0	0	0	0	0	0	0	k__Bacteria;p__Firmicutes;c__Clostridia;o__Lachnospirales;f__Lachnospiraceae;g__Sellimonas;s__Lachnoclostridium_phocaeense
OTU_2348	0	0	0	0	0	0	0	4.13525e-05	0	0	0	0	0	2.75683e-05	0	0	0	0	k__Bacteria;p__NB1-j;c__;o__;f__;g__;s__
OTU_2349	0	0	0	0	0	0	0	0	0	1.37842e-05	0	0	0	0	0	0	0	0	k__Bacteria;p__Gemmatimonadota;c__Longimicrobia;o__Longimicrobiales;f__Longimicrobiaceae;g__YC-ZSS-LKJ147;s__
OTU_2350	0	0	0	0	0	0	0	0	0	0	0	4.13525e-05	0	0	0	0	0	0	Unknown
OTU_2351	0	0	0	1.37842e-05	0	0	0	0	0	0	0	0	0	0	0	0	0	0	k__Bacteria;p__Firmicutes;c__Bacilli;o__RF39;f__;g__;s__
OTU_2353	0	0	0	4.13525e-05	0	0	0	0	0	0	0	0	0	0	0	0	0	0	k__Bacteria;p__Firmicutes;c__Clostridia;o__Oscillospirales;f__UCG-010;g__;s__
OTU_2354	0	0	0	0	4.13525e-05	0	0	0	0	0	0	0	0	0	0	0	0	0	k__Bacteria;p__Sva0485;c__;o__;f__;g__;s__
OTU_2355	0	0	0	0	0	0	0	0	0	0	0	0	0	0	0	0	0	0	k__Bacteria;p__Kryptonia;c__unidentified_Kryptonia;o__Kryptoniales;f__BSV26;g__;s__
OTU_2356	0	0	0	4.13525e-05	0	0	0	0	0	0	0	0	0	0	0	0	0	0	k__Bacteria;p__Firmicutes;c__Clostridia;o__Oscillospirales;f__[Eubacterium]_coprostanoligenes_group;g__;s__
OTU_2358	0	0	0	1.37842e-05	0	0	0	0	0	0	0	0	0	0	0	0	0	0	k__Bacteria
OTU_2360	0	0	0	0	0	0	0	2.75683e-05	0	0	0	0	0	0	0	0	0	0	k__Bacteria
OTU_2364	2.75683e-05	0	0	0	0	0	0	0	0	4.13525e-05	0	0	0	0	0	0	0	0	k__Bacteria;p__MBNT15;c__;o__;f__;g__;s__
OTU_2365	0	0	0	0	0	0	0	0	0	5.51367e-05	0	0	0	0	0	0	0	0	k__Bacteria;p__Bacteroidota;c__Bacteroidia;o__Cytophagales;f__Microscillaceae;g__Chryseolinea;s__
OTU_2366	0	0	0	0	0	0	0	0	0	0	0	0	0	0	0	0	0	0	Unknown
OTU_2367	0	0	0	0	0	0	0	0	0	0	0	0	0	0	0	0	0	0	k__Bacteria;p__Bacteroidota;c__Bacteroidia;o__Bacteroidales;f__Bacteroidaceae;g__Bacteroides
OTU_2368	0	0	0	0	0	0	0	0	0	0	5.51367e-05	0	0	0	0	0	0	0	Unknown
OTU_2371	5.51367e-05	0	0	0	0	0	0	0	0	0	0	0	0	0	0	0	0	0	k__Bacteria;p__Firmicutes;c__Clostridia;o__Monoglobales;f__Monoglobaceae;g__Monoglobus;s__
OTU_2372	0	4.13525e-05	0	0	0	0	0	0	0	0	0	0	0	0	0	0	0	0	k__Bacteria;p__unidentified_Bacteria;c__Gammaproteobacteria;o__Burkholderiales;f__Sutterellaceae;g__;s__
OTU_2373	0	0	0	0	0	0	0	0	4.13525e-05	0	0	0	0	0	0	0	0	0	Unknown
OTU_2375	0	0	0	0	0	0	0	0	4.13525e-05	0	0	0	0	0	0	0	0	0	Unknown
OTU_2379	0	0	0	4.13525e-05	0	0	0	0	0	1.37842e-05	0	0	0	0	0	0	0	0	k__Bacteria;p__Desulfobacterota;c__Desulfobacteria;o__Desulfatiglandales;f__Desulfatiglandaceae;g__Desulfatiglans;s__
OTU_2380	0	0	0	0	0	0	0	0	0	2.75683e-05	0	0	0	0	0	0	0	0	k__Bacteria;p__Proteobacteria;c__Gammaproteobacteria;o__Pseudomonadales;f__Halomonadaceae;g__Halomonas
OTU_2383	0	0	0	0	0	0	0	0	4.13525e-05	0	0	0	0	0	0	0	0	0	k__Bacteria;p__Bacteroidota;c__Bacteroidia;o__Bacteroidales;f__Prevotellaceae;g__Prevotellaceae_NK3B31_group;s__
OTU_2384	0	0	0	0	5.51367e-05	4.13525e-05	0	0	0	0	0	0	0	0	0	0	0	0	k__Bacteria;p__Latescibacteria;c__unidentified_Latescibacteria;o__Latescibacterales;f__Latescibacteraceae;g__;s__
OTU_2387	0	0	0	0	0	0	0	0	0	0	0	1.37842e-05	0	0	0	0	0	0	Unknown
OTU_2388	0	0	0	0	4.13525e-05	0	0	0	0	0	0	0	0	0	0	0	0	0	k__Bacteria;p__Chloroflexi;c__Anaerolineae;o__SBR1031;f__unidentified_SBR1031;g__unidentified_SBR1031
OTU_2394	0	0	0	0	0	0	0	0	0	5.51367e-05	0	0	0	0	0	0	0	0	k__Bacteria;p__Proteobacteria;c__Gammaproteobacteria;o__Burkholderiales;f__SC-I-84;g__;s__
OTU_2395	0	0	0	1.37842e-05	0	0	0	0	0	0	0	0	0	0	0	0	0	0	k__Bacteria;p__Firmicutes;c__Negativicutes;o__Veillonellales-Selenomonadales;f__Veillonellaceae;g__Veillonella;s__Veillonella_magna
OTU_2397	0	0	0	2.75683e-05	0	0	0	0	0	0	0	0	0	0	0	0	0	0	k__Bacteria;p__Bacteroidota;c__Bacteroidia;o__Flavobacteriales;f__Weeksellaceae
OTU_2398	0	0	0	0	2.75683e-05	0	0	0	0	0	0	0	0	0	0	0	0	0	k__Bacteria;p__Kryptonia;c__unidentified_Kryptonia;o__Kryptoniales;f__MSB-3C8;g__;s__
OTU_2399	0	0	0	4.13525e-05	0	1.37842e-05	0	0	0	0	0	0	0	0	0	0	0	0	k__Bacteria;p__Firmicutes;c__Clostridia;o__Oscillospirales;f__UCG-010;g__;s__
OTU_2400	0	0	0	0	0	0	0	0	0	1.37842e-05	0	0	0	0	0	0	0	0	k__Bacteria;p__Firmicutes;c__Clostridia;o__Lachnospirales;f__Lachnospiraceae;g__Johnsonella;s__
OTU_2402	0	0	0	6.89208e-05	0	0	0	0	0	0	0	0	0	0	0	0	0	0	k__Bacteria;p__Bacteroidota;c__Bacteroidia;o__Bacteroidales;f__Tannerellaceae;g__Parabacteroides;s__
OTU_2403	0	0	0	4.13525e-05	0	0	0	0	0	0	0	0	0	0	0	0	0	0	k__Bacteria;p__Proteobacteria;c__Gammaproteobacteria;o__Burkholderiales;f__Comamonadaceae
OTU_2404	0	0	0	0	0	0	0	0	0	0	2.75683e-05	0	0	0	4.13525e-05	0	0	0	k__Bacteria;p__Bacteroidota;c__Bacteroidia;o__Bacteroidales;f__Paludibacteraceae;g__Paludibacter;s__
OTU_2405	0	0	0	0	0	0	0	0	0	0	0	0	0	0	0	0	0	0	Unknown
OTU_2407	0	0	0	4.13525e-05	1.37842e-05	0	0	0	0	0	0	0	0	0	0	0	0	0	k__Bacteria
OTU_2411	0	0	0	0	0	0	0	0	0	0	0	0	0	0	0	0	0	0	Unknown
OTU_2414	0	0	0	0	0	0	0	0	0	0	0	0	2.75683e-05	0	0	0	1.37842e-05	0	k__Bacteria;p__Firmicutes;c__Bacilli;o__Bacillales;f__Bacillaceae;g__Anaerobacillus
OTU_2416	1.37842e-05	0	0	0	0	0	0	0	0	0	0	0	0	0	0	0	0	0	Unknown
OTU_2419	1.37842e-05	0	0	5.51367e-05	0	5.51367e-05	0	0	0	1.37842e-05	0	0	0	0	0	0	0	0	k__Bacteria;p__unidentified_Bacteria;c__Syntrophia;o__Syntrophales;f__;g__;s__
OTU_2420	0	0	0	0	0	0	0	0	0	0	0	0	0	0	0	0	0	0	Unknown
OTU_2424	0	0	0	2.75683e-05	1.37842e-05	1.37842e-05	0	0	0	0	0	0	0	0	0	0	0	0	k__Bacteria;p__TA06;c__;o__;f__;g__;s__
OTU_2426	0	0	0	0	1.37842e-05	1.37842e-05	0	0	0	0	0	0	0	0	0	0	0	0	k__Bacteria;p__Proteobacteria;c__Gammaproteobacteria;o__Burkholderiales;f__Rhodocyclaceae
OTU_2432	0	0	0	0	0	0	0	0	0	0	0	4.13525e-05	0	0	0	0	0	0	Unknown
OTU_2433	0	0	0	0	0	0	0	0	0	0	0	2.75683e-05	0	0	0	0	0	0	Unknown
OTU_2434	0	0	0	0	0	0	0	0	0	0	0	2.75683e-05	0	0	0	0	0	0	Unknown
OTU_2436	0	0	0	0	0	0	0	0	0	0	0	4.13525e-05	0	0	0	0	0	0	Unknown
OTU_2437	0	0	0	0	0	2.75683e-05	0	0	0	0	0	0	0	0	0	0	0	0	k__Bacteria
OTU_2438	0	0	0	0	0	0	1.37842e-05	0	0	0	0	0	0	0	0	0	0	0	k__Bacteria;p__Proteobacteria;c__Gammaproteobacteria;o__Burkholderiales;f__Nitrosomonadaceae;g__mle1-7;s__
OTU_2439	0	0	0	0	0	0	0	0	0	0	0	0	0	0	0	0	0	0	Unknown
OTU_2440	1.37842e-05	0	0	0	0	0	0	0	0	2.75683e-05	0	0	2.75683e-05	0	0	0	0	0	k__Bacteria;p__Bacteroidota;c__Bacteroidia;o__Chitinophagales;f__Chitinophagaceae;g__Terrimonas;s__
OTU_2442	0	0	0	0	1.37842e-05	0	0	0	0	0	0	0	0	0	0	0	0	0	k__Bacteria;p__Proteobacteria;c__Gammaproteobacteria;o__Burkholderiales;f__SC-I-84;g__;s__
OTU_2451	5.51367e-05	0.000124058	0.000578935	0.000206763	0	0	2.75683e-05	2.75683e-05	2.75683e-05	0.000151626	4.13525e-05	0	5.51367e-05	2.75683e-05	0	0	0.000110273	4.13525e-05	k__Bacteria;p__Proteobacteria;c__Gammaproteobacteria;o__Pseudomonadales;f__Moraxellaceae;g__Acinetobacter
OTU_2452	0	0	0	0	0	0	0	0	0	2.75683e-05	0	0	0	0	0	0	0	0	k__Bacteria;p__Proteobacteria;c__Gammaproteobacteria;o__Enterobacterales;f__Aeromonadaceae;g__Aeromonas
OTU_2453	0	0	0	0	0	0	0	1.37842e-05	0	0	0	0	0	0	0	0	0	0	k__Bacteria
OTU_2455	0	0	0	0	0	0	1.37842e-05	0	0	0	0	0	0	0	0	0	0	0	k__Bacteria;p__unidentified_Bacteria;c__Anaerolineae;o__Anaerolineales;f__Anaerolineaceae
OTU_2456	0	0	0	0	0	0	0	0	0	0	0	0	0	0	0	0	0	0	Unknown
OTU_2458	0	0	0	0	0	0	0	1.37842e-05	0	0	0	0	0	0	0	0	0	0	k__Bacteria;p__Firmicutes;c__Clostridia;o__Oscillospirales;f__Oscillospiraceae;g__Sporobacter;s__
OTU_2460	4.13525e-05	4.13525e-05	1.37842e-05	0	0	0	0	0	0	0	0	0	0	0	0	0	0	0	k__Bacteria;p__Actinobacteriota;c__Acidimicrobiia;o__Microtrichales;f__Ilumatobacteraceae;g__Ilumatobacter;s__
OTU_2461	5.51367e-05	0	0	0	0	0	0	0	0	0	0	0	0	0	0	0	0	0	k__Bacteria;p__Verrucomicrobiota;c__Verrucomicrobiae;o__Chthoniobacterales;f__Chthoniobacteraceae;g__Candidatus_Udaeobacter;s__Verrucomicrobia_bacterium_OR-59
OTU_2462	0	0	0	0	0	0	0	0	0	1.37842e-05	0	0	0	0	0	0	0	0	k__Bacteria;p__Desulfobacterota;c__Desulfuromonadia;o__;f__;g__;s__
OTU_2464	0	0	0	0	0	0	0	2.75683e-05	0	0	0	0	0	4.13525e-05	0	0	0	0	k__Bacteria;p__Bacteroidota;c__Ignavibacteria;o__SJA-28;f__;g__;s__
OTU_2466	1.37842e-05	0	0	0	0	0	0	0	0	0	0	0	0	0	0	0	0	0	k__Bacteria;p__Acidobacteriota;c__Vicinamibacteria;o__Vicinamibacterales;f__Vicinamibacteraceae;g__;s__
OTU_2472	0	0	0	0	0	1.37842e-05	0	0	0	0	0	0	0	0	0	0	0	0	k__Bacteria;p__Firmicutes;c__Clostridia;o__Christensenellales;f__Christensenellaceae;g__Christensenellaceae_R-7_group;s__bacterium_enrichment_culture_clone_RB7c
OTU_2473	0	0	0	5.51367e-05	2.75683e-05	0	0	0	0	0	0	0	0	0	0	0	0	0	k__Bacteria;p__Chloroflexi;c__Dehalococcoidia;o__GIF3;f__unidentified_GIF3;g__unidentified_GIF3;s__Dehalococcoidia_bacterium_SCGC_AB-540-C11
OTU_2474	0	0	0	2.75683e-05	0	0	0	0	0	0	0	0	0	0	0	0	0	0	k__Bacteria;p__Proteobacteria;c__Gammaproteobacteria;o__Legionellales;f__Legionellaceae;g__Legionella;s__
OTU_2475	0	1.37842e-05	0	0	0	0	0	0	0	2.75683e-05	0	0	0	0	0	0	6.89208e-05	0	k__Bacteria;p__unidentified_Bacteria;c__unidentified_Bacteria;o__Gemmatimonadales;f__Gemmatimonadaceae;g__;s__
OTU_2477	1.37842e-05	0	0	0	0	0	0	0	0	0	0	0	0	0	0	0	0	0	k__Bacteria;p__Firmicutes;c__Bacilli;o__Erysipelotrichales;f__Erysipelatoclostridiaceae;g__Erysipelatoclostridium;s__
OTU_2481	5.51367e-05	0	0	0	0	0	5.51367e-05	0	0	2.75683e-05	0	0	0	0	0	0	0	0	k__Bacteria;p__unidentified_Bacteria;c__Acidimicrobiia;o__Actinomarinales;f__;g__;s__
OTU_2482	0	0	0	2.75683e-05	0	0	0	0	0	0	0	0	0	0	0	0	0	0	k__Bacteria;p__Elusimicrobia;c__unidentified_Elusimicrobia
OTU_2484	0	0	0	4.13525e-05	0	5.51367e-05	0	0	0	0	0	0	0	0	0	0	0	0	k__Bacteria;p__Spirochaetota;c__Spirochaetia;o__Spirochaetales;f__Spirochaetaceae;g__Spirochaeta;s__Spirochaeta_sp
OTU_2486	0	0	0	1.37842e-05	0	0	0	0	0	0	0	0	0	0	0	0	0	0	k__Bacteria;p__Myxococcota;c__Polyangia;o__Polyangiales;f__Polyangiaceae;g__Pajaroellobacter;s__
OTU_2487	0	0	0	0	0	0	0	0	0	0	0	0	0	0	0	0	0	2.75683e-05	k__Bacteria;p__unidentified_Bacteria;c__Clostridia;o__Lachnospirales;f__Lachnospiraceae;g__;s__
OTU_2488	0	0	0	4.13525e-05	0	1.37842e-05	0	0	0	0	0	0	0	0	0	0	0	0	k__Bacteria;p__Sva0485;c__;o__;f__;g__;s__
OTU_2489	0	0	0	4.13525e-05	4.13525e-05	0	0	0	0	0	0	4.13525e-05	0	1.37842e-05	0	0	0	0	k__Bacteria;p__Proteobacteria;c__Gammaproteobacteria;o__Burkholderiales;f__Rhodocyclaceae;g__Sulfuritalea;s__
OTU_2491	0	0	0	0	0	0	5.51367e-05	0	0	0	0	0	0	0	0	0	0	0	k__Bacteria;p__Bdellovibrionota;c__Bdellovibrionia;o__Bdellovibrionales;f__Bdellovibrionaceae;g__;s__
OTU_2492	0	0	0	0	0	0	0	0	0	1.37842e-05	0	0	0	0	0	0	0	0	Unknown
OTU_2493	0	0	0	4.13525e-05	0	0	0	0	0	0	0	0	0	0	0	0	0	0	k__Bacteria;p__Bacteroidota;c__Bacteroidia;o__Bacteroidales;f__Bacteroidaceae;g__Bacteroides
OTU_2494	0	0	0	5.51367e-05	0	0	0	0	0	0	0	0	0	0	0	0	0	0	k__Bacteria;p__Kryptonia;c__unidentified_Kryptonia;o__Kryptoniales;f__BSV26
OTU_2495	0	0	0	6.89208e-05	0	0	0	0	0	0	0	0	0	0	0	0	0	0	k__Bacteria;p__Bacteroidota;c__Bacteroidia;o__Bacteroidales;f__Prevotellaceae;g__Prevotellaceae_Ga6A1_group;s__
OTU_2496	0	0	0	1.37842e-05	0	0	0	0	0	0	0	0	0	0	0	0	0	0	k__Bacteria;p__Actinobacteriota;c__Coriobacteriia;o__Coriobacteriales;f__Eggerthellaceae;g__Enterorhabdus;s__
OTU_2497	0	0	0	0.000151626	0	0	0	0	0	0	0	0	0	0	0	0	0	0	k__Bacteria
OTU_2499	0.000206763	0.000206763	0.000234331	0.000124058	0.000868403	0.000468662	0.000220547	0.000289468	0.000413525	0.000385957	0.000344604	0.00033082	0.000179194	8.2705e-05	0.000151626	0.000523798	0.000565151	0.000937323	k__Bacteria;p__Proteobacteria;c__Gammaproteobacteria;o__Enterobacterales
OTU_2502	0	0	0	1.37842e-05	2.75683e-05	5.51367e-05	0	0	0	4.13525e-05	0	0	0	0	0	0	0	0	k__Bacteria;p__unidentified_Bacteria;c__Thermoleophilia;o__Gaiellales;f__;g__;s__
OTU_2505	0	0	0	0	0	0	0	0	0	0	0	0	0	0	0	0	0	0	Unknown
OTU_2509	0	0	0	1.37842e-05	0	0	0	0	0	0	0	0	0	0	0	0	0	0	k__Bacteria;p__Desulfobacterota;c__Syntrophia;o__Syntrophales;f__Syntrophaceae;g__Syntrophus;s__
OTU_2512	0	0	0	2.75683e-05	0	0	0	0	0	0	0	0	0	0	0	0	0	0	k__Bacteria
OTU_2513	0	0	0	4.13525e-05	0	0	0	0	0	0	0	0	0	0	0	0	0	0	k__Bacteria;p__Bacteroidota;c__Bacteroidia;o__Bacteroidales;f__Rikenellaceae;g__Alistipes
OTU_2515	4.13525e-05	0	5.51367e-05	0	0	0	0	4.13525e-05	0	5.51367e-05	2.75683e-05	0	0	0	0	0	5.51367e-05	2.75683e-05	k__Bacteria;p__Proteobacteria;c__Gammaproteobacteria;o__Burkholderiales;f__Chitinibacteraceae;g__Chitinibacter;s__
OTU_2521	0	0	0	2.75683e-05	0	4.13525e-05	0	0	0	0	0	0	0	0	0	0	0	0	Unknown
OTU_2524	0	0	0	4.13525e-05	1.37842e-05	0	0	0	0	0	0	0	0	0	0	0	0	0	k__Bacteria;p__Chloroflexi;c__Anaerolineae;o__RBG-13-54-9;f__;g__;s__
OTU_2528	0	0	0	0	1.37842e-05	4.13525e-05	0	0	0	0	0	0	0	0	0	0	0	0	k__Bacteria;p__Desulfobacterota;c__Syntrophia;o__Syntrophales;f__Syntrophaceae;g__Syntrophus;s__
OTU_2529	0	0	0	0	1.37842e-05	0	0	0	0	0	0	0	0	0	0	0	0	0	k__Bacteria;p__Kryptonia;c__unidentified_Kryptonia;o__Kryptoniales;f__BSV26;g__;s__
OTU_2530	0.000124058	0.000137842	0.000261899	2.75683e-05	5.51367e-05	2.75683e-05	0.000606503	0.000358388	0.000978676	0.000234331	2.75683e-05	0.000441093	0.000399741	0.000289468	0.000427309	0.00121301	0.00195735	0.00261899	k__Bacteria;p__Proteobacteria;c__Gammaproteobacteria;o__Enterobacterales;f__Aeromonadaceae;g__Aeromonas;s__Pseudaeromonas_sharmana
OTU_2533	2.75683e-05	0	0	0	0	0	0	0	0	0	0	0	0	0	0	0	0	0	k__Bacteria;p__unidentified_Bacteria;c__Acidimicrobiia;o__Microtrichales;f__Ilumatobacteraceae;g__;s__
OTU_2535	0	0	0	0	0	0	0	0	0	0	0	0	0	0	0	0	0	0	k__Bacteria;p__unidentified_Bacteria;c__Saccharimonadia;o__Saccharimonadales;f__unidentified_Saccharimonadales;g__unidentified_Saccharimonadales;s__metal-contaminated_soil_clone_K20-12
OTU_2536	0	0	0	5.51367e-05	0	0.000151626	0	0	0	0	0	0	0	0	0	0	0	0	k__Bacteria;p__Proteobacteria;c__Gammaproteobacteria;o__Burkholderiales;f__Comamonadaceae
OTU_2538	0	0	0	0	0	0	0	0	0	0	0	4.13525e-05	0	0	0	0	0	0	Unknown
OTU_2541	0	0	0	0	0	0	0	0	0	0	0	0	0	0	0	0	0	0	k__Bacteria
OTU_2542	0	0	0	0	0	0	0	0	0	0	0	4.13525e-05	0	0	0	0	0	0	k__Bacteria
OTU_2543	0	0	0	0	0	0	0	0	0	0	0	4.13525e-05	0	0	0	0	0	0	Unknown
OTU_2544	0	0	0	0	0	0	0	0	0	0	0	2.75683e-05	0	0	0	0	0	0	Unknown
OTU_2545	0	0	0	0	0	0	0	0	0	0	0	0	0	0	0	0	0	0	Unknown
OTU_2549	0	0	0	4.13525e-05	2.75683e-05	1.37842e-05	0	0	0	0	0	0	0	0	0	0	0	0	k__Bacteria
OTU_2550	0	0	0	0	0	4.13525e-05	0	0	0	0	0	0	0	0	0	0	0	0	k__Bacteria
OTU_2551	0	0	0	0	0	0	0	0	0	0	0	4.13525e-05	0	0	0	0	0	0	Unknown
OTU_2552	0	0	0	4.13525e-05	0	0	0	0	0	0	0	0	0	0	0	0	0	0	k__Bacteria;p__Bacteroidota;c__Bacteroidia;o__Sphingobacteriales;f__Lentimicrobiaceae
OTU_2557	0	0	0	0	0	5.51367e-05	0	0	0	0	0	0	0	0	0	0	0	0	k__Archaea;p__unidentified_Archaea;c__Thermoplasmata;o__Methanomassiliicoccales;f__;g__;s__
OTU_2558	0	0	0	1.37842e-05	0	0	0	0	0	0	0	0	0	0	0	0	0	0	Unknown
OTU_2559	0	2.75683e-05	0	0	0	0	0	0	0	0	0	0	0	0	0	0	0	0	Unknown
OTU_2561	0	0	0	4.13525e-05	0	0	0	0	0	0	0	0	0	0	0	0	0	0	k__Bacteria;p__Firmicutes;c__Bacilli;o__Erysipelotrichales;f__Erysipelatoclostridiaceae
OTU_2562	0	0	0	0	0	0	0	0	0	0	0	0	0	0	1.37842e-05	0	0	1.37842e-05	k__Bacteria;p__Proteobacteria;c__Gammaproteobacteria;o__Enterobacterales;f__Aeromonadaceae;g__Aeromonas
OTU_2564	0	2.75683e-05	0	0	0	0	0	0	0	0	0	0	0	0	5.51367e-05	0	0	0	k__Bacteria;p__unidentified_Bacteria;c__Gammaproteobacteria;o__Thiohalorhabdales;f__Thiohalorhabdaceae;g__;s__
OTU_2565	0	0	0	0.000137842	0	0	0	0	0	0	0	0	0	0	0	0	0	0	k__Bacteria;p__Bacteroidota;c__Bacteroidia;o__Bacteroidales;f__Marinifilaceae;g__Butyricimonas;s__
OTU_2567	0	0	0	0	0	0	0	0	0	0	0	5.51367e-05	0	0	0	0	0	0	Unknown
OTU_2569	0	0	0	0	0	0	0	0	0	0	0	0	0	0	0	0	4.13525e-05	0	Unknown
OTU_2570	0	0	0	0	0	0	0	0	0	0	0	1.37842e-05	0	0	0	0	0	0	Unknown
OTU_2571	0	0	0	0	0	0	0	0	0	0	0	1.37842e-05	0	0	0	0	0	0	Unknown
OTU_2574	0	0	0	0	0	0	0	0	0	0	0	1.37842e-05	0	0	0	0	0	0	Unknown
OTU_2575	0	0	0	0	0	0	0	0	0	0	0	2.75683e-05	0	0	0	0	0	0	k__Bacteria
OTU_2577	0	0	0	0	0	0	0	0	1.37842e-05	0	0	0	0	0	0	0	0	0	k__Bacteria;p__unidentified_Bacteria;c__Alphaproteobacteria;o__;f__;g__;s__
OTU_2579	0	0	0	0	0	0	0	0	0	0	0	4.13525e-05	0	0	0	0	0	0	Unknown
OTU_2580	0	0	0	0	0	0	0	0	0	0	0	0	0	0	0	0	0	0	Unknown
OTU_2581	0	0	0	0	0	0	0	0	0	0	0	2.75683e-05	0	0	0	0	0	0	Unknown
OTU_2583	0	0	0	0	0	0	0	0	0	0	0	4.13525e-05	0	0	0	0	0	0	Unknown
OTU_2587	0	0	0	0	0	0	0	0	0	2.75683e-05	0	0	0	0	0	0	0	4.13525e-05	k__Bacteria;p__Proteobacteria;c__Gammaproteobacteria;o__CCM19a;f__;g__;s__
OTU_2588	0	0	0	0	0	0	0	0	0	0	0	4.13525e-05	0	0	0	0	0	0	Unknown
OTU_2590	0	0	0	0	0	0	0	0	0	0	0	2.75683e-05	0	0	0	0	0	0	Unknown
OTU_2593	0	0	0	0	0	2.75683e-05	0	0	0	0	0	0	0	0	0	0	0	0	Unknown
OTU_2594	0	0	0	0	0	0	0	0	0	0	0	0	0	0	0	0	0	0	k__Bacteria
OTU_2605	0	0	0	0	0	0	0	0	0	0	0	2.75683e-05	0	0	0	0	0	0	Unknown
OTU_2607	0	0	0	0	0	0	0	0	0	0	0	0	0	0	0	0	0	0	k__Bacteria
OTU_2608	0	0	0	0	5.51367e-05	2.75683e-05	0	0	0	0	0	0	0	0	0	0	0	0	k__Bacteria;p__Bacteroidota;c__Bacteroidia;o__Bacteroidales;f__Bacteroidaceae;g__Bacteroides;s__Bacteroides_gallinaceum
OTU_2609	0	0	0	0	0	0	4.13525e-05	0	0	0	0	0	0	0	0	0	0	0	k__Bacteria;p__Kryptonia;c__unidentified_Kryptonia;o__Kryptoniales;f__BSV26;g__;s__
OTU_2611	0	0	0	0	0	1.37842e-05	0	0	0	0	0	0	0	0	0	0	0	0	k__Bacteria
OTU_2613	0	0	0	0	0	0	0	0	0	4.13525e-05	0	0	0	0	0	0	0	0	k__Bacteria;p__Proteobacteria;c__Gammaproteobacteria;o__Burkholderiales;f__SC-I-84;g__;s__
OTU_2614	0	0	0	0	0	4.13525e-05	0	0	0	0	0	0	0	0	0	0	0	0	k__Bacteria;p__Zixibacteria;c__;o__;f__;g__;s__
OTU_2615	0	0	0	0	0	0	0	0	0	0	0	1.37842e-05	0	0	0	0	0	0	Unknown
OTU_2616	0	0	0	0	0	0	0	0	0	0	0	0	0	0	0	0	0	0	k__Bacteria
OTU_2617	0	0	0	0	0	0	0	0	0	0	0	4.13525e-05	0	0	0	0	0	0	Unknown
OTU_2618	0	0	0	0	0	0	0	0	0	0	0	4.13525e-05	0	0	0	0	0	0	Unknown
OTU_2620	0	0	0	0	0	0	0	0	0	0	0	4.13525e-05	0	0	0	0	0	0	Unknown
OTU_2621	0	0	0	0	0	0	0	0	0	0	0	4.13525e-05	0	0	0	0	0	0	Unknown
OTU_2622	0	0	0	0	0	0	0	0	0	2.75683e-05	0	0	0	0	0	0	0	0	Unknown
OTU_2623	0	0	0	0	0	0	0	0	0	0	0	4.13525e-05	0	0	0	0	0	0	Unknown
OTU_2624	0	0	0	0	0	4.13525e-05	0	0	0	0	0	0	0	0	0	0	0	0	k__Bacteria
OTU_2627	0	0	0	0	0	0	0	0	0	0	0	0	0	0	0	0	0	0	Unknown
OTU_2634	0	0	0	0	0	0	0	0	0	4.13525e-05	0	0	0	0	0	0	0	0	k__Bacteria;p__Candidatus_Kaiserbacteria;c__;o__;f__;g__;s__
OTU_2640	0	0	0	0	0	0	0	0	0	0	0	0	0	0	0	0	0	0	k__Bacteria;p__Deinococcota;c__Deinococci;o__Deinococcales;f__Deinococcaceae;g__Deinococcus
OTU_2641	4.13525e-05	0	0	0	0	0	0	0	0	0	0	0	0	0	0	0	0	0	Unknown
OTU_2642	4.13525e-05	0	0	0	0	0	0	0	0	0	0	0	0	0	0	0	0	0	k__Bacteria;p__Bacteroidota;c__Bacteroidia;o__Cytophagales;f__Hymenobacteraceae;g__Adhaeribacter
OTU_2643	4.13525e-05	0	0	0	0	0	0	0	0	0	0	0	0	0	0	0	0	0	k__Bacteria;p__Acidobacteriota;c__Subgroup_5;o__;f__;g__;s__
OTU_2656	0	0	0	0	0	0	0	0	0	0	0	1.37842e-05	0	0	0	0	0	0	Unknown
OTU_2657	0	0	0	1.37842e-05	0	0	0	0	0	0	0	0	0	0	0	0	0	0	k__Bacteria;p__Firmicutes;c__Clostridia;o__Eubacteriales;f__Anaerofustaceae;g__Anaerofustis;s__Anaerofustis_sp_Marseille-P2832
OTU_2661	0	0	0	0	0	0	0	0	0	0	2.75683e-05	0	0	0	0	0	0	0	k__Bacteria;p__unidentified_Bacteria;c__Bacteroidia;o__Chitinophagales;f__;g__;s__
OTU_2662	0	0	0	0	0	0	0	0	0	0	0	4.13525e-05	0	0	0	0	0	0	Unknown
OTU_2666	0	0	0	0	0	0	0	0	0	0	0	1.37842e-05	0	0	0	0	0	0	Unknown
OTU_2667	0	0	0	2.75683e-05	0	0	0	0	0	0	0	0	0	0	0	0	0	0	k__Bacteria;p__Chloroflexi;c__Anaerolineae;o__RBG-13-54-9;f__;g__;s__
OTU_2671	0	0	0	0	0	0	0	0	0	0	0	4.13525e-05	0	0	0	0	0	0	Unknown
OTU_2673	0	0	0	0	0	0	0	0	0	0	0	1.37842e-05	0	0	0	0	0	0	Unknown
OTU_2676	0	0	0	0	0	0	0	0	0	0	0	4.13525e-05	0	0	0	0	0	0	Unknown
OTU_2678	0	0	0	0	0	0	0	0	0	0	0	2.75683e-05	0	0	0	0	0	0	Unknown
OTU_2679	0	0	0	0	0	0	0	0	0	1.37842e-05	0	0	0	0	0	0	0	0	k__Bacteria;p__NB1-j;c__;o__;f__;g__;s__
OTU_2680	0.000234331	4.13525e-05	1.37842e-05	4.13525e-05	0	0	0	0	0	0.000124058	6.89208e-05	9.64892e-05	0	0	0	0	8.2705e-05	0	k__Bacteria;p__Proteobacteria;c__Gammaproteobacteria;o__Pseudomonadales;f__Moraxellaceae;g__Acinetobacter
OTU_2683	0	0	0	1.37842e-05	4.13525e-05	1.37842e-05	0	0	0	0	0	0	0	0	0	0	0	0	k__Bacteria
OTU_2684	0	0	0	0	0	0	0	0	0	4.13525e-05	0	0	0	0	0	0	0	0	k__Bacteria;p__Planctomycetota;c__Phycisphaerae;o__CCM11a;f__;g__;s__
OTU_2685	0	0	0	0	0	0	0	4.13525e-05	0	0	0	0	0	0	0	0	0	0	k__Bacteria;p__Acidobacteriota;c__Holophagae;o__Subgroup_7;f__;g__;s__
OTU_2691	0	0	0	0	0	0	0	0	0	0	0	2.75683e-05	0	0	0	0	0	0	Unknown
OTU_2699	0	0	0	0	0	0	0	2.75683e-05	0	0	0	0	0	0	0	0	0	0	k__Bacteria;p__Bacteroidota;c__Bacteroidia;o__Flavobacteriales;f__Weeksellaceae;g__Chryseobacterium
OTU_2701	0	0	0	0	0	0	0	0	0	0	0	0	0	4.13525e-05	0	0	0	0	k__Bacteria;p__Proteobacteria;c__Alphaproteobacteria;o__Rhodobacterales;f__Rhodobacteraceae
OTU_2703	0	0	0	0	0	0	0	0	0	0	0	0	0	0	0	0	0	0	Unknown
OTU_2706	0	0	0	9.64892e-05	0	0.000124058	0	0	0	0	0	0	0	0	0	0	0	0	k__Bacteria;p__Proteobacteria;c__Gammaproteobacteria;o__Burkholderiales;f__Comamonadaceae;g__Curvibacter;s__
OTU_2708	0	4.13525e-05	2.75683e-05	0	0	0	0	0	0	0	0	0	0	0	0	0	0	0	k__Bacteria;p__Bacteroidota;c__Bacteroidia;o__Cytophagales;f__Spirosomaceae;g__Emticicia;s__
OTU_2709	0	0	0	0	0	0	1.37842e-05	0	0	0	0	0	0	0	0	0	0	0	k__Bacteria;p__Fusobacteriota;c__Fusobacteriia;o__Fusobacteriales;f__Leptotrichiaceae;g__Leptotrichia;s__
OTU_2711	0	0	0	0	0	0	0	0	0	0	0	0	0	0	0	0	4.13525e-05	0	Unknown
OTU_2713	0	0	0	0	0	0	0	0	0	0	0	0	1.37842e-05	0	0	0	0	0	k__Bacteria;p__Desulfobacterota;c__Desulfobacteria;o__Desulfobacterales;f__Desulfosarcinaceae;g__Sva0081_sediment_group;s__
OTU_2715	0	0	0	0	0	0	0	4.13525e-05	0	0	5.51367e-05	0	0	0	0	0	0	0	k__Bacteria
OTU_2716	0	0	0	4.13525e-05	2.75683e-05	0	0	0	0	0	0	0	0	0	0	0	0	0	k__Bacteria
OTU_2717	0	0	0	0	0	0	0	0	1.37842e-05	0	0	0	0	0	0	0	0	0	Unknown
OTU_2719	0	0	0	0	0	0	0	0	0	0	0	0	0	0	0	0	0	0	k__Bacteria;p__Spirochaetota;c__Spirochaetia;o__Spirochaetales;f__Spirochaetaceae;g__Treponema;s__Treponema_sp_canine_oral_taxon_087
OTU_2721	0	0	0	0	0	0	0	0	0	0	0	0	0	0	0	0	0	0	k__Bacteria;p__Chloroflexi;c__Anaerolineae;o__SBR1031;f__A4b;g__;s__
OTU_2722	0	0	0	0	0	0	0	0	0	0	0	0	0	0	0	0	0	0	k__Bacteria;p__Bacteroidota;c__Bacteroidia;o__Bacteroidales;f__Muribaculaceae;g__;s__
OTU_2725	0	0	0	0	0	0	0	4.13525e-05	0	0	0	0	0	0	0	0	0	0	k__Bacteria;p__NB1-j;c__;o__;f__;g__;s__
OTU_2728	0	0	0	0	0	0	0	0	0	0	0	0	0	0	0	0	0	0	k__Bacteria;p__Firmicutes;c__Clostridia;o__Eubacteriales;f__Anaerofustaceae;g__Anaerofustis;s__
OTU_2729	0	0	0	4.13525e-05	0	0	0	0	0	0	0	0	0	0	0	0	0	0	k__Bacteria;p__Firmicutes;c__Clostridia;o__Oscillospirales;f__UCG-010;g__;s__
OTU_2731	0	0	0	4.13525e-05	0	0	0	0	0	0	0	0	0	0	0	0	0	0	Unknown
OTU_2733	0	0	0	0	0	0	0	0	0	0	0	0	0	0	0	0	0	0	Unknown
OTU_2734	0	0	0	0	0	0	0	0	0	0	0	5.51367e-05	0	0	0	0	0	0	Unknown
OTU_2736	0	0	0	0	5.51367e-05	4.13525e-05	0	0	0	0	0	0	0	0	0	0	0	0	k__Bacteria;p__Spirochaetota;c__Spirochaetia;o__Spirochaetales;f__Spirochaetaceae;g__Spirochaeta;s__
OTU_2737	0	0	0	0	0	0	0	0	0	0	0	0	0	0	0	0	0	0	k__Bacteria;p__Bacteroidota;c__Bacteroidia;o__Bacteroidales;f__Muribaculaceae;g__;s__
OTU_2739	1.37842e-05	0	0	0	0	0	0	0	0	0	0	0	0	0	0	0	0	0	k__Bacteria;p__Bacteroidota;c__Bacteroidia;o__Bacteroidales;f__Muribaculaceae;g__;s__
OTU_2740	0	0	0	0	0	0	0	0	0	0	1.37842e-05	0	0	0	0	0	0	0	Unknown
OTU_2743	0	0	0	0	0	4.13525e-05	0	0	0	0	0	0	0	0	0	0	0	0	k__Archaea;p__Nanoarchaeota;c__Nanoarchaeia;o__Woesearchaeales;f__;g__;s__
OTU_2748	0	0	0	0	0	1.37842e-05	0	0	0	0	0	0	0	0	0	0	0	0	k__Bacteria;p__Chloroflexi;c__Dehalococcoidia
OTU_2750	0	0	0	0	0	1.37842e-05	0	0	0	0	0	0	0	0	0	0	0	0	k__Bacteria;p__Zixibacteria;c__;o__;f__;g__;s__
OTU_2751	0	0	0	0	0	5.51367e-05	0	0	0	0	0	0	0	0	0	0	0	0	k__Bacteria;p__unidentified_Bacteria;c__Bacteroidia;o__Chitinophagales;f__Saprospiraceae;g__;s__
OTU_2754	0	0	0	0	0	0	0	0	0	0	0	0	0	0	0	0	0	0	k__Bacteria;p__unidentified_Bacteria;c__Alphaproteobacteria;o__Rhizobiales;f__Methyloligellaceae;g__;s__
OTU_2759	0	0	0	1.37842e-05	4.13525e-05	4.13525e-05	0	0	0	5.51367e-05	0	0	0	0	0	0	0	0	k__Bacteria;p__Sva0485;c__;o__;f__;g__;s__
OTU_2761	0	0	0	0	0	0	0	0	0	0	0	0	0	0	0	0	0	0	k__Bacteria
OTU_2764	0	0	0	0	0	0	0	0	0	0	0	0	0	0	0	0	0	0	k__Bacteria
OTU_2771	0	0	0	0	0	2.75683e-05	0	0	0	0	0	0	0	0	0	0	0	0	k__Bacteria;p__Fibrobacterota;c__Fibrobacteria;o__Fibrobacterales;f__B5-096;g__;s__
OTU_2772	0	0	0	1.37842e-05	0	0	0	0	0	0	0	0	0	0	0	0	0	0	k__Bacteria;p__MBNT15;c__;o__;f__;g__;s__
OTU_2773	0	4.13525e-05	0	0	0	0	0	0	0	0	0	0	0	0	0	0	0	0	k__Bacteria;p__Firmicutes;c__Clostridia;o__Oscillospirales;f__Ruminococcaceae;g__Ruminococcus;s__Ruminococcus_flavefaciens
OTU_2774	0	0	0	4.13525e-05	0	1.37842e-05	0	0	0	0	0	0	0	0	0	0	0	0	k__Bacteria;p__Bacteroidota;c__Bacteroidia;o__Bacteroidales;f__Bacteroidaceae;g__Bacteroides
OTU_2775	0	0	0	0	4.13525e-05	0	0	0	0	0	0	0	0	0	0	0	0	0	k__Bacteria;p__Chloroflexi;c__Dehalococcoidia
OTU_2777	0	0	0	2.75683e-05	0	0	0	0	0	0	0	0	0	0	0	0	0	0	k__Bacteria;p__Myxococcota;c__Polyangia;o__Polyangiales;f__BIrii41;g__;s__
OTU_2779	0	0	0	4.13525e-05	0	0	0	0	0	0	0	0	0	0	0	0	0	0	k__Bacteria
OTU_2781	0	0	0	0	0	0	0	0	0	4.13525e-05	0	0	0	0	0	0	0	0	Unknown
OTU_2784	0	0	0	0	0	0	0	0	0	0	0	0	2.75683e-05	1.37842e-05	0	0	0	0	k__Bacteria;p__Kryptonia;c__unidentified_Kryptonia;o__Kryptoniales;f__BSV26;g__;s__
OTU_2787	0	0	0	0	4.13525e-05	0	0	0	0	0	0	0	0	0	0	0	0	0	k__Bacteria;p__unidentified_Bacteria;c__Gammaproteobacteria;o__Burkholderiales;f__Hydrogenophilaceae
OTU_2792	0	0	0	0	0	0	0	0	0	0	0	0	0	0	0	0	1.37842e-05	0	Unknown
OTU_2796	0	0	0	0	0	0	0	0	0	0	0	0	0	0	0	0	0	1.37842e-05	k__Bacteria;p__Proteobacteria;c__Gammaproteobacteria;o__Burkholderiales;f__Chitinibacteraceae;g__Chitinibacter
OTU_2797	0	0	0	0	0	0	0	0	0	2.75683e-05	0	0	0	0	0	0	0	0	k__Bacteria;p__Proteobacteria;c__Alphaproteobacteria;o__Rhizobiales;f__Labraceae;g__Labrys;s__
OTU_2799	0	0	0	0	0	0	0	0	0	0	0	0	0	0	0	0	0	1.37842e-05	Unknown
OTU_2800	0	0	0	0	0	0	0	0	0	0	0	0	0	0	0	0	0	2.75683e-05	Unknown
OTU_2807	0	0	0	0	0	0	0	0	0	0	0	0	0	2.75683e-05	0	0	0	0	k__Bacteria;p__Proteobacteria;c__Gammaproteobacteria;o__Burkholderiales;f__Nitrosomonadaceae;g__GOUTA6;s__
OTU_2808	0	0	0	0	0	0	1.37842e-05	0	0	0	0	0	0	1.37842e-05	0	0	0	0	k__Bacteria;p__Planctomycetes;c__unidentified_Planctomycetes;o__Pirellulales;f__Pirellulaceae;g__Pirellula;s__
OTU_2809	0	0	0	0	0	0	0	0	0	1.37842e-05	0	0	0	0	0	0	0	0	Unknown
OTU_2810	0	0	0	0	0	0	0	0	4.13525e-05	0	0	0	0	0	0	0	0	0	Unknown
OTU_2811	0	0	0	0	0	0	0	0	0	0	0	0	0	0	0	0	0	0	k__Bacteria;p__Firmicutes;c__Clostridia;o__Peptostreptococcales-Tissierellales;f__unidentified_Peptostreptococcales-Tissierellales;g__Anaeromicrobium
OTU_2812	0	0	1.37842e-05	0	0	0	0	0	0	5.51367e-05	0	0	0	0	0	0	0	0	k__Bacteria;p__Kryptonia;c__unidentified_Kryptonia;o__Kryptoniales;f__BSV26;g__;s__
OTU_2813	0	0	0	0	0	0	0	0	0	0	0	4.13525e-05	0	0	0	0	0	0	Unknown
OTU_2817	0	0	0	4.13525e-05	0	0	0	1.37842e-05	0	0	0	0	0	0	0	0	0	0	k__Bacteria;p__unidentified_Bacteria;c__Gammaproteobacteria;o__Steroidobacterales;f__Steroidobacteraceae;g__;s__
OTU_2820	0	2.75683e-05	0	0	0	0	0	0	0	0	0	0	0	1.37842e-05	1.37842e-05	0	0	0	k__Bacteria;p__Verrucomicrobiota;c__Verrucomicrobiae;o__Verrucomicrobiales;f__Rubritaleaceae;g__Luteolibacter
OTU_2821	0	0	0	0	2.75683e-05	0	0	0	0	0	0	0	0	0	0	0	0	0	k__Bacteria;p__Bacteroidota;c__Bacteroidia;o__Bacteroidales;f__Bacteroidetes_vadinHA17;g__;s__
OTU_2825	0	0	0	0	0	0	0	0	0	0	0	1.37842e-05	0	0	0	0	0	0	k__Bacteria;p__Firmicutes;c__Clostridia;o__Oscillospirales;f__Ruminococcaceae;g__UBA1819;s__
OTU_2826	0	0	0	0	0	0	1.37842e-05	0	0	2.75683e-05	0	0	0	0	0	0	0	0	k__Bacteria;p__Firmicutes;c__Clostridia;o__Peptostreptococcales-Tissierellales;f__Anaerovoracaceae;g__Anaerovorax;s__
OTU_2832	0	0	0	0	0	0	0	0	0	0	1.37842e-05	0	0	0	0	0	0	0	k__Bacteria
OTU_2834	0	0	0	0	0	0	0	0	0	0	0	0	0	0	0	0	0	0	k__Bacteria
OTU_2837	0	1.37842e-05	0	0	0	0	0	0	0	4.13525e-05	0	0	0	0	0	0	0	0	k__Bacteria;p__Proteobacteria;c__Gammaproteobacteria;o__Steroidobacterales;f__Woeseiaceae;g__Woeseia;s__
OTU_2838	0	0	0	0	0	0	0	0	0	0	0	0	0	0	0	0	1.37842e-05	0	Unknown
OTU_2840	0	0	0	0	0	0	0	4.13525e-05	0	1.37842e-05	0	0	0	0	0	0	0	0	k__Bacteria;p__Chloroflexi;c__KD4-96;o__;f__;g__;s__
OTU_2841	0	0	0	0	0	0	0	0	0	0	0	0	0	0	0	0	0	1.37842e-05	Unknown
OTU_2843	0	0	0	0	0	0	0	0	0	0	0	0	0	0	0	5.51367e-05	0	0	k__Bacteria;p__Bacteroidota;c__Bacteroidia;o__Bacteroidales;f__Prolixibacteraceae;g__BSV13;s__
OTU_2844	0	0	0	0	0	0	0	0	0	0	0	0	0	0	0	1.37842e-05	0	0	k__Bacteria;p__Acidobacteriota;c__Thermoanaerobaculia;o__Thermoanaerobaculales;f__Thermoanaerobaculaceae;g__Subgroup_10;s__
OTU_2845	0	0	5.51367e-05	0	0	0	0	0	0	0	0	0	0	0	0	0	0	0	k__Bacteria;p__Acidobacteriota;c__Vicinamibacteria;o__Vicinamibacterales;f__Vicinamibacteraceae;g__;s__
OTU_2846	0	0	0	0	0	0	0	0	0	0	0	0	0	0	0	0	0	0	k__Bacteria;p__Planctomycetota;c__Phycisphaerae;o__Phycisphaerales;f__Phycisphaeraceae;g__AKYG587;s__
OTU_2847	0	0	0	4.13525e-05	0	1.37842e-05	0	0	0	0	0	0	0	0	0	0	0	0	k__Bacteria;p__Bacteroidota;c__Bacteroidia;o__Bacteroidales;f__Bacteroidaceae;g__Bacteroides
OTU_2851	1.37842e-05	0	1.37842e-05	1.37842e-05	0	0	0	0	0	0	5.51367e-05	0	0	4.13525e-05	2.75683e-05	0	0	0	k__Bacteria;p__Actinobacteria;c__unidentified_Actinobacteria;o__Micrococcales;f__Microbacteriaceae;g__Candidatus_Aquiluna;s__
OTU_2856	0	0	0	0	0	0	0	0	0	0	0	0	0	0	0	0	0	0	Unknown
OTU_2858	0	0	0	0	0	0	0	1.37842e-05	0	0	0	0	0	0	0	0	0	0	k__Bacteria;p__Proteobacteria;c__Gammaproteobacteria;o__B2M28;f__;g__;s__
OTU_2859	0	0	0	0	0	0	0	0	0	0	0	0	0	0	0	0	0	0	Unknown
OTU_2860	0	0	0	4.13525e-05	0	0	0	0	0	0	0	0	0	0	0	0	0	0	k__Bacteria;p__Bacteroidota;c__Bacteroidia;o__Bacteroidales;f__Rikenellaceae;g__Alistipes
OTU_2861	0	0	0	0	0	0	0	0	0	0	0	4.13525e-05	0	0	0	0	0	0	Unknown
OTU_2862	0	0	0	4.13525e-05	0	4.13525e-05	0	0	0	0	0	0	0	0	0	0	0	0	k__Bacteria;p__unidentified_Bacteria;c__Dehalococcoidia;o__Dehalococcoidales;f__;g__;s__
OTU_2864	0	0	0	2.75683e-05	0	0	0	0	0	0	0	0	0	0	0	0	0	0	k__Bacteria;p__unidentified_Bacteria;c__Syntrophia;o__Syntrophales;f__;g__;s__
OTU_2866	0	0	0	0	0	2.75683e-05	0	0	0	0	0	0	0	0	0	0	0	0	k__Bacteria
OTU_2868	0	0	0	5.51367e-05	0	0	0	0	0	0	0	0	0	0	0	0	0	0	k__Bacteria;p__Bacteroidota;c__Bacteroidia;o__Chitinophagales;f__Chitinophagaceae;g__Edaphobaculum;s__
OTU_2870	1.37842e-05	0	0	0	0	0	0	0	0	0	0	0	0	0	0	0	0	0	k__Bacteria;p__Proteobacteria;c__Gammaproteobacteria;o__Pseudomonadales;f__Halieaceae
OTU_2871	4.13525e-05	0	0	0	0	0	0	0	0	0	0	0	0	0	0	0	0	0	k__Bacteria;p__unidentified_Bacteria;c__unidentified_Bacteria;o__Gemmatimonadales;f__Gemmatimonadaceae;g__;s__
OTU_2872	5.51367e-05	0	0	0	0	0	1.37842e-05	0	0	0	0	0	0	0	0	0	0	0	k__Bacteria;p__Sva0485;c__;o__;f__;g__;s__
OTU_2874	0	0	0	0	0	0	0	0	0	0	0	2.75683e-05	0	0	0	0	0	0	k__Bacteria;p__Proteobacteria;c__Alphaproteobacteria;o__Rhodobacterales;f__Rhodobacteraceae
OTU_2876	1.37842e-05	0	0	0	0	0	0	0	0	0	1.37842e-05	0	0	0	0	0	0	0	k__Bacteria;p__Bacteroidota;c__Bacteroidia;o__Bacteroidales;f__SB-5;g__;s__
OTU_2877	0	0	0	0	0	0	0	0	0	0	0	4.13525e-05	0	0	0	0	0	0	Unknown
OTU_2881	6.89208e-05	0	0	0	0	0	0	0	0	0	0	0	0	0	0	0	0	0	k__Bacteria;p__Desulfobacterota;c__Desulfobacteria;o__Desulfobacterales;f__Desulfosarcinaceae;g__SEEP-SRB1;s__
OTU_2883	0	0	0	0	0	0	0	0	0	0	0	2.75683e-05	0	0	0	0	0	0	Unknown
OTU_2884	0	0	0	0	0	0	0	0	0	2.75683e-05	0	0	4.13525e-05	0	0	0	0	0	k__Bacteria;p__Actinobacteria;c__unidentified_Actinobacteria;o__Corynebacteriales;f__Corynebacteriaceae;g__Corynebacterium;s__Corynebacterium_tuberculostearicum
OTU_2887	0	0	1.37842e-05	0	0	0	0	0	0	0	0	0	0	0	0	0	0	0	Unknown
OTU_2888	0	0	0	4.13525e-05	0	0	0	0	0	0	0	0	0	0	0	0	0	0	k__Bacteria
OTU_2891	0	0	0	0	0	0	0	0	0	1.37842e-05	0	0	0	0	0	0	0	0	Unknown
OTU_2892	0	0	0	0	0	4.13525e-05	0	0	0	1.37842e-05	0	0	0	0	0	0	0	0	k__Archaea;p__Crenarchaeota;c__Bathyarchaeia;o__;f__;g__;s__
OTU_2895	0	0	0	0	0	0	0	0	0	2.75683e-05	0	0	0	0	0	0	0	0	k__Bacteria;p__Actinobacteriota;c__Acidimicrobiia;o__Microtrichales;f__Iamiaceae;g__Iamia;s__
OTU_2899	0	0	0	0	0	0	0	0	0	0	0	0	0	0	4.13525e-05	0	0	0	k__Bacteria;p__NB1-j;c__;o__;f__;g__;s__
OTU_2900	0	0	0	1.37842e-05	0	0	0	0	0	0	0	0	0	0	0	0	0	0	Unknown
OTU_2901	0	0	0	0	1.37842e-05	0	0	0	0	0	0	0	0	0	0	0	0	0	k__Bacteria;p__Proteobacteria;c__Gammaproteobacteria;o__Burkholderiales;f__SC-I-84;g__;s__
[truncated: 900 more rows]
