# Supplementary material for: Alterations of the Gut Microbiota and Metabolomics Associated with the Different Growth Performances of Macrobrachium rosenbergii Families
Source: Animals (Basel). 2023 May 4;13(9):1539. doi: 10.3390/ani13091539 (PMC10177557; doi:10.3390/ani13091539)
Supplement: Supplementary file 1 [file animals-13-01539-s001.zip › Table S2.xlsx]

## Sheet: Phylum
Taxonomy	H1	H2	H3	H4	H5	H6	M1	M2	M3	M4	M5	M6	L1	L2	L3	L4	L5	L6	Tax_detail
Proteobacteria	0.873806	0.817236	0.680056	0.81226	0.934815	0.901705	0.920066	0.957269	0.951935	0.854274	0.787682	0.826375	0.931603	0.924339	0.908142	0.973231	0.923222	0.907577	k__Bacteria;p__Proteobacteria;
Firmicutes	0.11179	0.162736	0.313204	0.146691	0.0446883	0.0725461	0.0668394	0.0296497	0.0398638	0.123713	0.168663	0.151047	0.0262588	0.0254456	0.0341572	0.0189808	0.0697617	0.0872813	k__Bacteria;p__Firmicutes;
Bacteroidota	0.00169545	0.00310144	0.00100624	0.011303	0.00333577	0.00336334	0.00128193	0.00168167	0.000592719	0.00281197	0.0152729	0.00289468	0.00902863	0.0110549	0.026438	0.00082705	0.000248115	0.000220547	k__Bacteria;p__Bacteroidota;
unidentified_Bacteria	0.00486581	0.00744345	0.00248115	0.00453499	0.00282575	0.00486581	0.00628558	0.00562394	0.00344604	0.00985568	0.0110549	0.00500365	0.0152177	0.0178643	0.0124885	0.00328063	0.00377686	0.00294981	k__Bacteria;p__unidentified_Bacteria;
Actinobacteria	0.00221925	0.00341847	0.000909755	0.00213655	0.000399741	0.000385957	0.00345983	0.00344604	0.00155761	0.00340469	0.0124885	0.00396984	0.0127779	0.0162653	0.0146388	0.00246737	0.00172302	0.000840834	k__Bacteria;p__Actinobacteria;
Desulfobacterota	0.000248115	4.13525e-05	8.2705e-05	0.00603747	0.00308765	0.00274305	6.89208e-05	0.000234331	5.51367e-05	0.000220547	0.00016541	0	1.37842e-05	2.75683e-05	0	9.64892e-05	2.75683e-05	8.2705e-05	k__Bacteria;p__Desulfobacterota;
Actinobacteriota	0.000399741	0.000510014	0.000137842	0.00205384	0.00137842	0.00224682	0.00033082	0.000523798	0.000248115	0.00066164	0.000978676	0.000399741	0.00137842	0.00140599	0.000937323	0.000151626	0.00016541	0.000206763	k__Bacteria;p__Actinobacteriota;
Chloroflexi	0.000220547	8.2705e-05	5.51367e-05	0.00162653	0.00155761	0.00148869	0.00016541	9.64892e-05	2.75683e-05	0.000372173	0.00033082	1.37842e-05	6.89208e-05	6.89208e-05	1.37842e-05	0	0.000179194	5.51367e-05	k__Bacteria;p__Chloroflexi;
Acidobacteriota	0.000565151	0.000385957	0.000220547	0.0011303	0.00135085	0.00148869	8.2705e-05	0.000234331	8.2705e-05	0.000399741	0.000427309	0.000220547	0.000234331	9.64892e-05	0.000179194	0.00016541	1.37842e-05	0.000137842	k__Bacteria;p__Acidobacteriota;
Planctomycetes	4.13525e-05	1.37842e-05	4.13525e-05	8.2705e-05	0	0	9.64892e-05	4.13525e-05	0	0.000151626	0	4.13525e-05	0.00115787	0.000592719	0.00132328	9.64892e-05	2.75683e-05	0	k__Bacteria;p__Planctomycetes;
Deinococcota	0.000951108	0.00117165	0.000137842	0	0	0	0.000523798	0.000151626	0.000317036	0.000578935	0.00016541	0.000192978	0.000261899	0.000468662	0.000124058	5.51367e-05	4.13525e-05	0.000110273	k__Bacteria;p__Deinococcota;
Sva0485	5.51367e-05	0	0	0.000813266	0.00107517	0.0010476	1.37842e-05	0	0	6.89208e-05	0	0	0	0	0	0	0	0	k__Bacteria;p__Sva0485;
Cyanobacteria	0.000675424	4.13525e-05	0	5.51367e-05	5.51367e-05	8.2705e-05	0	0	4.13525e-05	0.000124058	0.00016541	2.75683e-05	0.000261899	0.000372173	0.000206763	1.37842e-05	0	0	k__Bacteria;p__Cyanobacteria;
Fusobacteriota	4.13525e-05	0	0	0.000523798	0	0	1.37842e-05	0	1.37842e-05	0	0	0	0	1.37842e-05	0	2.75683e-05	0	1.37842e-05	k__Bacteria;p__Fusobacteriota;
Myxococcota	0.000137842	0.000234331	0.000137842	0.000510014	0.000317036	0.000510014	2.75683e-05	1.37842e-05	5.51367e-05	0.000151626	0.000344604	0.000110273	8.2705e-05	8.2705e-05	0	0	4.13525e-05	6.89208e-05	k__Bacteria;p__Myxococcota;
Halobacterota	0	0	0	0.000110273	0.000385957	0.000234331	0	2.75683e-05	0	0	1.37842e-05	0	0	0	0	0	0	0	k__Archaea;p__Halobacterota;
Synergistota	0	0	0	0.000303252	8.2705e-05	5.51367e-05	0	0	0	0	0	0	0	0	0	0	0	0	k__Bacteria;p__Synergistota;
Spirochaetota	1.37842e-05	0	0	0.000137842	0.000137842	0.000234331	0	0	0	0	2.75683e-05	0	0	0	0	0	0	0	k__Bacteria;p__Spirochaetota;
Verrucomicrobiota	0.00016541	0.000124058	5.51367e-05	0.000110273	0.000179194	0.00016541	0	0.000124058	4.13525e-05	5.51367e-05	0.000234331	0	0.000179194	0.00016541	0.000110273	1.37842e-05	0	0	k__Bacteria;p__Verrucomicrobiota;
Crenarchaeota	0.000124058	0	0	4.13525e-05	0.000220547	0.000124058	4.13525e-05	1.37842e-05	5.51367e-05	8.2705e-05	0.00016541	4.13525e-05	0	5.51367e-05	0	1.37842e-05	0	0	k__Archaea;p__Crenarchaeota;
WPS-2	0	0	0	0.000206763	0	4.13525e-05	0	0	0	0	0	0	0	0	0	0	0	0	k__Bacteria;p__WPS-2;
MBNT15	0.000192978	2.75683e-05	0	0.000124058	0.000110273	9.64892e-05	5.51367e-05	2.75683e-05	2.75683e-05	9.64892e-05	2.75683e-05	8.2705e-05	2.75683e-05	9.64892e-05	0	0	0	4.13525e-05	k__Bacteria;p__MBNT15;
Bdellovibrionota	0	9.64892e-05	6.89208e-05	0.000137842	1.37842e-05	4.13525e-05	5.51367e-05	6.89208e-05	4.13525e-05	6.89208e-05	0.00016541	0	9.64892e-05	0.00016541	2.75683e-05	1.37842e-05	1.37842e-05	4.13525e-05	k__Bacteria;p__Bdellovibrionota;
Nitrospirota	8.2705e-05	0	2.75683e-05	0.000137842	0.000124058	0.00016541	0.000110273	0	4.13525e-05	0.000124058	2.75683e-05	1.37842e-05	1.37842e-05	5.51367e-05	0	0	2.75683e-05	0	k__Bacteria;p__Nitrospirota;
Kryptonia	0	4.13525e-05	1.37842e-05	0.00016541	0.00016541	8.2705e-05	0.000110273	0	0	5.51367e-05	2.75683e-05	0	2.75683e-05	1.37842e-05	0	2.75683e-05	0	0	k__Bacteria;p__Kryptonia;
NB1-j	8.2705e-05	0	2.75683e-05	0	0	0	0	9.64892e-05	0	0.000151626	6.89208e-05	0	4.13525e-05	2.75683e-05	4.13525e-05	0	1.37842e-05	0	k__Bacteria;p__NB1-j;
Gemmatimonadota	0.000137842	1.37842e-05	0	0	0	0	2.75683e-05	0	1.37842e-05	0.000124058	5.51367e-05	2.75683e-05	0	0	0	0	0	2.75683e-05	k__Bacteria;p__Gemmatimonadota;
Chlamydiae	0	5.51367e-05	0	0	0	0	5.51367e-05	1.37842e-05	8.2705e-05	0	5.51367e-05	0	4.13525e-05	2.75683e-05	0.000124058	0	0	5.51367e-05	k__Bacteria;p__Chlamydiae;
Nanoarchaeota	2.75683e-05	0	0	0	5.51367e-05	0.000110273	0	0	0	0	4.13525e-05	0	0	0	0	0	0	0	k__Archaea;p__Nanoarchaeota;
unidentified_Archaea	5.51367e-05	0	0	0	4.13525e-05	0.000110273	0	0	0	0	0	0	0	0	1.37842e-05	0	0	0	k__Archaea;p__unidentified_Archaea;
Zixibacteria	0	1.37842e-05	0	6.89208e-05	2.75683e-05	0.000110273	0	0	0	2.75683e-05	0	0	2.75683e-05	0	0	0	0	0	k__Bacteria;p__Zixibacteria;
Planctomycetota	9.64892e-05	0	0	4.13525e-05	0	0	0	0	0	8.2705e-05	5.51367e-05	0	0	0	0	0	0	0	k__Bacteria;p__Planctomycetota;
Elusimicrobiota	0	0	0	4.13525e-05	9.64892e-05	0	0	0	0	0	4.13525e-05	0	2.75683e-05	0	0	0	0	0	k__Bacteria;p__Elusimicrobiota;
RCP2-54	9.64892e-05	8.2705e-05	0	4.13525e-05	4.13525e-05	0	0	9.64892e-05	0	0	4.13525e-05	2.75683e-05	0	0	4.13525e-05	0	0	0	k__Bacteria;p__RCP2-54;
Deferrisomatota	0	0	0	2.75683e-05	0	9.64892e-05	0	0	0	0	0	0	0	0	0	0	0	0	k__Bacteria;p__Deferrisomatota;
Campylobacterota	8.2705e-05	2.75683e-05	0	5.51367e-05	0	0	0	5.51367e-05	1.37842e-05	5.51367e-05	2.75683e-05	1.37842e-05	0	4.13525e-05	2.75683e-05	0	0	0	k__Bacteria;p__Campylobacterota;
Calditrichota	0	0	0	0	8.2705e-05	5.51367e-05	0	0	1.37842e-05	1.37842e-05	4.13525e-05	0	0	0	0	0	0	0	k__Bacteria;p__Calditrichota;
Gracilibacteria	0	8.2705e-05	2.75683e-05	0	4.13525e-05	0	0	2.75683e-05	0	8.2705e-05	0	0	0	0	0	0	0	0	k__Bacteria;p__Gracilibacteria;
Latescibacteria	0	4.13525e-05	0	0	5.51367e-05	6.89208e-05	0	0	0	2.75683e-05	4.13525e-05	0	0	0	0	0	0	0	k__Bacteria;p__Latescibacteria;
Fibrobacterota	0	0	0	0	0	6.89208e-05	0	0	0	0	1.37842e-05	1.37842e-05	0	0	0	0	0	0	k__Bacteria;p__Fibrobacterota;
Euryarchaeota	0	0	0	0	0	6.89208e-05	0	0	0	0	0	0	0	0	0	0	0	0	k__Archaea;p__Euryarchaeota;
Acetothermia	0	0	0	0	0	0	0	0	0	5.51367e-05	0	0	0	0	0	0	0	0	k__Bacteria;p__Acetothermia;
Latescibacterota	0	0	0	0	1.37842e-05	5.51367e-05	0	0	0	0	5.51367e-05	0	0	0	2.75683e-05	0	0	0	k__Bacteria;p__Latescibacterota;
GAL15	0	0	0	0	0	0	0	0	0	5.51367e-05	0	0	0	0	0	0	0	0	k__Bacteria;p__GAL15;
Methylomirabilota	0	0	1.37842e-05	1.37842e-05	5.51367e-05	0	1.37842e-05	2.75683e-05	2.75683e-05	4.13525e-05	0	0	0	0	0	2.75683e-05	0	1.37842e-05	k__Bacteria;p__Methylomirabilota;
Thermoplasmatota	0	0	0	0	0	5.51367e-05	0	0	0	0	1.37842e-05	0	0	0	0	0	0	0	k__Archaea;p__Thermoplasmatota;
Gemmatimonadetes	2.75683e-05	0	0	1.37842e-05	2.75683e-05	4.13525e-05	4.13525e-05	2.75683e-05	0	5.51367e-05	0	0	5.51367e-05	0	0	0	0	0	k__Bacteria;p__Gemmatimonadetes;
TA06	0	0	0	2.75683e-05	1.37842e-05	5.51367e-05	0	0	0	0	0	0	0	0	0	0	0	0	k__Bacteria;p__TA06;
Candidatus_Kaiserbacteria	0	0	0	0	0	0	0	0	0	4.13525e-05	0	0	0	0	0	0	0	0	k__Bacteria;p__Candidatus_Kaiserbacteria;
LCP-89	0	0	0	2.75683e-05	0	0	0	0	0	0	0	0	4.13525e-05	0	0	0	0	0	k__Bacteria;p__LCP-89;
Kapabacteria	0	0	0	0	0	0	0	0	0	0	4.13525e-05	0	0	0	0	0	0	0	k__Bacteria;p__Kapabacteria;
Dadabacteria	0	4.13525e-05	0	0	0	0	0	0	0	0	0	0	0	0	0	0	0	0	k__Bacteria;p__Dadabacteria;
Deferribacteres	0	0	0	0	0	4.13525e-05	0	0	0	0	0	0	0	0	0	0	0	0	k__Bacteria;p__Deferribacteres;
SAR324_clade(Marine_group_B)	0	0	0	0	0	1.37842e-05	0	0	0	4.13525e-05	4.13525e-05	0	0	0	0	0	1.37842e-05	0	k__Bacteria;p__SAR324_clade(Marine_group_B);
Candidatus_Raymondbacteria	0	0	0	2.75683e-05	2.75683e-05	2.75683e-05	0	0	0	0	0	0	0	0	0	0	0	0	k__Bacteria;p__Candidatus_Raymondbacteria;
Armatimonadota	2.75683e-05	0	0	0	0	0	0	0	0	0	0	0	0	2.75683e-05	0	0	0	0	k__Bacteria;p__Armatimonadota;
Hydrogenedentes	1.37842e-05	0	0	0	2.75683e-05	0	0	0	0	1.37842e-05	0	0	0	0	0	0	0	0	k__Bacteria;p__Hydrogenedentes;
Elusimicrobia	0	0	0	2.75683e-05	0	0	0	0	0	0	0	0	0	0	0	0	0	0	k__Bacteria;p__Elusimicrobia;
WOR-1	0	0	0	0	2.75683e-05	0	0	0	0	0	0	0	0	0	0	0	0	0	k__Bacteria;p__WOR-1;
WS2	0	0	0	1.37842e-05	0	0	0	0	0	0	0	0	0	0	0	0	0	0	k__Bacteria;p__WS2;
Marinimicrobia_(SAR406_clade)	0	0	0	0	0	0	1.37842e-05	0	0	0	0	0	0	0	0	0	0	0	k__Bacteria;p__Marinimicrobia_(SAR406_clade);
Caldatribacteriota	1.37842e-05	0	0	0	0	0	0	0	0	0	0	0	0	0	0	0	0	0	k__Bacteria;p__Caldatribacteriota;
Schekmanbacteria	0	0	0	0	0	0	0	1.37842e-05	0	0	0	0	0	0	0	0	0	0	k__Bacteria;p__Schekmanbacteria;
Aenigmarchaeota	0	0	0	0	0	0	0	0	0	0	0	0	0	0	0	0	0	0	k__Archaea;p__Aenigmarchaeota;
Others	0.0010476	0.00293603	0.00129571	0.00833942	0.00306009	0.0053069	0.000220547	0.000413525	0.00140599	0.00186086	0.000937323	0.00948351	0.00107517	0.00122679	0.000937323	0.000510014	0.000702993	0.000275683	Others

## Sheet: Family
Taxonomy	H1	H2	H3	H4	H5	H6	M1	M2	M3	M4	M5	M6	L1	L2	L3	L4	L5	L6	Tax_detail
Aeromonadaceae	0.635174	0.535887	0.329704	0.719051	0.894096	0.838422	0.817208	0.824555	0.871159	0.599046	0.372944	0.64747	0.750631	0.685569	0.671923	0.901333	0.810771	0.794133	k__Bacteria;p__Proteobacteria;c__Gammaproteobacteria;o__Enterobacterales;f__Aeromonadaceae;
Chitinibacteraceae	0.157746	0.184639	0.0980468	0.00960756	0.00704371	0.00789833	0.0578246	0.0718569	0.0348877	0.141288	0.27844	0.0964065	0.0797552	0.0841799	0.111776	0.0302287	0.0621942	0.0858478	k__Bacteria;p__Proteobacteria;c__Gammaproteobacteria;o__Burkholderiales;f__Chitinibacteraceae;
unidentified_Entomoplasmatales	0.00682316	0.102664	0.228031	0	0	1.37842e-05	0.00190222	0.00153004	0.0203868	0.00898728	0.000151626	0.00146112	0.00100624	0.000730561	0.000468662	0.00184708	0.000937323	0.000606503	k__Bacteria;p__Firmicutes;c__Bacilli;o__Entomoplasmatales;f__unidentified_Entomoplasmatales;
Streptococcaceae	0.0991357	0.0525315	0.0788868	0.12352	0.0253629	0.031359	0.0634623	0.0262037	0.0171199	0.110756	0.166292	0.146581	0.0243842	0.0232815	0.0254731	0.0158242	0.0680249	0.0855583	k__Bacteria;p__Firmicutes;c__Bacilli;o__Lactobacillales;f__Streptococcaceae;
Moraxellaceae	0.0206211	0.0166788	0.128482	0.0110411	0.00103381	0.00195735	0.00133706	0.00204006	0.00100624	0.0302976	0.0066164	0.00631315	0.00306009	0.00408011	0.00355632	0.00108895	0.0101038	0.00117165	k__Bacteria;p__Proteobacteria;c__Gammaproteobacteria;o__Pseudomonadales;f__Moraxellaceae;
Rhodobacteraceae	0.013026	0.0205798	0.0105587	0.00166788	0.000702993	0.00169545	0.0165686	0.0206211	0.00883565	0.0238604	0.0802928	0.0278578	0.0647167	0.0995768	0.0538685	0.0118544	0.0124471	0.00742967	k__Bacteria;p__Proteobacteria;c__Alphaproteobacteria;o__Rhodobacterales;f__Rhodobacteraceae;
Enterobacteriaceae	0.0254594	0.0319655	0.0881635	0.0517044	0.0220547	0.028354	0.0162929	0.0265621	0.0151488	0.0241636	0.0329579	0.0264242	0.021903	0.0372862	0.0529863	0.0188567	0.0120749	0.00758129	k__Bacteria;p__Proteobacteria;c__Gammaproteobacteria;o__Enterobacterales;f__Enterobacteriaceae;
Lactobacillaceae	0.000578935	0.00016541	0.000303252	0.00158518	0.00573421	0.0199043	8.2705e-05	0.000275683	4.13525e-05	0.00033082	0.000303252	0.000261899	0	0.000124058	4.13525e-05	4.13525e-05	2.75683e-05	0.000124058	k__Bacteria;p__Firmicutes;c__Bacilli;o__Lactobacillales;f__Lactobacillaceae;
Weeksellaceae	0.000179194	0.000151626	9.64892e-05	0.000151626	1.37842e-05	5.51367e-05	0.00106138	0.00117165	0.00033082	0.00135085	0.014115	0.00256386	0.0072229	0.0087943	0.018264	0.000675424	4.13525e-05	6.89208e-05	k__Bacteria;p__Bacteroidota;c__Bacteroidia;o__Flavobacteriales;f__Weeksellaceae;
Pseudomonadaceae	0.00919404	0.00898728	0.00671289	0.00446607	0.00231574	0.0106552	0.00591341	0.0062718	0.0163342	0.0170097	0.00319793	0.00942837	0.00414903	0.00465905	0.00485203	0.00595476	0.00736075	0.00701614	k__Bacteria;p__Proteobacteria;c__Gammaproteobacteria;o__Pseudomonadales;f__Pseudomonadaceae;
Microbacteriaceae	0.00151626	0.00311522	0.000854618	0.000358388	0.00016541	0.000179194	0.00279819	0.00285332	0.00133706	0.00260521	0.0106	0.00336334	0.01111	0.0144596	0.0133982	0.00208141	0.00158518	0.000730561	k__Bacteria;p__Actinobacteria;c__unidentified_Actinobacteria;o__Micrococcales;f__Microbacteriaceae;
Lachnospiraceae	0.000716777	0.00384578	0.001916	0.00625801	0.00669911	0.0106689	0.000137842	0.000261899	8.2705e-05	0.000702993	0.000192978	0.000124058	0.000110273	0.000192978	4.13525e-05	1.37842e-05	0	0.000110273	k__Bacteria;p__Firmicutes;c__Clostridia;o__Lachnospirales;f__Lachnospiraceae;
Comamonadaceae	0.00179194	0.00492095	0.00824293	0.00529312	0.000454878	0.00323928	0.00016541	0.000206763	0.000151626	0.00481067	0.000510014	0.000454878	0.00016541	0.000454878	0.000372173	0.000110273	0.00210898	0.000206763	k__Bacteria;p__Proteobacteria;c__Gammaproteobacteria;o__Burkholderiales;f__Comamonadaceae;
Flavobacteriaceae	0	0	0	5.51367e-05	0	0	8.2705e-05	5.51367e-05	0	1.37842e-05	0.000124058	0	0.00162653	0.00195735	0.00804995	9.64892e-05	5.51367e-05	0	k__Bacteria;p__Bacteroidota;c__Bacteroidia;o__Flavobacteriales;f__Flavobacteriaceae;
Clostridiaceae	0.00267413	0.00237088	0.00266034	0.00016541	4.13525e-05	5.51367e-05	0.000248115	0.000234331	0.000744345	0.000179194	0.000344604	0.00180573	0.00016541	0.000275683	0.00777427	0.000895971	0.000137842	0.000137842	k__Bacteria;p__Firmicutes;c__Clostridia;o__Clostridiales;f__Clostridiaceae;
Rikenellaceae	4.13525e-05	0	0	0.00682316	0.000110273	0.00121301	1.37842e-05	4.13525e-05	0	2.75683e-05	5.51367e-05	0	0	8.2705e-05	0	0	0	0	k__Bacteria;p__Bacteroidota;c__Bacteroidia;o__Bacteroidales;f__Rikenellaceae;
Shewanellaceae	0.00227439	0.00292224	0.0021779	0.000551367	0.00151626	0.00129571	0.00136463	0.00129571	0.00143355	0.00381821	0.00476932	0.00441093	0.00202627	0.00213655	0.00336334	0.000937323	0.000840834	0.000385957	k__Bacteria;p__Proteobacteria;c__Gammaproteobacteria;o__Enterobacterales;f__Shewanellaceae;
Desulfovibrionaceae	4.13525e-05	0	4.13525e-05	0.00452121	0.00136463	0.00154383	1.37842e-05	4.13525e-05	0	5.51367e-05	1.37842e-05	0	0	0	0	4.13525e-05	0	0	k__Bacteria;p__Desulfobacterota;c__Desulfovibrionia;o__Desulfovibrionales;f__Desulfovibrionaceae;
Veillonellaceae	0	0	0	0.00399741	0	9.64892e-05	0	0	0	0	0	0	0	0	0	0	0	0	k__Bacteria;p__Firmicutes;c__Negativicutes;o__Veillonellales-Selenomonadales;f__Veillonellaceae;
Peptostreptococcaceae	0.000551367	0.000413525	0.00016541	0.00135085	0.00314279	0.00253629	0.000248115	0.000234331	9.64892e-05	0.00117165	0.000275683	0.000234331	0.000151626	6.89208e-05	6.89208e-05	4.13525e-05	0.000137842	0.000124058	k__Bacteria;p__Firmicutes;c__Clostridia;o__Peptostreptococcales-Tissierellales;f__Peptostreptococcaceae;
Rhizobiaceae	0.00310144	0.00292224	0.00205384	0.000523798	0.000261899	0.000565151	0.000702993	0.000592719	0.000689208	0.00253629	0.00166788	0.00213655	0.000634072	0.000937323	0.000606503	0.000261899	0.00118544	0.000895971	k__Bacteria;p__Proteobacteria;c__Alphaproteobacteria;o__Rhizobiales;f__Rhizobiaceae;
Spirosomaceae	0.000137842	0.00242601	0.000537583	0	0	0	1.37842e-05	0	0	0.000537583	1.37842e-05	9.64892e-05	0	2.75683e-05	2.75683e-05	0	0	0	k__Bacteria;p__Bacteroidota;c__Bacteroidia;o__Cytophagales;f__Spirosomaceae;
Ruminococcaceae	0.000179194	0.00016541	0	0.00242601	0.00177816	0.00190222	1.37842e-05	6.89208e-05	0	0.000151626	0.000151626	1.37842e-05	0	0.000179194	0	0	6.89208e-05	4.13525e-05	k__Bacteria;p__Firmicutes;c__Clostridia;o__Oscillospirales;f__Ruminococcaceae;
Bifidobacteriaceae	8.2705e-05	2.75683e-05	0	0.00169545	2.75683e-05	2.75683e-05	5.51367e-05	5.51367e-05	0	0.000124058	0.000206763	0	0	0.000110273	4.13525e-05	2.75683e-05	2.75683e-05	0	k__Bacteria;p__Actinobacteria;c__unidentified_Actinobacteria;o__Bifidobacteriales;f__Bifidobacteriaceae;
Vermiphilaceae	4.13525e-05	0	0	0	0	0	0.000110273	0.000124058	1.37842e-05	8.2705e-05	0.000551367	5.51367e-05	0.00117165	0.000868403	0.00164032	0.000151626	0	1.37842e-05	k__Bacteria;p__unidentified_Bacteria;c__Babeliae;o__Babeliales;f__Vermiphilaceae;
Oscillospiraceae	2.75683e-05	4.13525e-05	1.37842e-05	0.00151626	5.51367e-05	0.000468662	4.13525e-05	2.75683e-05	0	0.000110273	4.13525e-05	0	4.13525e-05	2.75683e-05	0	2.75683e-05	2.75683e-05	2.75683e-05	k__Bacteria;p__Firmicutes;c__Clostridia;o__Oscillospirales;f__Oscillospiraceae;
Atopobiaceae	0	0	0	0.00150247	0.000730561	0.00108895	0	0	0	0	0	0	0	0	0	0	0	0	k__Bacteria;p__Actinobacteriota;c__Coriobacteriia;o__Coriobacteriales;f__Atopobiaceae;
Demequinaceae	0.000110273	8.2705e-05	1.37842e-05	0	0	1.37842e-05	0.000413525	0.00033082	5.51367e-05	0.000385957	0.00140599	0.000385957	0.00135085	0.00124058	0.000882187	0.000234331	2.75683e-05	2.75683e-05	k__Bacteria;p__Actinobacteria;c__unidentified_Actinobacteria;o__Micrococcales;f__Demequinaceae;
Bacteroidaceae	0.000289468	2.75683e-05	1.37842e-05	0.00129571	0.000248115	0.000317036	0	6.89208e-05	0	2.75683e-05	5.51367e-05	1.37842e-05	0	0	0	0	0	0	k__Bacteria;p__Bacteroidota;c__Bacteroidia;o__Bacteroidales;f__Bacteroidaceae;
Ilumatobacteraceae	0.000248115	0.000413525	8.2705e-05	0.000151626	2.75683e-05	0.000317036	0.000289468	0.000441093	0.000151626	0.000372173	0.000799482	0.00033082	0.00129571	0.00125436	0.000744345	0.000151626	0.00016541	0.000206763	k__Bacteria;p__Actinobacteriota;c__Acidimicrobiia;o__Microtrichales;f__Ilumatobacteraceae;
Gemmataceae	0	0	2.75683e-05	0	0	0	4.13525e-05	0	0	0.000124058	0	4.13525e-05	0.00111652	0.000468662	0.00125436	9.64892e-05	0	0	k__Bacteria;p__Planctomycetes;c__unidentified_Planctomycetes;o__Gemmatales;f__Gemmataceae;
Caulobacteraceae	0.000137842	0.000234331	0.00119922	0.000523798	9.64892e-05	6.89208e-05	2.75683e-05	0	4.13525e-05	0.000372173	0	5.51367e-05	0	0	0	0	0.000151626	4.13525e-05	k__Bacteria;p__Proteobacteria;c__Alphaproteobacteria;o__Caulobacterales;f__Caulobacteraceae;
Deinococcaceae	0.000951108	0.00117165	0.000124058	0	0	0	0.000523798	0.000151626	0.000317036	0.000537583	0.00016541	0.000192978	0.000261899	0.000468662	0.000124058	5.51367e-05	4.13525e-05	0.000110273	k__Bacteria;p__Deinococcota;c__Deinococci;o__Deinococcales;f__Deinococcaceae;
unidentified_Rhizobiales	0.000358388	0.00108895	0.000179194	0.000137842	4.13525e-05	0.000234331	0.000399741	0.000248115	8.2705e-05	0.000468662	0.00100624	0.000454878	0.000413525	0.00049623	0.000317036	0.000124058	0.000234331	0.000124058	k__Bacteria;p__Proteobacteria;c__Alphaproteobacteria;o__Rhizobiales;f__unidentified_Rhizobiales;
Sphingomonadaceae	0.000468662	0.00108895	0.000647856	0.000303252	1.37842e-05	0.000868403	0.000206763	0.000220547	0.00016541	0.00082705	0.000303252	0.000385957	0.000179194	0.000454878	0.000261899	0.000124058	0.000317036	0.000151626	k__Bacteria;p__Proteobacteria;c__Alphaproteobacteria;o__Sphingomonadales;f__Sphingomonadaceae;
Saprospiraceae	0	0.00106138	0.000261899	0	0	0.000110273	4.13525e-05	0	0	0.000275683	4.13525e-05	1.37842e-05	0	0	0	0	1.37842e-05	0	k__Bacteria;p__unidentified_Bacteria;c__Bacteroidia;o__Chitinophagales;f__Saprospiraceae;
Bacillaceae	0.000248115	8.2705e-05	0.000124058	5.51367e-05	1.37842e-05	4.13525e-05	0.000523798	0.000620288	0.000978676	0.000358388	0.000179194	0.000303252	0.000220547	0.000248115	8.2705e-05	0.000234331	0.000179194	0.000358388	k__Bacteria;p__Firmicutes;c__Bacilli;o__Bacillales;f__Bacillaceae;
[Eubacterium]_coprostanoligenes_group	0	0	0	0.000744345	0.000137842	0.000951108	0	0	0	1.37842e-05	0	0	0	0	0	0	0	1.37842e-05	k__Bacteria;p__Firmicutes;c__Clostridia;o__Oscillospirales;f__[Eubacterium]_coprostanoligenes_group;
Prevotellaceae	5.51367e-05	0	0	0.000937323	4.13525e-05	0.000289468	2.75683e-05	2.75683e-05	0.000137842	6.89208e-05	5.51367e-05	4.13525e-05	0	0	0	0	0	0	k__Bacteria;p__Bacteroidota;c__Bacteroidia;o__Bacteroidales;f__Prevotellaceae;
Erysipelotrichaceae	8.2705e-05	5.51367e-05	5.51367e-05	0.000647856	0.000192978	0.000923539	0	0	8.2705e-05	8.2705e-05	2.75683e-05	2.75683e-05	0	2.75683e-05	0	0	1.37842e-05	1.37842e-05	k__Bacteria;p__Firmicutes;c__Bacilli;o__Erysipelotrichales;f__Erysipelotrichaceae;
Beijerinckiaceae	0.000523798	0.000895971	0.000289468	0.000179194	2.75683e-05	0.000137842	0.00033082	0.000510014	0.000220547	0.000289468	0.000468662	0.000413525	0.000758129	0.000565151	0.000441093	1.37842e-05	0.000261899	9.64892e-05	k__Bacteria;p__Proteobacteria;c__Alphaproteobacteria;o__Rhizobiales;f__Beijerinckiaceae;
Methylomonadaceae	1.37842e-05	0	0	0.000882187	0.000799482	0.000799482	0	0	0	2.75683e-05	0	0	0	0	0	0	1.37842e-05	0	k__Bacteria;p__Proteobacteria;c__Gammaproteobacteria;o__Methylococcales;f__Methylomonadaceae;
Acidaminococcaceae	0	0	0	0.000882187	5.51367e-05	0.000261899	0	0	0	0	2.75683e-05	0	0	0	0	0	0	0	k__Bacteria;p__Firmicutes;c__Negativicutes;o__Acidaminococcales;f__Acidaminococcaceae;
Yersiniaceae	0.000137842	0	4.13525e-05	0.00082705	0	0.000468662	0	0	5.51367e-05	0.000303252	1.37842e-05	0.000124058	4.13525e-05	5.51367e-05	0	0	5.51367e-05	0.000179194	k__Bacteria;p__Proteobacteria;c__Gammaproteobacteria;o__Enterobacterales;f__Yersiniaceae;
Hydrogenophilaceae	9.64892e-05	5.51367e-05	5.51367e-05	0.000785698	0.000702993	0.00049623	0	0	2.75683e-05	9.64892e-05	0.000124058	0.000289468	5.51367e-05	1.37842e-05	4.13525e-05	1.37842e-05	0	1.37842e-05	k__Bacteria;p__Proteobacteria;c__Gammaproteobacteria;o__Burkholderiales;f__Hydrogenophilaceae;
Chromobacteriaceae	0.000234331	0.000744345	0.000634072	8.2705e-05	1.37842e-05	0	2.75683e-05	2.75683e-05	1.37842e-05	0.000289468	8.2705e-05	5.51367e-05	0	0	0	4.13525e-05	0.000206763	0	k__Bacteria;p__Proteobacteria;c__Gammaproteobacteria;o__Burkholderiales;f__Chromobacteriaceae;
Desulfatiglandaceae	1.37842e-05	0	0	0.000675424	0.000730561	0.000372173	0	0	0	2.75683e-05	0	0	0	0	0	0	2.75683e-05	4.13525e-05	k__Bacteria;p__Desulfobacterota;c__Desulfobacteria;o__Desulfatiglandales;f__Desulfatiglandaceae;
Gemmatimonadaceae	0.000234331	8.2705e-05	1.37842e-05	8.2705e-05	0.000192978	9.64892e-05	2.75683e-05	0	0	0.000716777	0.000206763	4.13525e-05	4.13525e-05	0.00016541	4.13525e-05	4.13525e-05	6.89208e-05	8.2705e-05	k__Bacteria;p__unidentified_Bacteria;c__unidentified_Bacteria;o__Gemmatimonadales;f__Gemmatimonadaceae;
Hyphomicrobiaceae	0.00016541	0.000151626	0.000110273	0.000261899	0	0.000702993	0	0.000137842	2.75683e-05	8.2705e-05	8.2705e-05	0.000151626	0.000192978	0.000289468	0.000206763	4.13525e-05	4.13525e-05	6.89208e-05	k__Bacteria;p__Proteobacteria;c__Alphaproteobacteria;o__Rhizobiales;f__Hyphomicrobiaceae;
Muribaculaceae	0.000689208	5.51367e-05	0	0.000124058	4.13525e-05	9.64892e-05	4.13525e-05	9.64892e-05	0.000110273	0.000578935	0.000510014	0.000137842	0.000110273	0.000110273	2.75683e-05	0	0.000110273	0.000110273	k__Bacteria;p__Bacteroidota;c__Bacteroidia;o__Bacteroidales;f__Muribaculaceae;
unidentified_Chloroplast	0.000675424	2.75683e-05	0	5.51367e-05	5.51367e-05	0	0	0	4.13525e-05	6.89208e-05	4.13525e-05	2.75683e-05	9.64892e-05	9.64892e-05	0	0	0	0	k__Bacteria;p__Cyanobacteria;c__Cyanobacteriia;o__Chloroplast;f__unidentified_Chloroplast;
Coriobacteriaceae	0	0	0	0.000289468	0.000289468	0.000647856	0	0	0	0	0	0	0	0	0	0	0	0	k__Bacteria;p__Actinobacteriota;c__Coriobacteriia;o__Coriobacteriales;f__Coriobacteriaceae;
Exiguobacteraceae	5.51367e-05	6.89208e-05	0.000592719	0.000137842	0	9.64892e-05	0	0	0	0.000179194	0	0	0	0	2.75683e-05	0	5.51367e-05	0	k__Bacteria;p__Firmicutes;c__Bacilli;o__Exiguobacterales;f__Exiguobacteraceae;
Rhodocyclaceae	4.13525e-05	2.75683e-05	4.13525e-05	0.000523798	0.000454878	0.000441093	4.13525e-05	4.13525e-05	0	1.37842e-05	6.89208e-05	0.000137842	1.37842e-05	4.13525e-05	1.37842e-05	0	0	0	k__Bacteria;p__Proteobacteria;c__Gammaproteobacteria;o__Burkholderiales;f__Rhodocyclaceae;
Leptotrichiaceae	2.75683e-05	0	0	0.000523798	0	0	1.37842e-05	0	0	0	0	0	0	0	0	2.75683e-05	0	0	k__Bacteria;p__Fusobacteriota;c__Fusobacteriia;o__Fusobacteriales;f__Leptotrichiaceae;
Vibrionaceae	0.000179194	0.000510014	0.000275683	6.89208e-05	1.37842e-05	1.37842e-05	5.51367e-05	5.51367e-05	5.51367e-05	0.000344604	0.000124058	0.000124058	0	9.64892e-05	1.37842e-05	4.13525e-05	0.000110273	4.13525e-05	k__Bacteria;p__Proteobacteria;c__Gammaproteobacteria;o__Enterobacterales;f__Vibrionaceae;
Xanthomonadaceae	8.2705e-05	0.000344604	0.000372173	0.000110273	5.51367e-05	0	0.000137842	0.000179194	0.000110273	0.000317036	0.000344604	0.000151626	0.000151626	0.00049623	0.000482446	0.000124058	0.000151626	1.37842e-05	k__Bacteria;p__Proteobacteria;c__Gammaproteobacteria;o__Xanthomonadales;f__Xanthomonadaceae;
Gallionellaceae	0	0	0	0.00049623	0.000454878	0.000110273	1.37842e-05	0	0	1.37842e-05	0	4.13525e-05	0	0	0	0	0	0	k__Bacteria;p__Proteobacteria;c__Gammaproteobacteria;o__Burkholderiales;f__Gallionellaceae;
Butyricicoccaceae	0	0	0	0.000468662	9.64892e-05	0.00033082	1.37842e-05	0	0	0	0	0	0	0	0	0	0	0	k__Bacteria;p__Firmicutes;c__Clostridia;o__Oscillospirales;f__Butyricicoccaceae;
Syntrophobacteraceae	4.13525e-05	0	0	0.000441093	0.00033082	0.000137842	0	0	1.37842e-05	0	0	0	0	0	0	0	0	0	k__Bacteria;p__Desulfobacterota;c__Syntrophobacteria;o__Syntrophobacterales;f__Syntrophobacteraceae;
Peptococcaceae	0	0	0	0.000399741	0.000137842	0.000441093	0	0	0	0	0	0	0	0	0	0	0	0	k__Bacteria;p__Firmicutes;c__Clostridia;o__Peptococcales;f__Peptococcaceae;
Hyphomonadaceae	8.2705e-05	0	0	0.000110273	0	0.000399741	0	0	0	4.13525e-05	8.2705e-05	0	0	0	0	0	0	0	k__Bacteria;p__Proteobacteria;c__Alphaproteobacteria;o__Caulobacterales;f__Hyphomonadaceae;
Reyranellaceae	0.000110273	0.000110273	9.64892e-05	0	4.13525e-05	9.64892e-05	9.64892e-05	0.000206763	4.13525e-05	0.000234331	0.000385957	0.000179194	0.000303252	0.000261899	0.000179194	0.000151626	0.000124058	4.13525e-05	k__Bacteria;p__Proteobacteria;c__Alphaproteobacteria;o__Reyranellales;f__Reyranellaceae;
Enterococcaceae	0.000151626	9.64892e-05	1.37842e-05	0.000385957	0.00016541	0.000124058	0	5.51367e-05	2.75683e-05	4.13525e-05	0.000151626	4.13525e-05	0	5.51367e-05	6.89208e-05	0	2.75683e-05	4.13525e-05	k__Bacteria;p__Firmicutes;c__Bacilli;o__Lactobacillales;f__Enterococcaceae;
Christensenellaceae	2.75683e-05	0	0	0.000248115	0.000151626	0.000372173	0	0	0	0	4.13525e-05	0	0	1.37842e-05	0	0	0	0	k__Bacteria;p__Firmicutes;c__Clostridia;o__Christensenellales;f__Christensenellaceae;
Verrucomicrobiaceae	0	0.000358388	5.51367e-05	0	0	0	0	4.13525e-05	0	5.51367e-05	0	0	0	0	0	0	0	0	k__Bacteria;p__unidentified_Bacteria;c__Verrucomicrobiae;o__Verrucomicrobiales;f__Verrucomicrobiaceae;
Thermoanaerobaculaceae	0.000124058	0	1.37842e-05	0.000137842	0.000151626	0.000358388	5.51367e-05	0	2.75683e-05	2.75683e-05	9.64892e-05	5.51367e-05	8.2705e-05	0	0	5.51367e-05	0	6.89208e-05	k__Bacteria;p__Acidobacteriota;c__Thermoanaerobaculia;o__Thermoanaerobaculales;f__Thermoanaerobaculaceae;
Nitrosomonadaceae	0.000151626	4.13525e-05	2.75683e-05	0.000358388	0.000179194	0.00033082	8.2705e-05	8.2705e-05	6.89208e-05	0.000234331	9.64892e-05	0.000137842	0	9.64892e-05	5.51367e-05	4.13525e-05	9.64892e-05	6.89208e-05	k__Bacteria;p__Proteobacteria;c__Gammaproteobacteria;o__Burkholderiales;f__Nitrosomonadaceae;
Synergistaceae	0	0	0	0.000303252	8.2705e-05	5.51367e-05	0	0	0	0	0	0	0	0	0	0	0	0	k__Bacteria;p__Synergistota;c__Synergistia;o__Synergistales;f__Synergistaceae;
Anaeromyxobacteraceae	0	0	0	0.000303252	0.000151626	9.64892e-05	0	1.37842e-05	0	0	1.37842e-05	0	4.13525e-05	4.13525e-05	0	0	0	1.37842e-05	k__Bacteria;p__Myxococcota;c__Myxococcia;o__Myxococcales;f__Anaeromyxobacteraceae;
Methylococcaceae	0	0	0	0.000275683	8.2705e-05	0.000192978	0	0	0	0	0	0	0	0	0	0	0	0	k__Bacteria;p__Proteobacteria;c__Gammaproteobacteria;o__Methylococcales;f__Methylococcaceae;
SC-I-84	4.13525e-05	1.37842e-05	0	0.000275683	9.64892e-05	0.000179194	0	0	1.37842e-05	0.000179194	4.13525e-05	0	0	5.51367e-05	0	2.75683e-05	0	4.13525e-05	k__Bacteria;p__Proteobacteria;c__Gammaproteobacteria;o__Burkholderiales;f__SC-I-84;
Chitinophagaceae	0	0.000275683	4.13525e-05	0	0	0	0	1.37842e-05	0	5.51367e-05	1.37842e-05	0	0	4.13525e-05	0	0	0	0	k__Bacteria;p__unidentified_Bacteria;c__Bacteroidia;o__Chitinophagales;f__Chitinophagaceae;
Cyanobiaceae	0	1.37842e-05	0	0	0	2.75683e-05	0	0	0	5.51367e-05	0.000124058	0	0.00016541	0.000275683	0.000206763	1.37842e-05	0	0	k__Bacteria;p__Cyanobacteria;c__Cyanobacteriia;o__Synechococcales;f__Cyanobiaceae;
Steroidobacteraceae	5.51367e-05	2.75683e-05	0	0.000275683	0.000220547	0.000137842	4.13525e-05	4.13525e-05	1.37842e-05	6.89208e-05	0	4.13525e-05	8.2705e-05	5.51367e-05	2.75683e-05	2.75683e-05	0	0	k__Bacteria;p__unidentified_Bacteria;c__Gammaproteobacteria;o__Steroidobacterales;f__Steroidobacteraceae;
Sutterellaceae	2.75683e-05	8.2705e-05	4.13525e-05	0.000179194	9.64892e-05	0.000261899	1.37842e-05	4.13525e-05	0	5.51367e-05	5.51367e-05	1.37842e-05	1.37842e-05	4.13525e-05	2.75683e-05	0	0	0	k__Bacteria;p__unidentified_Bacteria;c__Gammaproteobacteria;o__Burkholderiales;f__Sutterellaceae;
p__unidentified_Bacteria;f__Oscillospiraceae	8.2705e-05	0	0	0.000261899	4.13525e-05	0.000206763	0	0	0	0	0	0	0	0	0	4.13525e-05	0	0	k__Bacteria;p__unidentified_Bacteria;c__Clostridia;o__Oscillospirales;f__Oscillospiraceae;
p__unidentified_Bacteria;f__Erysipelotrichaceae	0	0	0	0.000261899	0	9.64892e-05	0	0	0	0	0	0	0	2.75683e-05	0	0	0	0	k__Bacteria;p__unidentified_Bacteria;c__Bacilli;o__Erysipelotrichales;f__Erysipelotrichaceae;
Family_XI	0	6.89208e-05	0	0.000261899	0	0	4.13525e-05	5.51367e-05	4.13525e-05	0.000151626	0	4.13525e-05	6.89208e-05	6.89208e-05	1.37842e-05	0	5.51367e-05	1.37842e-05	k__Bacteria;p__Firmicutes;c__Clostridia;o__Peptostreptococcales-Tissierellales;f__Family_XI;
Planococcaceae	8.2705e-05	5.51367e-05	0.000248115	6.89208e-05	0	4.13525e-05	4.13525e-05	2.75683e-05	8.2705e-05	0.000179194	4.13525e-05	5.51367e-05	5.51367e-05	1.37842e-05	4.13525e-05	5.51367e-05	0	8.2705e-05	k__Bacteria;p__Firmicutes;c__Bacilli;o__Bacillales;f__Planococcaceae;
Sandaracinaceae	0.000248115	2.75683e-05	2.75683e-05	0	0	6.89208e-05	2.75683e-05	5.51367e-05	5.51367e-05	0.000248115	6.89208e-05	4.13525e-05	5.51367e-05	0.000110273	5.51367e-05	4.13525e-05	4.13525e-05	2.75683e-05	k__Bacteria;p__unidentified_Bacteria;c__Polyangia;o__Polyangiales;f__Sandaracinaceae;
Alteromonadaceae	9.64892e-05	0.000151626	0.000234331	0.000151626	0	4.13525e-05	2.75683e-05	0	0	1.37842e-05	1.37842e-05	0	0	0	0	0	6.89208e-05	2.75683e-05	k__Bacteria;p__Proteobacteria;c__Gammaproteobacteria;o__Enterobacterales;f__Alteromonadaceae;
Sulfuricellaceae	0	0	0	0.000234331	0.000124058	0	0	0	0	0	0	0	0	0	0	0	0	0	k__Bacteria;p__Proteobacteria;c__Gammaproteobacteria;o__Burkholderiales;f__Sulfuricellaceae;
Methanoregulaceae	0	0	0	0	0.000234331	0.000220547	0	2.75683e-05	0	0	0	0	0	0	0	0	0	0	k__Archaea;p__Halobacterota;c__Methanomicrobia;o__Methanomicrobiales;f__Methanoregulaceae;
Microtrichaceae	0	0	0	5.51367e-05	0	0.000234331	0	1.37842e-05	0	0	1.37842e-05	4.13525e-05	0	0	0	0	1.37842e-05	0	k__Bacteria;p__unidentified_Bacteria;c__Acidimicrobiia;o__Microtrichales;f__Microtrichaceae;
Tannerellaceae	6.89208e-05	0	0	0.000179194	0.000110273	0.000220547	0	0	0	0	1.37842e-05	0	0	0	0	0	0	0	k__Bacteria;p__Bacteroidota;c__Bacteroidia;o__Bacteroidales;f__Tannerellaceae;
Smithellaceae	0	0	0	0.000110273	0.000220547	0.000110273	0	0	0	0	0	0	0	0	0	0	0	0	k__Bacteria;p__Desulfobacterota;c__Syntrophia;o__Syntrophales;f__Smithellaceae;
Devosiaceae	8.2705e-05	8.2705e-05	0.000206763	1.37842e-05	0	5.51367e-05	0	9.64892e-05	0	0.000179194	9.64892e-05	0.000220547	8.2705e-05	5.51367e-05	0.000124058	9.64892e-05	0.000110273	2.75683e-05	k__Bacteria;p__Proteobacteria;c__Alphaproteobacteria;o__Rhizobiales;f__Devosiaceae;
Blastocatellaceae	1.37842e-05	0.000220547	4.13525e-05	0	0	5.51367e-05	0	0	0	2.75683e-05	0	0	0	0	0	0	0	0	k__Bacteria;p__Acidobacteriota;c__Blastocatellia;o__Blastocatellales;f__Blastocatellaceae;
Pseudoalteromonadaceae	5.51367e-05	0.000206763	0.000151626	0	0	0	0	1.37842e-05	1.37842e-05	0.000220547	2.75683e-05	5.51367e-05	0	4.13525e-05	4.13525e-05	0	9.64892e-05	1.37842e-05	k__Bacteria;p__Proteobacteria;c__Gammaproteobacteria;o__Enterobacterales;f__Pseudoalteromonadaceae;
Burkholderiaceae	0.000206763	0.000179194	0.000151626	6.89208e-05	0	0.000179194	5.51367e-05	5.51367e-05	2.75683e-05	0.000151626	8.2705e-05	4.13525e-05	2.75683e-05	4.13525e-05	2.75683e-05	5.51367e-05	0.000124058	4.13525e-05	k__Bacteria;p__Proteobacteria;c__Gammaproteobacteria;o__Burkholderiales;f__Burkholderiaceae;
unidentified_WPS-2	0	0	0	0.000206763	0	0	0	0	0	0	0	0	0	0	0	0	0	0	k__Bacteria;p__WPS-2;c__unidentified_WPS-2;o__unidentified_WPS-2;f__unidentified_WPS-2;
Diplorickettsiaceae	0.000124058	5.51367e-05	4.13525e-05	1.37842e-05	0	0	9.64892e-05	9.64892e-05	0.000137842	0.000110273	8.2705e-05	0.000206763	0.000137842	9.64892e-05	0.000151626	4.13525e-05	5.51367e-05	0	k__Bacteria;p__Proteobacteria;c__Gammaproteobacteria;o__Diplorickettsiales;f__Diplorickettsiaceae;
Sporichthyaceae	4.13525e-05	2.75683e-05	0	1.37842e-05	4.13525e-05	4.13525e-05	8.2705e-05	2.75683e-05	5.51367e-05	0	5.51367e-05	4.13525e-05	4.13525e-05	0.000206763	0.000110273	4.13525e-05	0	0	k__Bacteria;p__Actinobacteria;c__unidentified_Actinobacteria;o__Frankiales;f__Sporichthyaceae;
Anaerolineaceae	4.13525e-05	0	0	0.000206763	0.000151626	0.000151626	1.37842e-05	1.37842e-05	0	0	0	4.13525e-05	4.13525e-05	8.2705e-05	0	2.75683e-05	0	2.75683e-05	k__Bacteria;p__unidentified_Bacteria;c__Anaerolineae;o__Anaerolineales;f__Anaerolineaceae;
Pedosphaeraceae	4.13525e-05	0	0	5.51367e-05	0.000137842	0.000124058	0	8.2705e-05	0	5.51367e-05	0.000192978	0	4.13525e-05	0	1.37842e-05	0	0	0	k__Bacteria;p__Verrucomicrobiota;c__Verrucomicrobiae;o__Pedosphaerales;f__Pedosphaeraceae;
Spirochaetaceae	1.37842e-05	0	0	0.000137842	0.000124058	0.000192978	0	0	0	0	0	0	0	0	0	0	0	0	k__Bacteria;p__Spirochaetota;c__Spirochaetia;o__Spirochaetales;f__Spirochaetaceae;
Pleomorphomonadaceae	2.75683e-05	0	4.13525e-05	0	0	0	4.13525e-05	8.2705e-05	1.37842e-05	1.37842e-05	0.000124058	5.51367e-05	0.000110273	0.000192978	4.13525e-05	1.37842e-05	2.75683e-05	2.75683e-05	k__Bacteria;p__Proteobacteria;c__Alphaproteobacteria;o__Rhizobiales;f__Pleomorphomonadaceae;
unidentified_RF39	0	0	0	0	0.000110273	0.000179194	0	0	0	0	0	0	0	0	0	0	0	0	k__Bacteria;p__Firmicutes;c__Bacilli;o__RF39;f__unidentified_RF39;
Marinifilaceae	0	0	0	0.000179194	0	0	0	0	0	1.37842e-05	0	0	0	0	0	0	0	0	k__Bacteria;p__Bacteroidota;c__Bacteroidia;o__Bacteroidales;f__Marinifilaceae;
Neisseriaceae	6.89208e-05	0.000137842	6.89208e-05	0	0	0	0	5.51367e-05	1.37842e-05	0.000179194	4.13525e-05	6.89208e-05	1.37842e-05	4.13525e-05	1.37842e-05	4.13525e-05	1.37842e-05	0	k__Bacteria;p__Proteobacteria;c__Gammaproteobacteria;o__Burkholderiales;f__Neisseriaceae;
Bdellovibrionaceae	0	9.64892e-05	0	0.000137842	0	4.13525e-05	5.51367e-05	6.89208e-05	4.13525e-05	5.51367e-05	0.00016541	0	5.51367e-05	0.000110273	2.75683e-05	0	1.37842e-05	4.13525e-05	k__Bacteria;p__Bdellovibrionota;c__Bdellovibrionia;o__Bdellovibrionales;f__Bdellovibrionaceae;
p__Bacteroidota;f__Saprospiraceae	0	9.64892e-05	0.00016541	0	0	0	0	0	0	0	0	0	0	0	0	0	0	0	k__Bacteria;p__Bacteroidota;c__Bacteroidia;o__Chitinophagales;f__Saprospiraceae;
BSV26	0	4.13525e-05	1.37842e-05	0.00016541	0.000137842	8.2705e-05	0.000110273	0	0	5.51367e-05	2.75683e-05	0	2.75683e-05	1.37842e-05	0	2.75683e-05	0	0	k__Bacteria;p__Kryptonia;c__unidentified_Kryptonia;o__Kryptoniales;f__BSV26;
p__unidentified_Bacteria;f__Ruminococcaceae	0	0	0	4.13525e-05	2.75683e-05	0.00016541	0	0	0	0	0	0	0	0	0	0	0	0	k__Bacteria;p__unidentified_Bacteria;c__Clostridia;o__Oscillospirales;f__Ruminococcaceae;
Eggerthellaceae	4.13525e-05	0	0	5.51367e-05	0.000151626	8.2705e-05	0	0	0	0	0	1.37842e-05	0	0	0	0	0	0	k__Bacteria;p__Actinobacteriota;c__Coriobacteriia;o__Coriobacteriales;f__Eggerthellaceae;
Dermabacteraceae	0.000151626	0	0	0	0	0	0	0	0	0	0	0	0	0	0	0	0	0	k__Bacteria;p__Actinobacteria;c__unidentified_Actinobacteria;o__Micrococcales;f__Dermabacteraceae;
Aerococcaceae	0	0	0	0.000151626	0	0	0	0	0	0	0	0	0	0	0	0	0	0	k__Bacteria;p__Firmicutes;c__Bacilli;o__Lactobacillales;f__Aerococcaceae;
Anaerovoracaceae	0	0	0	8.2705e-05	0.000124058	0.000151626	1.37842e-05	0	0	2.75683e-05	0	0	0	0	0	0	0	0	k__Bacteria;p__Firmicutes;c__Clostridia;o__Peptostreptococcales-Tissierellales;f__Anaerovoracaceae;
Micrococcaceae	0.000151626	5.51367e-05	0	0	0	0	4.13525e-05	0	4.13525e-05	4.13525e-05	4.13525e-05	0	1.37842e-05	0	0	0	0	2.75683e-05	k__Bacteria;p__Actinobacteria;c__unidentified_Actinobacteria;o__Micrococcales;f__Micrococcaceae;
Saccharimonadaceae	6.89208e-05	4.13525e-05	2.75683e-05	4.13525e-05	0	0	4.13525e-05	1.37842e-05	2.75683e-05	9.64892e-05	0	0	0	0.000151626	8.2705e-05	0	0	0	k__Bacteria;p__unidentified_Bacteria;c__Saccharimonadia;o__Saccharimonadales;f__Saccharimonadaceae;
Methanosaetaceae	0	0	0	8.2705e-05	0.000151626	1.37842e-05	0	0	0	0	0	0	0	0	0	0	0	0	k__Archaea;p__Halobacterota;c__Methanosarcinia;o__Methanosarciniales;f__Methanosaetaceae;
Acetobacteraceae	0.000110273	0.000151626	9.64892e-05	4.13525e-05	1.37842e-05	4.13525e-05	2.75683e-05	5.51367e-05	2.75683e-05	8.2705e-05	5.51367e-05	6.89208e-05	0.000110273	1.37842e-05	9.64892e-05	4.13525e-05	5.51367e-05	0	k__Bacteria;p__Proteobacteria;c__Alphaproteobacteria;o__Acetobacterales;f__Acetobacteraceae;
Rubritaleaceae	5.51367e-05	2.75683e-05	4.13525e-05	0	0	0	0	0	0	0	0	0	0.000124058	0.000151626	9.64892e-05	0	0	0	k__Bacteria;p__Verrucomicrobiota;c__Verrucomicrobiae;o__Verrucomicrobiales;f__Rubritaleaceae;
Ignavibacteriaceae	5.51367e-05	0	0	6.89208e-05	2.75683e-05	0.000151626	2.75683e-05	0	0	0	0	0	0	0	0	0	0	1.37842e-05	k__Bacteria;p__Bacteroidota;c__Ignavibacteria;o__Ignavibacteriales;f__Ignavibacteriaceae;
Bacteroidetes_vadinHA17	0	0	0	0.000151626	9.64892e-05	5.51367e-05	0	0	0	0	2.75683e-05	4.13525e-05	0	0	0	0	0	0	k__Bacteria;p__Bacteroidota;c__Bacteroidia;o__Bacteroidales;f__Bacteroidetes_vadinHA17;
Haliangiaceae	5.51367e-05	8.2705e-05	0	4.13525e-05	0.000124058	8.2705e-05	0	0	1.37842e-05	2.75683e-05	0.000151626	9.64892e-05	0	4.13525e-05	0	0	0	5.51367e-05	k__Bacteria;p__Myxococcota;c__Polyangia;o__Haliangiales;f__Haliangiaceae;
Woeseiaceae	8.2705e-05	2.75683e-05	4.13525e-05	0	0	0	4.13525e-05	0	8.2705e-05	9.64892e-05	6.89208e-05	0.000137842	4.13525e-05	0	0	1.37842e-05	0	1.37842e-05	k__Bacteria;p__Proteobacteria;c__Gammaproteobacteria;o__Steroidobacterales;f__Woeseiaceae;
Rhodospirillaceae	0.000137842	2.75683e-05	2.75683e-05	0	0	0	4.13525e-05	6.89208e-05	0	5.51367e-05	9.64892e-05	5.51367e-05	8.2705e-05	0.000124058	0	5.51367e-05	0	4.13525e-05	k__Bacteria;p__Proteobacteria;c__Alphaproteobacteria;o__Rhodospirillales;f__Rhodospirillaceae;
Erysipelatoclostridiaceae	1.37842e-05	0	0	0.000137842	1.37842e-05	5.51367e-05	0	0	0	0	0	0	0	0	0	0	0	0	k__Bacteria;p__Firmicutes;c__Bacilli;o__Erysipelotrichales;f__Erysipelatoclostridiaceae;
p__Proteobacteria;f__Sutterellaceae	8.2705e-05	0	0	0.000137842	0	8.2705e-05	0	2.75683e-05	0	5.51367e-05	0	0	0	0	0	0	4.13525e-05	0	k__Bacteria;p__Proteobacteria;c__Gammaproteobacteria;o__Burkholderiales;f__Sutterellaceae;
Syntrophaceae	0	0	0	8.2705e-05	6.89208e-05	0.000124058	0	0	0	0	0	0	0	0	0	0	0	0	k__Bacteria;p__Desulfobacterota;c__Syntrophia;o__Syntrophales;f__Syntrophaceae;
Pirellulaceae	0	1.37842e-05	1.37842e-05	0	0	0	1.37842e-05	4.13525e-05	0	2.75683e-05	0	0	4.13525e-05	0.000124058	5.51367e-05	0	0	0	k__Bacteria;p__Planctomycetes;c__unidentified_Planctomycetes;o__Pirellulales;f__Pirellulaceae;
Iamiaceae	0	4.13525e-05	1.37842e-05	0	2.75683e-05	0	1.37842e-05	2.75683e-05	4.13525e-05	2.75683e-05	6.89208e-05	5.51367e-05	4.13525e-05	5.51367e-05	0.000124058	0	0	0	k__Bacteria;p__Actinobacteriota;c__Acidimicrobiia;o__Microtrichales;f__Iamiaceae;
env.OPS_17	0	0.000124058	4.13525e-05	0	0	0	0	4.13525e-05	0	0	5.51367e-05	0	0	0	2.75683e-05	0	0	0	k__Bacteria;p__Bacteroidota;c__Bacteroidia;o__Sphingobacteriales;f__env.OPS_17;
Monoglobaceae	5.51367e-05	0	4.13525e-05	0.000124058	4.13525e-05	0	0	0	0	0	0	0	0	0	0	0	0	0	k__Bacteria;p__Firmicutes;c__Clostridia;o__Monoglobales;f__Monoglobaceae;
Nitrospiraceae	8.2705e-05	0	2.75683e-05	4.13525e-05	4.13525e-05	2.75683e-05	0.000110273	0	4.13525e-05	0.000124058	0	1.37842e-05	1.37842e-05	5.51367e-05	0	0	2.75683e-05	0	k__Bacteria;p__Nitrospirota;c__Nitrospira;o__Nitrospirales;f__Nitrospiraceae;
p__unidentified_Bacteria;f__Butyricicoccaceae	1.37842e-05	0.000124058	5.51367e-05	0	0	0	0	0	1.37842e-05	0	0	0	0	0	0	0	0	0	k__Bacteria;p__unidentified_Bacteria;c__Clostridia;o__Oscillospirales;f__Butyricicoccaceae;
Nitrosopumilaceae	0.000124058	0	0	0	0	0	4.13525e-05	1.37842e-05	5.51367e-05	2.75683e-05	0.000110273	2.75683e-05	0	5.51367e-05	0	1.37842e-05	0	0	k__Archaea;p__Crenarchaeota;c__Nitrososphaeria;o__Nitrosopumilales;f__Nitrosopumilaceae;
UCG-010	0	0	0	0.000124058	5.51367e-05	1.37842e-05	0	0	0	0	0	0	0	0	0	0	0	0	k__Bacteria;p__Firmicutes;c__Clostridia;o__Oscillospirales;f__UCG-010;
c__unidentified_Firmicutes;f__Ruminococcaceae	0	0	0	0.000124058	0	4.13525e-05	0	0	0	0	0	0	0	1.37842e-05	0	0	0	0	k__Bacteria;p__Firmicutes;c__unidentified_Firmicutes;o__Oscillospirales;f__Ruminococcaceae;
unidentified_Bathyarchaeia	0	0	0	4.13525e-05	0.000124058	8.2705e-05	0	0	0	0	1.37842e-05	1.37842e-05	0	0	0	0	0	0	k__Archaea;p__Crenarchaeota;c__Bathyarchaeia;o__unidentified_Bathyarchaeia;f__unidentified_Bathyarchaeia;
Micavibrionaceae	0	0	0	0	0	0.000124058	0	2.75683e-05	0	5.51367e-05	2.75683e-05	0	0	0	0	0	0	0	k__Bacteria;p__unidentified_Bacteria;c__Alphaproteobacteria;o__Micavibrionales;f__Micavibrionaceae;
unidentified_Gammaproteobacteria	0.000110273	0	2.75683e-05	0	0	1.37842e-05	0	1.37842e-05	0	8.2705e-05	5.51367e-05	2.75683e-05	0	0	1.37842e-05	0	0	0	k__Bacteria;p__unidentified_Bacteria;c__Gammaproteobacteria;o__unidentified_Gammaproteobacteria;f__unidentified_Gammaproteobacteria;
Vicinamibacteraceae	0.000110273	8.2705e-05	8.2705e-05	1.37842e-05	0	4.13525e-05	1.37842e-05	5.51367e-05	1.37842e-05	9.64892e-05	0	1.37842e-05	0.000110273	1.37842e-05	4.13525e-05	2.75683e-05	0	5.51367e-05	k__Bacteria;p__Acidobacteriota;c__Vicinamibacteria;o__Vicinamibacterales;f__Vicinamibacteraceae;
Nocardioidaceae	1.37842e-05	0	0	0	4.13525e-05	0	4.13525e-05	5.51367e-05	1.37842e-05	2.75683e-05	0	4.13525e-05	0.000110273	5.51367e-05	0	0	4.13525e-05	4.13525e-05	k__Bacteria;p__Actinobacteria;c__unidentified_Actinobacteria;o__Propionibacteriales;f__Nocardioidaceae;
unidentified_Alphaproteobacteria	2.75683e-05	0.000110273	0	0	0	0	0	2.75683e-05	1.37842e-05	0	4.13525e-05	0	5.51367e-05	5.51367e-05	5.51367e-05	0	6.89208e-05	1.37842e-05	k__Bacteria;p__unidentified_Bacteria;c__Alphaproteobacteria;o__unidentified_Alphaproteobacteria;f__unidentified_Alphaproteobacteria;
A4b	0	0	0	4.13525e-05	2.75683e-05	0.000110273	0	0	0	0	0	0	0	0	0	0	0	0	k__Bacteria;p__Chloroflexi;c__Anaerolineae;o__SBR1031;f__A4b;
Methylophilaceae	0	0	0	0.000110273	4.13525e-05	4.13525e-05	0	0	0	0	0	0	0	0	0	2.75683e-05	0	0	k__Bacteria;p__Proteobacteria;c__Gammaproteobacteria;o__Burkholderiales;f__Methylophilaceae;
Desulfobaccaceae	0	0	0	0	8.2705e-05	0.000110273	0	0	0	0	0	0	0	0	0	0	0	0	k__Bacteria;p__Desulfobacterota;c__Desulfobaccia;o__Desulfobaccales;f__Desulfobaccaceae;
Defferrisomataceae	0	0	0	2.75683e-05	0	9.64892e-05	0	0	0	0	0	0	0	0	0	0	0	0	k__Bacteria;p__Deferrisomatota;c__Defferrisomatia;o__Defferrisomatales;f__Defferrisomataceae;
p__unidentified_Bacteria;f__Ilumatobacteraceae	2.75683e-05	0	0	2.75683e-05	1.37842e-05	9.64892e-05	0	0	0	0	0	0	0	0	0	0	0	0	k__Bacteria;p__unidentified_Bacteria;c__Acidimicrobiia;o__Microtrichales;f__Ilumatobacteraceae;
Mycobacteriaceae	0	0	0	0	1.37842e-05	0	1.37842e-05	4.13525e-05	0	0	5.51367e-05	0	9.64892e-05	1.37842e-05	4.13525e-05	0	0	0	k__Bacteria;p__Actinobacteria;c__unidentified_Actinobacteria;o__Corynebacteriales;f__Mycobacteriaceae;
Vagococcaceae	9.64892e-05	4.13525e-05	6.89208e-05	2.75683e-05	0	0	0	0	0	2.75683e-05	0	1.37842e-05	0	1.37842e-05	0	0	0	0	k__Bacteria;p__Firmicutes;c__Bacilli;o__Lactobacillales;f__Vagococcaceae;
Syntrophorhabdaceae	4.13525e-05	0	0	8.2705e-05	9.64892e-05	9.64892e-05	0	0	0	0	0	0	0	0	0	0	0	0	k__Bacteria;p__Desulfobacterota;c__Syntrophorhabdia;o__Syntrophorhabdales;f__Syntrophorhabdaceae;
p__unidentified_Bacteria;f__Diplorickettsiaceae	2.75683e-05	1.37842e-05	0	0	0	0	0	4.13525e-05	0	5.51367e-05	5.51367e-05	9.64892e-05	4.13525e-05	5.51367e-05	4.13525e-05	0	4.13525e-05	0	k__Bacteria;p__unidentified_Bacteria;c__Gammaproteobacteria;o__Diplorickettsiales;f__Diplorickettsiaceae;
Acidaminobacteraceae	9.64892e-05	0	0	0	0	0	4.13525e-05	0	0	8.2705e-05	4.13525e-05	0	0	2.75683e-05	0	0	0	0	k__Bacteria;p__Firmicutes;c__Clostridia;o__Peptostreptococcales-Tissierellales;f__Acidaminobacteraceae;
Solirubrobacteraceae	0	0	0	0	0	0	0	0	0	9.64892e-05	0	0	0	0	0	0	0	0	k__Bacteria;p__Actinobacteriota;c__Thermoleophilia;o__Solirubrobacterales;f__Solirubrobacteraceae;
AB-539-J10	0	0	0	0	0	9.64892e-05	0	0	0	0	0	0	0	0	0	0	0	0	k__Bacteria;p__Chloroflexi;c__Dehalococcoidia;o__GIF9;f__AB-539-J10;
Desulfobulbaceae	4.13525e-05	4.13525e-05	0	0	0	0	0	6.89208e-05	0	4.13525e-05	9.64892e-05	0	0	0	0	0	0	2.75683e-05	k__Bacteria;p__unidentified_Bacteria;c__Desulfobulbia;o__Desulfobulbales;f__Desulfobulbaceae;
unidentified_GIF3	0	0	0	9.64892e-05	6.89208e-05	0	0	0	0	0	0	0	0	0	0	0	0	0	k__Bacteria;p__Chloroflexi;c__Dehalococcoidia;o__GIF3;f__unidentified_GIF3;
Akkermansiaceae	1.37842e-05	9.64892e-05	1.37842e-05	4.13525e-05	0	0	0	4.13525e-05	4.13525e-05	0	0	0	1.37842e-05	0	0	0	0	0	k__Bacteria;p__Verrucomicrobiota;c__Verrucomicrobiae;o__Verrucomicrobiales;f__Akkermansiaceae;
p__unidentified_Bacteria;f__Lachnospiraceae	0	0	0	0	0	0	0	0	0	9.64892e-05	0	0	0	0	0	0	0	2.75683e-05	k__Bacteria;p__unidentified_Bacteria;c__Clostridia;o__Lachnospirales;f__Lachnospiraceae;
p__unidentified_Bacteria;f__Hyphomicrobiaceae	2.75683e-05	0	4.13525e-05	0	0	4.13525e-05	0	1.37842e-05	0	1.37842e-05	9.64892e-05	4.13525e-05	5.51367e-05	5.51367e-05	0	0	0	0	k__Bacteria;p__unidentified_Bacteria;c__Alphaproteobacteria;o__Rhizobiales;f__Hyphomicrobiaceae;
Lentimicrobiaceae	0	0	0	8.2705e-05	2.75683e-05	0	0	5.51367e-05	0	0	0	0	0	0	0	0	0	0	k__Bacteria;p__Bacteroidota;c__Bacteroidia;o__Sphingobacteriales;f__Lentimicrobiaceae;
p__Bacteroidota;f__Chitinophagaceae	1.37842e-05	8.2705e-05	4.13525e-05	5.51367e-05	0	0	0	0	0	8.2705e-05	0	0	2.75683e-05	4.13525e-05	0	0	0	0	k__Bacteria;p__Bacteroidota;c__Bacteroidia;o__Chitinophagales;f__Chitinophagaceae;
Parachlamydiaceae	0	4.13525e-05	0	0	0	0	5.51367e-05	0	0	0	1.37842e-05	0	4.13525e-05	2.75683e-05	8.2705e-05	0	0	5.51367e-05	k__Bacteria;p__Chlamydiae;c__unidentified_Chlamydiae;o__Chlamydiales;f__Parachlamydiaceae;
Calditrichaceae	0	0	0	0	8.2705e-05	5.51367e-05	0	0	1.37842e-05	1.37842e-05	4.13525e-05	0	0	0	0	0	0	0	k__Bacteria;p__Calditrichota;c__Calditrichia;o__Calditrichales;f__Calditrichaceae;
Bryobacteraceae	6.89208e-05	4.13525e-05	2.75683e-05	0	5.51367e-05	4.13525e-05	0	2.75683e-05	4.13525e-05	8.2705e-05	0	4.13525e-05	1.37842e-05	0	0	5.51367e-05	0	1.37842e-05	k__Bacteria;p__Acidobacteriota;c__Acidobacteriae;o__Bryobacterales;f__Bryobacteraceae;
Coxiellaceae	0	0	0	0	1.37842e-05	0	0	0	0	0	1.37842e-05	0	0	0	8.2705e-05	0	0	0	k__Bacteria;p__Proteobacteria;c__Gammaproteobacteria;o__Coxiellales;f__Coxiellaceae;
p__Chloroflexi;f__Anaerolineaceae	8.2705e-05	0	1.37842e-05	4.13525e-05	6.89208e-05	4.13525e-05	4.13525e-05	0	0	2.75683e-05	2.75683e-05	0	0	0	0	0	6.89208e-05	0	k__Bacteria;p__Chloroflexi;c__Anaerolineae;o__Anaerolineales;f__Anaerolineaceae;
Morganellaceae	0	0	0	0	0	0	0	0	0	0	0	0	0	2.75683e-05	0	0	8.2705e-05	0	k__Bacteria;p__Proteobacteria;c__Gammaproteobacteria;o__Enterobacterales;f__Morganellaceae;
Legionellaceae	0	6.89208e-05	1.37842e-05	6.89208e-05	0	0	2.75683e-05	0	0	6.89208e-05	2.75683e-05	2.75683e-05	4.13525e-05	8.2705e-05	5.51367e-05	0	0	0	k__Bacteria;p__Proteobacteria;c__Gammaproteobacteria;o__Legionellales;f__Legionellaceae;
Desulfosarcinaceae	8.2705e-05	4.13525e-05	0	8.2705e-05	4.13525e-05	8.2705e-05	4.13525e-05	8.2705e-05	0	0	1.37842e-05	0	1.37842e-05	0	0	1.37842e-05	0	4.13525e-05	k__Bacteria;p__Desulfobacterota;c__Desulfobacteria;o__Desulfobacterales;f__Desulfosarcinaceae;
Polyangiaceae	0	5.51367e-05	6.89208e-05	2.75683e-05	0	5.51367e-05	0	0	1.37842e-05	8.2705e-05	0	0	0	0	0	0	4.13525e-05	0	k__Bacteria;p__Myxococcota;c__Polyangia;o__Polyangiales;f__Polyangiaceae;
Solibacteraceae	0	0	0	8.2705e-05	0	0	0	2.75683e-05	0	0	0	0	0	0	0	1.37842e-05	0	0	k__Bacteria;p__Acidobacteriota;c__Acidobacteriae;o__Solibacterales;f__Solibacteraceae;
Rubinisphaeraceae	4.13525e-05	0	0	8.2705e-05	0	0	4.13525e-05	0	0	0	0	0	0	0	0	0	0	0	k__Bacteria;p__Planctomycetes;c__unidentified_Planctomycetes;o__Planctomycetales;f__Rubinisphaeraceae;
p__Proteobacteria;f__unidentified_Gammaproteobacteria	4.13525e-05	4.13525e-05	0	1.37842e-05	0	0	0	0	2.75683e-05	5.51367e-05	0	0	6.89208e-05	6.89208e-05	5.51367e-05	0	8.2705e-05	0	k__Bacteria;p__Proteobacteria;c__Gammaproteobacteria;o__unidentified_Gammaproteobacteria;f__unidentified_Gammaproteobacteria;
unidentified_Bacteria	4.13525e-05	0	0	0	0	0	0	1.37842e-05	8.2705e-05	5.51367e-05	2.75683e-05	2.75683e-05	0	0	0	0	0	0	k__Bacteria;p__unidentified_Bacteria;c__unidentified_Bacteria;o__unidentified_Bacteria;f__unidentified_Bacteria;
Acidobacteriaceae_(Subgroup_1)	0	0	0	8.2705e-05	5.51367e-05	0	0	2.75683e-05	0	0	0	0	0	0	0	0	0	0	k__Bacteria;p__Acidobacteriota;c__Acidobacteriae;o__Acidobacteriales;f__Acidobacteriaceae_(Subgroup_1);
Micromonosporaceae	0	0	0	0	0	0	0	2.75683e-05	0	0	0	2.75683e-05	0	2.75683e-05	8.2705e-05	0	0	0	k__Bacteria;p__Actinobacteria;c__unidentified_Actinobacteria;o__Micromonosporales;f__Micromonosporaceae;
p__unidentified_Bacteria;f__Bacillaceae	1.37842e-05	0	0	0	0	0	2.75683e-05	6.89208e-05	2.75683e-05	1.37842e-05	0	0	4.13525e-05	4.13525e-05	0	0	1.37842e-05	1.37842e-05	k__Bacteria;p__unidentified_Bacteria;c__Bacilli;o__Bacillales;f__Bacillaceae;
Crocinitomicaceae	0	0	6.89208e-05	4.13525e-05	0	0	0	0	0	0	0	0	0	0	0	0	0	0	k__Bacteria;p__Bacteroidota;c__Bacteroidia;o__Flavobacteriales;f__Crocinitomicaceae;
BIrii41	4.13525e-05	0	0	2.75683e-05	0	0	0	0	2.75683e-05	0	6.89208e-05	0	0	0	0	0	0	0	k__Bacteria;p__Myxococcota;c__Polyangia;o__Polyangiales;f__BIrii41;
Latescibacteraceae	0	4.13525e-05	0	0	5.51367e-05	6.89208e-05	0	0	0	2.75683e-05	4.13525e-05	0	0	0	0	0	0	0	k__Bacteria;p__Latescibacteria;c__unidentified_Latescibacteria;o__Latescibacterales;f__Latescibacteraceae;
Halieaceae	6.89208e-05	2.75683e-05	4.13525e-05	0	0	0	0	0	0	2.75683e-05	4.13525e-05	0	2.75683e-05	0	0	1.37842e-05	0	0	k__Bacteria;p__Proteobacteria;c__Gammaproteobacteria;o__Pseudomonadales;f__Halieaceae;
Microscillaceae	0	1.37842e-05	0	0	0	0	0	0	1.37842e-05	5.51367e-05	6.89208e-05	0	0	0	0	0	0	0	k__Bacteria;p__Bacteroidota;c__Bacteroidia;o__Cytophagales;f__Microscillaceae;
Geobacteraceae	0	0	0	0	4.13525e-05	6.89208e-05	0	0	2.75683e-05	0	2.75683e-05	0	0	2.75683e-05	0	0	0	0	k__Bacteria;p__Desulfobacterota;c__Desulfuromonadia;o__Geobacterales;f__Geobacteraceae;
c__unidentified_Bacteria;f__Gemmataceae	0	4.13525e-05	2.75683e-05	0	0	0	0	0	0	0	5.51367e-05	0	6.89208e-05	2.75683e-05	2.75683e-05	0	0	1.37842e-05	k__Bacteria;p__unidentified_Bacteria;c__unidentified_Bacteria;o__Gemmatales;f__Gemmataceae;
Bacteroidales_RF16_group	0	0	0	0	0	0	0	0	0	0	6.89208e-05	0	0	0	0	0	0	0	k__Bacteria;p__Bacteroidota;c__Bacteroidia;o__Bacteroidales;f__Bacteroidales_RF16_group;
SB-5	5.51367e-05	0	0	0	4.13525e-05	2.75683e-05	0	6.89208e-05	0	0	1.37842e-05	0	0	0	0	0	0	0	k__Bacteria;p__Bacteroidota;c__Bacteroidia;o__Bacteroidales;f__SB-5;
Rhodanobacteraceae	0	5.51367e-05	1.37842e-05	0	0	0	0	0	0	1.37842e-05	0	0	6.89208e-05	0	0	0	1.37842e-05	0	k__Bacteria;p__Proteobacteria;c__Gammaproteobacteria;o__Xanthomonadales;f__Rhodanobacteraceae;
Caldilineaceae	0	0	0	0	0	1.37842e-05	0	0	0	6.89208e-05	0	2.75683e-05	0	0	0	0	0	0	k__Bacteria;p__unidentified_Bacteria;c__Anaerolineae;o__Caldilineales;f__Caldilineaceae;
Xanthobacteraceae	2.75683e-05	0	0	0	0	6.89208e-05	0	0	0	2.75683e-05	0	0	0	0	0	4.13525e-05	1.37842e-05	2.75683e-05	k__Bacteria;p__unidentified_Bacteria;c__Alphaproteobacteria;o__Rhizobiales;f__Xanthobacteraceae;
Methanobacteriaceae	0	0	0	0	0	6.89208e-05	0	0	0	0	0	0	0	0	0	0	0	0	k__Archaea;p__Euryarchaeota;c__Methanobacteria;o__Methanobacteriales;f__Methanobacteriaceae;
Bacteriovoracaceae	0	0	6.89208e-05	0	0	0	0	0	0	1.37842e-05	0	0	4.13525e-05	5.51367e-05	0	0	0	0	k__Bacteria;p__Bdellovibrionota;c__Bdellovibrionia;o__Bacteriovoracales;f__Bacteriovoracaceae;
Methyloligellaceae	0	1.37842e-05	0	0	0	0	0	0	0	6.89208e-05	5.51367e-05	0	2.75683e-05	0	0	1.37842e-05	0	0	k__Bacteria;p__Proteobacteria;c__Alphaproteobacteria;o__Rhizobiales;f__Methyloligellaceae;
Symbiobacteraceae	0	0	0	0	0	0	0	0	0	6.89208e-05	0	0	1.37842e-05	0	0	0	0	0	k__Bacteria;p__unidentified_Bacteria;c__Symbiobacteriia;o__Symbiobacteriales;f__Symbiobacteraceae;
Promicromonosporaceae	5.51367e-05	0	0	0	0	0	0	4.13525e-05	0	5.51367e-05	0	0	0	6.89208e-05	1.37842e-05	0	0	0	k__Bacteria;p__Actinobacteria;c__unidentified_Actinobacteria;o__Micrococcales;f__Promicromonosporaceae;
Streptomycetaceae	0	1.37842e-05	0	0	0	0	0	0	0	6.89208e-05	1.37842e-05	0	0	4.13525e-05	0	0	0	0	k__Bacteria;p__Actinobacteria;c__unidentified_Actinobacteria;o__Streptomycetales;f__Streptomycetaceae;
Intrasporangiaceae	4.13525e-05	4.13525e-05	2.75683e-05	0	0	0	1.37842e-05	0	5.51367e-05	4.13525e-05	0	4.13525e-05	0	0	0	2.75683e-05	0	0	k__Bacteria;p__Actinobacteria;c__unidentified_Actinobacteria;o__Micrococcales;f__Intrasporangiaceae;
Dermacoccaceae	0	0	0	0	0	0	0	1.37842e-05	0	0	5.51367e-05	0	0	0	0	0	0	0	k__Bacteria;p__Actinobacteria;c__unidentified_Actinobacteria;o__Micrococcales;f__Dermacoccaceae;
Myxococcaceae	0	0	0	0	0	5.51367e-05	0	0	0	0	1.37842e-05	0	0	0	0	0	0	0	k__Bacteria;p__Myxococcota;c__Myxococcia;o__Myxococcales;f__Myxococcaceae;
JG30-KF-CM45	0	4.13525e-05	0	0	0	0	0	0	0	5.51367e-05	4.13525e-05	0	0	0	0	0	0	0	k__Bacteria;p__Chloroflexi;c__Chloroflexia;o__Thermomicrobiales;f__JG30-KF-CM45;
A0839	0	0	0	0	0	0	0	0	0	0	1.37842e-05	0	0	5.51367e-05	5.51367e-05	0	0	0	k__Bacteria;p__Proteobacteria;c__Alphaproteobacteria;o__Rhizobiales;f__A0839;
Desulfomonilaceae	0	0	0	0	5.51367e-05	0	0	0	0	0	0	0	0	0	0	0	0	0	k__Bacteria;p__Desulfobacterota;c__Desulfomonilia;o__Desulfomonilales;f__Desulfomonilaceae;
unidentified_SBR1031	0	0	0	0	5.51367e-05	0	0	0	0	0	0	0	0	0	0	0	0	0	k__Bacteria;p__Chloroflexi;c__Anaerolineae;o__SBR1031;f__unidentified_SBR1031;
Desulfocapsaceae	0	0	0	4.13525e-05	5.51367e-05	0	0	0	0	0	0	0	0	0	0	0	0	0	k__Bacteria;p__Desulfobacterota;c__Desulfobulbia;o__Desulfobulbales;f__Desulfocapsaceae;
Spongiibacteraceae	0	0	0	1.37842e-05	5.51367e-05	4.13525e-05	0	0	0	0	0	0	0	0	0	0	0	0	k__Bacteria;p__Proteobacteria;c__Gammaproteobacteria;o__Pseudomonadales;f__Spongiibacteraceae;
c__unidentified_Gemmatimonadetes;f__Gemmatimonadaceae	2.75683e-05	0	0	1.37842e-05	2.75683e-05	4.13525e-05	4.13525e-05	2.75683e-05	0	5.51367e-05	0	0	5.51367e-05	0	0	0	0	0	k__Bacteria;p__Gemmatimonadetes;c__unidentified_Gemmatimonadetes;o__Gemmatimonadales;f__Gemmatimonadaceae;
Oxalobacteraceae	2.75683e-05	1.37842e-05	1.37842e-05	0	1.37842e-05	0	0	5.51367e-05	0	1.37842e-05	0	1.37842e-05	0	2.75683e-05	0	0	2.75683e-05	0	k__Bacteria;p__Proteobacteria;c__Gammaproteobacteria;o__Burkholderiales;f__Oxalobacteraceae;
Azospirillaceae	0	0	0	0	0	0	0	0	0	5.51367e-05	5.51367e-05	2.75683e-05	0	0	0	0	4.13525e-05	0	k__Bacteria;p__Proteobacteria;c__Alphaproteobacteria;o__Azospirillales;f__Azospirillaceae;
unidentified_Saccharimonadales	2.75683e-05	4.13525e-05	0	0	0	5.51367e-05	1.37842e-05	0	0	0	0	0	0	4.13525e-05	0	0	0	0	k__Bacteria;p__unidentified_Bacteria;c__Saccharimonadia;o__Saccharimonadales;f__unidentified_Saccharimonadales;
Thermoflexaceae	0	0	0	0	0	0	5.51367e-05	0	0	0	0	0	0	0	0	0	0	0	k__Bacteria;p__Chloroflexi;c__Anaerolineae;o__Thermoflexales;f__Thermoflexaceae;
Hymenobacteraceae	5.51367e-05	2.75683e-05	0	0	0	0	0	0	0	0	0	0	0	0	0	0	0	0	k__Bacteria;p__Bacteroidota;c__Bacteroidia;o__Cytophagales;f__Hymenobacteraceae;
Sulfurimonadaceae	0	0	0	5.51367e-05	0	0	0	1.37842e-05	0	0	0	0	0	4.13525e-05	0	0	0	0	k__Bacteria;p__Campylobacterota;c__Campylobacteria;o__Campylobacterales;f__Sulfurimonadaceae;
Leeiaceae	0	0	0	5.51367e-05	0	0	0	0	0	0	0	0	0	0	0	0	0	0	k__Bacteria;p__Proteobacteria;c__Gammaproteobacteria;o__Burkholderiales;f__Leeiaceae;
p__unidentified_Bacteria;f__Acetobacteraceae	0	0	0	0	0	0	5.51367e-05	0	0	0	0	0	0	0	0	0	0	0	k__Bacteria;p__unidentified_Bacteria;c__Alphaproteobacteria;o__Acetobacterales;f__Acetobacteraceae;
p__unidentified_Bacteria;f__Christensenellaceae	0	0	0	0	0	0	0	1.37842e-05	0	2.75683e-05	5.51367e-05	0	0	0	0	0	0	0	k__Bacteria;p__unidentified_Bacteria;c__Clostridia;o__Christensenellales;f__Christensenellaceae;
Thiohalorhabdaceae	0	2.75683e-05	0	0	0	0	0	0	0	0	0	0	0	0	5.51367e-05	0	0	0	k__Bacteria;p__unidentified_Bacteria;c__Gammaproteobacteria;o__Thiohalorhabdales;f__Thiohalorhabdaceae;
Nocardiaceae	1.37842e-05	1.37842e-05	0	0	0	0	0	0	0	0	2.75683e-05	5.51367e-05	1.37842e-05	0	4.13525e-05	0	0	1.37842e-05	k__Bacteria;p__Actinobacteria;c__unidentified_Actinobacteria;o__Corynebacteriales;f__Nocardiaceae;
Alcanivoracaceae1	0	0	0	0	0	0	0	0	0	0	0	0	5.51367e-05	0	0	0	0	0	k__Bacteria;p__Proteobacteria;c__Gammaproteobacteria;o__Pseudomonadales;f__Alcanivoracaceae1;
67-14	1.37842e-05	0	0	0	0	0	0	0	0	0	5.51367e-05	0	0	1.37842e-05	1.37842e-05	0	0	0	k__Bacteria;p__Actinobacteriota;c__Thermoleophilia;o__Solirubrobacterales;f__67-14;
Phaselicystidaceae	0	2.75683e-05	4.13525e-05	0	0	5.51367e-05	0	0	0	0	0	1.37842e-05	0	0	0	0	0	0	k__Bacteria;p__Myxococcota;c__Polyangia;o__Polyangiales;f__Phaselicystidaceae;
Nannocystaceae	0	0	0	0	0	5.51367e-05	0	0	0	0	0	0	0	0	0	0	0	0	k__Bacteria;p__Myxococcota;c__Polyangia;o__Nannocystales;f__Nannocystaceae;
p__unidentified_Bacteria;f__Desulfovibrionaceae	1.37842e-05	0	0	4.13525e-05	0	2.75683e-05	1.37842e-05	0	0	0	0	0	5.51367e-05	4.13525e-05	0	0	0	0	k__Bacteria;p__unidentified_Bacteria;c__Desulfovibrionia;o__Desulfovibrionales;f__Desulfovibrionaceae;
c__unidentified_Bacteria;f__Micromonosporaceae	0	0	0	0	0	5.51367e-05	0	0	0	0	0	0	0	0	0	0	0	0	k__Bacteria;p__unidentified_Bacteria;c__unidentified_Bacteria;o__Micromonosporales;f__Micromonosporaceae;
p__Proteobacteria;f__Xanthobacteraceae	0	4.13525e-05	0	1.37842e-05	4.13525e-05	0	4.13525e-05	2.75683e-05	0	5.51367e-05	0	0	1.37842e-05	4.13525e-05	0	0	0	1.37842e-05	k__Bacteria;p__Proteobacteria;c__Alphaproteobacteria;o__Rhizobiales;f__Xanthobacteraceae;
p__Actinobacteriota;f__Microtrichaceae	0	5.51367e-05	0	0	0	0	0	5.51367e-05	1.37842e-05	4.13525e-05	0	0	1.37842e-05	4.13525e-05	0	0	0	0	k__Bacteria;p__Actinobacteriota;c__Acidimicrobiia;o__Microtrichales;f__Microtrichaceae;
GW2011_GWC1_47_15	0	0	0	0	5.51367e-05	0	0	0	0	0	0	0	0	0	0	0	0	0	k__Archaea;p__Nanoarchaeota;c__Nanoarchaeia;o__Woesearchaeales;f__GW2011_GWC1_47_15;
Prolixibacteraceae	0	0	0	0	0	0	0	0	0	0	0	0	0	0	0	5.51367e-05	0	0	k__Bacteria;p__Bacteroidota;c__Bacteroidia;o__Bacteroidales;f__Prolixibacteraceae;
Arenicellaceae	0	0	0	5.51367e-05	0	4.13525e-05	0	0	0	0	0	0	0	0	0	0	0	0	k__Bacteria;p__unidentified_Bacteria;c__Gammaproteobacteria;o__Arenicellales;f__Arenicellaceae;
Kiloniellaceae	0	0	0	0	0	0	0	2.75683e-05	0	4.13525e-05	0	0	5.51367e-05	0	0	0	2.75683e-05	0	k__Bacteria;p__unidentified_Bacteria;c__Alphaproteobacteria;o__Kiloniellales;f__Kiloniellaceae;
NS11-12_marine_group	0	5.51367e-05	2.75683e-05	0	0	0	0	0	0	0	0	0	0	0	0	0	0	0	k__Bacteria;p__Bacteroidota;c__Bacteroidia;o__Sphingobacteriales;f__NS11-12_marine_group;
Sulfurovaceae	5.51367e-05	0	0	0	0	0	0	4.13525e-05	1.37842e-05	4.13525e-05	2.75683e-05	1.37842e-05	0	0	2.75683e-05	0	0	0	k__Bacteria;p__Campylobacterota;c__Campylobacteria;o__Campylobacterales;f__Sulfurovaceae;
p__unidentified_Bacteria;f__Hydrogenophilaceae	1.37842e-05	0	0	0	4.13525e-05	0	0	0	5.51367e-05	0	0	0	0	1.37842e-05	4.13525e-05	0	0	0	k__Bacteria;p__unidentified_Bacteria;c__Gammaproteobacteria;o__Burkholderiales;f__Hydrogenophilaceae;
Geodermatophilaceae	0	0	0	0	5.51367e-05	2.75683e-05	0	0	0	0	0	0	0	0	0	0	0	0	k__Bacteria;p__Actinobacteria;c__unidentified_Actinobacteria;o__Frankiales;f__Geodermatophilaceae;
Holophagaceae	0	0	0	4.13525e-05	5.51367e-05	4.13525e-05	0	0	0	0	0	0	0	0	0	0	0	0	k__Bacteria;p__Acidobacteriota;c__Holophagae;o__Holophagales;f__Holophagaceae;
BSV40	0	0	0	0	0	0	0	0	0	5.51367e-05	0	0	4.13525e-05	0	0	0	0	0	k__Bacteria;p__Bacteroidota;c__Ignavibacteria;o__Ignavibacteriales;f__BSV40;
Chthoniobacteraceae	5.51367e-05	0	0	0	0	0	0	0	0	0	0	0	0	0	0	0	0	0	k__Bacteria;p__Verrucomicrobiota;c__Verrucomicrobiae;o__Chthoniobacterales;f__Chthoniobacteraceae;
Methylomirabilaceae	0	0	1.37842e-05	1.37842e-05	5.51367e-05	0	0	0	0	0	0	0	0	0	0	0	0	0	k__Bacteria;p__Methylomirabilota;c__Methylomirabilia;o__Methylomirabilales;f__Methylomirabilaceae;
Alcaligenaceae	2.75683e-05	0	2.75683e-05	4.13525e-05	4.13525e-05	1.37842e-05	4.13525e-05	0	0	5.51367e-05	4.13525e-05	5.51367e-05	2.75683e-05	4.13525e-05	1.37842e-05	0	5.51367e-05	0	k__Bacteria;p__Proteobacteria;c__Gammaproteobacteria;o__Burkholderiales;f__Alcaligenaceae;
p__Proteobacteria;f__Kiloniellaceae	0	0	0	0	0	0	5.51367e-05	0	0	2.75683e-05	0	0	0	0	0	0	0	0	k__Bacteria;p__Proteobacteria;c__Alphaproteobacteria;o__Kiloniellales;f__Kiloniellaceae;
Geothermobacteraceae	0	0	4.13525e-05	0	0	0	0	5.51367e-05	1.37842e-05	4.13525e-05	5.51367e-05	0	0	0	0	0	0	0	k__Bacteria;p__Desulfobacterota;c__Desulfuromonadia;o__Desulfuromonadales;f__Geothermobacteraceae;
TRA3-20	4.13525e-05	0	4.13525e-05	2.75683e-05	4.13525e-05	0	0	2.75683e-05	0	0	4.13525e-05	5.51367e-05	0	0	0	0	0	0	k__Bacteria;p__Proteobacteria;c__Gammaproteobacteria;o__Burkholderiales;f__TRA3-20;
unidentified_Peptostreptococcales-Tissierellales	0	0	0	0	0	0	0	0	0	0	0	5.51367e-05	4.13525e-05	0	0	0	0	0	k__Bacteria;p__Firmicutes;c__Clostridia;o__Peptostreptococcales-Tissierellales;f__unidentified_Peptostreptococcales-Tissierellales;
Pasteurellaceae	5.51367e-05	1.37842e-05	0	4.13525e-05	0	0	0	1.37842e-05	0	1.37842e-05	4.13525e-05	2.75683e-05	0	4.13525e-05	4.13525e-05	0	1.37842e-05	4.13525e-05	k__Bacteria;p__Proteobacteria;c__Gammaproteobacteria;o__Enterobacterales;f__Pasteurellaceae;
Desulfuromonadaceae	2.75683e-05	0	0	0	0	0	0	5.51367e-05	0	4.13525e-05	0	0	0	0	0	0	0	0	k__Bacteria;p__Desulfobacterota;c__Desulfuromonadia;o__Desulfuromonadales;f__Desulfuromonadaceae;
Geminicoccaceae	2.75683e-05	0	4.13525e-05	0	0	0	1.37842e-05	0	0	0	0	0	0	0	0	0	0	5.51367e-05	k__Bacteria;p__unidentified_Bacteria;c__Alphaproteobacteria;o__Tistrellales;f__Geminicoccaceae;
Holosporaceae	0	0	0	0	0	0	0	5.51367e-05	0	0	5.51367e-05	1.37842e-05	1.37842e-05	0	0	0	0	0	k__Bacteria;p__unidentified_Bacteria;c__Alphaproteobacteria;o__Holosporales;f__Holosporaceae;
Magnetospirillaceae	0	0	0	0	0	0	0	0	0	0	5.51367e-05	4.13525e-05	0	0	0	0	0	0	k__Bacteria;p__Proteobacteria;c__Alphaproteobacteria;o__Rhodospirillales;f__Magnetospirillaceae;
p__unidentified_Bacteria;f__Reyranellaceae	0	0	0	0	0	0	0	0	0	0	0	0	5.51367e-05	0	5.51367e-05	0	0	0	k__Bacteria;p__unidentified_Bacteria;c__Alphaproteobacteria;o__Reyranellales;f__Reyranellaceae;
Succinivibrionaceae	0	0	0	4.13525e-05	0	0	0	0	0	0	0	0	0	0	0	0	0	0	k__Bacteria;p__Proteobacteria;c__Gammaproteobacteria;o__Enterobacterales;f__Succinivibrionaceae;
Erwiniaceae	0	0	0	0	0	2.75683e-05	0	0	0	1.37842e-05	0	0	0	2.75683e-05	1.37842e-05	4.13525e-05	0	0	k__Bacteria;p__Proteobacteria;c__Gammaproteobacteria;o__Enterobacterales;f__Erwiniaceae;
Oxobacteraceae	0	0	0	0	0	0	0	0	0	4.13525e-05	0	0	0	0	0	0	0	0	k__Bacteria;p__Firmicutes;c__Clostridia;o__Clostridiales;f__Oxobacteraceae;
Barnesiellaceae	0	1.37842e-05	0	0	0	4.13525e-05	0	0	0	0	0	0	0	0	0	0	2.75683e-05	0	k__Bacteria;p__Bacteroidota;c__Bacteroidia;o__Bacteroidales;f__Barnesiellaceae;
LD-RB-34	0	0	0	4.13525e-05	4.13525e-05	0	0	0	0	0	0	0	0	0	0	0	0	0	k__Bacteria;p__Bacteroidota;c__Ignavibacteria;o__Ignavibacteriales;f__LD-RB-34;
Listeriaceae	0	0	0	0	0	0	0	0	0	0	0	0	0	0	0	0	4.13525e-05	0	k__Bacteria;p__Firmicutes;c__Bacilli;o__Lactobacillales;f__Listeriaceae;
Sva1033	0	0	0	0	0	0	1.37842e-05	0	0	0	4.13525e-05	0	0	0	0	0	0	0	k__Bacteria;p__Desulfobacterota;c__Desulfuromonadia;o__Desulfuromonadales;f__Sva1033;
Sphingobacteriaceae	0	0	0	2.75683e-05	4.13525e-05	0	0	0	0	0	0	0	0	0	0	0	0	0	k__Bacteria;p__Bacteroidota;c__Bacteroidia;o__Sphingobacteriales;f__Sphingobacteriaceae;
Selenomonadaceae	0	0	0	0	0	4.13525e-05	1.37842e-05	0	1.37842e-05	0	1.37842e-05	0	0	0	0	0	0	0	k__Bacteria;p__Firmicutes;c__Negativicutes;o__Veillonellales-Selenomonadales;f__Selenomonadaceae;
Inquilinaceae	0	0	0	0	0	0	0	2.75683e-05	0	0	1.37842e-05	4.13525e-05	0	0	0	0	2.75683e-05	0	k__Bacteria;p__Proteobacteria;c__Alphaproteobacteria;o__Azospirillales;f__Inquilinaceae;
Phycisphaeraceae	4.13525e-05	0	0	0	0	0	0	0	0	0	0	0	0	0	0	0	0	0	k__Bacteria;p__Planctomycetota;c__Phycisphaerae;o__Phycisphaerales;f__Phycisphaeraceae;
Micropepsaceae	0	0	0	4.13525e-05	0	0	0	0	0	0	0	0	0	0	0	0	0	0	k__Bacteria;p__unidentified_Bacteria;c__Alphaproteobacteria;o__Micropepsales;f__Micropepsaceae;
LWQ8	0	0	0	0	0	0	0	0	0	0	0	0	0	0	0	0	4.13525e-05	0	k__Bacteria;p__unidentified_Bacteria;c__Saccharimonadia;o__Saccharimonadales;f__LWQ8;
p__Proteobacteria;f__Steroidobacteraceae	0	0	0	0	4.13525e-05	0	0	0	0	0	0	0	0	0	0	0	0	0	k__Bacteria;p__Proteobacteria;c__Gammaproteobacteria;o__Steroidobacterales;f__Steroidobacteraceae;
Gaiellaceae	0	0	4.13525e-05	0	0	0	0	0	0	0	0	0	1.37842e-05	0	0	0	0	0	k__Bacteria;p__Actinobacteriota;c__Thermoleophilia;o__Gaiellales;f__Gaiellaceae;
B1-7BS	4.13525e-05	0	1.37842e-05	0	1.37842e-05	2.75683e-05	0	4.13525e-05	0	2.75683e-05	2.75683e-05	2.75683e-05	0	1.37842e-05	0	0	1.37842e-05	0	k__Bacteria;p__Proteobacteria;c__Gammaproteobacteria;o__Burkholderiales;f__B1-7BS;
unidentified_Acidobacteriae	0	0	4.13525e-05	0	0	0	0	0	0	0	0	0	0	0	0	0	0	0	k__Bacteria;p__Acidobacteriota;c__Acidobacteriae;o__unidentified_Acidobacteriae;f__unidentified_Acidobacteriae;
p__unidentified_Bacteria;f__Polyangiaceae	0	0	0	0	0	0	0	0	0	0	0	0	0	0	0	0	4.13525e-05	0	k__Bacteria;p__unidentified_Bacteria;c__Polyangia;o__Polyangiales;f__Polyangiaceae;
unidentified_Gracilibacteria	0	4.13525e-05	0	0	0	0	0	0	0	2.75683e-05	0	0	0	0	0	0	0	0	k__Bacteria;p__Gracilibacteria;c__unidentified_Gracilibacteria;o__unidentified_Gracilibacteria;f__unidentified_Gracilibacteria;
Pseudonocardiaceae	4.13525e-05	0	0	0	0	0	0	0	0	1.37842e-05	0	0	0	0	2.75683e-05	0	0	0	k__Bacteria;p__Actinobacteria;c__unidentified_Actinobacteria;o__Pseudonocardiales;f__Pseudonocardiaceae;
Bacteroidetes_BD2-2	4.13525e-05	0	0	0	0	0	1.37842e-05	2.75683e-05	0	0	0	0	0	0	0	0	1.37842e-05	2.75683e-05	k__Bacteria;p__Bacteroidota;c__Bacteroidia;o__Bacteroidales;f__Bacteroidetes_BD2-2;
p__unidentified_Bacteria;f__Geobacteraceae	0	0	0	1.37842e-05	4.13525e-05	0	0	0	0	0	0	0	0	0	0	0	0	0	k__Bacteria;p__unidentified_Bacteria;c__Desulfuromonadia;o__Geobacterales;f__Geobacteraceae;
Cyclobacteriaceae	0	0	0	0	0	0	0	0	0	2.75683e-05	0	1.37842e-05	0	0	0	0	0	4.13525e-05	k__Bacteria;p__unidentified_Bacteria;c__Bacteroidia;o__Cytophagales;f__Cyclobacteriaceae;
Nitrososphaeraceae	0	0	0	0	0	0	0	0	0	4.13525e-05	0	0	0	0	0	0	0	0	k__Archaea;p__Crenarchaeota;c__Nitrososphaeria;o__Nitrososphaerales;f__Nitrososphaeraceae;
p__Desulfobacterota;f__Desulfobulbaceae	0	0	0	0	0	0	0	0	0	0	0	0	0	0	0	4.13525e-05	0	0	k__Bacteria;p__Desulfobacterota;c__Desulfobulbia;o__Desulfobulbales;f__Desulfobulbaceae;
unidentified_SAR324_clade(Marine_group_B)	0	0	0	0	0	0	0	0	0	0	4.13525e-05	0	0	0	0	0	1.37842e-05	0	k__Bacteria;p__SAR324_clade(Marine_group_B);c__unidentified_SAR324_clade(Marine_group_B);o__unidentified_SAR324_clade(Marine_group_B);f__unidentified_SAR324_clade(Marine_group_B);
Omnitrophaceae	0	0	0	0	4.13525e-05	1.37842e-05	0	0	0	0	0	0	0	0	0	0	0	0	k__Bacteria;p__Verrucomicrobiota;c__Omnitrophia;o__Omnitrophales;f__Omnitrophaceae;
Pectobacteriaceae	0	0	0	0	0	2.75683e-05	0	0	0	0	4.13525e-05	0	0	0	0	0	0	0	k__Bacteria;p__Proteobacteria;c__Gammaproteobacteria;o__Enterobacterales;f__Pectobacteriaceae;
Amb-16S-1323	0	0	0	0	0	0	0	0	0	0	4.13525e-05	0	0	2.75683e-05	0	0	0	0	k__Bacteria;p__Proteobacteria;c__Alphaproteobacteria;o__Rhizobiales;f__Amb-16S-1323;
Endomicrobiaceae	0	0	0	0	4.13525e-05	0	0	0	0	0	0	0	0	0	0	0	0	0	k__Bacteria;p__Elusimicrobiota;c__Endomicrobia;o__Endomicrobiales;f__Endomicrobiaceae;
Paludibacteraceae	0	0	0	0	0	0	0	0	0	0	2.75683e-05	0	0	0	4.13525e-05	0	0	0	k__Bacteria;p__Bacteroidota;c__Bacteroidia;o__Bacteroidales;f__Paludibacteraceae;
Corynebacteriaceae	0	0	0	0	0	0	0	0	0	2.75683e-05	0	0	4.13525e-05	0	0	0	0	0	k__Bacteria;p__Actinobacteria;c__unidentified_Actinobacteria;o__Corynebacteriales;f__Corynebacteriaceae;
Thermaceae	0	0	1.37842e-05	0	0	0	0	0	0	4.13525e-05	0	0	0	0	0	0	0	0	k__Bacteria;p__Deinococcota;c__Deinococci;o__Thermales;f__Thermaceae;
Mitochondria	4.13525e-05	0	0	0	0	0	0	0	0	0	0	0	0	0	0	0	0	0	k__Bacteria;p__Proteobacteria;c__Alphaproteobacteria;o__Rickettsiales;f__Mitochondria;
unidentified_Thermodesulfovibrionia	0	0	0	1.37842e-05	0	4.13525e-05	0	0	0	0	0	0	0	0	0	0	0	0	k__Bacteria;p__unidentified_Bacteria;c__Thermodesulfovibrionia;o__unidentified_Thermodesulfovibrionia;f__unidentified_Thermodesulfovibrionia;
cvE6	0	0	0	0	0	0	0	0	0	0	0	0	0	0	4.13525e-05	0	0	0	k__Bacteria;p__Chlamydiae;c__unidentified_Chlamydiae;o__Chlamydiales;f__cvE6;
unidentified_RBG-16-55-12	0	0	0	0	0	4.13525e-05	0	0	0	0	0	0	0	0	0	0	0	0	k__Bacteria;p__Actinobacteriota;c__RBG-16-55-12;o__unidentified_RBG-16-55-12;f__unidentified_RBG-16-55-12;
unidentified_Clostridia_UCG-014	0	0	0	0	0	0	0	0	4.13525e-05	0	0	0	0	0	0	0	0	0	k__Bacteria;p__Firmicutes;c__Clostridia;o__Clostridia_UCG-014;f__unidentified_Clostridia_UCG-014;
Propionibacteriaceae	0	4.13525e-05	1.37842e-05	0	0	1.37842e-05	0	0	0	0	0	0	0	0	0	4.13525e-05	0	0	k__Bacteria;p__Actinobacteria;c__unidentified_Actinobacteria;o__Propionibacteriales;f__Propionibacteriaceae;
Dongiaceae	0	0	0	0	0	0	0	1.37842e-05	0	0	0	4.13525e-05	0	4.13525e-05	0	0	0	0	k__Bacteria;p__Proteobacteria;c__Alphaproteobacteria;o__Dongiales;f__Dongiaceae;
Colwelliaceae	0	0	0	0	0	0	0	0	0	0	0	4.13525e-05	0	0	0	0	0	0	k__Bacteria;p__Proteobacteria;c__Gammaproteobacteria;o__Enterobacterales;f__Colwelliaceae;
Acidiferrobacteraceae	4.13525e-05	0	1.37842e-05	0	0	0	2.75683e-05	1.37842e-05	0	1.37842e-05	0	4.13525e-05	0	2.75683e-05	0	0	2.75683e-05	2.75683e-05	k__Bacteria;p__Proteobacteria;c__Gammaproteobacteria;o__Acidiferrobacterales;f__Acidiferrobacteraceae;
Thermoactinomycetaceae	0	0	4.13525e-05	0	0	0	0	0	0	1.37842e-05	0	0	0	0	0	0	0	0	k__Bacteria;p__Firmicutes;c__Bacilli;o__Thermoactinomycetales;f__Thermoactinomycetaceae;
Methanomicrobiaceae	0	0	0	0	4.13525e-05	1.37842e-05	0	0	0	0	0	0	0	0	0	0	0	0	k__Archaea;p__unidentified_Archaea;c__Methanomicrobia;o__Methanomicrobiales;f__Methanomicrobiaceae;
Deferribacteraceae	0	0	0	0	0	4.13525e-05	0	0	0	0	0	0	0	0	0	0	0	0	k__Bacteria;p__Deferribacteres;c__unidentified_Deferribacteres;o__Deferribacterales;f__Deferribacteraceae;
p__unidentified_Bacteria;f__Methylophilaceae	0	0	0	0	0	4.13525e-05	0	0	0	0	0	0	0	0	0	0	0	0	k__Bacteria;p__unidentified_Bacteria;c__Gammaproteobacteria;o__Burkholderiales;f__Methylophilaceae;
Leptospiraceae	0	0	0	0	1.37842e-05	4.13525e-05	0	0	0	0	2.75683e-05	0	0	0	0	0	0	0	k__Bacteria;p__Spirochaetota;c__Leptospirae;o__Leptospirales;f__Leptospiraceae;
p__unidentified_Bacteria;f__Caulobacteraceae	0	0	0	2.75683e-05	0	0	0	0	0	0	0	0	1.37842e-05	0	0	0	0	0	k__Bacteria;p__unidentified_Bacteria;c__Alphaproteobacteria;o__Caulobacterales;f__Caulobacteraceae;
Sporomusaceae	0	0	0	0	0	0	0	2.75683e-05	0	0	0	0	0	0	0	0	0	0	k__Bacteria;p__unidentified_Bacteria;c__Negativicutes;o__Veillonellales-Selenomonadales;f__Sporomusaceae;
WD2101_soil_group	0	0	0	0	0	0	0	0	0	0	2.75683e-05	0	0	0	0	0	0	0	k__Bacteria;p__Planctomycetota;c__Phycisphaerae;o__Tepidisphaerales;f__WD2101_soil_group;
c__unidentified_Bacteria;f__Rubinisphaeraceae	0	0	0	0	0	0	0	0	0	0	0	0	0	0	2.75683e-05	0	0	0	k__Bacteria;p__unidentified_Bacteria;c__unidentified_Bacteria;o__Planctomycetales;f__Rubinisphaeraceae;
Campylobacteraceae	0	2.75683e-05	0	0	0	0	0	0	0	1.37842e-05	0	0	0	0	0	0	0	0	k__Bacteria;p__Campylobacterota;c__Campylobacteria;o__Campylobacterales;f__Campylobacteraceae;
Halomonadaceae	0	0	0	0	0	0	0	0	0	2.75683e-05	0	0	0	0	0	0	0	0	k__Bacteria;p__Proteobacteria;c__Gammaproteobacteria;o__Pseudomonadales;f__Halomonadaceae;
Methanosarcinaceae	0	0	0	2.75683e-05	0	0	0	0	0	0	0	0	0	0	0	0	0	0	k__Archaea;p__Halobacterota;c__Methanosarcinia;o__Methanosarciniales;f__Methanosarcinaceae;
Labraceae	0	0	0	0	0	0	0	0	0	2.75683e-05	0	0	0	0	0	0	0	0	k__Bacteria;p__Proteobacteria;c__Alphaproteobacteria;o__Rhizobiales;f__Labraceae;
Desulfotomaculaceae	0	0	0	0	0	0	0	0	0	0	2.75683e-05	0	0	0	0	0	0	0	k__Bacteria;p__Firmicutes;c__Desulfotomaculia;o__Desulfotomaculales;f__Desulfotomaculaceae;
unidentified_LCP-89	0	0	0	2.75683e-05	0	0	0	0	0	0	0	0	0	0	0	0	0	0	k__Bacteria;p__LCP-89;c__unidentified_LCP-89;o__unidentified_LCP-89;f__unidentified_LCP-89;
Ectothiorhodospiraceae	2.75683e-05	0	0	0	0	0	0	0	0	0	0	0	0	0	0	0	0	0	k__Bacteria;p__Proteobacteria;c__Gammaproteobacteria;o__Ectothiorhodospirales;f__Ectothiorhodospiraceae;
unidentified_Zixibacteria	0	0	0	2.75683e-05	0	0	0	0	0	0	0	0	0	0	0	0	0	0	k__Bacteria;p__Zixibacteria;c__unidentified_Zixibacteria;o__unidentified_Zixibacteria;f__unidentified_Zixibacteria;
KF-JG30-B3	0	0	0	0	0	0	0	2.75683e-05	1.37842e-05	0	0	0	0	0	0	0	0	0	k__Bacteria;p__Proteobacteria;c__Alphaproteobacteria;o__Rhizobiales;f__KF-JG30-B3;
Rickettsiaceae	0	0	0	0	0	0	0	0	0	0	0	2.75683e-05	0	0	0	0	2.75683e-05	0	k__Bacteria;p__unidentified_Bacteria;c__Alphaproteobacteria;o__Rickettsiales;f__Rickettsiaceae;
Isosphaeraceae	0	0	0	0	0	0	0	0	0	0	0	0	0	0	1.37842e-05	0	2.75683e-05	0	k__Bacteria;p__Planctomycetes;c__unidentified_Planctomycetes;o__Isosphaerales;f__Isosphaeraceae;
Gracilibacteraceae	0	1.37842e-05	0	0	0	0	0	0	0	0	0	0	0	2.75683e-05	0	0	0	0	k__Bacteria;p__Firmicutes;c__Clostridia;o__unidentified_Clostridia;f__Gracilibacteraceae;
SCGC_AAA011-D5	1.37842e-05	0	0	0	0	2.75683e-05	0	0	0	0	0	0	0	0	0	0	0	0	k__Archaea;p__Nanoarchaeota;c__Nanoarchaeia;o__Woesearchaeales;f__SCGC_AAA011-D5;
PHOS-HE36	0	0	0	0	0	0	0	0	0	0	2.75683e-05	0	0	0	0	0	0	0	k__Bacteria;p__Bacteroidota;c__Ignavibacteria;o__Ignavibacteriales;f__PHOS-HE36;
p__unidentified_Bacteria;f__Moraxellaceae	0	0	0	0	0	0	2.75683e-05	0	0	0	0	0	0	0	0	0	0	0	k__Bacteria;p__unidentified_Bacteria;c__Gammaproteobacteria;o__Pseudomonadales;f__Moraxellaceae;
Helicobacteraceae	2.75683e-05	0	0	0	0	0	0	0	0	0	0	0	0	0	0	0	0	0	k__Bacteria;p__Campylobacterota;c__Campylobacteria;o__Campylobacterales;f__Helicobacteraceae;
unidentified_RBG-13-46-9	0	0	0	1.37842e-05	2.75683e-05	1.37842e-05	0	0	0	0	0	0	0	0	0	0	0	0	k__Bacteria;p__Chloroflexi;c__Dehalococcoidia;o__RBG-13-46-9;f__unidentified_RBG-13-46-9;
MSB-3C8	0	0	0	0	2.75683e-05	0	0	0	0	0	0	0	0	0	0	0	0	0	k__Bacteria;p__Kryptonia;c__unidentified_Kryptonia;o__Kryptoniales;f__MSB-3C8;
B5-096	0	0	0	0	0	2.75683e-05	0	0	0	0	0	0	0	0	0	0	0	0	k__Bacteria;p__Fibrobacterota;c__Fibrobacteria;o__Fibrobacterales;f__B5-096;
Fimbriimonadaceae	2.75683e-05	0	0	0	0	0	0	0	0	0	0	0	0	2.75683e-05	0	0	0	0	k__Bacteria;p__Armatimonadota;c__Fimbriimonadia;o__Fimbriimonadales;f__Fimbriimonadaceae;
Staphylococcaceae	2.75683e-05	0	1.37842e-05	0	0	0	0	0	0	1.37842e-05	0	0	0	0	0	0	1.37842e-05	1.37842e-05	k__Bacteria;p__Firmicutes;c__Bacilli;o__Staphylococcales;f__Staphylococcaceae;
Mycoplasmataceae	0	0	0	0	0	1.37842e-05	0	0	0	0	2.75683e-05	0	0	0	0	0	0	0	k__Bacteria;p__Firmicutes;c__Bacilli;o__Mycoplasmatales;f__Mycoplasmataceae;
unidentified_WOR-1	0	0	0	0	2.75683e-05	0	0	0	0	0	0	0	0	0	0	0	0	0	k__Bacteria;p__WOR-1;c__unidentified_WOR-1;o__unidentified_WOR-1;f__unidentified_WOR-1;
Acholeplasmataceae	2.75683e-05	0	0	0	0	0	0	0	0	0	1.37842e-05	0	0	0	0	0	0	0	k__Bacteria;p__Firmicutes;c__Bacilli;o__Acholeplasmatales;f__Acholeplasmataceae;
Koribacteraceae	0	0	0	0	0	2.75683e-05	0	0	0	0	0	0	0	0	0	0	0	0	k__Bacteria;p__Acidobacteriota;c__Acidobacteriae;o__Acidobacteriales;f__Koribacteraceae;
p__unidentified_Bacteria;f__Pedosphaeraceae	0	0	0	0	0	0	0	0	0	0	0	0	0	2.75683e-05	0	0	0	0	k__Bacteria;p__unidentified_Bacteria;c__Verrucomicrobiae;o__Pedosphaerales;f__Pedosphaeraceae;
Kineosporiaceae	0	0	0	0	0	0	0	0	0	0	0	0	0	0	0	0	2.75683e-05	0	k__Bacteria;p__Actinobacteria;c__unidentified_Actinobacteria;o__Kineosporiales;f__Kineosporiaceae;
Rubrobacteriaceae	0	0	0	0	0	0	0	0	0	1.37842e-05	0	0	0	0	2.75683e-05	0	0	0	k__Bacteria;p__Actinobacteriota;c__Rubrobacteria;o__Rubrobacterales;f__Rubrobacteriaceae;
Limnochordaceae	0	0	0	0	0	0	0	0	2.75683e-05	0	0	0	0	0	0	0	0	0	k__Bacteria;p__Firmicutes;c__Limnochordia;o__Limnochordales;f__Limnochordaceae;
p__unidentified_Bacteria;f__Syntrophobacteraceae	0	0	0	2.75683e-05	0	0	0	0	0	0	0	0	0	0	0	0	0	0	k__Bacteria;p__unidentified_Bacteria;c__Syntrophobacteria;o__Syntrophobacterales;f__Syntrophobacteraceae;
Hydrogenedensaceae	1.37842e-05	0	0	0	2.75683e-05	0	0	0	0	1.37842e-05	0	0	0	0	0	0	0	0	k__Bacteria;p__Hydrogenedentes;c__Hydrogenedentia;o__Hydrogenedentiales;f__Hydrogenedensaceae;
Saccharospirillaceae	0	0	0	0	0	0	1.37842e-05	0	0	0	0	0	2.75683e-05	0	0	0	0	0	k__Bacteria;p__Proteobacteria;c__Gammaproteobacteria;o__Pseudomonadales;f__Saccharospirillaceae;
p__Proteobacteria;f__Rickettsiaceae	0	0	0	0	0	0	0	0	0	0	0	0	0	1.37842e-05	0	0	0	0	k__Bacteria;p__Proteobacteria;c__Alphaproteobacteria;o__Rickettsiales;f__Rickettsiaceae;
Syntrophomonadaceae	0	0	0	0	0	0	1.37842e-05	0	0	0	0	0	0	0	0	0	0	0	k__Bacteria;p__Firmicutes;c__Syntrophomonadia;o__Syntrophomonadales;f__Syntrophomonadaceae;
Chlorobiaceae	0	0	0	1.37842e-05	0	0	0	0	0	0	0	0	0	0	0	0	0	0	k__Bacteria;p__Bacteroidota;c__Chlorobia;o__Chlorobiales;f__Chlorobiaceae;
Anaerofustaceae	0	0	0	1.37842e-05	0	0	0	0	0	0	0	0	0	0	0	0	0	0	k__Bacteria;p__Firmicutes;c__Clostridia;o__Eubacteriales;f__Anaerofustaceae;
unidentified_MB-A2-108	0	0	0	0	0	0	0	0	0	0	1.37842e-05	0	0	0	0	0	0	0	k__Bacteria;p__Actinobacteriota;c__MB-A2-108;o__unidentified_MB-A2-108;f__unidentified_MB-A2-108;
p__unidentified_Bacteria;f__Peptococcaceae	0	0	0	1.37842e-05	0	0	0	0	0	0	0	0	0	0	0	0	0	0	k__Bacteria;p__unidentified_Bacteria;c__Clostridia;o__Peptococcales;f__Peptococcaceae;
p__unidentified_Bacteria;f__Desulfocapsaceae	0	0	0	0	0	0	0	0	0	1.37842e-05	0	0	0	0	0	0	0	0	k__Bacteria;p__unidentified_Bacteria;c__Desulfobulbia;o__Desulfobulbales;f__Desulfocapsaceae;
Halothiobacillaceae	0	0	0	0	1.37842e-05	0	0	0	0	0	0	0	0	0	0	0	0	0	k__Bacteria;p__Proteobacteria;c__Gammaproteobacteria;o__Halothiobacillales;f__Halothiobacillaceae;
Roseiflexaceae	0	0	0	1.37842e-05	0	0	0	0	0	0	0	0	0	0	0	0	0	0	k__Bacteria;p__unidentified_Bacteria;c__Chloroflexia;o__Chloroflexales;f__Roseiflexaceae;
unidentified_Micrococcales	0	0	0	0	0	0	0	0	0	1.37842e-05	0	0	0	0	0	0	0	0	k__Bacteria;p__Actinobacteria;c__unidentified_Actinobacteria;o__Micrococcales;f__unidentified_Micrococcales;
Longimicrobiaceae	0	0	0	0	0	0	0	0	0	1.37842e-05	0	0	0	0	0	0	0	1.37842e-05	k__Bacteria;p__Gemmatimonadota;c__Longimicrobia;o__Longimicrobiales;f__Longimicrobiaceae;
unidentified_Syntrophobacterales	0	0	0	1.37842e-05	0	0	0	0	0	0	0	0	0	0	0	0	0	0	k__Bacteria;p__unidentified_Bacteria;c__Syntrophobacteria;o__Syntrophobacterales;f__unidentified_Syntrophobacterales;
Oligoflexaceae	0	0	0	0	0	0	0	0	0	0	0	0	1.37842e-05	0	0	0	0	0	k__Bacteria;p__unidentified_Bacteria;c__Oligoflexia;o__Oligoflexales;f__Oligoflexaceae;
Opitutaceae	0	0	0	0	0	0	0	0	0	0	0	0	0	0	0	1.37842e-05	0	0	k__Bacteria;p__Verrucomicrobiota;c__Verrucomicrobiae;o__Opitutales;f__Opitutaceae;
unidentified_Desulfotomaculales	0	0	0	0	0	0	0	0	0	0	0	0	0	0	0	0	1.37842e-05	0	k__Bacteria;p__Firmicutes;c__Desulfotomaculia;o__Desulfotomaculales;f__unidentified_Desulfotomaculales;
Gemellaceae	0	0	0	0	0	0	0	0	0	0	0	0	0	0	0	0	0	1.37842e-05	k__Bacteria;p__Firmicutes;c__Bacilli;o__Staphylococcales;f__Gemellaceae;
Competibacteraceae	0	0	0	0	0	0	0	0	0	0	0	0	0	0	0	1.37842e-05	0	0	k__Bacteria;p__Proteobacteria;c__Gammaproteobacteria;o__Competibacterales;f__Competibacteraceae;
Fusobacteriaceae	1.37842e-05	0	0	0	0	0	0	0	1.37842e-05	0	0	0	0	1.37842e-05	0	0	0	1.37842e-05	k__Bacteria;p__Fusobacteriota;c__Fusobacteriia;o__Fusobacteriales;f__Fusobacteriaceae;
AKIW781	1.37842e-05	0	0	0	0	0	0	0	0	0	0	0	0	0	0	0	0	0	k__Bacteria;p__Chloroflexi;c__Chloroflexia;o__Kallotenuales;f__AKIW781;
p__unidentified_Bacteria;f__Rhodospirillaceae	0	0	0	0	0	0	0	0	0	0	0	0	0	1.37842e-05	0	0	0	0	k__Bacteria;p__unidentified_Bacteria;c__Alphaproteobacteria;o__Rhodospirillales;f__Rhodospirillaceae;
p__unidentified_Bacteria;f__Methyloligellaceae	0	0	0	0	0	0	1.37842e-05	0	0	0	1.37842e-05	0	0	0	0	0	0	0	k__Bacteria;p__unidentified_Bacteria;c__Alphaproteobacteria;o__Rhizobiales;f__Methyloligellaceae;
Xiphinematobacteraceae	0	0	0	0	0	0	0	0	0	0	0	0	0	1.37842e-05	0	0	0	0	k__Bacteria;p__Verrucomicrobiota;c__Verrucomicrobiae;o__Chthoniobacterales;f__Xiphinematobacteraceae;
KI89A_clade	0	0	0	0	0	1.37842e-05	0	0	0	1.37842e-05	0	0	0	0	0	0	0	0	k__Bacteria;p__Proteobacteria;c__Gammaproteobacteria;o__Pseudomonadales;f__KI89A_clade;
JG30-KF-AS9	0	0	0	0	1.37842e-05	0	0	0	0	0	0	0	0	0	0	0	0	0	k__Bacteria;p__Chloroflexi;c__Ktedonobacteria;o__Ktedonobacterales;f__JG30-KF-AS9;
p__unidentified_Bacteria;f__Prolixibacteraceae	1.37842e-05	0	0	0	0	0	0	0	0	0	0	0	0	0	0	0	0	0	k__Bacteria;p__unidentified_Bacteria;c__Bacteroidia;o__Bacteroidales;f__Prolixibacteraceae;
p__Bacteroidota;f__Cyclobacteriaceae	0	0	1.37842e-05	0	0	0	0	0	0	0	0	0	0	0	0	0	0	0	k__Bacteria;p__Bacteroidota;c__Bacteroidia;o__Cytophagales;f__Cyclobacteriaceae;
Orbaceae	0	0	0	0	0	0	0	0	0	0	0	0	0	0	0	0	1.37842e-05	0	k__Bacteria;p__Proteobacteria;c__Gammaproteobacteria;o__Enterobacterales;f__Orbaceae;
Methanocellaceae	0	0	0	0	0	0	0	0	0	0	1.37842e-05	0	0	0	0	0	0	0	k__Archaea;p__Halobacterota;c__Methanocellia;o__Methanocellales;f__Methanocellaceae;
Pseudohongiellaceae	1.37842e-05	0	0	0	0	0	0	0	0	0	0	0	0	0	0	0	0	0	k__Bacteria;p__Proteobacteria;c__Gammaproteobacteria;o__Pseudomonadales;f__Pseudohongiellaceae;
unidentified_Fibrobacterales	0	0	0	0	0	0	0	0	0	0	1.37842e-05	1.37842e-05	0	0	0	0	0	0	k__Bacteria;p__Fibrobacterota;c__Fibrobacteria;o__Fibrobacterales;f__unidentified_Fibrobacterales;
Paenibacillaceae	0	0	0	0	0	0	0	0	0	0	0	0	1.37842e-05	0	0	0	0	0	k__Bacteria;p__Firmicutes;c__Bacilli;o__Paenibacillales;f__Paenibacillaceae;
p__unidentified_Bacteria;f__Desulfosarcinaceae	0	0	0	0	0	0	0	0	0	0	0	0	1.37842e-05	0	0	0	0	0	k__Bacteria;p__unidentified_Bacteria;c__Desulfobacteria;o__Desulfobacterales;f__Desulfosarcinaceae;
MA-28-I98C	0	0	0	0	0	0	0	0	0	0	1.37842e-05	0	0	0	0	0	0	0	k__Bacteria;p__Desulfobacterota;c__Desulfuromonadia;o__Desulfuromonadales;f__MA-28-I98C;
Lenti-02	0	0	0	0	0	0	0	0	0	0	0	0	0	0	0	0	0	0	k__Bacteria;p__Verrucomicrobiota;c__Lentisphaeria;o__Oligosphaerales;f__Lenti-02;
S15A-MN91	0	0	0	0	0	0	0	0	0	0	0	0	0	0	0	0	0	0	k__Bacteria;p__Bacteroidota;c__Bacteroidia;o__Sphingobacteriales;f__S15A-MN91;
Defluviicoccaceae	0	0	0	0	0	0	0	0	0	0	0	0	0	0	0	0	0	0	k__Bacteria;p__Proteobacteria;c__Alphaproteobacteria;o__Defluviicoccales;f__Defluviicoccaceae;
Melioribacteraceae	0	0	0	0	0	0	0	0	0	0	0	0	0	0	0	0	0	0	k__Bacteria;p__Bacteroidota;c__Ignavibacteria;o__Ignavibacteriales;f__Melioribacteraceae;
p__unidentified_Bacteria;f__Eggerthellaceae	0	0	0	0	0	0	0	0	0	0	0	0	0	0	0	0	0	0	k__Bacteria;p__unidentified_Bacteria;c__Coriobacteriia;o__Coriobacteriales;f__Eggerthellaceae;
Desulfurivibrionaceae	0	0	0	0	0	0	0	0	0	0	0	0	0	0	0	0	0	0	k__Bacteria;p__Desulfobacterota;c__Desulfobulbia;o__Desulfobulbales;f__Desulfurivibrionaceae;
Brevibacteriaceae	0	0	0	0	0	0	0	0	0	0	0	0	0	0	0	0	0	0	k__Bacteria;p__Actinobacteria;c__unidentified_Actinobacteria;o__Micrococcales;f__Brevibacteriaceae;
Paracaedibacteraceae	0	0	0	0	0	0	0	0	0	0	0	0	0	0	0	0	0	0	k__Bacteria;p__Proteobacteria;c__Alphaproteobacteria;o__Paracaedibacterales;f__Paracaedibacteraceae;
Armatimonadaceae	0	0	0	0	0	0	0	0	0	0	0	0	0	0	0	0	0	0	k__Bacteria;p__Armatimonadota;c__Armatimonadia;o__Armatimonadales;f__Armatimonadaceae;
p__unidentified_Bacteria;f__Paludibacteraceae	0	0	0	0	0	0	0	0	0	0	0	0	0	0	0	0	0	0	k__Bacteria;p__unidentified_Bacteria;c__Bacteroidia;o__Bacteroidales;f__Paludibacteraceae;
p__unidentified_Bacteria;f__Microscillaceae	0	0	0	0	0	0	0	0	0	0	0	0	0	0	0	0	0	0	k__Bacteria;p__unidentified_Bacteria;c__Bacteroidia;o__Cytophagales;f__Microscillaceae;
Others	0.00711263	0.00962135	0.00398362	0.0178505	0.014115	0.0163618	0.00701614	0.0066164	0.00587206	0.0125574	0.0140047	0.015645	0.0161964	0.0190222	0.013605	0.0048796	0.00559637	0.00472797	Others

## Sheet: Genus
Taxonomy	H1	H2	H3	H4	H5	H6	M1	M2	M3	M4	M5	M6	L1	L2	L3	L4	L5	L6	Tax_detail
Aeromonas	0.634003	0.532841	0.327829	0.718748	0.891532	0.83725	0.815416	0.823342	0.868003	0.596992	0.372131	0.644396	0.745985	0.683061	0.669456	0.884516	0.805974	0.787765	k__Bacteria;p__Proteobacteria;c__Gammaproteobacteria;o__Enterobacterales;f__Aeromonadaceae;g__Aeromonas;
Chitinibacter	0.157443	0.184156	0.0965443	0.00889079	0.00584449	0.00729182	0.0574938	0.0715398	0.0344191	0.13015	0.277985	0.0954967	0.0796587	0.0841523	0.111734	0.030146	0.0615325	0.0853516	k__Bacteria;p__Proteobacteria;c__Gammaproteobacteria;o__Burkholderiales;f__Chitinibacteraceae;g__Chitinibacter;
Candidatus_Hepatoplasma	0.00682316	0.102678	0.228031	1.37842e-05	0	0	0.00190222	0.00153004	0.0203868	0.00900106	0.000151626	0.00146112	0.00100624	0.000730561	0.000468662	0.00183329	0.000937323	0.000606503	k__Bacteria;p__Firmicutes;c__Bacilli;o__Entomoplasmatales;f__unidentified_Entomoplasmatales;g__Candidatus_Hepatoplasma;
Lactococcus	0.0989703	0.0523523	0.0788179	0.123492	0.0249769	0.0311247	0.063421	0.0261623	0.0169959	0.110549	0.166099	0.146526	0.0243428	0.0232401	0.0254731	0.0158518	0.0679559	0.0854343	k__Bacteria;p__Firmicutes;c__Bacilli;o__Lactobacillales;f__Streptococcaceae;g__Lactococcus;
Acinetobacter	0.0206211	0.0166375	0.1284	0.0101865	0.00103381	0.00186086	0.0013922	0.00206763	0.00099246	0.0304079	0.00663018	0.00628558	0.00310144	0.00410768	0.00352875	0.00107517	0.0100624	0.00118544	k__Bacteria;p__Proteobacteria;c__Gammaproteobacteria;o__Pseudomonadales;f__Moraxellaceae;g__Acinetobacter;
Enterobacter	0.0123506	0.0175197	0.0672116	0.0120336	0.00599611	0.00760886	0.0124471	0.0126401	0.00909755	0.0187603	0.0175059	0.0150937	0.0151764	0.0179332	0.0222476	0.0113582	0.00889079	0.00577557	k__Bacteria;p__Proteobacteria;c__Gammaproteobacteria;o__Enterobacterales;f__Enterobacteriaceae;g__Enterobacter;
Gemmobacter	0.00620288	0.00843591	0.00516906	0.000909755	0.000344604	0.000647856	0.0105035	0.0126125	0.00561016	0.0127641	0.0521455	0.0166375	0.0398914	0.0533309	0.0314968	0.00755372	0.00814644	0.00549988	k__Bacteria;p__Proteobacteria;c__Alphaproteobacteria;o__Rhodobacterales;f__Rhodobacteraceae;g__Gemmobacter;
Citrobacter	0.0110273	0.0123093	0.0183329	0.0315657	0.0159896	0.0195873	0.0036528	0.0113719	0.0049623	0.00504501	0.0137428	0.0101176	0.00651991	0.0171613	0.0259556	0.00656126	0.00315657	0.00175059	k__Bacteria;p__Proteobacteria;c__Gammaproteobacteria;o__Enterobacterales;f__Enterobacteriaceae;g__Citrobacter;
Lactobacillus	0.000151626	1.37842e-05	8.2705e-05	0.000923539	0.00532069	0.0193943	1.37842e-05	0.000124058	0	6.89208e-05	0.000137842	8.2705e-05	0	2.75683e-05	0	0	0	1.37842e-05	k__Bacteria;p__Firmicutes;c__Bacilli;o__Lactobacillales;f__Lactobacillaceae;g__Lactobacillus;
Cloacibacterium	0.000206763	0.000151626	9.64892e-05	5.51367e-05	2.75683e-05	5.51367e-05	0.00100624	0.0011303	0.000248115	0.00133706	0.0141288	0.00256386	0.0072229	0.0087943	0.018264	0.000675424	4.13525e-05	5.51367e-05	k__Bacteria;p__Bacteroidota;c__Bacteroidia;o__Flavobacteriales;f__Weeksellaceae;g__Cloacibacterium;
Pseudomonas	0.00916647	0.00898728	0.00665775	0.00442472	0.00235709	0.0106276	0.00591341	0.00620288	0.0162791	0.016927	0.00317036	0.00941459	0.00413525	0.00464526	0.00481067	0.00595476	0.00734696	0.00700236	k__Bacteria;p__Proteobacteria;c__Gammaproteobacteria;o__Pseudomonadales;f__Pseudomonadaceae;g__Pseudomonas;
Rhodobacter	0.00082705	0.00128193	0.000592719	6.89208e-05	5.51367e-05	0.000358388	0.00168167	0.00209519	0.000523798	0.00209519	0.00844969	0.00312901	0.00847726	0.0155485	0.00820158	0.00117165	0.000730561	0.000289468	k__Bacteria;p__Proteobacteria;c__Alphaproteobacteria;o__Rhodobacterales;f__Rhodobacteraceae;g__Rhodobacter;
Microbacterium	0.00111652	0.00206763	0.000592719	0.00033082	0.00016541	0.000151626	0.00195735	0.00219168	0.00102003	0.00159896	0.00478311	0.00140599	0.00758129	0.00971784	0.00704371	0.00136463	0.00140599	0.000702993	k__Bacteria;p__Actinobacteria;c__unidentified_Actinobacteria;o__Micrococcales;f__Microbacteriaceae;g__Microbacterium;
Flavobacterium	0	0	0	5.51367e-05	0	0	5.51367e-05	5.51367e-05	0	2.75683e-05	0.000124058	0	0.0015714	0.00186086	0.00804995	9.64892e-05	1.37842e-05	0	k__Bacteria;p__Bacteroidota;c__Bacteroidia;o__Flavobacteriales;f__Flavobacteriaceae;g__Flavobacterium;
Escherichia-Shigella	9.64892e-05	2.75683e-05	5.51367e-05	0.0080086	5.51367e-05	0.00110273	4.13525e-05	1.37842e-05	6.89208e-05	0.000275683	0.000137842	2.75683e-05	5.51367e-05	2.75683e-05	1.37842e-05	4.13525e-05	0	4.13525e-05	k__Bacteria;p__Proteobacteria;c__Gammaproteobacteria;o__Enterobacterales;f__Enterobacteriaceae;g__Escherichia-Shigella;
Rikenellaceae_RC9_gut_group	0	0	0	0.00674046	4.13525e-05	0.000964892	0	0	0	0	0	0	0	0	0	0	0	0	k__Bacteria;p__Bacteroidota;c__Bacteroidia;o__Bacteroidales;f__Rikenellaceae;g__Rikenellaceae_RC9_gut_group;
Comamonas	0.00103381	0.00124058	0.00639585	0.00453499	0.000344604	0.000840834	4.13525e-05	1.37842e-05	5.51367e-05	0.00228817	1.37842e-05	5.51367e-05	2.75683e-05	8.2705e-05	4.13525e-05	4.13525e-05	0.00115787	4.13525e-05	k__Bacteria;p__Proteobacteria;c__Gammaproteobacteria;o__Burkholderiales;f__Comamonadaceae;g__Comamonas;
Clostridium_sensu_stricto_18	0.00168167	0.00147491	0.00179194	0	0	0	5.51367e-05	9.64892e-05	0.000289468	9.64892e-05	8.2705e-05	0.000702993	0.000124058	0.000124058	0.00616152	0.000385957	4.13525e-05	4.13525e-05	k__Bacteria;p__Firmicutes;c__Clostridia;o__Clostridiales;f__Clostridiaceae;g__Clostridium_sensu_stricto_18;
Aurantimicrobium	0.000385957	0.000882187	0.000179194	0	0	0	0.000702993	0.000578935	0.000234331	0.000840834	0.00537583	0.00181951	0.00297738	0.00405255	0.00573421	0.000647856	6.89208e-05	0	k__Bacteria;p__Actinobacteria;c__unidentified_Actinobacteria;o__Micrococcales;f__Microbacteriaceae;g__Aurantimicrobium;
Tabrizicola	0.000151626	0.00033082	0.000289468	0	0	5.51367e-05	0.000248115	0.000785698	0.000124058	0.000413525	0.00129571	0.000441093	0.00256386	0.00570665	0.00232952	0.000523798	0.000124058	5.51367e-05	k__Bacteria;p__Proteobacteria;c__Alphaproteobacteria;o__Rhodobacterales;f__Rhodobacteraceae;g__Tabrizicola;
CHKCI001	0	0	0	0.00162653	0.00398362	0.00566529	0	0	0	0	0	0	0	0	0	0	0	0	k__Bacteria;p__Firmicutes;c__Clostridia;o__Lachnospirales;f__Lachnospiraceae;g__CHKCI001;
Defluviimonas	0.000702993	0.000840834	0.000385957	0.000151626	2.75683e-05	8.2705e-05	0.000441093	0.000620288	0.000413525	0.00125436	0.0052242	0.00198492	0.000758129	0.00129571	0.00100624	0.000206763	0.00033082	0.000275683	k__Bacteria;p__Proteobacteria;c__Alphaproteobacteria;o__Rhodobacterales;f__Rhodobacteraceae;g__Defluviimonas;
Shewanella	0.00227439	0.00292224	0.0021779	0.000551367	0.00150247	0.00132328	0.00136463	0.00132328	0.00143355	0.00381821	0.00476932	0.00441093	0.0019987	0.00213655	0.00332198	0.000937323	0.000868403	0.00033082	k__Bacteria;p__Proteobacteria;c__Gammaproteobacteria;o__Enterobacterales;f__Shewanellaceae;g__Shewanella;
Desulfovibrio	4.13525e-05	0	4.13525e-05	0.00449364	0.00141977	0.00154383	0	4.13525e-05	0	5.51367e-05	1.37842e-05	2.75683e-05	0	0	0	4.13525e-05	0	0	k__Bacteria;p__Desulfobacterota;c__Desulfovibrionia;o__Desulfovibrionales;f__Desulfovibrionaceae;g__Desulfovibrio;
Megasphaera	0	0	0	0.00359767	0	4.13525e-05	0	0	0	0	0	0	0	0	0	0	0	0	k__Bacteria;p__Firmicutes;c__Negativicutes;o__Veillonellales-Selenomonadales;f__Veillonellaceae;g__Megasphaera;
Romboutsia	5.51367e-05	0.000179194	5.51367e-05	0.00119922	0.00297738	0.00221925	0	0	2.75683e-05	4.13525e-05	9.64892e-05	2.75683e-05	0	1.37842e-05	2.75683e-05	0	0	0	k__Bacteria;p__Firmicutes;c__Clostridia;o__Peptostreptococcales-Tissierellales;f__Peptostreptococcaceae;g__Romboutsia;
[Ruminococcus]_torques_group	0	0	0	0.00206763	0.00118544	0.00242601	0	0	0	1.37842e-05	0	0	0	0	0	0	0	0	k__Bacteria;p__Firmicutes;c__Clostridia;o__Lachnospirales;f__Lachnospiraceae;g__[Ruminococcus]_torques_group;
Flectobacillus	8.2705e-05	0.00195735	0.000275683	0	0	0	0	0	0	9.64892e-05	0	4.13525e-05	0	0	0	0	0	0	k__Bacteria;p__Bacteroidota;c__Bacteroidia;o__Cytophagales;f__Spirosomaceae;g__Flectobacillus;
Gardnerella	0	0	0	0.00166788	0	1.37842e-05	0	0	0	0	0	0	0	0	0	0	0	0	k__Bacteria;p__Actinobacteria;c__unidentified_Actinobacteria;o__Bifidobacteriales;f__Bifidobacteriaceae;g__Gardnerella;
Chitinilyticum	0	9.64892e-05	0.000151626	6.89208e-05	4.13525e-05	5.51367e-05	5.51367e-05	4.13525e-05	9.64892e-05	0.00158518	4.13525e-05	0.000206763	0	0	0	0	0	4.13525e-05	k__Bacteria;p__Proteobacteria;c__Gammaproteobacteria;o__Burkholderiales;f__Chitinibacteraceae;g__Chitinilyticum;
Lysinimicrobium	9.64892e-05	8.2705e-05	8.2705e-05	0	0	2.75683e-05	0.000413525	0.00033082	5.51367e-05	0.000385957	0.00140599	0.000385957	0.00135085	0.00122679	0.000882187	0.000234331	0	4.13525e-05	k__Bacteria;p__Actinobacteria;c__unidentified_Actinobacteria;o__Micrococcales;f__Demequinaceae;g__Lysinimicrobium;
Clostridium_sensu_stricto_11	0.000758129	0.000578935	0.000744345	0	0	0	2.75683e-05	5.51367e-05	0.000372173	0	0.000179194	0.000868403	4.13525e-05	0.00016541	0.00140599	0.000413525	0	0	k__Bacteria;p__Firmicutes;c__Clostridia;o__Clostridiales;f__Clostridiaceae;g__Clostridium_sensu_stricto_11;
Faecalibacterium	9.64892e-05	0	0	0.00082705	0.00111652	0.0013922	2.75683e-05	8.2705e-05	2.75683e-05	0.000151626	0.00016541	1.37842e-05	1.37842e-05	0.00016541	1.37842e-05	0	8.2705e-05	4.13525e-05	k__Bacteria;p__Firmicutes;c__Clostridia;o__Oscillospirales;f__Ruminococcaceae;g__Faecalibacterium;
Bacteroides	0.000248115	1.37842e-05	1.37842e-05	0.00122679	0.000275683	0.000427309	0	5.51367e-05	0	2.75683e-05	1.37842e-05	2.75683e-05	0	2.75683e-05	1.37842e-05	0	0	0	k__Bacteria;p__Bacteroidota;c__Bacteroidia;o__Bacteroidales;f__Bacteroidaceae;g__Bacteroides;
Lachnoclostridium	4.13525e-05	0.00121301	0.000317036	0.000399741	0.000206763	0.000248115	0	0	0	5.51367e-05	0	0	0	0	0	0	0	0	k__Bacteria;p__Firmicutes;c__Clostridia;o__Lachnospirales;f__Lachnospiraceae;g__Lachnoclostridium;
Brevundimonas	9.64892e-05	0.000234331	0.00114409	0.000454878	0.000110273	4.13525e-05	2.75683e-05	0	0	0.000358388	0	5.51367e-05	0	0	0	0	0.000110273	0	k__Bacteria;p__Proteobacteria;c__Alphaproteobacteria;o__Caulobacterales;f__Caulobacteraceae;g__Brevundimonas;
Hydrogenophaga	0.000220547	0.0011303	0.000578935	0.00016541	1.37842e-05	0.000840834	0	6.89208e-05	2.75683e-05	0.000482446	5.51367e-05	5.51367e-05	0.000124058	4.13525e-05	2.75683e-05	4.13525e-05	0.000206763	1.37842e-05	k__Bacteria;p__Proteobacteria;c__Gammaproteobacteria;o__Burkholderiales;f__Comamonadaceae;g__Hydrogenophaga;
Deinococcus	0.000951108	0.00111652	0.000124058	0	0	0	0.000537583	0.000137842	0.000317036	0.000537583	0.00016541	0.000206763	0.000261899	0.000468662	0.000124058	5.51367e-05	4.13525e-05	9.64892e-05	k__Bacteria;p__Deinococcota;c__Deinococci;o__Deinococcales;f__Deinococcaceae;g__Deinococcus;
Gemmata	0	1.37842e-05	0	0	0	0	6.89208e-05	0	0	8.2705e-05	0	2.75683e-05	0.0010476	0.000413525	0.00110273	9.64892e-05	0	0	k__Bacteria;p__Planctomycetes;c__unidentified_Planctomycetes;o__Gemmatales;f__Gemmataceae;g__Gemmata;
Paraclostridium	0.000151626	0.000234331	0.000137842	0.000151626	0.000124058	0.000151626	5.51367e-05	9.64892e-05	1.37842e-05	0.00108895	0.000179194	0.000151626	6.89208e-05	2.75683e-05	4.13525e-05	4.13525e-05	4.13525e-05	2.75683e-05	k__Bacteria;p__Firmicutes;c__Clostridia;o__Peptostreptococcales-Tissierellales;f__Peptostreptococcaceae;g__Paraclostridium;
Olsenella	0	0	0	0.00049623	0.000702993	0.00108895	0	0	0	0	0	0	0	0	0	0	0	0	k__Bacteria;p__Actinobacteriota;c__Coriobacteriia;o__Coriobacteriales;f__Atopobiaceae;g__Olsenella;
Rubrivivax	6.89208e-05	0.00107517	0.000413525	0	0	6.89208e-05	4.13525e-05	1.37842e-05	0	0.0010476	0.000137842	0.000151626	1.37842e-05	4.13525e-05	6.89208e-05	0	0.000192978	5.51367e-05	k__Bacteria;p__Proteobacteria;c__Gammaproteobacteria;o__Burkholderiales;f__Comamonadaceae;g__Rubrivivax;
Paracoccus	0.000565151	0.000937323	0.000592719	0.000179194	1.37842e-05	4.13525e-05	0.000385957	0.000358388	0.000413525	0.000578935	0.000702993	0.00033082	0.000882187	0.00100624	0.00049623	0.000289468	0.000523798	0.000261899	k__Bacteria;p__Proteobacteria;c__Alphaproteobacteria;o__Rhodobacterales;f__Rhodobacteraceae;g__Paracoccus;
Atopobium	0	0	0	0.00100624	1.37842e-05	0	0	0	0	0	0	0	0	0	0	0	0	0	k__Bacteria;p__Actinobacteriota;c__Coriobacteriia;o__Coriobacteriales;f__Atopobiaceae;g__Atopobium;
Phascolarctobacterium	0	0	0	0.000854618	5.51367e-05	0.000261899	0	0	0	0	0	0	0	0	0	0	0	0	k__Bacteria;p__Firmicutes;c__Negativicutes;o__Acidaminococcales;f__Acidaminococcaceae;g__Phascolarctobacterium;
Enhydrobacter	1.37842e-05	0	5.51367e-05	0.000840834	0	0	0	0	0	0	0	0	1.37842e-05	0	0	0	0	0	k__Bacteria;p__Proteobacteria;c__Gammaproteobacteria;o__Pseudomonadales;f__Moraxellaceae;g__Enhydrobacter;
Prevotella	0	0	0	0.00082705	0	0	0	0	0	0	0	0	0	0	0	0	0	0	k__Bacteria;p__Bacteroidota;c__Bacteroidia;o__Bacteroidales;f__Prevotellaceae;g__Prevotella;
Serratia	0.000124058	0	4.13525e-05	0.000813266	0	0.000468662	0	0	5.51367e-05	0.000303252	1.37842e-05	9.64892e-05	4.13525e-05	5.51367e-05	0	0	6.89208e-05	0.000192978	k__Bacteria;p__Proteobacteria;c__Gammaproteobacteria;o__Enterobacterales;f__Yersiniaceae;g__Serratia;
Blautia	8.2705e-05	0.000813266	0.000468662	0.000303252	0.000468662	0.000427309	0	1.37842e-05	1.37842e-05	0.000151626	0	1.37842e-05	1.37842e-05	0	0	0	0	1.37842e-05	k__Bacteria;p__Firmicutes;c__Clostridia;o__Lachnospirales;f__Lachnospiraceae;g__Blautia;
Bosea	0.000510014	0.000799482	0.000248115	5.51367e-05	2.75683e-05	0.000137842	0.000220547	0.000413525	0.000206763	0.000261899	0.000399741	0.000303252	0.000606503	0.000413525	0.000372173	1.37842e-05	0.000261899	9.64892e-05	k__Bacteria;p__Proteobacteria;c__Alphaproteobacteria;o__Rhizobiales;f__Beijerinckiaceae;g__Bosea;
Thiobacillus	6.89208e-05	5.51367e-05	5.51367e-05	0.000799482	0.000702993	0.00049623	0	0	1.37842e-05	9.64892e-05	0.000124058	0.000289468	5.51367e-05	4.13525e-05	4.13525e-05	4.13525e-05	0	4.13525e-05	k__Bacteria;p__Proteobacteria;c__Gammaproteobacteria;o__Burkholderiales;f__Hydrogenophilaceae;g__Thiobacillus;
Intestinimonas	0	0	0	0.000785698	0	0	0	0	0	0	0	0	0	0	0	0	0	0	k__Bacteria;p__Firmicutes;c__Clostridia;o__Oscillospirales;f__Oscillospiraceae;g__Intestinimonas;
Desulfatiglans	1.37842e-05	0	0	0.000620288	0.000758129	0.000385957	0	0	0	2.75683e-05	0	0	0	0	0	0	1.37842e-05	4.13525e-05	k__Bacteria;p__Desulfobacterota;c__Desulfobacteria;o__Desulfatiglandales;f__Desulfatiglandaceae;g__Desulfatiglans;
Vogesella	0.00016541	0.000744345	0.000620288	9.64892e-05	2.75683e-05	0	1.37842e-05	0	2.75683e-05	0.000275683	6.89208e-05	5.51367e-05	0	0	0	4.13525e-05	0.000192978	0	k__Bacteria;p__Proteobacteria;c__Gammaproteobacteria;o__Burkholderiales;f__Chromobacteriaceae;g__Vogesella;
Rubellimicrobium	6.89208e-05	4.13525e-05	5.51367e-05	0	0	1.37842e-05	4.13525e-05	0	1.37842e-05	1.37842e-05	0.000124058	1.37842e-05	0.000441093	0.000730561	0.000261899	1.37842e-05	2.75683e-05	0	k__Bacteria;p__Proteobacteria;c__Alphaproteobacteria;o__Rhodobacterales;f__Rhodobacteraceae;g__Rubellimicrobium;
CL500-29_marine_group	9.64892e-05	0.000303252	0	9.64892e-05	4.13525e-05	0.000261899	0.000151626	0.000206763	0.000124058	0.000261899	0.000454878	0.000179194	0.000592719	0.000716777	0.000358388	0	0.000110273	9.64892e-05	k__Bacteria;p__Actinobacteriota;c__Acidimicrobiia;o__Microtrichales;f__Ilumatobacteraceae;g__CL500-29_marine_group;
Acidovorax	9.64892e-05	0.000702993	0.000303252	2.75683e-05	0	6.89208e-05	4.13525e-05	0	2.75683e-05	0.000234331	2.75683e-05	2.75683e-05	0	2.75683e-05	0	1.37842e-05	0.000179194	0	k__Bacteria;p__Proteobacteria;c__Gammaproteobacteria;o__Burkholderiales;f__Comamonadaceae;g__Acidovorax;
Ilumatobacter	0.000137842	5.51367e-05	1.37842e-05	4.13525e-05	0	5.51367e-05	0.000151626	0.000248115	0	0.000206763	0.000399741	0.00016541	0.000689208	0.000551367	0.000385957	0.000151626	4.13525e-05	0.000124058	k__Bacteria;p__Actinobacteriota;c__Acidimicrobiia;o__Microtrichales;f__Ilumatobacteraceae;g__Ilumatobacter;
Bacillus	0.000275683	5.51367e-05	6.89208e-05	1.37842e-05	0	2.75683e-05	0.000220547	0.000344604	0.000675424	0.000234331	0.000137842	0.000261899	8.2705e-05	0.000137842	0.000151626	8.2705e-05	0.000110273	0.000234331	k__Bacteria;p__Firmicutes;c__Bacilli;o__Bacillales;f__Bacillaceae;g__Bacillus;
unidentified_Chloroplast	0.00066164	1.37842e-05	0	5.51367e-05	2.75683e-05	0	0	0	4.13525e-05	6.89208e-05	1.37842e-05	1.37842e-05	4.13525e-05	8.2705e-05	1.37842e-05	0	0	0	k__Bacteria;p__Cyanobacteria;c__Cyanobacteriia;o__Chloroplast;f__unidentified_Chloroplast;g__unidentified_Chloroplast;
Turicibacter	2.75683e-05	4.13525e-05	0	0.000261899	5.51367e-05	0.000647856	0	0	4.13525e-05	4.13525e-05	5.51367e-05	2.75683e-05	0	1.37842e-05	0	0	0	5.51367e-05	k__Bacteria;p__Firmicutes;c__Bacilli;o__Erysipelotrichales;f__Erysipelotrichaceae;g__Turicibacter;
Hyphomicrobium	9.64892e-05	9.64892e-05	0.000110273	0.000206763	0	0.000634072	0	0.000110273	2.75683e-05	8.2705e-05	8.2705e-05	0.000110273	0.000137842	0.000234331	0.000151626	6.89208e-05	4.13525e-05	4.13525e-05	k__Bacteria;p__Proteobacteria;c__Alphaproteobacteria;o__Rhizobiales;f__Hyphomicrobiaceae;g__Hyphomicrobium;
Phreatobacter	0.000317036	0.000620288	8.2705e-05	9.64892e-05	0	0.000234331	0.000275683	0.000137842	8.2705e-05	0.000399741	0.000372173	0.000206763	0.000261899	0.000358388	0.000151626	9.64892e-05	0.000110273	9.64892e-05	k__Bacteria;p__Proteobacteria;c__Alphaproteobacteria;o__Rhizobiales;f__unidentified_Rhizobiales;g__Phreatobacter;
Exiguobacterium	5.51367e-05	6.89208e-05	0.000592719	0.000137842	0	8.2705e-05	0	0	1.37842e-05	0.000179194	0	0	0	0	1.37842e-05	0	2.75683e-05	0	k__Bacteria;p__Firmicutes;c__Bacilli;o__Exiguobacterales;f__Exiguobacteraceae;g__Exiguobacterium;
Shuttleworthia	0	0	0	0.000537583	2.75683e-05	0.000592719	0	0	0	4.13525e-05	0	0	0	2.75683e-05	0	0	0	0	k__Bacteria;p__Firmicutes;c__Clostridia;o__Lachnospirales;f__Lachnospiraceae;g__Shuttleworthia;
Methylobacter	0	0	0	0.00049623	0.000551367	0.000303252	0	0	0	1.37842e-05	0	0	0	0	0	0	0	0	k__Bacteria;p__Proteobacteria;c__Gammaproteobacteria;o__Methylococcales;f__Methylomonadaceae;g__Methylobacter;
Agromyces	1.37842e-05	4.13525e-05	0	2.75683e-05	0	0	8.2705e-05	4.13525e-05	9.64892e-05	0.000179194	0.000151626	8.2705e-05	0.000468662	0.000523798	0.000482446	1.37842e-05	2.75683e-05	1.37842e-05	k__Bacteria;p__Actinobacteria;c__unidentified_Actinobacteria;o__Micrococcales;f__Microbacteriaceae;g__Agromyces;
Alsobacter	8.2705e-05	0.000303252	5.51367e-05	2.75683e-05	4.13525e-05	0	9.64892e-05	8.2705e-05	2.75683e-05	9.64892e-05	0.000523798	0.000206763	5.51367e-05	9.64892e-05	8.2705e-05	1.37842e-05	4.13525e-05	0	k__Bacteria;p__Proteobacteria;c__Alphaproteobacteria;o__Rhizobiales;f__unidentified_Rhizobiales;g__Alsobacter;
Sneathia	0	0	0	0.000510014	0	0	0	0	0	0	0	0	0	0	0	0	0	0	k__Bacteria;p__Fusobacteriota;c__Fusobacteriia;o__Fusobacteriales;f__Leptotrichiaceae;g__Sneathia;
Vibrio	0.00016541	0.00049623	0.000317036	9.64892e-05	0	2.75683e-05	9.64892e-05	6.89208e-05	6.89208e-05	0.000358388	0.000124058	0.000124058	0	0.000110273	1.37842e-05	4.13525e-05	8.2705e-05	4.13525e-05	k__Bacteria;p__Proteobacteria;c__Gammaproteobacteria;o__Enterobacterales;f__Vibrionaceae;g__Vibrio;
Collinsella	0	0	0	0.000151626	9.64892e-05	0.00049623	0	0	0	0	0	0	0	0	0	0	0	0	k__Bacteria;p__Actinobacteriota;c__Coriobacteriia;o__Coriobacteriales;f__Coriobacteriaceae;g__Collinsella;
Ligilactobacillus	0.000192978	6.89208e-05	4.13525e-05	0.00049623	0.000192978	0.000385957	2.75683e-05	5.51367e-05	2.75683e-05	6.89208e-05	0.00016541	8.2705e-05	1.37842e-05	2.75683e-05	1.37842e-05	0	1.37842e-05	5.51367e-05	k__Bacteria;p__Firmicutes;c__Bacilli;o__Lactobacillales;f__Lactobacillaceae;g__Ligilactobacillus;
Subdoligranulum	5.51367e-05	0	0	0.000482446	0.000454878	0.000344604	0	0	0	0	0	0	0	0	0	0	0	0	k__Bacteria;p__Firmicutes;c__Clostridia;o__Oscillospirales;f__Ruminococcaceae;g__Subdoligranulum;
Novosphingobium	4.13525e-05	0.000124058	0	5.51367e-05	0	0.000468662	0	0	1.37842e-05	5.51367e-05	4.13525e-05	2.75683e-05	1.37842e-05	1.37842e-05	0	1.37842e-05	1.37842e-05	1.37842e-05	k__Bacteria;p__Proteobacteria;c__Alphaproteobacteria;o__Sphingomonadales;f__Sphingomonadaceae;g__Novosphingobium;
Peptococcus	0	0	0	0.000399741	0.000137842	0.000441093	0	0	0	0	0	0	0	0	0	0	0	0	k__Bacteria;p__Firmicutes;c__Clostridia;o__Peptococcales;f__Peptococcaceae;g__Peptococcus;
Dialister	0	0	0	0.000441093	0	5.51367e-05	0	0	0	0	0	0	0	0	0	0	0	0	k__Bacteria;p__Firmicutes;c__Negativicutes;o__Veillonellales-Selenomonadales;f__Veillonellaceae;g__Dialister;
Enterococcus	0.000137842	8.2705e-05	1.37842e-05	0.000413525	0.000151626	8.2705e-05	0	5.51367e-05	0	2.75683e-05	0.000179194	4.13525e-05	0	5.51367e-05	6.89208e-05	0	0	4.13525e-05	k__Bacteria;p__Firmicutes;c__Bacilli;o__Lactobacillales;f__Enterococcaceae;g__Enterococcus;
Reyranella	0.000124058	0.000151626	8.2705e-05	0	4.13525e-05	9.64892e-05	4.13525e-05	0.000192978	4.13525e-05	0.000234331	0.000385957	0.000179194	0.000303252	0.000261899	0.000179194	0.000151626	0.000137842	5.51367e-05	k__Bacteria;p__Proteobacteria;c__Alphaproteobacteria;o__Reyranellales;f__Reyranellaceae;g__Reyranella;
Streptococcus	0.000151626	0.000220547	5.51367e-05	9.64892e-05	0.000385957	0.000206763	8.2705e-05	5.51367e-05	5.51367e-05	0.000234331	0.000179194	5.51367e-05	0	8.2705e-05	0	1.37842e-05	5.51367e-05	0.000110273	k__Bacteria;p__Firmicutes;c__Bacilli;o__Lactobacillales;f__Streptococcaceae;g__Streptococcus;
Butyricicoccus	0	0	0	0.000372173	0.000124058	0.000275683	0	0	0	0	0	0	0	0	0	0	0	0	k__Bacteria;p__Firmicutes;c__Clostridia;o__Oscillospirales;f__Butyricicoccaceae;g__Butyricicoccus;
Fournierella	0	0	0	0.000358388	0	0	0	0	0	0	0	0	0	0	0	0	0	0	k__Bacteria;p__Firmicutes;c__Clostridia;o__Oscillospirales;f__Ruminococcaceae;g__Fournierella;
Sphingomonas	0.000151626	6.89208e-05	4.13525e-05	2.75683e-05	0	0	0.000124058	6.89208e-05	0.000124058	0.000151626	0.000124058	0.000124058	6.89208e-05	0.000358388	0.000151626	0	1.37842e-05	4.13525e-05	k__Bacteria;p__Proteobacteria;c__Alphaproteobacteria;o__Sphingomonadales;f__Sphingomonadaceae;g__Sphingomonas;
Christensenellaceae_R-7_group	2.75683e-05	0	0	0.000234331	0.000151626	0.000344604	0	0	0	0	4.13525e-05	0	0	1.37842e-05	0	0	0	0	k__Bacteria;p__Firmicutes;c__Clostridia;o__Christensenellales;f__Christensenellaceae;g__Christensenellaceae_R-7_group;
Pseudoxanthomonas	0	8.2705e-05	5.51367e-05	2.75683e-05	0	0	6.89208e-05	5.51367e-05	0	6.89208e-05	9.64892e-05	5.51367e-05	9.64892e-05	0.000344604	0.000275683	5.51367e-05	0	0	k__Bacteria;p__Proteobacteria;c__Gammaproteobacteria;o__Xanthomonadales;f__Xanthomonadaceae;g__Pseudoxanthomonas;
Crenothrix	0	0	0	0.000344604	0.000248115	4.13525e-05	0	0	0	0	0	0	0	0	0	0	0	0	k__Bacteria;p__Proteobacteria;c__Gammaproteobacteria;o__Methylococcales;f__Methylomonadaceae;g__Crenothrix;
Synergistes	0	0	0	0.00033082	8.2705e-05	5.51367e-05	0	0	0	0	0	0	0	0	0	0	0	0	k__Bacteria;p__Synergistota;c__Synergistia;o__Synergistales;f__Synergistaceae;g__Synergistes;
Stenotrophomonas	1.37842e-05	0.000179194	0.000317036	6.89208e-05	4.13525e-05	0	4.13525e-05	2.75683e-05	2.75683e-05	0.000179194	0	4.13525e-05	0	0	0	1.37842e-05	0.000110273	1.37842e-05	k__Bacteria;p__Proteobacteria;c__Gammaproteobacteria;o__Xanthomonadales;f__Xanthomonadaceae;g__Stenotrophomonas;
Thermoanaerobaculum	0	0	0	0.000110273	9.64892e-05	0.000303252	0	0	1.37842e-05	0	0	0	0	0	0	0	0	0	k__Bacteria;p__Acidobacteriota;c__Thermoanaerobaculia;o__Thermoanaerobaculales;f__Thermoanaerobaculaceae;g__Thermoanaerobaculum;
Anaeromyxobacter	0	0	0	0.000303252	0.000151626	0.000110273	0	2.75683e-05	0	0	6.89208e-05	0	0	1.37842e-05	0	0	0	1.37842e-05	k__Bacteria;p__Myxococcota;c__Myxococcia;o__Myxococcales;f__Anaeromyxobacteraceae;g__Anaeromyxobacter;
Methyloglobulus	0	0	0	0	0	0.000303252	0	0	0	0	0	0	0	0	0	0	0	0	k__Bacteria;p__Proteobacteria;c__Gammaproteobacteria;o__Methylococcales;f__Methylomonadaceae;g__Methyloglobulus;
[Ruminococcus]_gauvreauii_group	8.2705e-05	0.000303252	0	0	0	0	0	0	0	0	0	0	0	0	0	0	0	0	k__Bacteria;p__Firmicutes;c__Clostridia;o__Lachnospirales;f__Lachnospiraceae;g__[Ruminococcus]_gauvreauii_group;
Pseudaminobacter	0.000124058	0.000234331	0.000179194	0	0	4.13525e-05	6.89208e-05	9.64892e-05	1.37842e-05	8.2705e-05	0.000192978	0.000151626	0.000261899	0.000303252	0.000234331	1.37842e-05	0.000289468	2.75683e-05	k__Bacteria;p__Proteobacteria;c__Alphaproteobacteria;o__Rhizobiales;f__Rhizobiaceae;g__Pseudaminobacter;
Cyanobium_PCC-6307	0	2.75683e-05	0	0	0	2.75683e-05	0	2.75683e-05	0	5.51367e-05	0.000124058	0	0.000179194	0.000303252	0.000206763	4.13525e-05	0	0	k__Bacteria;p__Cyanobacteria;c__Cyanobacteriia;o__Synechococcales;f__Cyanobiaceae;g__Cyanobium_PCC-6307;
Sideroxydans	2.75683e-05	0	0	0.000303252	0.000179194	9.64892e-05	0	0	0	1.37842e-05	0	0	0	0	0	0	0	0	k__Bacteria;p__Proteobacteria;c__Gammaproteobacteria;o__Burkholderiales;f__Gallionellaceae;g__Sideroxydans;
Dechloromonas	0	2.75683e-05	0	0.000303252	0.000234331	0.000234331	0	0	0	0	5.51367e-05	0	0	0	0	0	0	0	k__Bacteria;p__Proteobacteria;c__Gammaproteobacteria;o__Burkholderiales;f__Rhodocyclaceae;g__Dechloromonas;
Clostridium_sensu_stricto_1	8.2705e-05	0.000289468	6.89208e-05	9.64892e-05	5.51367e-05	2.75683e-05	8.2705e-05	1.37842e-05	4.13525e-05	4.13525e-05	5.51367e-05	0.000110273	0	2.75683e-05	2.75683e-05	0	4.13525e-05	2.75683e-05	k__Bacteria;p__Firmicutes;c__Clostridia;o__Clostridiales;f__Clostridiaceae;g__Clostridium_sensu_stricto_1;
[Eubacterium]_hallii_group	0	0	0	0.000289468	9.64892e-05	0.000110273	0	0	0	0	0	0	0	0	0	0	0	0	k__Bacteria;p__Firmicutes;c__Clostridia;o__Lachnospirales;f__Lachnospiraceae;g__[Eubacterium]_hallii_group;
Altererythrobacter	6.89208e-05	4.13525e-05	8.2705e-05	0	0	0	0	5.51367e-05	0	0.000275683	4.13525e-05	0.000151626	0	0	0	0	9.64892e-05	2.75683e-05	k__Bacteria;p__Proteobacteria;c__Alphaproteobacteria;o__Sphingomonadales;f__Sphingomonadaceae;g__Altererythrobacter;
Acetoanaerobium	0.000261899	0	0	0	0	0	5.51367e-05	9.64892e-05	1.37842e-05	0	0	0	8.2705e-05	0	0	0	6.89208e-05	0	k__Bacteria;p__Firmicutes;c__Clostridia;o__Peptostreptococcales-Tissierellales;f__Peptostreptococcaceae;g__Acetoanaerobium;
Hirschia	0	0	0	9.64892e-05	0	0.000261899	0	0	0	0	1.37842e-05	0	0	0	0	0	0	0	k__Bacteria;p__Proteobacteria;c__Alphaproteobacteria;o__Caulobacterales;f__Hyphomonadaceae;g__Hirschia;
Parvimonas	0	0	0	0.000261899	0	0	0	0	0	0	0	0	0	0	0	0	0	0	k__Bacteria;p__Firmicutes;c__Clostridia;o__Peptostreptococcales-Tissierellales;f__Family_XI;g__Parvimonas;
Rhizobacter	0	0	0	5.51367e-05	0	0.000261899	0	0	0	0	0	0	0	0	0	0	0	0	k__Bacteria;p__Proteobacteria;c__Gammaproteobacteria;o__Burkholderiales;f__Comamonadaceae;g__Rhizobacter;
unidentified_RF39	0	0	0	2.75683e-05	8.2705e-05	0.000248115	0	0	0	0	0	0	0	0	0	0	0	0	k__Bacteria;p__Firmicutes;c__Bacilli;o__RF39;f__unidentified_RF39;g__unidentified_RF39;
Syntrophobacter	2.75683e-05	0	0	0.000234331	0.000248115	4.13525e-05	0	0	0	0	0	0	0	0	0	0	0	0	k__Bacteria;p__Desulfobacterota;c__Syntrophobacteria;o__Syntrophobacterales;f__Syntrophobacteraceae;g__Syntrophobacter;
Rheinheimera	9.64892e-05	0.000151626	0.000248115	0.000137842	0	4.13525e-05	0	0	0	2.75683e-05	2.75683e-05	0	0	0	0	0	9.64892e-05	2.75683e-05	k__Bacteria;p__Proteobacteria;c__Gammaproteobacteria;o__Enterobacterales;f__Alteromonadaceae;g__Rheinheimera;
Faecalicoccus	0	0	0	0.000220547	0.000137842	0.000234331	0	0	0	0	0	0	0	0	0	0	0	0	k__Bacteria;p__Firmicutes;c__Bacilli;o__Erysipelotrichales;f__Erysipelotrichaceae;g__Faecalicoccus;
Devosia	6.89208e-05	5.51367e-05	0.000206763	4.13525e-05	0	5.51367e-05	0	9.64892e-05	0	0.000206763	9.64892e-05	0.000220547	9.64892e-05	5.51367e-05	0.000124058	8.2705e-05	0.000110273	0	k__Bacteria;p__Proteobacteria;c__Alphaproteobacteria;o__Rhizobiales;f__Devosiaceae;g__Devosia;
Alistipes	4.13525e-05	0	0	8.2705e-05	8.2705e-05	0.000220547	0	4.13525e-05	0	5.51367e-05	2.75683e-05	0	0	8.2705e-05	0	0	0	0	k__Bacteria;p__Bacteroidota;c__Bacteroidia;o__Bacteroidales;f__Rikenellaceae;g__Alistipes;
Oscillibacter	4.13525e-05	0	0	0.000220547	0	0.000137842	0	0	0	0	0	0	0	0	0	0	0	0	k__Bacteria;p__Firmicutes;c__Clostridia;o__Oscillospirales;f__Oscillospiraceae;g__Oscillibacter;
Spirochaeta	0	0	0	8.2705e-05	9.64892e-05	0.000206763	0	0	0	0	0	0	0	0	0	0	0	0	k__Bacteria;p__Spirochaetota;c__Spirochaetia;o__Spirochaetales;f__Spirochaetaceae;g__Spirochaeta;
Pelomonas	9.64892e-05	0.000206763	4.13525e-05	0	0	0	0	2.75683e-05	0	4.13525e-05	1.37842e-05	1.37842e-05	0	1.37842e-05	5.51367e-05	0	0.000124058	2.75683e-05	k__Bacteria;p__Proteobacteria;c__Gammaproteobacteria;o__Burkholderiales;f__Comamonadaceae;g__Pelomonas;
Runella	4.13525e-05	0.000110273	6.89208e-05	0	0	0	5.51367e-05	0	0	0.000206763	0	0	0	1.37842e-05	1.37842e-05	0	0	0	k__Bacteria;p__Bacteroidota;c__Bacteroidia;o__Cytophagales;f__Spirosomaceae;g__Runella;
Aquicella	6.89208e-05	6.89208e-05	4.13525e-05	2.75683e-05	0	0	9.64892e-05	9.64892e-05	0.000137842	0.000137842	6.89208e-05	0.000206763	0.000124058	9.64892e-05	0.000151626	4.13525e-05	5.51367e-05	0	k__Bacteria;p__Proteobacteria;c__Gammaproteobacteria;o__Diplorickettsiales;f__Diplorickettsiaceae;g__Aquicella;
NK4A214_group	0	0	0	0.000151626	2.75683e-05	0.000206763	0	0	0	0	4.13525e-05	0	0	0	0	0	0	0	k__Bacteria;p__Firmicutes;c__Clostridia;o__Oscillospirales;f__Oscillospiraceae;g__NK4A214_group;
Longivirga	4.13525e-05	2.75683e-05	0	0	2.75683e-05	6.89208e-05	8.2705e-05	4.13525e-05	5.51367e-05	0	5.51367e-05	4.13525e-05	4.13525e-05	0.000206763	9.64892e-05	4.13525e-05	0	0	k__Bacteria;p__Actinobacteria;c__unidentified_Actinobacteria;o__Frankiales;f__Sporichthyaceae;g__Longivirga;
Pseudoalteromonas	5.51367e-05	0.000206763	0.000151626	1.37842e-05	0	0	1.37842e-05	4.13525e-05	2.75683e-05	0.000179194	2.75683e-05	9.64892e-05	1.37842e-05	4.13525e-05	4.13525e-05	0	0.000110273	1.37842e-05	k__Bacteria;p__Proteobacteria;c__Gammaproteobacteria;o__Enterobacterales;f__Pseudoalteromonadaceae;g__Pseudoalteromonas;
Ralstonia	0.000206763	0.000151626	0.000151626	2.75683e-05	0	4.13525e-05	6.89208e-05	6.89208e-05	1.37842e-05	0.000151626	2.75683e-05	1.37842e-05	1.37842e-05	4.13525e-05	2.75683e-05	5.51367e-05	0.000124058	5.51367e-05	k__Bacteria;p__Proteobacteria;c__Gammaproteobacteria;o__Burkholderiales;f__Burkholderiaceae;g__Ralstonia;
Bifidobacterium	8.2705e-05	1.37842e-05	0	0	1.37842e-05	2.75683e-05	5.51367e-05	5.51367e-05	0	0.000151626	0.000206763	0	1.37842e-05	0.000110273	8.2705e-05	8.2705e-05	1.37842e-05	2.75683e-05	k__Bacteria;p__Actinobacteria;c__unidentified_Actinobacteria;o__Bifidobacteriales;f__Bifidobacteriaceae;g__Bifidobacterium;
unidentified_WPS-2	0	0	0	0.000206763	0	0	0	0	0	0	0	0	0	0	0	0	0	0	k__Bacteria;p__WPS-2;c__unidentified_WPS-2;o__unidentified_WPS-2;f__unidentified_WPS-2;g__unidentified_WPS-2;
Limosilactobacillus	0.000192978	5.51367e-05	0	0.000179194	0.00016541	0.000110273	1.37842e-05	4.13525e-05	1.37842e-05	5.51367e-05	2.75683e-05	5.51367e-05	0	0	0	4.13525e-05	0	0	k__Bacteria;p__Firmicutes;c__Bacilli;o__Lactobacillales;f__Lactobacillaceae;g__Limosilactobacillus;
Enorma	0	0	0	0.000137842	0.000192978	0.000151626	0	0	0	0	0	0	0	0	0	0	0	0	k__Bacteria;p__Actinobacteriota;c__Coriobacteriia;o__Coriobacteriales;f__Coriobacteriaceae;g__Enorma;
Smithella	0	0	0	0.000124058	0.000179194	6.89208e-05	0	0	0	0	0	0	0	0	0	0	0	0	k__Bacteria;p__Desulfobacterota;c__Syntrophia;o__Syntrophales;f__Smithellaceae;g__Smithella;
Allorhizobium-Neorhizobium-Pararhizobium-Rhizobium	1.37842e-05	0.000179194	0.000110273	1.37842e-05	0	4.13525e-05	2.75683e-05	4.13525e-05	5.51367e-05	9.64892e-05	1.37842e-05	9.64892e-05	0	0.000151626	0.000124058	0	1.37842e-05	1.37842e-05	k__Bacteria;p__Proteobacteria;c__Alphaproteobacteria;o__Rhizobiales;f__Rhizobiaceae;g__Allorhizobium-Neorhizobium-Pararhizobium-Rhizobium;
Lacihabitans	1.37842e-05	0.000179194	0.000151626	0	0	0	0	0	0	0.000179194	1.37842e-05	0	0	0	0	0	0	1.37842e-05	k__Bacteria;p__Bacteroidota;c__Bacteroidia;o__Cytophagales;f__Spirosomaceae;g__Lacihabitans;
Delftia	4.13525e-05	6.89208e-05	9.64892e-05	5.51367e-05	0	4.13525e-05	4.13525e-05	0	4.13525e-05	0.000179194	1.37842e-05	4.13525e-05	1.37842e-05	1.37842e-05	0	0	4.13525e-05	2.75683e-05	k__Bacteria;p__Proteobacteria;c__Gammaproteobacteria;o__Burkholderiales;f__Comamonadaceae;g__Delftia;
Blastocatella	2.75683e-05	0.000179194	1.37842e-05	2.75683e-05	0	5.51367e-05	0	0	0	2.75683e-05	0	0	0	0	0	0	0	0	k__Bacteria;p__Acidobacteriota;c__Blastocatellia;o__Blastocatellales;f__Blastocatellaceae;g__Blastocatella;
Chryseomicrobium	4.13525e-05	0	0.000179194	1.37842e-05	0	0	0	0	0	4.13525e-05	0	0	0	0	0	0	0	0	k__Bacteria;p__Firmicutes;c__Bacilli;o__Bacillales;f__Planococcaceae;g__Chryseomicrobium;
Lachnospiraceae_NK4A136_group	1.37842e-05	0.000179194	4.13525e-05	0.000179194	5.51367e-05	0.000110273	1.37842e-05	6.89208e-05	5.51367e-05	8.2705e-05	6.89208e-05	4.13525e-05	0	4.13525e-05	4.13525e-05	0	0	2.75683e-05	k__Bacteria;p__Firmicutes;c__Clostridia;o__Lachnospirales;f__Lachnospiraceae;g__Lachnospiraceae_NK4A136_group;
Fimbriiglobus	0	0	0	0	0	0	0	0	0	0	0	0	9.64892e-05	4.13525e-05	0.000179194	0	0	0	k__Bacteria;p__Planctomycetes;c__unidentified_Planctomycetes;o__Gemmatales;f__Gemmataceae;g__Fimbriiglobus;
Methanoregula	0	0	0	0	0.00016541	0.000179194	0	0	0	0	0	0	0	0	0	0	0	0	k__Archaea;p__Halobacterota;c__Methanomicrobia;o__Methanomicrobiales;f__Methanoregulaceae;g__Methanoregula;
Emticicia	0	0.000179194	6.89208e-05	0	0	0	0	0	0	0	0	4.13525e-05	0	0	0	0	0	0	k__Bacteria;p__Bacteroidota;c__Bacteroidia;o__Cytophagales;f__Spirosomaceae;g__Emticicia;
Luteolibacter	4.13525e-05	1.37842e-05	4.13525e-05	0	0	0	0	0	0	0	0	0	0.000124058	0.000179194	0.000137842	0	0	0	k__Bacteria;p__Verrucomicrobiota;c__Verrucomicrobiae;o__Verrucomicrobiales;f__Rubritaleaceae;g__Luteolibacter;
Thioclava	5.51367e-05	0	0	0	0	0	1.37842e-05	4.13525e-05	0	8.2705e-05	0.00016541	0.000110273	5.51367e-05	8.2705e-05	2.75683e-05	0	0	0	k__Bacteria;p__Proteobacteria;c__Alphaproteobacteria;o__Rhodobacterales;f__Rhodobacteraceae;g__Thioclava;
Prevotellaceae_UCG-001	0	0	0	0	2.75683e-05	0.00016541	0	0	0	0	0	0	0	0	0	0	0	0	k__Bacteria;p__Bacteroidota;c__Bacteroidia;o__Bacteroidales;f__Prevotellaceae;g__Prevotellaceae_UCG-001;
Butyricimonas	0	0	0	0.00016541	0	0	0	0	0	0	0	0	0	0	0	0	0	0	k__Bacteria;p__Bacteroidota;c__Bacteroidia;o__Bacteroidales;f__Marinifilaceae;g__Butyricimonas;
Thermomonas	1.37842e-05	1.37842e-05	0	0	0	0	4.13525e-05	5.51367e-05	4.13525e-05	2.75683e-05	0.00016541	4.13525e-05	0	9.64892e-05	8.2705e-05	1.37842e-05	0	0	k__Bacteria;p__Proteobacteria;c__Gammaproteobacteria;o__Xanthomonadales;f__Xanthomonadaceae;g__Thermomonas;
Parabacteroides	6.89208e-05	2.75683e-05	0	0.00016541	5.51367e-05	2.75683e-05	0	0	4.13525e-05	0	0	0	0	0	0	0	0	0	k__Bacteria;p__Bacteroidota;c__Bacteroidia;o__Bacteroidales;f__Tannerellaceae;g__Parabacteroides;
Neisseria	6.89208e-05	0	5.51367e-05	0	0	0	0	5.51367e-05	2.75683e-05	0.00016541	4.13525e-05	8.2705e-05	5.51367e-05	4.13525e-05	1.37842e-05	0	4.13525e-05	0	k__Bacteria;p__Proteobacteria;c__Gammaproteobacteria;o__Burkholderiales;f__Neisseriaceae;g__Neisseria;
Brachybacterium	0.000151626	0	0	0	0	0	0	0	0	0	0	0	0	0	0	0	0	0	k__Bacteria;p__Actinobacteria;c__unidentified_Actinobacteria;o__Micrococcales;f__Dermabacteraceae;g__Brachybacterium;
SWB02	1.37842e-05	2.75683e-05	0	1.37842e-05	0	0.000151626	0	0	0	4.13525e-05	5.51367e-05	0	0	0	0	0	0	0	k__Bacteria;p__Proteobacteria;c__Alphaproteobacteria;o__Caulobacterales;f__Hyphomonadaceae;g__SWB02;
TM7a	8.2705e-05	1.37842e-05	2.75683e-05	4.13525e-05	0	0	4.13525e-05	1.37842e-05	1.37842e-05	9.64892e-05	0	0	0	0.000151626	6.89208e-05	0	0	0	k__Bacteria;p__unidentified_Bacteria;c__Saccharimonadia;o__Saccharimonadales;f__Saccharimonadaceae;g__TM7a;
Aerococcus	0	0	0	0.000151626	0	0	0	0	0	0	0	0	0	0	0	0	0	0	k__Bacteria;p__Firmicutes;c__Bacilli;o__Lactobacillales;f__Aerococcaceae;g__Aerococcus;
Lautropia	0	0	0	4.13525e-05	0	0.000151626	0	0	0	0	2.75683e-05	0	0	0	0	0	0	0	k__Bacteria;p__Proteobacteria;c__Gammaproteobacteria;o__Burkholderiales;f__Burkholderiaceae;g__Lautropia;
Methanosaeta	0	0	0	8.2705e-05	0.000151626	1.37842e-05	0	0	0	0	4.13525e-05	0	0	0	0	0	0	0	k__Archaea;p__Halobacterota;c__Methanosarcinia;o__Methanosarciniales;f__Methanosaetaceae;g__Methanosaeta;
Chthonobacter	4.13525e-05	0	2.75683e-05	0	0	0	4.13525e-05	5.51367e-05	2.75683e-05	1.37842e-05	8.2705e-05	4.13525e-05	5.51367e-05	0.000151626	4.13525e-05	5.51367e-05	2.75683e-05	1.37842e-05	k__Bacteria;p__Proteobacteria;c__Alphaproteobacteria;o__Rhizobiales;f__Pleomorphomonadaceae;g__Chthonobacter;
Curvibacter	0	0	0	9.64892e-05	0	0.000151626	0	0	0	0	0	0	0	0	0	0	0	0	k__Bacteria;p__Proteobacteria;c__Gammaproteobacteria;o__Burkholderiales;f__Comamonadaceae;g__Curvibacter;
Ignavibacterium	5.51367e-05	0	0	5.51367e-05	2.75683e-05	0.000151626	1.37842e-05	0	0	0	0	0	0	0	0	0	0	1.37842e-05	k__Bacteria;p__Bacteroidota;c__Ignavibacteria;o__Ignavibacteriales;f__Ignavibacteriaceae;g__Ignavibacterium;
Woeseia	8.2705e-05	4.13525e-05	4.13525e-05	0	0	0	4.13525e-05	0	6.89208e-05	5.51367e-05	6.89208e-05	0.000151626	4.13525e-05	0	0	5.51367e-05	0	1.37842e-05	k__Bacteria;p__Proteobacteria;c__Gammaproteobacteria;o__Steroidobacterales;f__Woeseiaceae;g__Woeseia;
Nordella	0	0.000151626	0	0	0	2.75683e-05	9.64892e-05	0	0	0	0.000151626	4.13525e-05	8.2705e-05	4.13525e-05	9.64892e-05	4.13525e-05	2.75683e-05	4.13525e-05	k__Bacteria;p__Proteobacteria;c__Alphaproteobacteria;o__Rhizobiales;f__unidentified_Rhizobiales;g__Nordella;
Colidextribacter	0	0	0	0.000151626	2.75683e-05	9.64892e-05	4.13525e-05	0	0	5.51367e-05	0	0	4.13525e-05	0	0	0	0	0	k__Bacteria;p__Firmicutes;c__Clostridia;o__Oscillospirales;f__Oscillospiraceae;g__Colidextribacter;
Pseudochrobactrum	2.75683e-05	2.75683e-05	0.000151626	0	0	0	0	0	1.37842e-05	8.2705e-05	2.75683e-05	4.13525e-05	0	0	0	0	1.37842e-05	0	k__Bacteria;p__Proteobacteria;c__Alphaproteobacteria;o__Rhizobiales;f__Rhizobiaceae;g__Pseudochrobactrum;
Lactiplantibacillus	5.51367e-05	4.13525e-05	0.000151626	0	0	0	5.51367e-05	0	0	6.89208e-05	0	5.51367e-05	0	5.51367e-05	2.75683e-05	0	0	5.51367e-05	k__Bacteria;p__Firmicutes;c__Bacilli;o__Lactobacillales;f__Lactobacillaceae;g__Lactiplantibacillus;
Negativibacillus	0	0	0	0.000151626	0	9.64892e-05	0	0	0	0	0	0	0	0	0	0	0	0	k__Bacteria;p__Firmicutes;c__Clostridia;o__Oscillospirales;f__Ruminococcaceae;g__Negativibacillus;
Haliangium	1.37842e-05	9.64892e-05	0	5.51367e-05	2.75683e-05	8.2705e-05	0	0	1.37842e-05	2.75683e-05	0.000151626	4.13525e-05	0	4.13525e-05	0	0	0	1.37842e-05	k__Bacteria;p__Myxococcota;c__Polyangia;o__Haliangiales;f__Haliangiaceae;g__Haliangium;
MND1	8.2705e-05	4.13525e-05	2.75683e-05	0.000137842	0	2.75683e-05	4.13525e-05	1.37842e-05	5.51367e-05	5.51367e-05	1.37842e-05	5.51367e-05	1.37842e-05	4.13525e-05	0	4.13525e-05	4.13525e-05	5.51367e-05	k__Bacteria;p__Proteobacteria;c__Gammaproteobacteria;o__Burkholderiales;f__Nitrosomonadaceae;g__MND1;
Ruminococcus	0	0.000137842	0	0	0	1.37842e-05	0	0	0	2.75683e-05	0	0	0	0	0	0	0	0	k__Bacteria;p__Firmicutes;c__Clostridia;o__Oscillospirales;f__Ruminococcaceae;g__Ruminococcus;
Erysipelatoclostridium	2.75683e-05	0	0	0.000137842	0	5.51367e-05	0	0	0	0	0	0	0	0	0	0	0	0	k__Bacteria;p__Firmicutes;c__Bacilli;o__Erysipelotrichales;f__Erysipelatoclostridiaceae;g__Erysipelatoclostridium;
ADurb.Bin063-1	4.13525e-05	0	0	2.75683e-05	0.000137842	1.37842e-05	0	0	0	1.37842e-05	1.37842e-05	0	0	0	0	0	0	0	k__Bacteria;p__Verrucomicrobiota;c__Verrucomicrobiae;o__Pedosphaerales;f__Pedosphaeraceae;g__ADurb.Bin063-1;
Rhodoluna	0	0	0	0	0	0	0	2.75683e-05	0	0	0.000137842	0	4.13525e-05	4.13525e-05	4.13525e-05	0	0	0	k__Bacteria;p__Actinobacteria;c__unidentified_Actinobacteria;o__Micrococcales;f__Microbacteriaceae;g__Rhodoluna;
Alloprevotella	0	0	0	4.13525e-05	1.37842e-05	0.000137842	0	0	0	0	0	0	0	0	0	0	0	0	k__Bacteria;p__Bacteroidota;c__Bacteroidia;o__Bacteroidales;f__Prevotellaceae;g__Alloprevotella;
Phaeodactylibacter	0	9.64892e-05	0.000137842	0	0	0	0	0	0	0	0	0	0	0	0	0	0	0	k__Bacteria;p__Bacteroidota;c__Bacteroidia;o__Chitinophagales;f__Saprospiraceae;g__Phaeodactylibacter;
Anaerofilum	0	0	0	0.000137842	1.37842e-05	0	0	0	0	0	0	0	0	0	0	0	0	0	k__Bacteria;p__Firmicutes;c__Clostridia;o__Oscillospirales;f__Ruminococcaceae;g__Anaerofilum;
Sulfurisoma	0	0	0	0.000124058	5.51367e-05	4.13525e-05	0	0	0	0	0	0	0	0	0	0	0	0	k__Bacteria;p__Proteobacteria;c__Gammaproteobacteria;o__Burkholderiales;f__Rhodocyclaceae;g__Sulfurisoma;
Syntrophus	0	0	0	0.000124058	8.2705e-05	5.51367e-05	0	0	0	0	0	0	0	0	0	0	0	0	k__Bacteria;p__Desulfobacterota;c__Syntrophia;o__Syntrophales;f__Syntrophaceae;g__Syntrophus;
GCA-900066575	0	0	0	0.000124058	1.37842e-05	9.64892e-05	0	0	0	0	0	2.75683e-05	0	0	0	0	0	0	k__Bacteria;p__Firmicutes;c__Clostridia;o__Lachnospirales;f__Lachnospiraceae;g__GCA-900066575;
Desulfovirga	0	0	0	0.000124058	2.75683e-05	4.13525e-05	0	0	0	0	0	0	0	0	0	0	0	0	k__Bacteria;p__Desulfobacterota;c__Syntrophobacteria;o__Syntrophobacterales;f__Syntrophobacteraceae;g__Desulfovirga;
unidentified_Bathyarchaeia	0	0	0	2.75683e-05	0.000124058	9.64892e-05	0	0	0	0	0	2.75683e-05	1.37842e-05	0	0	0	0	0	k__Archaea;p__Crenarchaeota;c__Bathyarchaeia;o__unidentified_Bathyarchaeia;f__unidentified_Bathyarchaeia;g__unidentified_Bathyarchaeia;
Desulfobacca	2.75683e-05	0	0	0	5.51367e-05	0.000110273	0	0	0	0	0	0	0	0	0	0	0	0	k__Bacteria;p__Desulfobacterota;c__Desulfobaccia;o__Desulfobaccales;f__Desulfobaccaceae;g__Desulfobacca;
Bacteriovorax	0	0	0.000110273	0	0	0	0	0	0	2.75683e-05	0	0	0	0	0	0	0	0	k__Bacteria;p__Bdellovibrionota;c__Bdellovibrionia;o__Bacteriovoracales;f__Bacteriovoracaceae;g__Bacteriovorax;
Methylomonas	5.51367e-05	0	0	2.75683e-05	4.13525e-05	0.000110273	0	0	0	0	0	0	0	0	0	0	0	0	k__Bacteria;p__Proteobacteria;c__Gammaproteobacteria;o__Methylococcales;f__Methylomonadaceae;g__Methylomonas;
SH-PL14	4.13525e-05	0	0	0.000110273	0	0	4.13525e-05	0	0	0	0	0	0	0	0	0	0	0	k__Bacteria;p__Planctomycetes;c__unidentified_Planctomycetes;o__Planctomycetales;f__Rubinisphaeraceae;g__SH-PL14;
unidentified_Symbiobacteraceae	0	0	0	0	0	0	0	0	0	0.000110273	0	0	0	0	0	0	0	0	k__Bacteria;p__unidentified_Bacteria;c__Symbiobacteriia;o__Symbiobacteriales;f__Symbiobacteraceae;g__unidentified_Symbiobacteraceae;
XBB1006	0.000110273	0	0	0	0	0	5.51367e-05	5.51367e-05	5.51367e-05	0	0	0	0	0	0	0	0	0	k__Bacteria;p__Firmicutes;c__Clostridia;o__Lachnospirales;f__Lachnospiraceae;g__XBB1006;
Bdellovibrio	0	0.000110273	0	9.64892e-05	0	2.75683e-05	0	4.13525e-05	0	5.51367e-05	0.000110273	0	8.2705e-05	0.000110273	1.37842e-05	0	0	4.13525e-05	k__Bacteria;p__Bdellovibrionota;c__Bdellovibrionia;o__Bdellovibrionales;f__Bdellovibrionaceae;g__Bdellovibrio;
Monoglobus	5.51367e-05	0	4.13525e-05	0.000110273	4.13525e-05	0	0	0	0	0	0	0	0	0	0	0	0	0	k__Bacteria;p__Firmicutes;c__Clostridia;o__Monoglobales;f__Monoglobaceae;g__Monoglobus;
Chryseolinea	0	0	0	0	0	0	0	0	0	0.000110273	1.37842e-05	0	0	0	0	0	0	0	k__Bacteria;p__Bacteroidota;c__Bacteroidia;o__Cytophagales;f__Microscillaceae;g__Chryseolinea;
Syntrophorhabdus	4.13525e-05	0	0	6.89208e-05	9.64892e-05	0.000110273	0	0	0	0	0	0	0	0	0	0	0	0	k__Bacteria;p__Desulfobacterota;c__Syntrophorhabdia;o__Syntrophorhabdales;f__Syntrophorhabdaceae;g__Syntrophorhabdus;
Inhella	4.13525e-05	4.13525e-05	0	0	0	0	4.13525e-05	4.13525e-05	0	0	5.51367e-05	0	0	9.64892e-05	0	0	0	0	k__Bacteria;p__Proteobacteria;c__Gammaproteobacteria;o__Burkholderiales;f__Comamonadaceae;g__Inhella;
Clostridium_sensu_stricto_5	0	2.75683e-05	0	0	0	0	0	0	2.75683e-05	0	0	8.2705e-05	0	0	2.75683e-05	9.64892e-05	0	0	k__Bacteria;p__Firmicutes;c__Clostridia;o__Clostridiales;f__Clostridiaceae;g__Clostridium_sensu_stricto_5;
unidentified_GIF3	0	0	0	9.64892e-05	5.51367e-05	0	0	0	0	0	0	0	0	0	0	0	0	0	k__Bacteria;p__Chloroflexi;c__Dehalococcoidia;o__GIF3;f__unidentified_GIF3;g__unidentified_GIF3;
Deferrisoma	0	0	0	1.37842e-05	0	9.64892e-05	0	0	0	0	0	0	0	0	0	0	0	0	k__Bacteria;p__Deferrisomatota;c__Defferrisomatia;o__Defferrisomatales;f__Defferrisomataceae;g__Deferrisoma;
Parasutterella	4.13525e-05	0	0	9.64892e-05	0	5.51367e-05	0	4.13525e-05	0	5.51367e-05	0	0	0	0	0	0	4.13525e-05	0	k__Bacteria;p__Proteobacteria;c__Gammaproteobacteria;o__Burkholderiales;f__Sutterellaceae;g__Parasutterella;
unidentified_SBR1031	0	0	0	0	9.64892e-05	0	0	0	0	0	0	0	0	0	0	0	0	0	k__Bacteria;p__Chloroflexi;c__Anaerolineae;o__SBR1031;f__unidentified_SBR1031;g__unidentified_SBR1031;
Agathobacter	4.13525e-05	0	2.75683e-05	1.37842e-05	0	2.75683e-05	1.37842e-05	1.37842e-05	0	9.64892e-05	1.37842e-05	5.51367e-05	0	4.13525e-05	0	0	0	0	k__Bacteria;p__Firmicutes;c__Clostridia;o__Lachnospirales;f__Lachnospiraceae;g__Agathobacter;
mle1-7	1.37842e-05	0	0	0	4.13525e-05	9.64892e-05	1.37842e-05	1.37842e-05	0	4.13525e-05	0	0	0	0	0	0	0	0	k__Bacteria;p__Proteobacteria;c__Gammaproteobacteria;o__Burkholderiales;f__Nitrosomonadaceae;g__mle1-7;
Eisenbergiella	0	0	0	5.51367e-05	1.37842e-05	9.64892e-05	0	0	0	0	0	0	0	0	0	0	0	0	k__Bacteria;p__Firmicutes;c__Clostridia;o__Lachnospirales;f__Lachnospiraceae;g__Eisenbergiella;
Uruburuella	0	9.64892e-05	5.51367e-05	0	0	0	0	0	0	2.75683e-05	2.75683e-05	0	0	0	0	4.13525e-05	0	0	k__Bacteria;p__Proteobacteria;c__Gammaproteobacteria;o__Burkholderiales;f__Neisseriaceae;g__Uruburuella;
unidentified_Nitrospiraceae	9.64892e-05	0	0	0	0	0	1.37842e-05	0	4.13525e-05	0	0	0	0	0	0	0	0	0	k__Bacteria;p__Nitrospirota;c__Nitrospira;o__Nitrospirales;f__Nitrospiraceae;g__unidentified_Nitrospiraceae;
Roseococcus	1.37842e-05	9.64892e-05	0	0	0	0	1.37842e-05	4.13525e-05	1.37842e-05	4.13525e-05	4.13525e-05	1.37842e-05	0	2.75683e-05	0	0	4.13525e-05	0	k__Bacteria;p__Proteobacteria;c__Alphaproteobacteria;o__Acetobacterales;f__Acetobacteraceae;g__Roseococcus;
Sporosarcina	2.75683e-05	0	4.13525e-05	2.75683e-05	0	0	4.13525e-05	1.37842e-05	9.64892e-05	5.51367e-05	1.37842e-05	0	5.51367e-05	1.37842e-05	4.13525e-05	1.37842e-05	0	4.13525e-05	k__Bacteria;p__Firmicutes;c__Bacilli;o__Bacillales;f__Planococcaceae;g__Sporosarcina;
Ensifer	0	0	2.75683e-05	0	0	0	1.37842e-05	0	2.75683e-05	0	4.13525e-05	9.64892e-05	0	0	0	0	0	2.75683e-05	k__Bacteria;p__Proteobacteria;c__Alphaproteobacteria;o__Rhizobiales;f__Rhizobiaceae;g__Ensifer;
Insolitispirillum	9.64892e-05	2.75683e-05	4.13525e-05	0	0	0	6.89208e-05	6.89208e-05	0	5.51367e-05	5.51367e-05	5.51367e-05	6.89208e-05	5.51367e-05	0	0	0	4.13525e-05	k__Bacteria;p__Proteobacteria;c__Alphaproteobacteria;o__Rhodospirillales;f__Rhodospirillaceae;g__Insolitispirillum;
Vagococcus	9.64892e-05	4.13525e-05	6.89208e-05	4.13525e-05	0	0	0	0	0	5.51367e-05	0	2.75683e-05	0	0	0	0	0	0	k__Bacteria;p__Firmicutes;c__Bacilli;o__Lactobacillales;f__Vagococcaceae;g__Vagococcus;
Permianibacter	0	9.64892e-05	0	0	0	0	0	0	0	0	0	1.37842e-05	0	0	0	0	0	0	k__Bacteria;p__Proteobacteria;c__Gammaproteobacteria;o__Pseudomonadales;f__Moraxellaceae;g__Permianibacter;
DTU089	0	0	0	0	9.64892e-05	5.51367e-05	0	0	0	0	0	0	0	0	0	0	0	0	k__Bacteria;p__Firmicutes;c__Clostridia;o__Oscillospirales;f__Ruminococcaceae;g__DTU089;
Pedomicrobium	4.13525e-05	5.51367e-05	0	8.2705e-05	0	9.64892e-05	0	0	2.75683e-05	0	0	5.51367e-05	2.75683e-05	2.75683e-05	6.89208e-05	0	2.75683e-05	1.37842e-05	k__Bacteria;p__Proteobacteria;c__Alphaproteobacteria;o__Rhizobiales;f__Hyphomicrobiaceae;g__Pedomicrobium;
Roseomonas	5.51367e-05	0	2.75683e-05	0	0	4.13525e-05	2.75683e-05	2.75683e-05	0	6.89208e-05	1.37842e-05	5.51367e-05	9.64892e-05	0	9.64892e-05	4.13525e-05	2.75683e-05	0	k__Bacteria;p__Proteobacteria;c__Alphaproteobacteria;o__Acetobacterales;f__Acetobacteraceae;g__Roseomonas;
UCG-008	0	0	0	9.64892e-05	0	0	0	0	0	0	0	0	0	0	0	0	0	0	k__Bacteria;p__Firmicutes;c__Clostridia;o__Oscillospirales;f__Butyricicoccaceae;g__UCG-008;
Subgroup_10	8.2705e-05	2.75683e-05	0	0	0	0	4.13525e-05	0	1.37842e-05	2.75683e-05	8.2705e-05	1.37842e-05	5.51367e-05	0	0	0	0	9.64892e-05	k__Bacteria;p__Acidobacteriota;c__Thermoanaerobaculia;o__Thermoanaerobaculales;f__Thermoanaerobaculaceae;g__Subgroup_10;
GOUTA6	0	0	0	9.64892e-05	8.2705e-05	5.51367e-05	0	0	0	4.13525e-05	2.75683e-05	0	0	1.37842e-05	0	0	0	0	k__Bacteria;p__Proteobacteria;c__Gammaproteobacteria;o__Burkholderiales;f__Nitrosomonadaceae;g__GOUTA6;
SCGC-AB-539-J10	0	0	0	0	1.37842e-05	9.64892e-05	0	0	0	0	0	0	0	0	0	0	0	0	k__Bacteria;p__Chloroflexi;c__Dehalococcoidia;o__GIF9;f__AB-539-J10;g__SCGC-AB-539-J10;
Ferritrophicum	0	0	0	6.89208e-05	9.64892e-05	1.37842e-05	0	0	0	0	0	0	0	0	0	0	0	0	k__Bacteria;p__Proteobacteria;c__Gammaproteobacteria;o__Burkholderiales;f__Sulfuricellaceae;g__Ferritrophicum;
Sva0996_marine_group	0	5.51367e-05	0	0	0	0	0	9.64892e-05	2.75683e-05	4.13525e-05	0	0	1.37842e-05	5.51367e-05	0	0	0	0	k__Bacteria;p__Actinobacteriota;c__Acidimicrobiia;o__Microtrichales;f__Microtrichaceae;g__Sva0996_marine_group;
Candidatus_Nitrosopumilus	5.51367e-05	0	0	0	0	0	4.13525e-05	1.37842e-05	5.51367e-05	4.13525e-05	9.64892e-05	0	0	5.51367e-05	0	0	0	0	k__Archaea;p__Crenarchaeota;c__Nitrososphaeria;o__Nitrosopumilales;f__Nitrosopumilaceae;g__Candidatus_Nitrosopumilus;
Legionella	0	6.89208e-05	2.75683e-05	9.64892e-05	0	0	4.13525e-05	0	0	5.51367e-05	2.75683e-05	1.37842e-05	4.13525e-05	4.13525e-05	5.51367e-05	0	0	1.37842e-05	k__Bacteria;p__Proteobacteria;c__Gammaproteobacteria;o__Legionellales;f__Legionellaceae;g__Legionella;
UCG-005	0	0	0	9.64892e-05	0	0	0	0	0	0	0	0	0	0	0	0	2.75683e-05	1.37842e-05	k__Bacteria;p__Firmicutes;c__Clostridia;o__Oscillospirales;f__Oscillospiraceae;g__UCG-005;
Sinibacillus	0	0	0	0	2.75683e-05	4.13525e-05	8.2705e-05	4.13525e-05	2.75683e-05	0	0	0	0	2.75683e-05	0	1.37842e-05	0	4.13525e-05	k__Bacteria;p__Firmicutes;c__Bacilli;o__Bacillales;f__Bacillaceae;g__Sinibacillus;
Rhodoferax	2.75683e-05	8.2705e-05	5.51367e-05	4.13525e-05	0	1.37842e-05	0	0	0	4.13525e-05	4.13525e-05	1.37842e-05	0	0	0	0	1.37842e-05	0	k__Bacteria;p__Proteobacteria;c__Gammaproteobacteria;o__Burkholderiales;f__Comamonadaceae;g__Rhodoferax;
Acidaminobacter	5.51367e-05	0	0	0	0	0	4.13525e-05	0	0	8.2705e-05	4.13525e-05	0	0	1.37842e-05	0	0	1.37842e-05	0	k__Bacteria;p__Firmicutes;c__Clostridia;o__Peptostreptococcales-Tissierellales;f__Acidaminobacteraceae;g__Acidaminobacter;
Coxiella	0	0	0	0	1.37842e-05	0	0	0	0	0	1.37842e-05	0	0	0	8.2705e-05	0	0	0	k__Bacteria;p__Proteobacteria;c__Gammaproteobacteria;o__Coxiellales;f__Coxiellaceae;g__Coxiella;
Faecalitalea	0	0	0	8.2705e-05	0	1.37842e-05	0	0	0	0	0	0	0	0	0	0	0	0	k__Bacteria;p__Firmicutes;c__Bacilli;o__Erysipelotrichales;f__Erysipelotrichaceae;g__Faecalitalea;
Geothrix	0	0	0	4.13525e-05	8.2705e-05	1.37842e-05	0	0	0	0	0	0	0	0	0	0	0	0	k__Bacteria;p__Acidobacteriota;c__Holophagae;o__Holophagales;f__Holophagaceae;g__Geothrix;
Acidibacter	0	4.13525e-05	0	4.13525e-05	0	6.89208e-05	2.75683e-05	0	0	5.51367e-05	0	0	8.2705e-05	5.51367e-05	4.13525e-05	0	0	0	k__Bacteria;p__Proteobacteria;c__Gammaproteobacteria;o__unidentified_Gammaproteobacteria;f__unidentified_Gammaproteobacteria;g__Acidibacter;
Leucobacter	1.37842e-05	8.2705e-05	6.89208e-05	0	0	0	0	0	0	4.13525e-05	0	4.13525e-05	5.51367e-05	4.13525e-05	8.2705e-05	0	5.51367e-05	0	k__Bacteria;p__Actinobacteria;c__unidentified_Actinobacteria;o__Micrococcales;f__Microbacteriaceae;g__Leucobacter;
Bryobacter	8.2705e-05	4.13525e-05	2.75683e-05	0	5.51367e-05	5.51367e-05	0	1.37842e-05	4.13525e-05	6.89208e-05	0	4.13525e-05	1.37842e-05	2.75683e-05	0	2.75683e-05	0	0	k__Bacteria;p__Acidobacteriota;c__Acidobacteriae;o__Bryobacterales;f__Bryobacteraceae;g__Bryobacter;
Ellin6067	4.13525e-05	0	0	8.2705e-05	4.13525e-05	5.51367e-05	0	0	0	4.13525e-05	4.13525e-05	2.75683e-05	0	4.13525e-05	1.37842e-05	0	4.13525e-05	0	k__Bacteria;p__Proteobacteria;c__Gammaproteobacteria;o__Burkholderiales;f__Nitrosomonadaceae;g__Ellin6067;
Gemmatimonas	2.75683e-05	0	0	1.37842e-05	4.13525e-05	4.13525e-05	1.37842e-05	2.75683e-05	0	8.2705e-05	0	0	4.13525e-05	0	0	0	0	2.75683e-05	k__Bacteria;p__Gemmatimonadetes;c__unidentified_Gemmatimonadetes;o__Gemmatimonadales;f__Gemmatimonadaceae;g__Gemmatimonas;
Prevotellaceae_Ga6A1_group	0	0	0	8.2705e-05	0	0	0	0	0	0	0	0	0	0	0	0	0	0	k__Bacteria;p__Bacteroidota;c__Bacteroidia;o__Bacteroidales;f__Prevotellaceae;g__Prevotellaceae_Ga6A1_group;
Lysobacter	2.75683e-05	8.2705e-05	1.37842e-05	0	0	0	0	5.51367e-05	5.51367e-05	5.51367e-05	1.37842e-05	2.75683e-05	0	0	4.13525e-05	0	0	0	k__Bacteria;p__Proteobacteria;c__Gammaproteobacteria;o__Xanthomonadales;f__Xanthomonadaceae;g__Lysobacter;
Arenimonas	0	2.75683e-05	0	0	0	0	1.37842e-05	0	0	0	8.2705e-05	0	5.51367e-05	4.13525e-05	8.2705e-05	0	0	0	k__Bacteria;p__Proteobacteria;c__Gammaproteobacteria;o__Xanthomonadales;f__Xanthomonadaceae;g__Arenimonas;
Sh765B-TzT-35	0	0	1.37842e-05	2.75683e-05	8.2705e-05	0	0	0	0	0	0	0	0	0	0	0	0	0	k__Bacteria;p__Methylomirabilota;c__Methylomirabilia;o__Methylomirabilales;f__Methylomirabilaceae;g__Sh765B-TzT-35;
Solibacillus	0	0	0	0	0	0	0	1.37842e-05	0	8.2705e-05	0	8.2705e-05	0	0	0	0	0	1.37842e-05	k__Bacteria;p__Firmicutes;c__Bacilli;o__Bacillales;f__Planococcaceae;g__Solibacillus;
Oribacterium	0	0	0	1.37842e-05	4.13525e-05	8.2705e-05	0	0	0	0	0	0	0	0	0	0	0	0	k__Bacteria;p__Firmicutes;c__Clostridia;o__Lachnospirales;f__Lachnospiraceae;g__Oribacterium;
Eudoraea	0	0	0	0	0	0	0	0	0	0	0	0	0	8.2705e-05	0	0	0	0	k__Bacteria;p__Bacteroidota;c__Bacteroidia;o__Flavobacteriales;f__Flavobacteriaceae;g__Eudoraea;
Morganella	0	0	0	0	0	0	0	0	0	0	0	0	0	0	0	0	8.2705e-05	0	k__Bacteria;p__Proteobacteria;c__Gammaproteobacteria;o__Enterobacterales;f__Morganellaceae;g__Morganella;
Nocardioides	1.37842e-05	0	0	0	2.75683e-05	0	0	0	0	0	2.75683e-05	4.13525e-05	8.2705e-05	5.51367e-05	0	0	4.13525e-05	0	k__Bacteria;p__Actinobacteria;c__unidentified_Actinobacteria;o__Propionibacteriales;f__Nocardioidaceae;g__Nocardioides;
unidentified_Bacteria	4.13525e-05	0	0	0	0	0	0	1.37842e-05	5.51367e-05	8.2705e-05	4.13525e-05	2.75683e-05	0	0	0	0	0	0	k__Bacteria;p__unidentified_Bacteria;c__unidentified_Bacteria;o__unidentified_Bacteria;f__unidentified_Bacteria;g__unidentified_Bacteria;
Pirellula	0	8.2705e-05	4.13525e-05	0	0	0	1.37842e-05	0	0	0	0	0	6.89208e-05	5.51367e-05	6.89208e-05	0	0	0	k__Bacteria;p__Planctomycetes;c__unidentified_Planctomycetes;o__Pirellulales;f__Pirellulaceae;g__Pirellula;
TPD-58	0	0	0	4.13525e-05	6.89208e-05	5.51367e-05	0	0	0	0	0	0	0	0	0	0	0	0	k__Bacteria;p__Acidobacteriota;c__Thermoanaerobaculia;o__Thermoanaerobaculales;f__Thermoanaerobaculaceae;g__TPD-58;
Sva0081_sediment_group	0	0	0	6.89208e-05	1.37842e-05	5.51367e-05	2.75683e-05	5.51367e-05	0	0	4.13525e-05	0	0	0	0	2.75683e-05	0	4.13525e-05	k__Bacteria;p__Desulfobacterota;c__Desulfobacteria;o__Desulfobacterales;f__Desulfosarcinaceae;g__Sva0081_sediment_group;
Candidatus_Nitrotoga	0	0	0	6.89208e-05	2.75683e-05	2.75683e-05	0	0	0	0	0	0	0	0	0	0	0	0	k__Bacteria;p__Proteobacteria;c__Gammaproteobacteria;o__Burkholderiales;f__Gallionellaceae;g__Candidatus_Nitrotoga;
Pseudogracilibacillus	0	0	0	0	0	0	6.89208e-05	0	0	0	0	0	4.13525e-05	0	0	4.13525e-05	1.37842e-05	0	k__Bacteria;p__Firmicutes;c__Bacilli;o__Bacillales;f__Bacillaceae;g__Pseudogracilibacillus;
Citrifermentans	0	0	0	0	0	6.89208e-05	0	0	0	0	0	0	0	0	0	0	0	0	k__Bacteria;p__Desulfobacterota;c__Desulfuromonadia;o__Geobacterales;f__Geobacteraceae;g__Citrifermentans;
unidentified_Ruminococcaceae	0	0	0	4.13525e-05	2.75683e-05	6.89208e-05	0	0	0	0	0	0	0	0	0	0	0	0	k__Bacteria;p__unidentified_Bacteria;c__Clostridia;o__Oscillospirales;f__Ruminococcaceae;g__unidentified_Ruminococcaceae;
Sellimonas	0	0	0	1.37842e-05	6.89208e-05	5.51367e-05	0	0	0	0	0	0	0	0	0	0	0	0	k__Bacteria;p__Firmicutes;c__Clostridia;o__Lachnospirales;f__Lachnospiraceae;g__Sellimonas;
Kytococcus	0	0	0	0	0	0	0	0	0	0	6.89208e-05	0	0	0	0	0	0	0	k__Bacteria;p__Actinobacteria;c__unidentified_Actinobacteria;o__Micrococcales;f__Dermacoccaceae;g__Kytococcus;
Solirubrobacter	0	0	0	0	0	0	0	0	0	6.89208e-05	0	0	0	0	0	0	0	0	k__Bacteria;p__Actinobacteriota;c__Thermoleophilia;o__Solirubrobacterales;f__Solirubrobacteraceae;g__Solirubrobacter;
Mycobacterium	0	0	0	0	0	0	0	4.13525e-05	0	0	6.89208e-05	0	6.89208e-05	0	4.13525e-05	0	0	0	k__Bacteria;p__Actinobacteria;c__unidentified_Actinobacteria;o__Corynebacteriales;f__Mycobacteriaceae;g__Mycobacterium;
Akkermansia	1.37842e-05	6.89208e-05	5.51367e-05	4.13525e-05	0	0	0	1.37842e-05	4.13525e-05	0	0	0	1.37842e-05	0	0	0	0	0	k__Bacteria;p__Verrucomicrobiota;c__Verrucomicrobiae;o__Verrucomicrobiales;f__Akkermansiaceae;g__Akkermansia;
Pajaroellobacter	0	5.51367e-05	6.89208e-05	1.37842e-05	0	5.51367e-05	0	0	0	2.75683e-05	0	0	0	0	0	0	4.13525e-05	0	k__Bacteria;p__Myxococcota;c__Polyangia;o__Polyangiales;f__Polyangiaceae;g__Pajaroellobacter;
Asanoa	0	2.75683e-05	0	0	0	0	0	2.75683e-05	0	0	0	1.37842e-05	0	1.37842e-05	6.89208e-05	0	0	0	k__Bacteria;p__Actinobacteria;c__unidentified_Actinobacteria;o__Micromonosporales;f__Micromonosporaceae;g__Asanoa;
Taibaiella	0	6.89208e-05	0	0	0	0	0	0	0	0	0	0	0	0	0	0	0	0	k__Bacteria;p__Bacteroidota;c__Bacteroidia;o__Chitinophagales;f__Chitinophagaceae;g__Taibaiella;
Sterolibacterium	0	0	0	4.13525e-05	5.51367e-05	6.89208e-05	0	0	0	0	0	0	0	0	0	0	0	0	k__Bacteria;p__Proteobacteria;c__Gammaproteobacteria;o__Burkholderiales;f__Rhodocyclaceae;g__Sterolibacterium;
Clostridium_sensu_stricto_13	6.89208e-05	0	0	0	0	0	5.51367e-05	0	1.37842e-05	0	0	0	0	0	0	0	0	0	k__Bacteria;p__Firmicutes;c__Clostridia;o__Clostridiales;f__Clostridiaceae;g__Clostridium_sensu_stricto_13;
Methyloceanibacter	0	0	0	0	0	0	0	0	0	6.89208e-05	0	0	2.75683e-05	0	0	0	0	0	k__Bacteria;p__Proteobacteria;c__Alphaproteobacteria;o__Rhizobiales;f__Methyloligellaceae;g__Methyloceanibacter;
unidentified_Lachnospiraceae	0	0	0	0	0	0	0	0	0	6.89208e-05	0	0	0	0	0	0	0	0	k__Bacteria;p__unidentified_Bacteria;c__Clostridia;o__Lachnospirales;f__Lachnospiraceae;g__unidentified_Lachnospiraceae;
Methanobrevibacter	0	0	0	0	0	6.89208e-05	0	0	0	0	0	0	0	0	0	0	0	0	k__Archaea;p__Euryarchaeota;c__Methanobacteria;o__Methanobacteriales;f__Methanobacteriaceae;g__Methanobrevibacter;
Candidatus_Methylospira	0	0	0	6.89208e-05	4.13525e-05	0	0	0	0	0	0	0	0	0	0	0	0	0	k__Bacteria;p__Proteobacteria;c__Gammaproteobacteria;o__Methylococcales;f__Methylococcaceae;g__Candidatus_Methylospira;
[Ruminococcus]_gnavus_group	5.51367e-05	0	6.89208e-05	2.75683e-05	0	0	2.75683e-05	1.37842e-05	0	5.51367e-05	4.13525e-05	0	0	1.37842e-05	0	0	0	0	k__Bacteria;p__Firmicutes;c__Clostridia;o__Lachnospirales;f__Lachnospiraceae;g__[Ruminococcus]_gnavus_group;
Fusobacterium	2.75683e-05	0	0	0	0	0	0	0	0	0	0	0	0	6.89208e-05	0	0	0	0	k__Bacteria;p__Fusobacteriota;c__Fusobacteriia;o__Fusobacteriales;f__Fusobacteriaceae;g__Fusobacterium;
unidentified_Alphaproteobacteria	1.37842e-05	6.89208e-05	0	0	0	0	0	1.37842e-05	0	0	4.13525e-05	0	5.51367e-05	5.51367e-05	5.51367e-05	0	6.89208e-05	2.75683e-05	k__Bacteria;p__unidentified_Bacteria;c__Alphaproteobacteria;o__unidentified_Alphaproteobacteria;f__unidentified_Alphaproteobacteria;g__unidentified_Alphaproteobacteria;
Sandaracinobacter	0	6.89208e-05	0	0	0	2.75683e-05	0	0	0	0	0	0	0	0	0	0	0	0	k__Bacteria;p__Proteobacteria;c__Alphaproteobacteria;o__Sphingomonadales;f__Sphingomonadaceae;g__Sandaracinobacter;
Frisingicoccus	0	0	5.51367e-05	4.13525e-05	0	0	0	0	0	4.13525e-05	0	0	0	0	0	0	0	0	k__Bacteria;p__Firmicutes;c__Clostridia;o__Lachnospirales;f__Lachnospiraceae;g__Frisingicoccus;
Sedimentitalea	1.37842e-05	0	2.75683e-05	0	0	0	0	4.13525e-05	0	1.37842e-05	1.37842e-05	5.51367e-05	5.51367e-05	0	1.37842e-05	0	0	0	k__Bacteria;p__Proteobacteria;c__Alphaproteobacteria;o__Rhodobacterales;f__Rhodobacteraceae;g__Sedimentitalea;
Iamia	0	4.13525e-05	0	0	2.75683e-05	0	1.37842e-05	4.13525e-05	4.13525e-05	0	4.13525e-05	5.51367e-05	4.13525e-05	5.51367e-05	1.37842e-05	0	0	0	k__Bacteria;p__Actinobacteriota;c__Acidimicrobiia;o__Microtrichales;f__Iamiaceae;g__Iamia;
Candidatus_Solibacter	0	0	0	5.51367e-05	0	0	0	0	0	0	0	0	0	0	0	2.75683e-05	0	0	k__Bacteria;p__Acidobacteriota;c__Acidobacteriae;o__Solibacterales;f__Solibacteraceae;g__Candidatus_Solibacter;
Sulfuricella	0	0	0	5.51367e-05	1.37842e-05	0	0	0	0	0	0	0	0	0	0	0	0	0	k__Bacteria;p__Proteobacteria;c__Gammaproteobacteria;o__Burkholderiales;f__Sulfuricellaceae;g__Sulfuricella;
Proteiniclasticum	2.75683e-05	0	0	0	0	0	5.51367e-05	4.13525e-05	0	0	0	0	0	0	0	0	0	0	k__Bacteria;p__Firmicutes;c__Clostridia;o__Clostridiales;f__Clostridiaceae;g__Proteiniclasticum;
Caulobacter	2.75683e-05	1.37842e-05	5.51367e-05	0	0	0	0	0	0	0	0	0	0	0	0	0	4.13525e-05	0	k__Bacteria;p__Proteobacteria;c__Alphaproteobacteria;o__Caulobacterales;f__Caulobacteraceae;g__Caulobacter;
Fluviicola	0	0	5.51367e-05	4.13525e-05	0	0	0	0	0	0	0	0	0	0	0	0	0	0	k__Bacteria;p__Bacteroidota;c__Bacteroidia;o__Flavobacteriales;f__Crocinitomicaceae;g__Fluviicola;
Dielma	0	0	0	5.51367e-05	0	0	0	0	0	0	0	0	0	0	0	0	0	0	k__Bacteria;p__Firmicutes;c__Bacilli;o__Erysipelotrichales;f__Erysipelotrichaceae;g__Dielma;
Parvibium	0	0	0	0	0	0	0	0	0	4.13525e-05	0	4.13525e-05	5.51367e-05	0	0	0	0	0	k__Bacteria;p__Proteobacteria;c__Gammaproteobacteria;o__Burkholderiales;f__Alcaligenaceae;g__Parvibium;
Proteocatella	5.51367e-05	0	0	0	0	0	1.37842e-05	4.13525e-05	4.13525e-05	0	5.51367e-05	5.51367e-05	0	0	0	0	1.37842e-05	4.13525e-05	k__Bacteria;p__Firmicutes;c__Clostridia;o__Peptostreptococcales-Tissierellales;f__Peptostreptococcaceae;g__Proteocatella;
Azotobacter	2.75683e-05	1.37842e-05	4.13525e-05	0	0	0	0	4.13525e-05	2.75683e-05	5.51367e-05	0	2.75683e-05	0	2.75683e-05	1.37842e-05	0	1.37842e-05	0	k__Bacteria;p__Proteobacteria;c__Gammaproteobacteria;o__Pseudomonadales;f__Pseudomonadaceae;g__Azotobacter;
UTCFX1	0	0	0	0	0	0	0	0	0	5.51367e-05	0	0	0	0	0	0	1.37842e-05	0	k__Bacteria;p__Chloroflexi;c__Anaerolineae;o__Anaerolineales;f__Anaerolineaceae;g__UTCFX1;
Haemophilus	5.51367e-05	1.37842e-05	0	0	0	0	0	2.75683e-05	0	0	4.13525e-05	2.75683e-05	0	4.13525e-05	4.13525e-05	0	1.37842e-05	4.13525e-05	k__Bacteria;p__Proteobacteria;c__Gammaproteobacteria;o__Enterobacterales;f__Pasteurellaceae;g__Haemophilus;
Ramlibacter	0	0	0	2.75683e-05	4.13525e-05	5.51367e-05	0	0	0	0	0	0	0	0	0	0	0	0	k__Bacteria;p__Proteobacteria;c__Gammaproteobacteria;o__Burkholderiales;f__Comamonadaceae;g__Ramlibacter;
unidentified_Saccharimonadales	4.13525e-05	5.51367e-05	0	0	0	5.51367e-05	1.37842e-05	1.37842e-05	0	0	0	0	0	2.75683e-05	0	0	0	0	k__Bacteria;p__unidentified_Bacteria;c__Saccharimonadia;o__Saccharimonadales;f__unidentified_Saccharimonadales;g__unidentified_Saccharimonadales;
Leeia	0	0	0	5.51367e-05	0	0	0	0	0	0	0	0	0	0	0	0	0	0	k__Bacteria;p__Proteobacteria;c__Gammaproteobacteria;o__Burkholderiales;f__Leeiaceae;g__Leeia;
Ornithinibacillus	0	0	1.37842e-05	0	0	0	4.13525e-05	4.13525e-05	5.51367e-05	0	4.13525e-05	0	0	0	0	0	1.37842e-05	5.51367e-05	k__Bacteria;p__Firmicutes;c__Bacilli;o__Bacillales;f__Bacillaceae;g__Ornithinibacillus;
Chryseobacterium	0	0	0	5.51367e-05	0	0	5.51367e-05	1.37842e-05	1.37842e-05	2.75683e-05	0	0	0	0	0	0	1.37842e-05	0	k__Bacteria;p__Bacteroidota;c__Bacteroidia;o__Flavobacteriales;f__Weeksellaceae;g__Chryseobacterium;
A2	5.51367e-05	0	0	0	0	0	0	0	0	0	0	0	0	0	0	0	2.75683e-05	0	k__Bacteria;p__Firmicutes;c__Clostridia;o__Lachnospirales;f__Lachnospiraceae;g__A2;
Massilia	0	0	0	0	0	0	0	5.51367e-05	0	0	0	0	0	2.75683e-05	0	0	0	0	k__Bacteria;p__Proteobacteria;c__Gammaproteobacteria;o__Burkholderiales;f__Oxalobacteraceae;g__Massilia;
Microvirga	5.51367e-05	0	0	2.75683e-05	0	0	0	0	0	0	0	0	0	0	0	0	0	0	k__Bacteria;p__Proteobacteria;c__Alphaproteobacteria;o__Rhizobiales;f__Beijerinckiaceae;g__Microvirga;
Sutterella	5.51367e-05	0	0	4.13525e-05	0	0	0	0	0	0	0	0	0	0	0	0	0	0	k__Bacteria;p__Proteobacteria;c__Gammaproteobacteria;o__Burkholderiales;f__Sutterellaceae;g__Sutterella;
Sulfurovum	5.51367e-05	0	0	0	0	0	0	4.13525e-05	1.37842e-05	4.13525e-05	0	2.75683e-05	0	0	4.13525e-05	0	0	0	k__Bacteria;p__Campylobacterota;c__Campylobacteria;o__Campylobacterales;f__Sulfurovaceae;g__Sulfurovum;
Nannocystis	0	0	0	0	0	5.51367e-05	0	0	0	0	0	0	0	0	0	0	0	0	k__Bacteria;p__Myxococcota;c__Polyangia;o__Nannocystales;f__Nannocystaceae;g__Nannocystis;
Erythrobacter	1.37842e-05	2.75683e-05	0	1.37842e-05	0	0	4.13525e-05	5.51367e-05	0	1.37842e-05	2.75683e-05	0	4.13525e-05	5.51367e-05	2.75683e-05	4.13525e-05	0	0	k__Bacteria;p__Proteobacteria;c__Alphaproteobacteria;o__Sphingomonadales;f__Sphingomonadaceae;g__Erythrobacter;
Methanolinea	0	0	0	0	5.51367e-05	4.13525e-05	0	0	0	0	0	0	0	0	0	0	0	0	k__Archaea;p__Halobacterota;c__Methanomicrobia;o__Methanomicrobiales;f__Methanoregulaceae;g__Methanolinea;
Marmoricola	0	0	0	0	0	0	0	5.51367e-05	0	4.13525e-05	0	0	2.75683e-05	0	0	0	0	0	k__Bacteria;p__Actinobacteria;c__unidentified_Actinobacteria;o__Propionibacteriales;f__Nocardioidaceae;g__Marmoricola;
Clostridium_sensu_stricto_7	0	0	1.37842e-05	4.13525e-05	0	0	0	5.51367e-05	0	0	0	0	0	0	4.13525e-05	0	0	0	k__Bacteria;p__Firmicutes;c__Clostridia;o__Clostridiales;f__Clostridiaceae;g__Clostridium_sensu_stricto_7;
Prevotella_7	5.51367e-05	0	0	1.37842e-05	0	0	4.13525e-05	0	4.13525e-05	1.37842e-05	2.75683e-05	0	0	1.37842e-05	0	0	0	0	k__Bacteria;p__Bacteroidota;c__Bacteroidia;o__Bacteroidales;f__Prevotellaceae;g__Prevotella_7;
MM2	0	0	0	5.51367e-05	4.13525e-05	0	0	0	0	0	0	0	0	0	0	1.37842e-05	0	0	k__Bacteria;p__Proteobacteria;c__Gammaproteobacteria;o__Burkholderiales;f__Methylophilaceae;g__MM2;
Faecalibaculum	0	0	5.51367e-05	0	0	0	0	0	0	0	0	0	0	0	0	0	0	0	k__Bacteria;p__Firmicutes;c__Bacilli;o__Erysipelotrichales;f__Erysipelotrichaceae;g__Faecalibaculum;
Candidatus_Protochlamydia	0	4.13525e-05	0	0	0	0	0	0	0	0	1.37842e-05	0	0	2.75683e-05	4.13525e-05	0	0	5.51367e-05	k__Bacteria;p__Chlamydiae;c__unidentified_Chlamydiae;o__Chlamydiales;f__Parachlamydiaceae;g__Candidatus_Protochlamydia;
Sphaerotilus	0	0	0	0	0	0	0	0	0	0	0	5.51367e-05	0	0	0	0	4.13525e-05	0	k__Bacteria;p__Proteobacteria;c__Gammaproteobacteria;o__Burkholderiales;f__Comamonadaceae;g__Sphaerotilus;
Clostridium_sensu_stricto_3	0	0	1.37842e-05	0	0	0	0	0	0	0	5.51367e-05	4.13525e-05	0	1.37842e-05	1.37842e-05	2.75683e-05	5.51367e-05	0	k__Bacteria;p__Firmicutes;c__Clostridia;o__Clostridiales;f__Clostridiaceae;g__Clostridium_sensu_stricto_3;
Nitrosarchaeum	5.51367e-05	0	0	0	0	0	0	0	0	0	2.75683e-05	0	0	0	0	0	0	0	k__Archaea;p__Crenarchaeota;c__Nitrososphaeria;o__Nitrosopumilales;f__Nitrosopumilaceae;g__Nitrosarchaeum;
Pelagibius	0	0	0	0	0	0	5.51367e-05	0	0	0	0	0	0	0	0	0	0	0	k__Bacteria;p__Proteobacteria;c__Alphaproteobacteria;o__Kiloniellales;f__Kiloniellaceae;g__Pelagibius;
Aquimonas	0	5.51367e-05	2.75683e-05	0	0	0	0	0	0	0	0	0	0	0	0	0	2.75683e-05	0	k__Bacteria;p__Proteobacteria;c__Gammaproteobacteria;o__Xanthomonadales;f__Rhodanobacteraceae;g__Aquimonas;
Cellulosimicrobium	5.51367e-05	0	0	0	0	0	0	4.13525e-05	0	5.51367e-05	0	0	0	1.37842e-05	2.75683e-05	1.37842e-05	0	0	k__Bacteria;p__Actinobacteria;c__unidentified_Actinobacteria;o__Micrococcales;f__Promicromonosporaceae;g__Cellulosimicrobium;
Acidipila-Silvibacterium	0	0	0	2.75683e-05	5.51367e-05	0	0	0	0	0	0	0	0	0	0	0	0	0	k__Bacteria;p__Acidobacteriota;c__Acidobacteriae;o__Acidobacteriales;f__Acidobacteriaceae_(Subgroup_1);g__Acidipila-Silvibacterium;
Skermanella	0	0	0	0	0	0	0	0	0	0	5.51367e-05	0	0	0	0	0	1.37842e-05	0	k__Bacteria;p__Proteobacteria;c__Alphaproteobacteria;o__Azospirillales;f__Azospirillaceae;g__Skermanella;
Prosthecomicrobium	0	0	4.13525e-05	0	0	0	4.13525e-05	1.37842e-05	0	0	5.51367e-05	1.37842e-05	5.51367e-05	5.51367e-05	0	0	0	0	k__Bacteria;p__Proteobacteria;c__Alphaproteobacteria;o__Rhizobiales;f__Pleomorphomonadaceae;g__Prosthecomicrobium;
P3OB-42	0	0	0	0	0	5.51367e-05	0	0	0	0	0	0	0	0	0	0	0	0	k__Bacteria;p__Myxococcota;c__Myxococcia;o__Myxococcales;f__Myxococcaceae;g__P3OB-42;
Niveispirillum	0	0	0	0	0	0	0	0	0	5.51367e-05	0	1.37842e-05	0	0	0	0	1.37842e-05	0	k__Bacteria;p__Proteobacteria;c__Alphaproteobacteria;o__Azospirillales;f__Azospirillaceae;g__Niveispirillum;
Tepidimicrobium	0	1.37842e-05	1.37842e-05	0	0	0	1.37842e-05	1.37842e-05	4.13525e-05	5.51367e-05	0	0	5.51367e-05	0	1.37842e-05	0	4.13525e-05	4.13525e-05	k__Bacteria;p__Firmicutes;c__Clostridia;o__Peptostreptococcales-Tissierellales;f__Family_XI;g__Tepidimicrobium;
Peredibacter	0	0	0	0	0	0	0	0	0	0	0	0	4.13525e-05	5.51367e-05	0	0	0	0	k__Bacteria;p__Bdellovibrionota;c__Bdellovibrionia;o__Bacteriovoracales;f__Bacteriovoracaceae;g__Peredibacter;
Johnsonella	0	0	0	0	0	0	0	0	0	5.51367e-05	0	0	0	0	0	0	0	0	k__Bacteria;p__Firmicutes;c__Clostridia;o__Lachnospirales;f__Lachnospiraceae;g__Johnsonella;
Azoarcus	1.37842e-05	0	1.37842e-05	0	0	0	4.13525e-05	0	0	0	0	5.51367e-05	1.37842e-05	1.37842e-05	0	0	0	0	k__Bacteria;p__Proteobacteria;c__Gammaproteobacteria;o__Burkholderiales;f__Rhodocyclaceae;g__Azoarcus;
Desulfomonile	0	0	0	0	5.51367e-05	0	0	0	0	0	0	0	0	0	0	0	0	0	k__Bacteria;p__Desulfobacterota;c__Desulfomonilia;o__Desulfomonilales;f__Desulfomonilaceae;g__Desulfomonile;
Cerasibacillus	0	0	0	0	0	0	1.37842e-05	5.51367e-05	1.37842e-05	0	1.37842e-05	0	0	1.37842e-05	0	0	2.75683e-05	0	k__Bacteria;p__Firmicutes;c__Bacilli;o__Bacillales;f__Bacillaceae;g__Cerasibacillus;
Prevotella_9	0	0	0	0	0	0	0	5.51367e-05	4.13525e-05	1.37842e-05	0	4.13525e-05	0	0	0	0	0	0	k__Bacteria;p__Bacteroidota;c__Bacteroidia;o__Bacteroidales;f__Prevotellaceae;g__Prevotella_9;
Desulfocapsa	0	0	0	4.13525e-05	5.51367e-05	0	0	0	0	0	0	0	0	0	0	0	0	0	k__Bacteria;p__Desulfobacterota;c__Desulfobulbia;o__Desulfobulbales;f__Desulfocapsaceae;g__Desulfocapsa;
Rhodococcus	4.13525e-05	5.51367e-05	0	0	0	0	0	0	0	0	1.37842e-05	0	1.37842e-05	0	4.13525e-05	0	0	2.75683e-05	k__Bacteria;p__Actinobacteria;c__unidentified_Actinobacteria;o__Corynebacteriales;f__Nocardiaceae;g__Rhodococcus;
Castellaniella	5.51367e-05	0	0	0	0	0	0	0	0	0	0	0	0	0	0	0	0	0	k__Bacteria;p__Proteobacteria;c__Gammaproteobacteria;o__Burkholderiales;f__Alcaligenaceae;g__Castellaniella;
Streptomyces	0	1.37842e-05	0	0	0	0	0	0	0	5.51367e-05	2.75683e-05	0	0	4.13525e-05	1.37842e-05	0	0	0	k__Bacteria;p__Actinobacteria;c__unidentified_Actinobacteria;o__Streptomycetales;f__Streptomycetaceae;g__Streptomyces;
Oceanobacillus	0	0	0	2.75683e-05	1.37842e-05	0	2.75683e-05	0	1.37842e-05	5.51367e-05	0	0	4.13525e-05	4.13525e-05	0	4.13525e-05	0	0	k__Bacteria;p__Firmicutes;c__Bacilli;o__Bacillales;f__Bacillaceae;g__Oceanobacillus;
MM1	0	0	0	5.51367e-05	0	4.13525e-05	0	0	0	0	0	0	0	0	0	0	0	0	k__Bacteria;p__Proteobacteria;c__Gammaproteobacteria;o__Burkholderiales;f__Methylophilaceae;g__MM1;
Geothermobacter	0	0	1.37842e-05	0	0	0	0	2.75683e-05	2.75683e-05	4.13525e-05	5.51367e-05	0	0	0	0	0	0	0	k__Bacteria;p__Desulfobacterota;c__Desulfuromonadia;o__Desulfuromonadales;f__Geothermobacteraceae;g__Geothermobacter;
Lysinibacillus	0	0	4.13525e-05	4.13525e-05	0	4.13525e-05	0	0	0	0	0	0	0	0	0	5.51367e-05	0	0	k__Bacteria;p__Firmicutes;c__Bacilli;o__Bacillales;f__Planococcaceae;g__Lysinibacillus;
Halioglobus	4.13525e-05	0	0	0	0	0	0	0	0	4.13525e-05	2.75683e-05	0	4.13525e-05	0	0	0	0	0	k__Bacteria;p__Proteobacteria;c__Gammaproteobacteria;o__Pseudomonadales;f__Halieaceae;g__Halioglobus;
unidentified_Sandaracinaceae	4.13525e-05	0	0	0	0	0	0	0	0	1.37842e-05	1.37842e-05	0	0	0	0	2.75683e-05	0	2.75683e-05	k__Bacteria;p__unidentified_Bacteria;c__Polyangia;o__Polyangiales;f__Sandaracinaceae;g__unidentified_Sandaracinaceae;
Thermoflexus	0	0	0	0	0	0	4.13525e-05	0	0	0	0	0	0	0	0	0	0	0	k__Bacteria;p__Chloroflexi;c__Anaerolineae;o__Thermoflexales;f__Thermoflexaceae;g__Thermoflexus;
Candidatus_Xiphinematobacter	0	0	0	0	0	0	0	2.75683e-05	0	0	0	0	0	4.13525e-05	0	0	0	0	k__Bacteria;p__Verrucomicrobiota;c__Verrucomicrobiae;o__Chthoniobacterales;f__Xiphinematobacteraceae;g__Candidatus_Xiphinematobacter;
UCG-009	0	0	0	4.13525e-05	0	1.37842e-05	0	0	0	0	0	0	0	0	0	0	0	0	k__Bacteria;p__Firmicutes;c__Clostridia;o__Oscillospirales;f__Butyricicoccaceae;g__UCG-009;
Acidocella	0	0	0	4.13525e-05	0	0	0	0	0	0	0	0	0	0	0	0	0	0	k__Bacteria;p__Proteobacteria;c__Alphaproteobacteria;o__Acetobacterales;f__Acetobacteraceae;g__Acidocella;
Family_XIII_AD3011_group	0	0	0	4.13525e-05	0	0	0	0	0	0	0	0	0	0	0	0	0	0	k__Bacteria;p__Firmicutes;c__Clostridia;o__Peptostreptococcales-Tissierellales;f__Anaerovoracaceae;g__Family_XIII_AD3011_group;
Ileibacterium	0	0	0	0	0	0	0	0	0	4.13525e-05	0	0	0	0	0	0	0	0	k__Bacteria;p__Firmicutes;c__Bacilli;o__Erysipelotrichales;f__Erysipelotrichaceae;g__Ileibacterium;
Erysipelothrix	0	2.75683e-05	0	0	0	0	0	0	4.13525e-05	0	0	0	0	0	0	0	0	0	k__Bacteria;p__Firmicutes;c__Bacilli;o__Erysipelotrichales;f__Erysipelotrichaceae;g__Erysipelothrix;
Aeromicrobium	0	0	0	0	0	0	0	0	1.37842e-05	0	0	0	0	0	0	0	0	4.13525e-05	k__Bacteria;p__Actinobacteria;c__unidentified_Actinobacteria;o__Propionibacteriales;f__Nocardioidaceae;g__Aeromicrobium;
UCG-002	0	1.37842e-05	0	0	2.75683e-05	0	0	4.13525e-05	0	1.37842e-05	0	0	0	0	0	0	0	0	k__Bacteria;p__Firmicutes;c__Clostridia;o__Oscillospirales;f__Oscillospiraceae;g__UCG-002;
unidentified_Clostridia_UCG-014	0	0	0	0	0	0	0	0	4.13525e-05	0	0	0	0	0	0	0	0	0	k__Bacteria;p__Firmicutes;c__Clostridia;o__Clostridia_UCG-014;f__unidentified_Clostridia_UCG-014;g__unidentified_Clostridia_UCG-014;
SM1A02	4.13525e-05	0	0	0	0	0	0	0	0	0	0	0	0	0	0	0	0	0	k__Bacteria;p__Planctomycetota;c__Phycisphaerae;o__Phycisphaerales;f__Phycisphaeraceae;g__SM1A02;
Treponema	0	0	0	0	0	0	4.13525e-05	0	0	0	0	0	0	0	0	0	0	0	k__Bacteria;p__Spirochaetota;c__Spirochaetia;o__Spirochaetales;f__Spirochaetaceae;g__Treponema;
Odoribacter	0	0	0	4.13525e-05	0	0	0	0	0	2.75683e-05	0	0	0	0	0	0	0	0	k__Bacteria;p__Bacteroidota;c__Bacteroidia;o__Bacteroidales;f__Marinifilaceae;g__Odoribacter;
Lutispora	0	4.13525e-05	0	0	0	0	0	0	0	0	0	0	0	0	0	0	0	0	k__Bacteria;p__Firmicutes;c__Clostridia;o__unidentified_Clostridia;f__Gracilibacteraceae;g__Lutispora;
Candidatus_Aquiluna	1.37842e-05	0	2.75683e-05	1.37842e-05	0	0	0	0	0	0	1.37842e-05	0	0	4.13525e-05	2.75683e-05	1.37842e-05	0	0	k__Bacteria;p__Actinobacteria;c__unidentified_Actinobacteria;o__Micrococcales;f__Microbacteriaceae;g__Candidatus_Aquiluna;
Sediminibacterium	0	1.37842e-05	0	0	0	0	0	0	0	4.13525e-05	0	0	0	0	0	0	0	0	k__Bacteria;p__Bacteroidota;c__Bacteroidia;o__Chitinophagales;f__Chitinophagaceae;g__Sediminibacterium;
Candidatus_Arthromitus	0	0	0	0	0	0	0	1.37842e-05	0	1.37842e-05	0	0	0	0	0	0	0	4.13525e-05	k__Bacteria;p__Firmicutes;c__Clostridia;o__Clostridiales;f__Clostridiaceae;g__Candidatus_Arthromitus;
Phaselicystis	0	1.37842e-05	4.13525e-05	0	0	2.75683e-05	0	0	0	0	0	1.37842e-05	0	0	0	0	0	0	k__Bacteria;p__Myxococcota;c__Polyangia;o__Polyangiales;f__Phaselicystidaceae;g__Phaselicystis;
Lachnospira	0	0	0	0	0	4.13525e-05	0	0	0	0	0	0	0	0	0	0	0	0	k__Bacteria;p__Firmicutes;c__Clostridia;o__Lachnospirales;f__Lachnospiraceae;g__Lachnospira;
Ureibacillus	0	0	0	0	0	0	0	0	4.13525e-05	0	0	0	0	0	0	0	0	0	k__Bacteria;p__Firmicutes;c__Bacilli;o__Bacillales;f__Bacillaceae;g__Ureibacillus;
Clostridium_sensu_stricto_15	4.13525e-05	0	0	0	0	0	0	0	0	0	0	0	0	0	0	0	0	2.75683e-05	k__Bacteria;p__Firmicutes;c__Clostridia;o__Clostridiales;f__Clostridiaceae;g__Clostridium_sensu_stricto_15;
Aeribacillus	0	0	0	0	0	0	0	0	0	4.13525e-05	0	0	0	0	0	0	0	0	k__Bacteria;p__Firmicutes;c__Bacilli;o__Bacillales;f__Bacillaceae;g__Aeribacillus;
Lachnospiraceae_UCG-004	0	0	0	4.13525e-05	0	0	0	0	0	0	0	0	0	0	0	0	0	0	k__Bacteria;p__Firmicutes;c__Clostridia;o__Lachnospirales;f__Lachnospiraceae;g__Lachnospiraceae_UCG-004;
unidentified_BIrii41	0	0	0	0	0	0	0	0	0	0	4.13525e-05	0	0	0	0	0	0	0	k__Bacteria;p__Myxococcota;c__Polyangia;o__Polyangiales;f__BIrii41;g__unidentified_BIrii41;
Lachnospiraceae_UCG-006	0	0	0	0	0	0	0	0	0	0	0	0	4.13525e-05	0	0	0	0	0	k__Bacteria;p__Firmicutes;c__Clostridia;o__Lachnospirales;f__Lachnospiraceae;g__Lachnospiraceae_UCG-006;
Coprococcus	0	0	0	0	0	0	0	0	0	0	0	0	0	4.13525e-05	0	0	0	0	k__Bacteria;p__Firmicutes;c__Clostridia;o__Lachnospirales;f__Lachnospiraceae;g__Coprococcus;
Paeniclostridium	0	0	0	0	0	1.37842e-05	0	1.37842e-05	0	0	0	0	0	2.75683e-05	0	0	0	4.13525e-05	k__Bacteria;p__Firmicutes;c__Clostridia;o__Peptostreptococcales-Tissierellales;f__Peptostreptococcaceae;g__Paeniclostridium;
Perlucidibaca	0	0	0	0	0	0	0	0	0	0	0	0	0	0	0	0	4.13525e-05	0	k__Bacteria;p__Proteobacteria;c__Gammaproteobacteria;o__Pseudomonadales;f__Moraxellaceae;g__Perlucidibaca;
Thiovirga	0	0	0	0	4.13525e-05	0	0	0	0	0	0	0	0	0	0	0	0	0	k__Bacteria;p__Proteobacteria;c__Gammaproteobacteria;o__Halothiobacillales;f__Halothiobacillaceae;g__Thiovirga;
Amycolatopsis	4.13525e-05	0	0	0	0	0	0	0	0	0	0	0	0	0	0	0	0	0	k__Bacteria;p__Actinobacteria;c__unidentified_Actinobacteria;o__Pseudonocardiales;f__Pseudonocardiaceae;g__Amycolatopsis;
unidentified_SAR324_clade(Marine_group_B)	0	0	0	0	0	0	0	0	0	0	4.13525e-05	0	0	0	0	0	2.75683e-05	0	k__Bacteria;p__SAR324_clade(Marine_group_B);c__unidentified_SAR324_clade(Marine_group_B);o__unidentified_SAR324_clade(Marine_group_B);f__unidentified_SAR324_clade(Marine_group_B);g__unidentified_SAR324_clade(Marine_group_B);
Stenotrophobacter	0	0	0	0	0	4.13525e-05	0	0	0	0	0	0	0	0	0	0	0	0	k__Bacteria;p__Acidobacteriota;c__Blastocatellia;o__Blastocatellales;f__Blastocatellaceae;g__Stenotrophobacter;
Mucispirillum	0	0	0	0	0	4.13525e-05	0	0	0	0	0	0	0	0	0	0	0	0	k__Bacteria;p__Deferribacteres;c__unidentified_Deferribacteres;o__Deferribacterales;f__Deferribacteraceae;g__Mucispirillum;
Tatumella	0	0	0	0	0	1.37842e-05	0	0	0	0	0	0	0	2.75683e-05	0	4.13525e-05	0	0	k__Bacteria;p__Proteobacteria;c__Gammaproteobacteria;o__Enterobacterales;f__Erwiniaceae;g__Tatumella;
Gracilibacillus	0	0	0	0	0	2.75683e-05	0	0	4.13525e-05	0	0	0	0	0	0	0	0	0	k__Bacteria;p__Firmicutes;c__Bacilli;o__Bacillales;f__Bacillaceae;g__Gracilibacillus;
Magnetospirillum	0	0	0	0	0	0	0	0	0	0	2.75683e-05	4.13525e-05	0	0	0	0	0	0	k__Bacteria;p__Proteobacteria;c__Alphaproteobacteria;o__Rhodospirillales;f__Magnetospirillaceae;g__Magnetospirillum;
Edaphobaculum	0	4.13525e-05	0	2.75683e-05	0	0	0	0	0	0	0	0	0	0	0	0	0	0	k__Bacteria;p__Bacteroidota;c__Bacteroidia;o__Chitinophagales;f__Chitinophagaceae;g__Edaphobaculum;
Tissierella	0	4.13525e-05	0	0	0	0	0	1.37842e-05	2.75683e-05	0	0	4.13525e-05	2.75683e-05	4.13525e-05	0	0	2.75683e-05	0	k__Bacteria;p__Firmicutes;c__Clostridia;o__Peptostreptococcales-Tissierellales;f__Family_XI;g__Tissierella;
BSV13	0	0	0	0	0	0	0	0	0	0	0	0	0	0	0	4.13525e-05	0	0	k__Bacteria;p__Bacteroidota;c__Bacteroidia;o__Bacteroidales;f__Prolixibacteraceae;g__BSV13;
GKS98_freshwater_group	0	0	0	0	0	0	0	0	0	0	4.13525e-05	0	0	0	0	0	1.37842e-05	0	k__Bacteria;p__Proteobacteria;c__Gammaproteobacteria;o__Burkholderiales;f__Alcaligenaceae;g__GKS98_freshwater_group;
Dubosiella	4.13525e-05	1.37842e-05	0	0	0	0	0	0	0	0	0	0	0	0	0	0	0	0	k__Bacteria;p__Firmicutes;c__Bacilli;o__Erysipelotrichales;f__Erysipelotrichaceae;g__Dubosiella;
Sulfuritalea	0	0	0	1.37842e-05	2.75683e-05	0	0	0	0	0	0	4.13525e-05	0	4.13525e-05	0	0	0	0	k__Bacteria;p__Proteobacteria;c__Gammaproteobacteria;o__Burkholderiales;f__Rhodocyclaceae;g__Sulfuritalea;
Corynebacterium	0	0	0	0	0	0	0	0	0	0	0	0	4.13525e-05	0	0	0	0	0	k__Bacteria;p__Actinobacteria;c__unidentified_Actinobacteria;o__Corynebacteriales;f__Corynebacteriaceae;g__Corynebacterium;
Occallatibacter	0	0	0	4.13525e-05	1.37842e-05	0	0	4.13525e-05	0	0	0	0	0	0	0	0	0	0	k__Bacteria;p__Acidobacteriota;c__Acidobacteriae;o__Acidobacteriales;f__Acidobacteriaceae_(Subgroup_1);g__Occallatibacter;
Achromobacter	2.75683e-05	0	0	0	4.13525e-05	0	0	0	0	1.37842e-05	0	1.37842e-05	0	0	0	0	4.13525e-05	0	k__Bacteria;p__Proteobacteria;c__Gammaproteobacteria;o__Burkholderiales;f__Alcaligenaceae;g__Achromobacter;
Alkaliphilus	0	0	0	0	0	0	0	0	0	0	0	1.37842e-05	4.13525e-05	0	1.37842e-05	0	0	0	k__Bacteria;p__Firmicutes;c__Clostridia;o__Peptostreptococcales-Tissierellales;f__unidentified_Peptostreptococcales-Tissierellales;g__Alkaliphilus;
Desulfobulbus	0	0	0	0	1.37842e-05	0	0	0	0	0	0	0	0	0	0	4.13525e-05	0	0	k__Bacteria;p__Desulfobacterota;c__Desulfobulbia;o__Desulfobulbales;f__Desulfobulbaceae;g__Desulfobulbus;
Silanimonas	1.37842e-05	0	0	0	0	0	0	0	0	0	0	0	0	0	0	0	4.13525e-05	0	k__Bacteria;p__Proteobacteria;c__Gammaproteobacteria;o__Xanthomonadales;f__Xanthomonadaceae;g__Silanimonas;
Lachnospiraceae_FCS020_group	0	0	0	0	4.13525e-05	4.13525e-05	0	0	0	0	0	0	0	0	0	0	0	0	k__Bacteria;p__Firmicutes;c__Clostridia;o__Lachnospirales;f__Lachnospiraceae;g__Lachnospiraceae_FCS020_group;
Timonella	0	0	0	0	0	0	0	0	0	4.13525e-05	0	0	0	0	0	0	0	0	k__Bacteria;p__Actinobacteria;c__unidentified_Actinobacteria;o__Micrococcales;f__unidentified_Micrococcales;g__Timonella;
RBG-16-58-14	0	0	0	4.13525e-05	4.13525e-05	4.13525e-05	0	0	0	0	0	0	0	0	0	0	0	0	k__Bacteria;p__Chloroflexi;c__Anaerolineae;o__Anaerolineales;f__Anaerolineaceae;g__RBG-16-58-14;
Anaerobacillus	0	0	0	0	0	0	0	0	0	0	0	0	1.37842e-05	0	0	0	4.13525e-05	0	k__Bacteria;p__Firmicutes;c__Bacilli;o__Bacillales;f__Bacillaceae;g__Anaerobacillus;
Propionivibrio	0	2.75683e-05	0	0	0	0	0	4.13525e-05	0	0	0	0	0	0	0	0	0	0	k__Bacteria;p__Proteobacteria;c__Gammaproteobacteria;o__Burkholderiales;f__Rhodocyclaceae;g__Propionivibrio;
SEEP-SRB1	2.75683e-05	4.13525e-05	0	0	0	0	0	1.37842e-05	0	0	0	0	0	0	0	0	0	0	k__Bacteria;p__Desulfobacterota;c__Desulfobacteria;o__Desulfobacterales;f__Desulfosarcinaceae;g__SEEP-SRB1;
unidentified_67-14	0	0	0	0	0	0	0	0	0	0	4.13525e-05	0	0	0	1.37842e-05	0	0	0	k__Bacteria;p__Actinobacteriota;c__Thermoleophilia;o__Solirubrobacterales;f__67-14;g__unidentified_67-14;
OLB12	0	0	0	0	0	0	0	0	4.13525e-05	0	0	0	0	0	0	0	0	0	k__Bacteria;p__Bacteroidota;c__Bacteroidia;o__Cytophagales;f__Microscillaceae;g__OLB12;
Merdibacter	0	0	0	4.13525e-05	0	4.13525e-05	0	0	0	0	0	0	0	0	0	0	0	0	k__Bacteria;p__Firmicutes;c__Bacilli;o__Erysipelotrichales;f__Erysipelotrichaceae;g__Merdibacter;
Desulfofarcimen	1.37842e-05	0	0	0	0	0	0	0	0	0	4.13525e-05	0	0	0	0	0	0	0	k__Bacteria;p__Firmicutes;c__Desulfotomaculia;o__Desulfotomaculales;f__Desulfotomaculaceae;g__Desulfofarcimen;
Candidatus_Berkiella	4.13525e-05	0	1.37842e-05	0	0	0	0	0	0	0	0	0	0	0	0	0	1.37842e-05	0	k__Bacteria;p__Proteobacteria;c__Gammaproteobacteria;o__unidentified_Gammaproteobacteria;f__unidentified_Gammaproteobacteria;g__Candidatus_Berkiella;
Phenylobacterium	1.37842e-05	0	0	4.13525e-05	0	4.13525e-05	0	0	4.13525e-05	4.13525e-05	0	0	0	0	0	0	0	0	k__Bacteria;p__Proteobacteria;c__Alphaproteobacteria;o__Caulobacterales;f__Caulobacteraceae;g__Phenylobacterium;
Megamonas	0	0	0	0	0	4.13525e-05	0	0	0	0	0	0	0	0	0	0	0	0	k__Bacteria;p__Firmicutes;c__Negativicutes;o__Veillonellales-Selenomonadales;f__Selenomonadaceae;g__Megamonas;
Alcaligenes	0	0	0	1.37842e-05	0	1.37842e-05	0	0	0	0	0	0	0	4.13525e-05	0	0	0	0	k__Bacteria;p__Proteobacteria;c__Gammaproteobacteria;o__Burkholderiales;f__Alcaligenaceae;g__Alcaligenes;
Fictibacillus	0	0	0	0	0	0	4.13525e-05	0	2.75683e-05	0	0	0	0	0	0	0	1.37842e-05	0	k__Bacteria;p__Firmicutes;c__Bacilli;o__Bacillales;f__Bacillaceae;g__Fictibacillus;
V9D2013_group	0	0	0	0	0	4.13525e-05	0	0	0	0	0	0	0	0	0	0	0	0	k__Bacteria;p__Firmicutes;c__Clostridia;o__Oscillospirales;f__Oscillospiraceae;g__V9D2013_group;
Desulforhabdus	0	0	0	4.13525e-05	4.13525e-05	1.37842e-05	0	0	0	0	0	0	0	0	0	0	0	0	k__Bacteria;p__Desulfobacterota;c__Syntrophobacteria;o__Syntrophobacterales;f__Syntrophobacteraceae;g__Desulforhabdus;
Oxobacter	0	0	0	0	0	0	0	0	0	4.13525e-05	0	0	0	0	0	0	0	0	k__Bacteria;p__Firmicutes;c__Clostridia;o__Clostridiales;f__Oxobacteraceae;g__Oxobacter;
unidentified_Gracilibacteria	0	4.13525e-05	0	0	0	0	0	0	0	1.37842e-05	0	0	0	0	0	0	0	0	k__Bacteria;p__Gracilibacteria;c__unidentified_Gracilibacteria;o__unidentified_Gracilibacteria;f__unidentified_Gracilibacteria;g__unidentified_Gracilibacteria;
unidentified_Oscillospiraceae	0	0	0	4.13525e-05	0	0	0	0	0	0	0	0	0	0	0	0	0	0	k__Bacteria;p__unidentified_Bacteria;c__Clostridia;o__Oscillospirales;f__Oscillospiraceae;g__unidentified_Oscillospiraceae;
Meiothermus	0	0	2.75683e-05	0	0	0	0	0	0	4.13525e-05	0	0	0	0	0	0	0	0	k__Bacteria;p__Deinococcota;c__Deinococci;o__Thermales;f__Thermaceae;g__Meiothermus;
Polyangium	0	0	2.75683e-05	0	0	0	0	0	4.13525e-05	1.37842e-05	0	0	0	0	0	0	0	0	k__Bacteria;p__Myxococcota;c__Polyangia;o__Polyangiales;f__Polyangiaceae;g__Polyangium;
Colwellia	0	0	0	0	0	0	0	0	0	0	0	4.13525e-05	0	0	0	0	0	0	k__Bacteria;p__Proteobacteria;c__Gammaproteobacteria;o__Enterobacterales;f__Colwelliaceae;g__Colwellia;
Dinghuibacter	0	2.75683e-05	0	0	0	0	0	0	0	0	0	0	0	4.13525e-05	0	0	0	0	k__Bacteria;p__Bacteroidota;c__Bacteroidia;o__Chitinophagales;f__Chitinophagaceae;g__Dinghuibacter;
unidentified_Calditrichaceae	0	0	0	0	0	0	0	0	2.75683e-05	0	4.13525e-05	0	0	0	0	0	0	0	k__Bacteria;p__Calditrichota;c__Calditrichia;o__Calditrichales;f__Calditrichaceae;g__unidentified_Calditrichaceae;
unidentified_Gemmatimonadaceae	0	0	0	0	0	4.13525e-05	0	0	0	1.37842e-05	0	0	0	0	0	0	0	0	k__Bacteria;p__unidentified_Bacteria;c__unidentified_Bacteria;o__Gemmatimonadales;f__Gemmatimonadaceae;g__unidentified_Gemmatimonadaceae;
Flavonifractor	0	0	1.37842e-05	0	0	0	0	0	0	1.37842e-05	0	0	0	0	0	0	0	4.13525e-05	k__Bacteria;p__Firmicutes;c__Clostridia;o__Oscillospirales;f__Oscillospiraceae;g__Flavonifractor;
Dyella	0	0	0	0	0	0	0	0	0	0	0	0	4.13525e-05	0	0	0	0	0	k__Bacteria;p__Proteobacteria;c__Gammaproteobacteria;o__Xanthomonadales;f__Rhodanobacteraceae;g__Dyella;
Pseudolabrys	0	0	0	0	0	0	0	0	0	0	0	0	0	4.13525e-05	0	0	0	0	k__Bacteria;p__Proteobacteria;c__Alphaproteobacteria;o__Rhizobiales;f__Xanthobacteraceae;g__Pseudolabrys;
BBMC-4	0	0	0	1.37842e-05	0	0	0	0	0	0	2.75683e-05	4.13525e-05	0	0	0	0	0	0	k__Bacteria;p__Fibrobacterota;c__Fibrobacteria;o__Fibrobacterales;f__unidentified_Fibrobacterales;g__BBMC-4;
Sulfuricurvum	0	0	0	4.13525e-05	0	0	0	1.37842e-05	0	0	0	0	0	4.13525e-05	0	0	0	0	k__Bacteria;p__Campylobacterota;c__Campylobacteria;o__Campylobacterales;f__Sulfurimonadaceae;g__Sulfuricurvum;
Gemella	0	0	0	0	0	0	0	0	0	0	0	0	0	0	0	0	0	4.13525e-05	k__Bacteria;p__Firmicutes;c__Bacilli;o__Staphylococcales;f__Gemellaceae;g__Gemella;
Rothia	0	0	0	0	0	0	0	0	0	4.13525e-05	1.37842e-05	0	0	0	0	0	0	0	k__Bacteria;p__Actinobacteria;c__unidentified_Actinobacteria;o__Micrococcales;f__Micrococcaceae;g__Rothia;
Cutibacterium	0	4.13525e-05	0	0	0	1.37842e-05	0	0	0	0	0	0	0	0	0	4.13525e-05	0	0	k__Bacteria;p__Actinobacteria;c__unidentified_Actinobacteria;o__Propionibacteriales;f__Propionibacteriaceae;g__Cutibacterium;
Steroidobacter	0	0	0	0	4.13525e-05	0	0	0	0	0	0	0	0	0	0	0	0	0	k__Bacteria;p__Proteobacteria;c__Gammaproteobacteria;o__Steroidobacterales;f__Steroidobacteraceae;g__Steroidobacter;
Bauldia	0	0	0	0	0	0	0	0	4.13525e-05	0	0	0	0	0	0	0	0	0	k__Bacteria;p__Proteobacteria;c__Alphaproteobacteria;o__Rhizobiales;f__unidentified_Rhizobiales;g__Bauldia;
Brochothrix	0	0	0	0	0	0	0	0	0	0	0	0	0	0	0	0	4.13525e-05	0	k__Bacteria;p__Firmicutes;c__Bacilli;o__Lactobacillales;f__Listeriaceae;g__Brochothrix;
Novispirillum	4.13525e-05	0	0	0	0	0	1.37842e-05	0	0	0	4.13525e-05	0	0	2.75683e-05	0	1.37842e-05	0	0	k__Bacteria;p__Proteobacteria;c__Alphaproteobacteria;o__Rhodospirillales;f__Rhodospirillaceae;g__Novispirillum;
Nitrosomonas	0	0	1.37842e-05	0	0	4.13525e-05	0	0	0	0	0	0	0	0	0	0	0	0	k__Bacteria;p__Proteobacteria;c__Gammaproteobacteria;o__Burkholderiales;f__Nitrosomonadaceae;g__Nitrosomonas;
Dongia	0	0	0	0	0	0	0	1.37842e-05	0	1.37842e-05	0	4.13525e-05	0	4.13525e-05	0	0	0	0	k__Bacteria;p__Proteobacteria;c__Alphaproteobacteria;o__Dongiales;f__Dongiaceae;g__Dongia;
Syntrophomonas	0	0	0	0	0	0	4.13525e-05	0	0	0	0	0	0	0	0	0	0	0	k__Bacteria;p__Firmicutes;c__Syntrophomonadia;o__Syntrophomonadales;f__Syntrophomonadaceae;g__Syntrophomonas;
[Agitococcus]_lubricus_group	1.37842e-05	4.13525e-05	0	0	0	0	0	0	0	0	0	0	0	0	0	0	0	0	k__Bacteria;p__Proteobacteria;c__Gammaproteobacteria;o__Pseudomonadales;f__Moraxellaceae;g__[Agitococcus]_lubricus_group;
Tyzzerella	0	0	0	0	0	0	0	0	0	4.13525e-05	0	0	0	0	0	0	0	0	k__Bacteria;p__Firmicutes;c__Clostridia;o__Lachnospirales;f__Lachnospiraceae;g__Tyzzerella;
Veillonella	0	0	0	4.13525e-05	0	0	0	0	0	0	0	0	0	0	0	0	0	0	k__Bacteria;p__Firmicutes;c__Negativicutes;o__Veillonellales-Selenomonadales;f__Veillonellaceae;g__Veillonella;
Adhaeribacter	4.13525e-05	0	0	0	0	0	0	0	0	0	0	0	0	0	0	0	0	0	k__Bacteria;p__Bacteroidota;c__Bacteroidia;o__Cytophagales;f__Hymenobacteraceae;g__Adhaeribacter;
unidentified_RBG-16-55-12	0	0	0	0	0	4.13525e-05	0	0	0	0	0	0	0	0	0	0	0	0	k__Bacteria;p__Actinobacteriota;c__RBG-16-55-12;o__unidentified_RBG-16-55-12;f__unidentified_RBG-16-55-12;g__unidentified_RBG-16-55-12;
Barnesiella	0	4.13525e-05	0	0	0	4.13525e-05	0	0	0	0	0	0	0	0	0	0	2.75683e-05	0	k__Bacteria;p__Bacteroidota;c__Bacteroidia;o__Bacteroidales;f__Barnesiellaceae;g__Barnesiella;
Gallibacterium	0	0	0	4.13525e-05	0	0	0	0	0	0	0	0	0	0	0	0	0	0	k__Bacteria;p__Proteobacteria;c__Gammaproteobacteria;o__Enterobacterales;f__Pasteurellaceae;g__Gallibacterium;
Ellin516	0	0	0	0	0	0	0	4.13525e-05	0	0	0	0	0	0	0	0	0	0	k__Bacteria;p__Verrucomicrobiota;c__Verrucomicrobiae;o__Pedosphaerales;f__Pedosphaeraceae;g__Ellin516;
IS-44	0	0	0	0	1.37842e-05	0	0	0	0	0	0	0	0	0	4.13525e-05	0	0	0	k__Bacteria;p__Proteobacteria;c__Gammaproteobacteria;o__Burkholderiales;f__Nitrosomonadaceae;g__IS-44;
Paludibaculum	0	0	4.13525e-05	0	0	0	0	0	0	0	0	0	0	0	0	0	0	0	k__Bacteria;p__Acidobacteriota;c__Acidobacteriae;o__unidentified_Acidobacteriae;f__unidentified_Acidobacteriae;g__Paludibaculum;
Inquilinus	0	0	0	0	0	0	0	4.13525e-05	0	0	1.37842e-05	4.13525e-05	0	0	0	0	4.13525e-05	0	k__Bacteria;p__Proteobacteria;c__Alphaproteobacteria;o__Azospirillales;f__Inquilinaceae;g__Inquilinus;
unidentified_Thermodesulfovibrionia	0	0	0	1.37842e-05	0	4.13525e-05	0	0	0	0	0	0	0	0	0	0	0	0	k__Bacteria;p__unidentified_Bacteria;c__Thermodesulfovibrionia;o__unidentified_Thermodesulfovibrionia;f__unidentified_Thermodesulfovibrionia;g__unidentified_Thermodesulfovibrionia;
Orbus	0	0	0	0	0	0	0	0	0	0	0	0	0	0	0	0	2.75683e-05	0	k__Bacteria;p__Proteobacteria;c__Gammaproteobacteria;o__Enterobacterales;f__Orbaceae;g__Orbus;
Georgfuchsia	0	0	0	0	2.75683e-05	0	0	0	0	0	0	0	0	0	0	0	0	0	k__Bacteria;p__Proteobacteria;c__Gammaproteobacteria;o__Burkholderiales;f__Rhodocyclaceae;g__Georgfuchsia;
Selenomonas	0	0	0	0	0	0	0	0	2.75683e-05	0	1.37842e-05	0	0	0	0	0	0	0	k__Bacteria;p__Firmicutes;c__Negativicutes;o__Veillonellales-Selenomonadales;f__Selenomonadaceae;g__Selenomonas;
Enterorhabdus	0	0	0	2.75683e-05	0	0	0	0	0	0	0	2.75683e-05	0	0	0	0	0	0	k__Bacteria;p__Actinobacteriota;c__Coriobacteriia;o__Coriobacteriales;f__Eggerthellaceae;g__Enterorhabdus;
Roseobacter_clade_NAC11-7_lineage	0	2.75683e-05	0	0	0	0	0	1.37842e-05	0	2.75683e-05	0	0	0	0	0	0	0	0	k__Bacteria;p__Proteobacteria;c__Alphaproteobacteria;o__Rhodobacterales;f__Rhodobacteraceae;g__Roseobacter_clade_NAC11-7_lineage;
Oxalobacter	0	0	0	0	2.75683e-05	0	0	0	0	0	0	0	0	0	0	0	0	0	k__Bacteria;p__Proteobacteria;c__Gammaproteobacteria;o__Burkholderiales;f__Oxalobacteraceae;g__Oxalobacter;
Roseburia	0	2.75683e-05	0	0	0	0	0	0	0	1.37842e-05	0	0	0	0	0	0	0	0	k__Bacteria;p__Firmicutes;c__Clostridia;o__Lachnospirales;f__Lachnospiraceae;g__Roseburia;
Isosphaera	0	0	0	0	0	0	0	0	0	0	0	0	0	0	2.75683e-05	0	2.75683e-05	0	k__Bacteria;p__Planctomycetes;c__unidentified_Planctomycetes;o__Isosphaerales;f__Isosphaeraceae;g__Isosphaera;
Candidatus_Paracaedibacter	0	2.75683e-05	0	0	0	0	0	0	0	0	0	0	0	0	0	0	0	0	k__Bacteria;p__Proteobacteria;c__Alphaproteobacteria;o__Paracaedibacterales;f__Paracaedibacteraceae;g__Candidatus_Paracaedibacter;
Uliginosibacterium	0	0	0	0	0	0	0	0	0	0	2.75683e-05	0	0	0	0	0	0	0	k__Bacteria;p__Proteobacteria;c__Gammaproteobacteria;o__Burkholderiales;f__Rhodocyclaceae;g__Uliginosibacterium;
unidentified_WOR-1	0	0	0	0	2.75683e-05	0	0	0	0	0	0	0	0	0	0	0	0	0	k__Bacteria;p__WOR-1;c__unidentified_WOR-1;o__unidentified_WOR-1;f__unidentified_WOR-1;g__unidentified_WOR-1;
Pediococcus	0	0	0	0	0	0	0	0	0	0	0	0	0	0	0	0	0	2.75683e-05	k__Bacteria;p__Firmicutes;c__Bacilli;o__Lactobacillales;f__Lactobacillaceae;g__Pediococcus;
Asaia	1.37842e-05	1.37842e-05	0	0	0	0	0	0	0	0	1.37842e-05	0	0	0	0	0	0	2.75683e-05	k__Bacteria;p__Proteobacteria;c__Alphaproteobacteria;o__Acetobacterales;f__Acetobacteraceae;g__Asaia;
Sulfurifustis	1.37842e-05	0	1.37842e-05	0	0	0	0	2.75683e-05	0	0	0	2.75683e-05	0	2.75683e-05	0	0	2.75683e-05	1.37842e-05	k__Bacteria;p__Proteobacteria;c__Gammaproteobacteria;o__Acidiferrobacterales;f__Acidiferrobacteraceae;g__Sulfurifustis;
Brevibacterium	2.75683e-05	0	0	0	0	0	0	0	0	0	0	0	0	0	0	0	0	0	k__Bacteria;p__Actinobacteria;c__unidentified_Actinobacteria;o__Micrococcales;f__Brevibacteriaceae;g__Brevibacterium;
Paenibacillus	0	0	0	0	0	0	0	0	0	0	0	0	2.75683e-05	0	0	0	2.75683e-05	0	k__Bacteria;p__Firmicutes;c__Bacilli;o__Paenibacillales;f__Paenibacillaceae;g__Paenibacillus;
Sphingobacterium	0	1.37842e-05	0	2.75683e-05	0	0	0	0	0	0	0	0	0	0	0	0	0	0	k__Bacteria;p__Bacteroidota;c__Bacteroidia;o__Sphingobacteriales;f__Sphingobacteriaceae;g__Sphingobacterium;
Candidatus_Competibacter	0	0	0	2.75683e-05	0	0	0	0	0	0	0	0	0	0	0	2.75683e-05	0	0	k__Bacteria;p__Proteobacteria;c__Gammaproteobacteria;o__Competibacterales;f__Competibacteraceae;g__Candidatus_Competibacter;
unidentified_RBG-13-46-9	0	0	0	2.75683e-05	1.37842e-05	2.75683e-05	0	0	0	0	0	0	0	0	0	0	0	0	k__Bacteria;p__Chloroflexi;c__Dehalococcoidia;o__RBG-13-46-9;f__unidentified_RBG-13-46-9;g__unidentified_RBG-13-46-9;
OM60(NOR5)_clade	0	0	0	0	0	0	0	0	0	2.75683e-05	0	0	0	0	0	0	0	0	k__Bacteria;p__Proteobacteria;c__Gammaproteobacteria;o__Pseudomonadales;f__Halieaceae;g__OM60(NOR5)_clade;
DNF00809	2.75683e-05	0	0	0	0	0	0	0	0	0	0	0	0	0	0	0	0	0	k__Bacteria;p__Actinobacteriota;c__Coriobacteriia;o__Coriobacteriales;f__Eggerthellaceae;g__DNF00809;
Anaerosalibacter	0	0	0	0	0	0	0	0	0	2.75683e-05	0	0	0	0	0	0	0	0	k__Bacteria;p__Firmicutes;c__Clostridia;o__Peptostreptococcales-Tissierellales;f__Family_XI;g__Anaerosalibacter;
Anaerofustis	0	0	0	2.75683e-05	0	0	0	0	0	0	0	0	0	0	0	0	0	0	k__Bacteria;p__Firmicutes;c__Clostridia;o__Eubacteriales;f__Anaerofustaceae;g__Anaerofustis;
Slackia	0	0	0	2.75683e-05	0	0	0	0	0	0	0	0	0	0	0	0	0	0	k__Bacteria;p__Actinobacteriota;c__Coriobacteriia;o__Coriobacteriales;f__Eggerthellaceae;g__Slackia;
Geobacter	0	0	0	0	2.75683e-05	1.37842e-05	0	0	0	0	2.75683e-05	0	0	0	0	0	0	0	k__Bacteria;p__Desulfobacterota;c__Desulfuromonadia;o__Geobacterales;f__Geobacteraceae;g__Geobacter;
Virgibacillus	0	0	0	0	0	0	0	1.37842e-05	2.75683e-05	0	0	0	0	0	0	0	0	0	k__Bacteria;p__Firmicutes;c__Bacilli;o__Bacillales;f__Bacillaceae;g__Virgibacillus;
unidentified_Syntrophobacterales	0	0	0	2.75683e-05	0	0	0	0	0	0	0	0	0	0	0	0	0	0	k__Bacteria;p__unidentified_Bacteria;c__Syntrophobacteria;o__Syntrophobacterales;f__unidentified_Syntrophobacterales;g__unidentified_Syntrophobacterales;
Pir4_lineage	0	0	0	0	0	0	0	2.75683e-05	0	0	0	0	0	0	0	0	0	0	k__Bacteria;p__Planctomycetes;c__unidentified_Planctomycetes;o__Pirellulales;f__Pirellulaceae;g__Pir4_lineage;
RBG-16-49-21	0	0	0	0	0	2.75683e-05	0	0	0	0	0	0	0	0	0	0	0	0	k__Bacteria;p__Spirochaetota;c__Leptospirae;o__Leptospirales;f__Leptospiraceae;g__RBG-16-49-21;
unidentified_Mitochondria	2.75683e-05	0	0	0	0	0	0	0	0	0	0	0	0	0	0	0	0	0	k__Bacteria;p__Proteobacteria;c__Alphaproteobacteria;o__Rickettsiales;f__Mitochondria;g__unidentified_Mitochondria;
Allobaculum	2.75683e-05	0	0	0	0	0	0	0	0	0	0	0	0	0	0	0	2.75683e-05	0	k__Bacteria;p__Firmicutes;c__Bacilli;o__Erysipelotrichales;f__Erysipelotrichaceae;g__Allobaculum;
Luteitalea	0	0	0	0	0	0	0	0	2.75683e-05	0	0	0	0	0	0	0	0	0	k__Bacteria;p__Acidobacteriota;c__Vicinamibacteria;o__Vicinamibacterales;f__Vicinamibacteraceae;g__Luteitalea;
[Clostridium]_innocuum_group	0	0	0	2.75683e-05	0	2.75683e-05	0	0	0	0	1.37842e-05	0	0	0	0	0	0	0	k__Bacteria;p__Firmicutes;c__Bacilli;o__Erysipelotrichales;f__Erysipelotrichaceae;g__[Clostridium]_innocuum_group;
Staphylococcus	2.75683e-05	0	2.75683e-05	0	0	0	0	0	0	1.37842e-05	0	0	0	0	0	0	1.37842e-05	2.75683e-05	k__Bacteria;p__Firmicutes;c__Bacilli;o__Staphylococcales;f__Staphylococcaceae;g__Staphylococcus;
Gluconobacter	2.75683e-05	0	0	0	0	0	0	0	0	0	0	0	0	0	0	0	0	0	k__Bacteria;p__Proteobacteria;c__Alphaproteobacteria;o__Acetobacterales;f__Acetobacteraceae;g__Gluconobacter;
Undibacterium	2.75683e-05	0	2.75683e-05	0	0	0	0	0	0	0	0	1.37842e-05	0	0	0	0	2.75683e-05	0	k__Bacteria;p__Proteobacteria;c__Gammaproteobacteria;o__Burkholderiales;f__Oxalobacteraceae;g__Undibacterium;
Mycoplasma	0	0	0	0	0	0	0	0	0	0	2.75683e-05	0	0	0	0	0	0	0	k__Bacteria;p__Firmicutes;c__Bacilli;o__Mycoplasmatales;f__Mycoplasmataceae;g__Mycoplasma;
Pseudonocardia	0	0	0	0	0	0	0	0	0	2.75683e-05	0	0	0	0	2.75683e-05	0	0	0	k__Bacteria;p__Actinobacteria;c__unidentified_Actinobacteria;o__Pseudonocardiales;f__Pseudonocardiaceae;g__Pseudonocardia;
Anaerobiospirillum	0	0	0	2.75683e-05	0	0	0	0	0	0	0	0	0	0	0	0	0	0	k__Bacteria;p__Proteobacteria;c__Gammaproteobacteria;o__Enterobacterales;f__Succinivibrionaceae;g__Anaerobiospirillum;
Flavihumibacter	0	0	2.75683e-05	0	0	0	0	0	0	0	0	0	0	0	0	0	0	0	k__Bacteria;p__Bacteroidota;c__Bacteroidia;o__Chitinophagales;f__Chitinophagaceae;g__Flavihumibacter;
[Eubacterium]_xylanophilum_group	0	0	0	0	0	0	0	1.37842e-05	0	0	0	0	0	2.75683e-05	0	0	0	0	k__Bacteria;p__Firmicutes;c__Clostridia;o__Lachnospirales;f__Lachnospiraceae;g__[Eubacterium]_xylanophilum_group;
YC-ZSS-LKJ147	0	0	0	0	0	0	0	0	0	2.75683e-05	0	0	0	0	0	0	0	0	k__Bacteria;p__Gemmatimonadota;c__Longimicrobia;o__Longimicrobiales;f__Longimicrobiaceae;g__YC-ZSS-LKJ147;
Azospira	0	0	0	0	0	0	0	0	0	0	0	0	0	2.75683e-05	0	0	0	0	k__Bacteria;p__Proteobacteria;c__Gammaproteobacteria;o__Burkholderiales;f__Rhodocyclaceae;g__Azospira;
Lachnospiraceae_XPB1014_group	0	0	0	0	0	0	0	0	0	0	2.75683e-05	0	0	0	0	0	0	0	k__Bacteria;p__Firmicutes;c__Clostridia;o__Lachnospirales;f__Lachnospiraceae;g__Lachnospiraceae_XPB1014_group;
Filomicrobium	1.37842e-05	0	0	0	0	0	0	0	0	0	2.75683e-05	0	0	0	0	0	0	0	k__Bacteria;p__Proteobacteria;c__Alphaproteobacteria;o__Rhizobiales;f__Hyphomicrobiaceae;g__Filomicrobium;
Halocynthiibacter	2.75683e-05	0	0	0	0	0	1.37842e-05	0	0	0	0	0	0	0	0	0	0	0	k__Bacteria;p__Proteobacteria;c__Alphaproteobacteria;o__Rhodobacterales;f__Rhodobacteraceae;g__Halocynthiibacter;
Leptonema	0	0	0	0	0	0	0	0	0	0	2.75683e-05	0	0	0	0	0	0	0	k__Bacteria;p__Spirochaetota;c__Leptospirae;o__Leptospirales;f__Leptospiraceae;g__Leptonema;
Geodermatophilus	0	0	0	0	0	2.75683e-05	0	0	0	0	0	0	0	0	0	0	0	0	k__Bacteria;p__Actinobacteria;c__unidentified_Actinobacteria;o__Frankiales;f__Geodermatophilaceae;g__Geodermatophilus;
Pectobacterium	0	0	0	0	0	0	0	0	0	0	2.75683e-05	0	0	0	0	0	0	0	k__Bacteria;p__Proteobacteria;c__Gammaproteobacteria;o__Enterobacterales;f__Pectobacteriaceae;g__Pectobacterium;
Anaerostipes	0	0	0	0	0	2.75683e-05	0	0	0	0	0	0	0	0	0	0	0	0	k__Bacteria;p__Firmicutes;c__Clostridia;o__Lachnospirales;f__Lachnospiraceae;g__Anaerostipes;
Gracilibacter	0	0	0	0	0	0	0	0	0	0	0	0	0	2.75683e-05	0	0	0	0	k__Bacteria;p__Firmicutes;c__Clostridia;o__unidentified_Clostridia;f__Gracilibacteraceae;g__Gracilibacter;
Thiogranum	2.75683e-05	0	0	0	0	0	0	0	0	0	0	0	0	0	0	0	0	0	k__Bacteria;p__Proteobacteria;c__Gammaproteobacteria;o__Ectothiorhodospirales;f__Ectothiorhodospiraceae;g__Thiogranum;
Neochlamydia	0	0	0	0	0	0	1.37842e-05	0	0	0	0	0	0	0	2.75683e-05	0	0	0	k__Bacteria;p__Chlamydiae;c__unidentified_Chlamydiae;o__Chlamydiales;f__Parachlamydiaceae;g__Neochlamydia;
unidentified_MB-A2-108	0	0	0	0	0	0	0	0	0	0	2.75683e-05	0	0	0	0	0	0	0	k__Bacteria;p__Actinobacteriota;c__MB-A2-108;o__unidentified_MB-A2-108;f__unidentified_MB-A2-108;g__unidentified_MB-A2-108;
unidentified_LCP-89	0	0	0	2.75683e-05	0	0	0	0	0	0	0	0	0	0	0	0	0	0	k__Bacteria;p__LCP-89;c__unidentified_LCP-89;o__unidentified_LCP-89;f__unidentified_LCP-89;g__unidentified_LCP-89;
Sporobacter	0	0	0	0	0	0	0	2.75683e-05	0	0	0	0	0	0	0	0	0	0	k__Bacteria;p__Firmicutes;c__Clostridia;o__Oscillospirales;f__Oscillospiraceae;g__Sporobacter;
unidentified_Zixibacteria	0	0	0	2.75683e-05	0	0	0	0	0	0	0	0	0	0	0	0	0	0	k__Bacteria;p__Zixibacteria;c__unidentified_Zixibacteria;o__unidentified_Zixibacteria;f__unidentified_Zixibacteria;g__unidentified_Zixibacteria;
Anaeromicrobium	0	0	0	0	0	0	2.75683e-05	0	0	0	0	0	0	0	0	0	0	0	k__Bacteria;p__Firmicutes;c__Clostridia;o__Peptostreptococcales-Tissierellales;f__unidentified_Peptostreptococcales-Tissierellales;g__Anaeromicrobium;
Cupriavidus	0	2.75683e-05	0	0	0	0	0	0	0	0	0	0	0	0	0	0	0	0	k__Bacteria;p__Proteobacteria;c__Gammaproteobacteria;o__Burkholderiales;f__Burkholderiaceae;g__Cupriavidus;
Weissella	0	0	0	0	0	0	0	0	0	1.37842e-05	0	0	0	0	0	0	0	0	k__Bacteria;p__Firmicutes;c__Bacilli;o__Lactobacillales;f__Lactobacillaceae;g__Weissella;
Oceanobacter	0	0	0	0	0	0	1.37842e-05	0	0	0	0	0	1.37842e-05	0	0	0	0	0	k__Bacteria;p__Proteobacteria;c__Gammaproteobacteria;o__Pseudomonadales;f__Saccharospirillaceae;g__Oceanobacter;
Gaiella	0	0	1.37842e-05	0	0	0	0	0	0	0	0	0	1.37842e-05	0	1.37842e-05	0	0	0	k__Bacteria;p__Actinobacteriota;c__Thermoleophilia;o__Gaiellales;f__Gaiellaceae;g__Gaiella;
Proteus	0	0	0	0	0	0	0	0	0	0	0	0	0	1.37842e-05	0	0	0	0	k__Bacteria;p__Proteobacteria;c__Gammaproteobacteria;o__Enterobacterales;f__Morganellaceae;g__Proteus;
Alterococcus	0	0	0	0	0	0	0	0	0	0	0	0	0	0	0	1.37842e-05	0	0	k__Bacteria;p__Verrucomicrobiota;c__Verrucomicrobiae;o__Opitutales;f__Opitutaceae;g__Alterococcus;
Campylobacter	0	1.37842e-05	0	0	0	0	0	0	0	1.37842e-05	0	0	0	0	0	0	0	0	k__Bacteria;p__Campylobacterota;c__Campylobacteria;o__Campylobacterales;f__Campylobacteraceae;g__Campylobacter;
Desulfatirhabdium	0	0	0	1.37842e-05	0	1.37842e-05	0	0	0	0	0	0	0	0	0	0	0	0	k__Bacteria;p__Desulfobacterota;c__Desulfobacteria;o__Desulfobacterales;f__Desulfosarcinaceae;g__Desulfatirhabdium;
Acholeplasma	1.37842e-05	0	0	0	0	0	0	0	0	0	1.37842e-05	0	0	0	0	0	0	0	k__Bacteria;p__Firmicutes;c__Bacilli;o__Acholeplasmatales;f__Acholeplasmataceae;g__Acholeplasma;
Calorithrix	0	0	0	1.37842e-05	0	0	0	0	0	0	0	0	0	0	0	0	0	0	k__Bacteria;p__Calditrichota;c__Calditrichia;o__Calditrichales;f__Calditrichaceae;g__Calorithrix;
IheB3-7	0	0	0	0	0	0	0	0	0	0	0	0	0	0	1.37842e-05	0	0	0	k__Bacteria;p__Bacteroidota;c__Ignavibacteria;o__Ignavibacteriales;f__Melioribacteraceae;g__IheB3-7;
DSSD61	0	0	0	1.37842e-05	0	1.37842e-05	0	0	0	0	0	0	0	0	0	0	0	0	k__Bacteria;p__Proteobacteria;c__Gammaproteobacteria;o__Burkholderiales;f__Nitrosomonadaceae;g__DSSD61;
Alcanivorax	0	0	0	0	0	0	0	0	0	0	0	0	1.37842e-05	0	0	0	0	0	k__Bacteria;p__Proteobacteria;c__Gammaproteobacteria;o__Pseudomonadales;f__Alcanivoracaceae1;g__Alcanivorax;
Halomonas	0	0	0	0	0	0	0	0	0	1.37842e-05	0	0	0	0	0	0	0	0	k__Bacteria;p__Proteobacteria;c__Gammaproteobacteria;o__Pseudomonadales;f__Halomonadaceae;g__Halomonas;
Ahniella	0	0	0	0	0	0	0	0	0	1.37842e-05	0	0	0	0	0	0	0	0	k__Bacteria;p__Proteobacteria;c__Gammaproteobacteria;o__Xanthomonadales;f__Rhodanobacteraceae;g__Ahniella;
Prevotellaceae_NK3B31_group	0	0	0	0	0	0	0	0	1.37842e-05	0	0	0	0	0	0	0	0	0	k__Bacteria;p__Bacteroidota;c__Bacteroidia;o__Bacteroidales;f__Prevotellaceae;g__Prevotellaceae_NK3B31_group;
BIyi10	1.37842e-05	0	0	0	0	0	0	0	0	0	0	0	0	0	0	0	0	0	k__Bacteria;p__Proteobacteria;c__Gammaproteobacteria;o__Pseudomonadales;f__Pseudohongiellaceae;g__BIyi10;
Subgroup_23	0	0	0	0	1.37842e-05	0	0	0	0	1.37842e-05	0	1.37842e-05	0	0	0	0	0	0	k__Bacteria;p__Acidobacteriota;c__Thermoanaerobaculia;o__Thermoanaerobaculales;f__Thermoanaerobaculaceae;g__Subgroup_23;
Endomicrobium	0	0	0	0	1.37842e-05	0	0	0	0	0	0	0	0	0	0	0	0	0	k__Bacteria;p__Elusimicrobiota;c__Endomicrobia;o__Endomicrobiales;f__Endomicrobiaceae;g__Endomicrobium;
Anaerolinea	0	0	0	0	0	0	1.37842e-05	0	0	0	0	0	0	0	0	0	0	0	k__Bacteria;p__Chloroflexi;c__Anaerolineae;o__Anaerolineales;f__Anaerolineaceae;g__Anaerolinea;
Succinatimonas	0	0	0	1.37842e-05	0	0	0	0	0	0	0	0	0	0	0	0	0	0	k__Bacteria;p__Proteobacteria;c__Gammaproteobacteria;o__Enterobacterales;f__Succinivibrionaceae;g__Succinatimonas;
Labrys	0	0	0	0	0	0	0	0	0	1.37842e-05	0	0	0	0	0	0	0	0	k__Bacteria;p__Proteobacteria;c__Alphaproteobacteria;o__Rhizobiales;f__Labraceae;g__Labrys;
Pelolinea	1.37842e-05	0	0	0	0	0	0	0	0	0	0	0	0	0	0	0	0	0	k__Bacteria;p__Chloroflexi;c__Anaerolineae;o__Anaerolineales;f__Anaerolineaceae;g__Pelolinea;
SH3-11	0	0	0	0	0	0	0	0	0	0	0	0	1.37842e-05	0	0	0	0	0	k__Bacteria;p__Verrucomicrobiota;c__Verrucomicrobiae;o__Pedosphaerales;f__Pedosphaeraceae;g__SH3-11;
Marivita	1.37842e-05	0	0	0	0	0	0	0	0	0	0	0	0	0	0	0	0	0	k__Bacteria;p__Proteobacteria;c__Alphaproteobacteria;o__Rhodobacterales;f__Rhodobacteraceae;g__Marivita;
Dermacoccus	0	0	0	0	0	0	0	1.37842e-05	0	0	0	0	0	0	0	0	0	0	k__Bacteria;p__Actinobacteria;c__unidentified_Actinobacteria;o__Micrococcales;f__Dermacoccaceae;g__Dermacoccus;
Ureaplasma	0	0	0	0	0	1.37842e-05	0	0	0	0	0	0	0	0	0	0	0	0	k__Bacteria;p__Firmicutes;c__Bacilli;o__Mycoplasmatales;f__Mycoplasmataceae;g__Ureaplasma;
Terrimonas	1.37842e-05	0	0	0	0	0	0	0	0	1.37842e-05	0	0	0	0	0	0	0	0	k__Bacteria;p__Bacteroidota;c__Bacteroidia;o__Chitinophagales;f__Chitinophagaceae;g__Terrimonas;
Methyloprofundus	0	0	0	0	0	0	0	0	0	0	0	0	0	0	0	0	1.37842e-05	0	k__Bacteria;p__Proteobacteria;c__Gammaproteobacteria;o__Methylococcales;f__Methylomonadaceae;g__Methyloprofundus;
[Desulfobacterium]_catecholicum_group	0	0	0	0	0	0	0	0	0	1.37842e-05	0	0	0	0	0	0	0	0	k__Bacteria;p__Desulfobacterota;c__Desulfobulbia;o__Desulfobulbales;f__Desulfocapsaceae;g__[Desulfobacterium]_catecholicum_group;
Niveibacterium	0	0	1.37842e-05	0	0	0	0	0	0	0	0	0	0	0	0	0	0	0	k__Bacteria;p__Proteobacteria;c__Gammaproteobacteria;o__Burkholderiales;f__Rhodocyclaceae;g__Niveibacterium;
Marvinbryantia	0	1.37842e-05	0	0	0	0	0	0	0	0	0	0	0	0	0	0	0	0	k__Bacteria;p__Firmicutes;c__Clostridia;o__Lachnospirales;f__Lachnospiraceae;g__Marvinbryantia;
Candidatus_Omnitrophus	0	0	0	0	1.37842e-05	0	0	0	0	0	0	0	0	0	0	0	0	0	k__Bacteria;p__Verrucomicrobiota;c__Omnitrophia;o__Omnitrophales;f__Omnitrophaceae;g__Candidatus_Omnitrophus;
Actinobacillus	1.37842e-05	0	0	0	0	0	0	0	0	0	0	0	0	0	0	0	0	0	k__Bacteria;p__Proteobacteria;c__Gammaproteobacteria;o__Enterobacterales;f__Pasteurellaceae;g__Actinobacillus;
Savagea	0	1.37842e-05	0	0	0	0	0	0	0	0	0	0	0	0	0	0	0	0	k__Bacteria;p__Firmicutes;c__Bacilli;o__Bacillales;f__Planococcaceae;g__Savagea;
Muribaculum	1.37842e-05	0	0	0	0	0	0	0	0	0	0	0	0	0	0	0	0	0	k__Bacteria;p__Bacteroidota;c__Bacteroidia;o__Bacteroidales;f__Muribaculaceae;g__Muribaculum;
unidentified_BSV26	0	0	0	0	0	0	1.37842e-05	0	0	0	0	0	0	0	0	0	0	0	k__Bacteria;p__Kryptonia;c__unidentified_Kryptonia;o__Kryptoniales;f__BSV26;g__unidentified_BSV26;
Archangium	0	0	0	0	0	0	0	0	0	0	1.37842e-05	0	0	0	0	0	0	0	k__Bacteria;p__Myxococcota;c__Myxococcia;o__Myxococcales;f__Myxococcaceae;g__Archangium;
Desulfallas-Sporotomaculum	0	0	0	0	0	0	0	0	0	0	0	0	0	0	0	0	1.37842e-05	0	k__Bacteria;p__Firmicutes;c__Desulfotomaculia;o__Desulfotomaculales;f__unidentified_Desulfotomaculales;g__Desulfallas-Sporotomaculum;
Nitrosospira	0	0	0	0	0	0	1.37842e-05	0	0	0	1.37842e-05	0	0	0	0	0	0	0	k__Bacteria;p__Proteobacteria;c__Gammaproteobacteria;o__Burkholderiales;f__Nitrosomonadaceae;g__Nitrosospira;
Mailhella	0	0	0	1.37842e-05	0	0	0	0	0	0	0	0	0	0	0	0	0	0	k__Bacteria;p__Desulfobacterota;c__Desulfovibrionia;o__Desulfovibrionales;f__Desulfovibrionaceae;g__Mailhella;
Burkholderia-Caballeronia-Paraburkholderia	0	0	0	0	0	0	0	0	0	0	1.37842e-05	0	0	0	0	0	0	0	k__Bacteria;p__Proteobacteria;c__Gammaproteobacteria;o__Burkholderiales;f__Burkholderiaceae;g__Burkholderia-Caballeronia-Paraburkholderia;
[Eubacterium]_eligens_group	0	0	0	0	1.37842e-05	0	0	0	0	0	1.37842e-05	0	0	0	0	0	0	0	k__Bacteria;p__Firmicutes;c__Clostridia;o__Lachnospirales;f__Lachnospiraceae;g__[Eubacterium]_eligens_group;
Algoriphagus	0	0	1.37842e-05	0	0	0	0	0	0	0	0	0	0	0	0	0	0	0	k__Bacteria;p__Bacteroidota;c__Bacteroidia;o__Cytophagales;f__Cyclobacteriaceae;g__Algoriphagus;
Helicobacter	1.37842e-05	0	0	0	0	0	0	0	0	0	0	0	0	0	0	0	0	0	k__Bacteria;p__Campylobacterota;c__Campylobacteria;o__Campylobacterales;f__Helicobacteraceae;g__Helicobacter;
Rubrobacter	0	0	0	0	0	0	0	0	0	1.37842e-05	0	0	0	0	1.37842e-05	0	0	0	k__Bacteria;p__Actinobacteriota;c__Rubrobacteria;o__Rubrobacterales;f__Rubrobacteriaceae;g__Rubrobacter;
UCG-001	1.37842e-05	0	0	0	0	0	0	0	0	0	0	0	0	0	0	0	0	0	k__Bacteria;p__Firmicutes;c__Clostridia;o__Oscillospirales;f__Ruminococcaceae;g__UCG-001;
Sporacetigenium	0	0	0	0	0	0	0	0	0	1.37842e-05	0	0	0	0	0	0	0	0	k__Bacteria;p__Firmicutes;c__Clostridia;o__Peptostreptococcales-Tissierellales;f__Peptostreptococcaceae;g__Sporacetigenium;
UBA1819	0	0	0	0	0	0	0	0	0	0	0	1.37842e-05	0	0	0	0	0	0	k__Bacteria;p__Firmicutes;c__Clostridia;o__Oscillospirales;f__Ruminococcaceae;g__UBA1819;
Lentilitoribacter	1.37842e-05	0	0	0	0	0	0	0	0	0	0	0	0	0	0	0	0	0	k__Bacteria;p__Proteobacteria;c__Alphaproteobacteria;o__Rhizobiales;f__Rhizobiaceae;g__Lentilitoribacter;
Methanosarcina	0	0	0	1.37842e-05	0	0	0	0	0	0	0	0	0	0	0	0	0	0	k__Archaea;p__Halobacterota;c__Methanosarcinia;o__Methanosarciniales;f__Methanosarcinaceae;g__Methanosarcina;
Leptotrichia	1.37842e-05	0	0	0	0	0	1.37842e-05	0	0	0	0	0	0	0	0	1.37842e-05	0	0	k__Bacteria;p__Fusobacteriota;c__Fusobacteriia;o__Fusobacteriales;f__Leptotrichiaceae;g__Leptotrichia;
Armatimonas	0	0	0	0	0	0	0	0	0	1.37842e-05	0	0	0	0	0	0	0	0	k__Bacteria;p__Armatimonadota;c__Armatimonadia;o__Armatimonadales;f__Armatimonadaceae;g__Armatimonas;
Lachnospiraceae_NK3A20_group	0	0	0	0	0	0	0	0	0	1.37842e-05	0	0	0	0	0	0	0	0	k__Bacteria;p__Firmicutes;c__Clostridia;o__Lachnospirales;f__Lachnospiraceae;g__Lachnospiraceae_NK3A20_group;
Roseibacillus	1.37842e-05	0	0	0	0	0	0	0	0	0	0	0	0	0	0	0	0	0	k__Bacteria;p__Verrucomicrobiota;c__Verrucomicrobiae;o__Verrucomicrobiales;f__Rubritaleaceae;g__Roseibacillus;
Paludibacter	0	0	0	0	0	0	0	0	0	0	0	0	0	0	1.37842e-05	0	0	0	k__Bacteria;p__Bacteroidota;c__Bacteroidia;o__Bacteroidales;f__Paludibacteraceae;g__Paludibacter;
Alkalibacillus	0	0	0	0	0	0	0	0	1.37842e-05	0	0	0	0	0	0	0	0	0	k__Bacteria;p__Firmicutes;c__Bacilli;o__Bacillales;f__Bacillaceae;g__Alkalibacillus;
Aquabacterium	1.37842e-05	0	0	1.37842e-05	0	0	0	0	0	0	0	0	0	0	0	0	0	0	k__Bacteria;p__Proteobacteria;c__Gammaproteobacteria;o__Burkholderiales;f__Comamonadaceae;g__Aquabacterium;
Zoogloea	0	0	0	0	0	0	0	0	0	0	0	0	0	0	1.37842e-05	0	0	0	k__Bacteria;p__Proteobacteria;c__Gammaproteobacteria;o__Burkholderiales;f__Rhodocyclaceae;g__Zoogloea;
[Eubacterium]_ventriosum_group	0	0	0	0	1.37842e-05	0	0	0	0	0	0	0	0	0	0	0	0	0	k__Bacteria;p__Firmicutes;c__Clostridia;o__Lachnospirales;f__Lachnospiraceae;g__[Eubacterium]_ventriosum_group;
Blastococcus	0	0	0	0	1.37842e-05	0	0	0	0	0	0	0	0	0	0	0	0	0	k__Bacteria;p__Actinobacteria;c__unidentified_Actinobacteria;o__Frankiales;f__Geodermatophilaceae;g__Blastococcus;
Family_XIII_UCG-001	0	0	0	0	1.37842e-05	0	0	0	0	0	0	0	0	0	0	0	0	0	k__Bacteria;p__Firmicutes;c__Clostridia;o__Peptostreptococcales-Tissierellales;f__Anaerovoracaceae;g__Family_XIII_UCG-001;
Candidatus_Udaeobacter	1.37842e-05	0	0	0	0	0	0	0	0	0	0	0	0	0	0	0	0	0	k__Bacteria;p__Verrucomicrobiota;c__Verrucomicrobiae;o__Chthoniobacterales;f__Chthoniobacteraceae;g__Candidatus_Udaeobacter;
Methylocaldum	0	0	0	1.37842e-05	0	0	0	0	0	0	0	0	0	0	0	0	0	0	k__Bacteria;p__Proteobacteria;c__Gammaproteobacteria;o__Methylococcales;f__Methylococcaceae;g__Methylocaldum;
Pontibacter	1.37842e-05	1.37842e-05	0	0	0	0	0	0	0	0	0	0	0	0	0	0	0	0	k__Bacteria;p__Bacteroidota;c__Bacteroidia;o__Cytophagales;f__Hymenobacteraceae;g__Pontibacter;
Rubritepida	0	1.37842e-05	0	0	0	0	0	0	0	0	0	0	0	0	0	0	0	0	k__Bacteria;p__Proteobacteria;c__Alphaproteobacteria;o__Acetobacterales;f__Acetobacteraceae;g__Rubritepida;
Anaerotruncus	0	0	0	0	0	0	0	0	0	0	0	0	0	0	0	0	0	0	k__Bacteria;p__Firmicutes;c__Clostridia;o__Oscillospirales;f__Ruminococcaceae;g__Anaerotruncus;
Actibacter	0	0	0	0	0	0	0	0	0	0	0	0	0	0	0	0	0	0	k__Bacteria;p__Bacteroidota;c__Bacteroidia;o__Flavobacteriales;f__Flavobacteriaceae;g__Actibacter;
Anaerovorax	0	0	0	0	0	0	0	0	0	0	0	0	0	0	0	0	0	0	k__Bacteria;p__Firmicutes;c__Clostridia;o__Peptostreptococcales-Tissierellales;f__Anaerovoracaceae;g__Anaerovorax;
Candidatus_Nitrososphaera	0	0	0	0	0	0	0	0	0	0	0	0	0	0	0	0	0	0	k__Archaea;p__Crenarchaeota;c__Nitrososphaeria;o__Nitrososphaerales;f__Nitrososphaeraceae;g__Candidatus_Nitrososphaera;
Succiniclasticum	0	0	0	0	0	0	0	0	0	0	0	0	0	0	0	0	0	0	k__Bacteria;p__Firmicutes;c__Negativicutes;o__Acidaminococcales;f__Acidaminococcaceae;g__Succiniclasticum;
Mucilaginibacter	0	0	0	0	0	0	0	0	0	0	0	0	0	0	0	0	0	0	k__Bacteria;p__Bacteroidota;c__Bacteroidia;o__Sphingobacteriales;f__Sphingobacteriaceae;g__Mucilaginibacter;
Polynucleobacter	0	0	0	0	0	0	0	0	0	0	0	0	0	0	0	0	0	0	k__Bacteria;p__Proteobacteria;c__Gammaproteobacteria;o__Burkholderiales;f__Burkholderiaceae;g__Polynucleobacter;
Methylovorus	0	0	0	0	0	0	0	0	0	0	0	0	0	0	0	0	0	0	k__Bacteria;p__Proteobacteria;c__Gammaproteobacteria;o__Burkholderiales;f__Methylophilaceae;g__Methylovorus;
Limibaculum	0	0	0	0	0	0	0	0	0	0	0	0	0	0	0	0	0	0	k__Bacteria;p__Proteobacteria;c__Alphaproteobacteria;o__Rhodobacterales;f__Rhodobacteraceae;g__Limibaculum;
Sulfuriferula	0	0	0	0	0	0	0	0	0	0	0	0	0	0	0	0	0	0	k__Bacteria;p__Proteobacteria;c__Gammaproteobacteria;o__Burkholderiales;f__Sulfuricellaceae;g__Sulfuriferula;
MSBL7	0	0	0	0	0	0	0	0	0	0	0	0	0	0	0	0	0	0	k__Bacteria;p__Desulfobacterota;c__Desulfobulbia;o__Desulfobulbales;f__Desulfurivibrionaceae;g__MSBL7;
Aggregatibacter	0	0	0	0	0	0	0	0	0	0	0	0	0	0	0	0	0	0	k__Bacteria;p__Proteobacteria;c__Gammaproteobacteria;o__Enterobacterales;f__Pasteurellaceae;g__Aggregatibacter;
c__unidentified_Firmicutes;g__unidentified_Ruminococcaceae	0	0	0	0	0	0	0	0	0	0	0	0	0	0	0	0	0	0	k__Bacteria;p__Firmicutes;c__unidentified_Firmicutes;o__Oscillospirales;f__Ruminococcaceae;g__unidentified_Ruminococcaceae;
Bilophila	0	0	0	0	0	0	0	0	0	0	0	0	0	0	0	0	0	0	k__Bacteria;p__Desulfobacterota;c__Desulfovibrionia;o__Desulfovibrionales;f__Desulfovibrionaceae;g__Bilophila;
Methanocella	0	0	0	0	0	0	0	0	0	0	0	0	0	0	0	0	0	0	k__Archaea;p__Halobacterota;c__Methanocellia;o__Methanocellales;f__Methanocellaceae;g__Methanocella;
Candidatus_Koribacter	0	0	0	0	0	0	0	0	0	0	0	0	0	0	0	0	0	0	k__Bacteria;p__Acidobacteriota;c__Acidobacteriae;o__Acidobacteriales;f__Koribacteraceae;g__Candidatus_Koribacter;
DEV008	0	0	0	0	0	0	0	0	0	0	0	0	0	0	0	0	0	0	k__Bacteria;p__Verrucomicrobiota;c__Verrucomicrobiae;o__Pedosphaerales;f__Pedosphaeraceae;g__DEV008;
Erysipelotrichaceae_UCG-003	0	0	0	0	0	0	0	0	0	0	0	0	0	0	0	0	0	0	k__Bacteria;p__Firmicutes;c__Bacilli;o__Erysipelotrichales;f__Erysipelatoclostridiaceae;g__Erysipelotrichaceae_UCG-003;
Gallionella	0	0	0	0	0	0	0	0	0	0	0	0	0	0	0	0	0	0	k__Bacteria;p__Proteobacteria;c__Gammaproteobacteria;o__Burkholderiales;f__Gallionellaceae;g__Gallionella;
Desulfuromonas	0	0	0	0	0	0	0	0	0	0	0	0	0	0	0	0	0	0	k__Bacteria;p__Desulfobacterota;c__Desulfuromonadia;o__Desulfuromonadales;f__Desulfuromonadaceae;g__Desulfuromonas;
unidentified_Latescibacteraceae	0	0	0	0	0	0	0	0	0	0	0	0	0	0	0	0	0	0	k__Bacteria;p__Latescibacteria;c__unidentified_Latescibacteria;o__Latescibacterales;f__Latescibacteraceae;g__unidentified_Latescibacteraceae;
Azospirillum	0	0	0	0	0	0	0	0	0	0	0	0	0	0	0	0	0	0	k__Bacteria;p__Proteobacteria;c__Alphaproteobacteria;o__Azospirillales;f__Azospirillaceae;g__Azospirillum;
Bhargavaea	0	0	0	0	0	0	0	0	0	0	0	0	0	0	0	0	0	0	k__Bacteria;p__Firmicutes;c__Bacilli;o__Bacillales;f__Planococcaceae;g__Bhargavaea;
Sphingopyxis	0	0	0	0	0	0	0	0	0	0	0	0	0	0	0	0	0	0	k__Bacteria;p__Proteobacteria;c__Alphaproteobacteria;o__Sphingomonadales;f__Sphingomonadaceae;g__Sphingopyxis;
Chlorobium	0	0	0	0	0	0	0	0	0	0	0	0	0	0	0	0	0	0	k__Bacteria;p__Bacteroidota;c__Chlorobia;o__Chlorobiales;f__Chlorobiaceae;g__Chlorobium;
AKYG587	0	0	0	0	0	0	0	0	0	0	0	0	0	0	0	0	0	0	k__Bacteria;p__Planctomycetota;c__Phycisphaerae;o__Phycisphaerales;f__Phycisphaeraceae;g__AKYG587;
Defluviicoccus	0	0	0	0	0	0	0	0	0	0	0	0	0	0	0	0	0	0	k__Bacteria;p__Proteobacteria;c__Alphaproteobacteria;o__Defluviicoccales;f__Defluviicoccaceae;g__Defluviicoccus;
Hassallia	0	0	0	0	0	0	0	0	0	0	0	0	0	0	0	0	0	0	k__Bacteria;p__Bacteroidota;c__Bacteroidia;o__Cytophagales;f__Microscillaceae;g__Hassallia;
Others	0.0212414	0.0315244	0.0177264	0.0255421	0.0218617	0.0259142	0.014115	0.0168167	0.0133293	0.0374929	0.0335369	0.0288503	0.0357423	0.0486305	0.0338677	0.0255972	0.0155072	0.0141839	Others

## Sheet: Species
Taxonomy	H1	H2	H3	H4	H5	H6	M1	M2	M3	M4	M5	M6	L1	L2	L3	L4	L5	L6	Tax_detail
Aeromonas_veronii	0.548017	0.462445	0.268488	0.586737	0.608599	0.676651	0.702276	0.71595	0.748563	0.50468	0.213903	0.370532	0.642659	0.593532	0.575903	0.753884	0.580313	0.564407	k__Bacteria;p__Proteobacteria;c__Gammaproteobacteria;o__Enterobacterales;f__Aeromonadaceae;g__Aeromonas;s__Aeromonas_veronii;
Pseudaeromonas_sharmana	0.00250872	0.00192978	0.0027844	0.0567356	0.196259	0.0796725	0.0117303	0.0137428	0.016927	0.0337023	0.132466	0.228707	0.0272375	0.0249218	0.0268378	0.0451018	0.00514149	0.00690587	k__Bacteria;p__Proteobacteria;c__Gammaproteobacteria;o__Enterobacterales;f__Aeromonadaceae;g__Aeromonas;s__Pseudaeromonas_sharmana;
Lactococcus_garvieae	0.0988325	0.0522006	0.078363	0.117786	0.0212	0.0242601	0.0632693	0.0255972	0.0169545	0.110025	0.161178	0.145437	0.024205	0.0229506	0.0251423	0.0157277	0.0678732	0.0853929	k__Bacteria;p__Firmicutes;c__Bacilli;o__Lactobacillales;f__Streptococcaceae;g__Lactococcus;s__Lactococcus_garvieae;
Acinetobacter_johnsonii	0.00934567	0.00985568	0.0993563	0.00744345	0.000675424	0.0013922	0.000882187	0.00144734	0.000578935	0.0197665	0.00372173	0.00281197	0.00183329	0.00245358	0.00210898	0.000620288	0.0058307	0.000689208	k__Bacteria;p__Proteobacteria;c__Gammaproteobacteria;o__Pseudomonadales;f__Moraxellaceae;g__Acinetobacter;s__Acinetobacter_johnsonii;
Citrobacter_freundii	0.0110135	0.012323	0.0183329	0.0315657	0.0159896	0.0195873	0.0036528	0.0113857	0.0049623	0.00505879	0.0137428	0.0101176	0.00651991	0.0171613	0.0259418	0.00656126	0.00315657	0.00175059	k__Bacteria;p__Proteobacteria;c__Gammaproteobacteria;o__Enterobacterales;f__Enterobacteriaceae;g__Citrobacter;s__Citrobacter_freundii;
Pseudomonas_alcaligenes	0.00640964	0.0063545	0.00379065	0.000937323	0.00151626	0.00146112	0.00456256	0.00421796	0.0144458	0.012006	0.00188843	0.00723669	0.00241223	0.00289468	0.00285332	0.00436958	0.00532069	0.00562394	k__Bacteria;p__Proteobacteria;c__Gammaproteobacteria;o__Pseudomonadales;f__Pseudomonadaceae;g__Pseudomonas;s__Pseudomonas_alcaligenes;
Lactobacillus_iners	2.75683e-05	0	0	0.000868403	0.00453499	0.0143218	0	0	0	5.51367e-05	4.13525e-05	4.13525e-05	0	0	0	0	0	0	k__Bacteria;p__Firmicutes;c__Bacilli;o__Lactobacillales;f__Lactobacillaceae;g__Lactobacillus;s__Lactobacillus_iners;
Acinetobacter_sp_ACNIH2	0.00816023	0.00289468	0.0133844	0.00108895	0.000137842	0.000289468	9.64892e-05	0.00033082	0.000192978	0.00668532	0.00221925	0.00267413	0.000785698	0.0011303	0.000868403	0.000289468	0.0022606	0.000248115	k__Bacteria;p__Proteobacteria;c__Gammaproteobacteria;o__Pseudomonadales;f__Moraxellaceae;g__Acinetobacter;s__Acinetobacter_sp_ACNIH2;
Pseudomonas_azotoformans	9.64892e-05	0.000289468	0.000179194	0.00288089	4.13525e-05	0.00858754	2.75683e-05	9.64892e-05	8.2705e-05	0.000110273	0.000124058	5.51367e-05	0	5.51367e-05	2.75683e-05	0	0.000192978	1.37842e-05	k__Bacteria;p__Proteobacteria;c__Gammaproteobacteria;o__Pseudomonadales;f__Pseudomonadaceae;g__Pseudomonas;s__Pseudomonas_azotoformans;
Acinetobacter_junii	0.00164032	0.00192978	0.0066164	0.000523798	5.51367e-05	4.13525e-05	0.000151626	0.000179194	0.000151626	0.00144734	0.000261899	0.000413525	0.000234331	0.000206763	0.00033082	0.000137842	0.000882187	0.000151626	k__Bacteria;p__Proteobacteria;c__Gammaproteobacteria;o__Pseudomonadales;f__Moraxellaceae;g__Acinetobacter;s__Acinetobacter_junii;
Shewanella_amazonensis	0.00227439	0.00292224	0.0021779	0.000551367	0.00151626	0.00129571	0.00136463	0.00129571	0.00143355	0.00381821	0.00476932	0.00441093	0.00202627	0.00213655	0.00336334	0.000937323	0.000840834	0.000385957	k__Bacteria;p__Proteobacteria;c__Gammaproteobacteria;o__Enterobacterales;f__Shewanellaceae;g__Shewanella;s__Shewanella_amazonensis;
Comamonas_aquatica	0.000730561	0.000799482	0.00380443	0.00264656	0.000220547	0.000482446	4.13525e-05	4.13525e-05	5.51367e-05	0.00136463	0	0	0	5.51367e-05	0	4.13525e-05	0.000813266	1.37842e-05	k__Bacteria;p__Proteobacteria;c__Gammaproteobacteria;o__Burkholderiales;f__Comamonadaceae;g__Comamonas;s__Comamonas_aquatica;
Romboutsia_ilealis	5.51367e-05	0.000179194	5.51367e-05	0.00119922	0.00301873	0.00223304	2.75683e-05	0	1.37842e-05	4.13525e-05	6.89208e-05	2.75683e-05	1.37842e-05	1.37842e-05	2.75683e-05	0	0	0	k__Bacteria;p__Firmicutes;c__Clostridia;o__Peptostreptococcales-Tissierellales;f__Peptostreptococcaceae;g__Romboutsia;s__Romboutsia_ilealis;
Comamonas_testosteroni	0.000234331	0.000427309	0.00261899	0.00187465	0.000124058	0.00033082	0	0	0	0.000868403	0	1.37842e-05	2.75683e-05	2.75683e-05	4.13525e-05	0	0.00033082	0	k__Bacteria;p__Proteobacteria;c__Gammaproteobacteria;o__Burkholderiales;f__Comamonadaceae;g__Comamonas;s__Comamonas_testosteroni;
Flectobacillus_roseus	9.64892e-05	0.001916	0.000206763	0	0	0	0	0	0	9.64892e-05	0	4.13525e-05	0	0	0	0	0	0	k__Bacteria;p__Bacteroidota;c__Bacteroidia;o__Cytophagales;f__Spirosomaceae;g__Flectobacillus;s__Flectobacillus_roseus;
Microbacterium_lacus	0.000179194	0.000261899	9.64892e-05	9.64892e-05	2.75683e-05	2.75683e-05	0.000441093	0.000427309	0.000261899	0.000303252	0.00190222	0.000468662	0.00115787	0.00164032	0.00117165	0.00033082	0.000234331	0.000110273	k__Bacteria;p__Actinobacteria;c__unidentified_Actinobacteria;o__Micrococcales;f__Microbacteriaceae;g__Microbacterium;s__Microbacterium_lacus;
bacterium_'New_Zealand_D'	0	0	0	0.00144734	6.89208e-05	0.000441093	0	0	0	0	0	0	0	0	0	0	0	0	k__Bacteria;p__Desulfobacterota;c__Desulfovibrionia;o__Desulfovibrionales;f__Desulfovibrionaceae;g__Desulfovibrio;s__bacterium_'New_Zealand_D';
Clostridium_sp_LAM-GX-0C10	0.000758129	0.000551367	0.000758129	0	0	0	2.75683e-05	5.51367e-05	0.000358388	2.75683e-05	0.000179194	0.000840834	4.13525e-05	0.00016541	0.00140599	0.000413525	0	0	k__Bacteria;p__Firmicutes;c__Clostridia;o__Clostridiales;f__Clostridiaceae;g__Clostridium_sensu_stricto_11;s__Clostridium_sp_LAM-GX-0C10;
Desulfovibrio_piger	0	0	0	0.00129571	0.000895971	0.000220547	0	0	0	0	0	0	0	0	0	4.13525e-05	0	0	k__Bacteria;p__Desulfobacterota;c__Desulfovibrionia;o__Desulfovibrionales;f__Desulfovibrionaceae;g__Desulfovibrio;s__Desulfovibrio_piger;
Paraclostridium_bifermentans	0.000151626	0.000234331	0.000110273	0.000151626	0.000124058	0.000137842	9.64892e-05	0.000110273	2.75683e-05	0.00110273	0.000179194	0.000151626	6.89208e-05	4.13525e-05	4.13525e-05	4.13525e-05	4.13525e-05	2.75683e-05	k__Bacteria;p__Firmicutes;c__Clostridia;o__Peptostreptococcales-Tissierellales;f__Peptostreptococcaceae;g__Paraclostridium;s__Paraclostridium_bifermentans;
Moraxella_osloensis	0	0	5.51367e-05	0.000840834	0	0	0	0	0	0	0	0	0	0	0	0	0	0	k__Bacteria;p__Proteobacteria;c__Gammaproteobacteria;o__Pseudomonadales;f__Moraxellaceae;g__Enhydrobacter;s__Moraxella_osloensis;
Serratia_marcescens	0.000137842	0	4.13525e-05	0.00082705	0	0.000468662	0	0	5.51367e-05	0.000303252	1.37842e-05	0.000124058	4.13525e-05	5.51367e-05	0	0	5.51367e-05	0.000179194	k__Bacteria;p__Proteobacteria;c__Gammaproteobacteria;o__Enterobacterales;f__Yersiniaceae;g__Serratia;s__Serratia_marcescens;
Brevundimonas_diminuta	5.51367e-05	5.51367e-05	0.000730561	0.000303252	6.89208e-05	4.13525e-05	2.75683e-05	0	0	0.000261899	0	0	0	0	0	0	4.13525e-05	0	k__Bacteria;p__Proteobacteria;c__Alphaproteobacteria;o__Caulobacterales;f__Caulobacteraceae;g__Brevundimonas;s__Brevundimonas_diminuta;
Turicibacter_sp_H121	0	0	0	0.000261899	5.51367e-05	0.000647856	0	0	0	0	1.37842e-05	0	0	0	0	0	0	0	k__Bacteria;p__Firmicutes;c__Bacilli;o__Erysipelotrichales;f__Erysipelotrichaceae;g__Turicibacter;s__Turicibacter_sp_H121;
Bacillus_thermolactis	5.51367e-05	0	2.75683e-05	1.37842e-05	0	1.37842e-05	0.000192978	0.000248115	0.000620288	0.000151626	9.64892e-05	0.000261899	1.37842e-05	5.51367e-05	5.51367e-05	5.51367e-05	5.51367e-05	0.000192978	k__Bacteria;p__Firmicutes;c__Bacilli;o__Bacillales;f__Bacillaceae;g__Bacillus;s__Bacillus_thermolactis;
Acinetobacter_pittii	9.64892e-05	0.000303252	0.000606503	1.37842e-05	1.37842e-05	0	1.37842e-05	0	0	0.000234331	0	0.000137842	0	0	2.75683e-05	0	1.37842e-05	0	k__Bacteria;p__Proteobacteria;c__Gammaproteobacteria;o__Pseudomonadales;f__Moraxellaceae;g__Acinetobacter;s__Acinetobacter_pittii;
Lolium_perenne	0.000592719	2.75683e-05	0	0	0	0	0	0	0	0	4.13525e-05	0	1.37842e-05	0	0	0	0	0	k__Bacteria;p__Cyanobacteria;c__Cyanobacteriia;o__Chloroplast;f__unidentified_Chloroplast;g__unidentified_Chloroplast;s__Lolium_perenne;
Acinetobacter_indicus	0.000110273	4.13525e-05	0.000578935	1.37842e-05	0	1.37842e-05	0	0	0	8.2705e-05	0	0	0	0	2.75683e-05	0	4.13525e-05	0	k__Bacteria;p__Proteobacteria;c__Gammaproteobacteria;o__Pseudomonadales;f__Moraxellaceae;g__Acinetobacter;s__Acinetobacter_indicus;
Agromyces_sp	1.37842e-05	4.13525e-05	0	1.37842e-05	0	0	6.89208e-05	4.13525e-05	9.64892e-05	0.000137842	0.000151626	6.89208e-05	0.000468662	0.000537583	0.000468662	5.51367e-05	1.37842e-05	1.37842e-05	k__Bacteria;p__Actinobacteria;c__unidentified_Actinobacteria;o__Micrococcales;f__Microbacteriaceae;g__Agromyces;s__Agromyces_sp;
Sneathia_sanguinegens	0	0	0	0.000523798	0	0	0	0	0	0	0	0	0	0	0	0	0	0	k__Bacteria;p__Fusobacteriota;c__Fusobacteriia;o__Fusobacteriales;f__Leptotrichiaceae;g__Sneathia;s__Sneathia_sanguinegens;
Megasphaera_stantonii	0	0	0	0.000468662	0	4.13525e-05	0	0	0	0	0	0	0	0	0	0	0	0	k__Bacteria;p__Firmicutes;c__Negativicutes;o__Veillonellales-Selenomonadales;f__Veillonellaceae;g__Megasphaera;s__Megasphaera_stantonii;
Bacteroides_caecicola	0	0	0	0.000441093	0	2.75683e-05	0	0	0	0	0	0	0	0	0	0	0	0	k__Bacteria;p__Bacteroidota;c__Bacteroidia;o__Bacteroidales;f__Bacteroidaceae;g__Bacteroides;s__Bacteroides_caecicola;
Vogesella_lacus	0.000151626	0.000441093	0.000427309	8.2705e-05	1.37842e-05	0	0	1.37842e-05	1.37842e-05	0.000137842	1.37842e-05	0	0	0	0	4.13525e-05	8.2705e-05	0	k__Bacteria;p__Proteobacteria;c__Gammaproteobacteria;o__Burkholderiales;f__Chromobacteriaceae;g__Vogesella;s__Vogesella_lacus;
Pseudomonas_peli	0.000220547	0.000234331	0.000289468	8.2705e-05	0.000124058	0.000124058	0.000110273	0.000275683	0.000344604	0.000427309	8.2705e-05	0.000151626	9.64892e-05	0.000124058	0.000151626	0.000206763	0.000206763	0.000206763	k__Bacteria;p__Proteobacteria;c__Gammaproteobacteria;o__Pseudomonadales;f__Pseudomonadaceae;g__Pseudomonas;s__Pseudomonas_peli;
Prevotella_amnii	0	0	0	0.000358388	0	0	0	0	0	0	0	0	0	0	0	0	0	0	k__Bacteria;p__Bacteroidota;c__Bacteroidia;o__Bacteroidales;f__Prevotellaceae;g__Prevotella;s__Prevotella_amnii;
Lactobacillus_aviarius	2.75683e-05	0	0	0.00033082	0	6.89208e-05	0	0	0	0	0	0	0	0	0	0	0	0	k__Bacteria;p__Firmicutes;c__Bacilli;o__Lactobacillales;f__Lactobacillaceae;g__Ligilactobacillus;s__Lactobacillus_aviarius;
Enterococcus_cecorum	4.13525e-05	0	0	0.000303252	4.13525e-05	0	0	0	2.75683e-05	2.75683e-05	4.13525e-05	0	0	0	0	0	0	4.13525e-05	k__Bacteria;p__Firmicutes;c__Bacilli;o__Lactobacillales;f__Enterococcaceae;g__Enterococcus;s__Enterococcus_cecorum;
Veillonellaceae_bacterium_DNF00626	0	0	0	0.000289468	0	0	0	0	0	0	0	0	0	0	0	0	0	0	k__Bacteria;p__Firmicutes;c__Negativicutes;o__Veillonellales-Selenomonadales;f__Veillonellaceae;g__Dialister;s__Veillonellaceae_bacterium_DNF00626;
Exiguobacterium_sp_AT1b	4.13525e-05	1.37842e-05	0.000289468	9.64892e-05	0	0	0	0	0	6.89208e-05	0	0	0	0	2.75683e-05	0	4.13525e-05	0	k__Bacteria;p__Firmicutes;c__Bacilli;o__Exiguobacterales;f__Exiguobacteraceae;g__Exiguobacterium;s__Exiguobacterium_sp_AT1b;
Stenotrophomonas_acidaminiphila	0	0	0.000261899	2.75683e-05	0	0	0	0	1.37842e-05	5.51367e-05	0	4.13525e-05	0	0	0	0	5.51367e-05	0	k__Bacteria;p__Proteobacteria;c__Gammaproteobacteria;o__Xanthomonadales;f__Xanthomonadaceae;g__Stenotrophomonas;s__Stenotrophomonas_acidaminiphila;
Lactobacillus_salivarius	0	1.37842e-05	0	9.64892e-05	0.000137842	0.000261899	0	0	2.75683e-05	0	0	0	0	1.37842e-05	0	0	2.75683e-05	0	k__Bacteria;p__Firmicutes;c__Bacilli;o__Lactobacillales;f__Lactobacillaceae;g__Ligilactobacillus;s__Lactobacillus_salivarius;
Ralstonia_pickettii	0.000206763	0.00016541	0.000151626	2.75683e-05	0	4.13525e-05	5.51367e-05	5.51367e-05	2.75683e-05	0.000151626	0	4.13525e-05	2.75683e-05	4.13525e-05	2.75683e-05	5.51367e-05	0.000124058	4.13525e-05	k__Bacteria;p__Proteobacteria;c__Gammaproteobacteria;o__Burkholderiales;f__Burkholderiaceae;g__Ralstonia;s__Ralstonia_pickettii;
Burkholderiales_bacterium_Beta_02	0	0	0	0.000206763	0	0	0	0	0	0	0	0	0	0	0	0	0	0	k__Bacteria;p__WPS-2;c__unidentified_WPS-2;o__unidentified_WPS-2;f__unidentified_WPS-2;g__unidentified_WPS-2;s__Burkholderiales_bacterium_Beta_02;
Lactobacillus_reuteri	0.000206763	5.51367e-05	0	0.000179194	0.000151626	5.51367e-05	2.75683e-05	4.13525e-05	1.37842e-05	5.51367e-05	2.75683e-05	5.51367e-05	0	0	0	4.13525e-05	0	0	k__Bacteria;p__Firmicutes;c__Bacilli;o__Lactobacillales;f__Lactobacillaceae;g__Limosilactobacillus;s__Lactobacillus_reuteri;
Bacteroides_salanitronis	0	0	0	0.000192978	0	4.13525e-05	0	0	0	0	0	0	0	0	0	0	0	0	k__Bacteria;p__Bacteroidota;c__Bacteroidia;o__Bacteroidales;f__Bacteroidaceae;g__Bacteroides;s__Bacteroides_salanitronis;
Firmicutes_bacterium_CAG:822	0	0	0	0	0.000110273	0.000179194	0	0	0	0	0	0	0	0	0	0	0	0	k__Bacteria;p__Firmicutes;c__Bacilli;o__RF39;f__unidentified_RF39;g__unidentified_RF39;s__Firmicutes_bacterium_CAG:822;
Bacteroides_sp_Marseille-P3166	0	0	0	0.000179194	9.64892e-05	9.64892e-05	0	0	0	0	0	0	0	0	0	0	0	0	k__Bacteria;p__Bacteroidota;c__Bacteroidia;o__Bacteroidales;f__Bacteroidaceae;g__Bacteroides;s__Bacteroides_sp_Marseille-P3166;
Delftia_acidovorans	4.13525e-05	8.2705e-05	5.51367e-05	5.51367e-05	0	1.37842e-05	4.13525e-05	0	4.13525e-05	0.000179194	2.75683e-05	0	1.37842e-05	0	0	0	4.13525e-05	2.75683e-05	k__Bacteria;p__Proteobacteria;c__Gammaproteobacteria;o__Burkholderiales;f__Comamonadaceae;g__Delftia;s__Delftia_acidovorans;
Lactobacillus_murinus	0.000179194	4.13525e-05	4.13525e-05	5.51367e-05	0	2.75683e-05	1.37842e-05	5.51367e-05	0	8.2705e-05	0.000137842	6.89208e-05	0	2.75683e-05	2.75683e-05	0	0	5.51367e-05	k__Bacteria;p__Firmicutes;c__Bacilli;o__Lactobacillales;f__Lactobacillaceae;g__Ligilactobacillus;s__Lactobacillus_murinus;
Pseudochrobactrum_saccharolyticum	1.37842e-05	2.75683e-05	0.00016541	0	0	0	0	2.75683e-05	2.75683e-05	6.89208e-05	2.75683e-05	4.13525e-05	0	0	0	0	2.75683e-05	0	k__Bacteria;p__Proteobacteria;c__Alphaproteobacteria;o__Rhizobiales;f__Rhizobiaceae;g__Pseudochrobactrum;s__Pseudochrobactrum_saccharolyticum;
Brachybacterium_paraconglomeratum	0.000151626	0	0	0	0	0	0	0	0	0	0	0	0	0	0	0	0	0	k__Bacteria;p__Actinobacteria;c__unidentified_Actinobacteria;o__Micrococcales;f__Dermabacteraceae;g__Brachybacterium;s__Brachybacterium_paraconglomeratum;
Bacteroides_barnesiae	5.51367e-05	0	1.37842e-05	0.000151626	4.13525e-05	9.64892e-05	0	0	0	0	0	0	0	0	0	0	0	0	k__Bacteria;p__Bacteroidota;c__Bacteroidia;o__Bacteroidales;f__Bacteroidaceae;g__Bacteroides;s__Bacteroides_barnesiae;
Devosia_riboflavina	8.2705e-05	8.2705e-05	0.000151626	1.37842e-05	0	0	0	0	0	5.51367e-05	0	4.13525e-05	0	0	0	0	5.51367e-05	2.75683e-05	k__Bacteria;p__Proteobacteria;c__Alphaproteobacteria;o__Rhizobiales;f__Devosiaceae;g__Devosia;s__Devosia_riboflavina;
Eubacterium_sp_Marseille-P3202	0	0	0	0	0.000151626	5.51367e-05	0	0	0	0	0	0	0	0	0	0	0	0	k__Bacteria;p__Firmicutes;c__Clostridia;o__Lachnospirales;f__Lachnospiraceae;g__Lachnoclostridium;s__Eubacterium_sp_Marseille-P3202;
Lactobacillus_plantarum	5.51367e-05	4.13525e-05	0.000151626	0	0	0	2.75683e-05	5.51367e-05	0	6.89208e-05	0	5.51367e-05	0	5.51367e-05	1.37842e-05	0	0	5.51367e-05	k__Bacteria;p__Firmicutes;c__Bacilli;o__Lactobacillales;f__Lactobacillaceae;g__Lactiplantibacillus;s__Lactobacillus_plantarum;
Lachnoclostridium_sp_YL32	0	0.000151626	0.000124058	5.51367e-05	5.51367e-05	2.75683e-05	0	0	0	1.37842e-05	0	0	0	0	0	0	0	0	k__Bacteria;p__Firmicutes;c__Clostridia;o__Lachnospirales;f__Lachnospiraceae;g__Lachnoclostridium;s__Lachnoclostridium_sp_YL32;
Dialister_micraerophilus	0	0	0	0.000151626	0	0	0	0	0	0	0	0	0	0	0	0	0	0	k__Bacteria;p__Firmicutes;c__Negativicutes;o__Veillonellales-Selenomonadales;f__Veillonellaceae;g__Dialister;s__Dialister_micraerophilus;
Aerococcus_christensenii	0	0	0	0.000151626	0	0	0	0	0	0	0	0	0	0	0	0	0	0	k__Bacteria;p__Firmicutes;c__Bacilli;o__Lactobacillales;f__Aerococcaceae;g__Aerococcus;s__Aerococcus_christensenii;
Deinococcus_misasensis	4.13525e-05	0.000137842	0	0	0	0	0	0	0	4.13525e-05	4.13525e-05	0	0	0	0	0	0	0	k__Bacteria;p__Deinococcota;c__Deinococci;o__Deinococcales;f__Deinococcaceae;g__Deinococcus;s__Deinococcus_misasensis;
Enterococcus_faecalis	0.000110273	9.64892e-05	1.37842e-05	8.2705e-05	0.000124058	0.000124058	0	5.51367e-05	0	1.37842e-05	0.000110273	4.13525e-05	0	5.51367e-05	6.89208e-05	0	2.75683e-05	0	k__Bacteria;p__Firmicutes;c__Bacilli;o__Lactobacillales;f__Enterococcaceae;g__Enterococcus;s__Enterococcus_faecalis;
Aquihabitans_daechungensis	0	4.13525e-05	1.37842e-05	0	2.75683e-05	0	1.37842e-05	2.75683e-05	4.13525e-05	0	4.13525e-05	5.51367e-05	4.13525e-05	5.51367e-05	0.000124058	0	0	0	k__Bacteria;p__Actinobacteriota;c__Acidimicrobiia;o__Microtrichales;f__Iamiaceae;g__Iamia;s__Aquihabitans_daechungensis;
Faecalicoccus_pleomorphus	0	0	0	0.000124058	0	0	0	0	0	0	0	0	0	0	0	0	0	0	k__Bacteria;p__Firmicutes;c__Bacilli;o__Erysipelotrichales;f__Erysipelotrichaceae;g__Faecalicoccus;s__Faecalicoccus_pleomorphus;
bacterium_enrichment_culture_clone_Anammox_49	2.75683e-05	0.000110273	0	0	0	0	0	2.75683e-05	1.37842e-05	0	4.13525e-05	0	5.51367e-05	5.51367e-05	5.51367e-05	0	6.89208e-05	1.37842e-05	k__Bacteria;p__unidentified_Bacteria;c__Alphaproteobacteria;o__unidentified_Alphaproteobacteria;f__unidentified_Alphaproteobacteria;g__unidentified_Alphaproteobacteria;s__bacterium_enrichment_culture_clone_Anammox_49;
Streptococcus_sp_FF10	4.13525e-05	9.64892e-05	6.89208e-05	1.37842e-05	0	0	4.13525e-05	2.75683e-05	4.13525e-05	5.51367e-05	1.37842e-05	4.13525e-05	0	4.13525e-05	0	0	0	2.75683e-05	k__Bacteria;p__Firmicutes;c__Bacilli;o__Lactobacillales;f__Streptococcaceae;g__Streptococcus;s__Streptococcus_sp_FF10;
Dehalococcoidia_bacterium_SCGC_AB-540-C11	0	0	0	9.64892e-05	6.89208e-05	0	0	0	0	0	0	0	0	0	0	0	0	0	k__Bacteria;p__Chloroflexi;c__Dehalococcoidia;o__GIF3;f__unidentified_GIF3;g__unidentified_GIF3;s__Dehalococcoidia_bacterium_SCGC_AB-540-C11;
Bdellovibrio_bacteriovorus	0	0	0	9.64892e-05	0	0	0	0	0	0	2.75683e-05	0	1.37842e-05	5.51367e-05	0	0	0	4.13525e-05	k__Bacteria;p__Bdellovibrionota;c__Bdellovibrionia;o__Bdellovibrionales;f__Bdellovibrionaceae;g__Bdellovibrio;s__Bdellovibrio_bacteriovorus;
Vibrio_diabolicus	4.13525e-05	9.64892e-05	4.13525e-05	5.51367e-05	0	0	0	1.37842e-05	5.51367e-05	5.51367e-05	2.75683e-05	0	0	0	0	0	0	0	k__Bacteria;p__Proteobacteria;c__Gammaproteobacteria;o__Enterobacterales;f__Vibrionaceae;g__Vibrio;s__Vibrio_diabolicus;
Vagococcus_fluvialis	9.64892e-05	4.13525e-05	6.89208e-05	2.75683e-05	0	0	0	0	0	2.75683e-05	0	1.37842e-05	0	1.37842e-05	0	0	0	0	k__Bacteria;p__Firmicutes;c__Bacilli;o__Lactobacillales;f__Vagococcaceae;g__Vagococcus;s__Vagococcus_fluvialis;
Clostridium_sp_Culture-27	0	0	0	0	0	0	0	0	0	9.64892e-05	0	0	0	0	0	0	0	0	k__Bacteria;p__unidentified_Bacteria;c__Clostridia;o__Lachnospirales;f__Lachnospiraceae;g__unidentified_Lachnospiraceae;s__Clostridium_sp_Culture-27;
Lactobacillus_johnsonii	4.13525e-05	1.37842e-05	9.64892e-05	0	0	0	1.37842e-05	6.89208e-05	0	5.51367e-05	5.51367e-05	4.13525e-05	0	2.75683e-05	0	0	0	1.37842e-05	k__Bacteria;p__Firmicutes;c__Bacilli;o__Lactobacillales;f__Lactobacillaceae;g__Lactobacillus;s__Lactobacillus_johnsonii;
Parasutterella_secunda	0	0	0	9.64892e-05	0	5.51367e-05	0	0	0	0	0	0	0	0	0	0	0	0	k__Bacteria;p__Proteobacteria;c__Gammaproteobacteria;o__Burkholderiales;f__Sutterellaceae;g__Parasutterella;s__Parasutterella_secunda;
Bacteroides_plebeius	0	0	0	9.64892e-05	5.51367e-05	0	0	0	0	0	0	0	0	0	0	0	0	0	k__Bacteria;p__Bacteroidota;c__Bacteroidia;o__Bacteroidales;f__Bacteroidaceae;g__Bacteroides;s__Bacteroides_plebeius;
Akkermansia_muciniphila	1.37842e-05	9.64892e-05	1.37842e-05	0	0	0	0	4.13525e-05	4.13525e-05	0	0	0	1.37842e-05	0	0	0	0	0	k__Bacteria;p__Verrucomicrobiota;c__Verrucomicrobiae;o__Verrucomicrobiales;f__Akkermansiaceae;g__Akkermansia;s__Akkermansia_muciniphila;
Pedomicrobium_americanum	0	5.51367e-05	0	6.89208e-05	0	9.64892e-05	0	0	0	0	0	5.51367e-05	2.75683e-05	0	4.13525e-05	0	0	0	k__Bacteria;p__Proteobacteria;c__Alphaproteobacteria;o__Rhizobiales;f__Hyphomicrobiaceae;g__Pedomicrobium;s__Pedomicrobium_americanum;
Lachnospiraceae_bacterium_28-4	0	9.64892e-05	2.75683e-05	0	0	0	0	0	0	0	0	0	0	0	0	0	0	0	k__Bacteria;p__Firmicutes;c__Clostridia;o__Lachnospirales;f__Lachnospiraceae;g__Blautia;s__Lachnospiraceae_bacterium_28-4;
Ensifer_meliloti	0	0	0	0	0	0	2.75683e-05	0	1.37842e-05	1.37842e-05	4.13525e-05	9.64892e-05	0	0	0	0	0	2.75683e-05	k__Bacteria;p__Proteobacteria;c__Alphaproteobacteria;o__Rhizobiales;f__Rhizobiaceae;g__Ensifer;s__Ensifer_meliloti;
Clostridium_thermopalmarium	0	1.37842e-05	2.75683e-05	8.2705e-05	0	0	0	1.37842e-05	0	0	0	0	0	0	4.13525e-05	0	0	0	k__Bacteria;p__Firmicutes;c__Clostridia;o__Clostridiales;f__Clostridiaceae;g__Clostridium_sensu_stricto_7;s__Clostridium_thermopalmarium;
Permianibacter_aggregans	0	8.2705e-05	0	0	0	0	0	0	0	0	0	2.75683e-05	0	0	0	0	0	0	k__Bacteria;p__Proteobacteria;c__Gammaproteobacteria;o__Pseudomonadales;f__Moraxellaceae;g__Permianibacter;s__Permianibacter_aggregans;
Comamonas_odontotermitis	2.75683e-05	1.37842e-05	0	8.2705e-05	0	4.13525e-05	0	0	0	5.51367e-05	0	4.13525e-05	0	0	0	0	0	0	k__Bacteria;p__Proteobacteria;c__Gammaproteobacteria;o__Burkholderiales;f__Comamonadaceae;g__Comamonas;s__Comamonas_odontotermitis;
Spirochaeta_sp	0	0	0	8.2705e-05	1.37842e-05	5.51367e-05	0	0	0	0	0	0	0	0	0	0	0	0	k__Bacteria;p__Spirochaetota;c__Spirochaetia;o__Spirochaetales;f__Spirochaetaceae;g__Spirochaeta;s__Spirochaeta_sp;
Bacteroides_uniformis	8.2705e-05	2.75683e-05	0	0	0	0	0	0	0	2.75683e-05	0	1.37842e-05	0	0	0	0	0	0	k__Bacteria;p__Bacteroidota;c__Bacteroidia;o__Bacteroidales;f__Bacteroidaceae;g__Bacteroides;s__Bacteroides_uniformis;
Morganella_morganii	0	0	0	0	0	0	0	0	0	0	0	0	0	0	0	0	8.2705e-05	0	k__Bacteria;p__Proteobacteria;c__Gammaproteobacteria;o__Enterobacterales;f__Morganellaceae;g__Morganella;s__Morganella_morganii;
Novispirillum_itersonii	4.13525e-05	0	0	0	0	0	1.37842e-05	0	0	0	4.13525e-05	0	0	6.89208e-05	0	4.13525e-05	0	0	k__Bacteria;p__Proteobacteria;c__Alphaproteobacteria;o__Rhodospirillales;f__Rhodospirillaceae;g__Novispirillum;s__Novispirillum_itersonii;
Sinibacillus_soli	0	0	0	0	0	1.37842e-05	6.89208e-05	4.13525e-05	1.37842e-05	0	0	0	0	1.37842e-05	0	1.37842e-05	0	4.13525e-05	k__Bacteria;p__Firmicutes;c__Bacilli;o__Bacillales;f__Bacillaceae;g__Sinibacillus;s__Sinibacillus_soli;
Lactobacillus_agilis	0	0	0	0	6.89208e-05	4.13525e-05	0	0	0	0	0	0	0	0	0	0	0	0	k__Bacteria;p__Firmicutes;c__Bacilli;o__Lactobacillales;f__Lactobacillaceae;g__Ligilactobacillus;s__Lactobacillus_agilis;
Nocardioides_sp	1.37842e-05	0	0	0	4.13525e-05	0	4.13525e-05	0	0	0	0	4.13525e-05	6.89208e-05	5.51367e-05	0	0	1.37842e-05	0	k__Bacteria;p__Actinobacteria;c__unidentified_Actinobacteria;o__Propionibacteriales;f__Nocardioidaceae;g__Nocardioides;s__Nocardioides_sp;
Cellulosimicrobium_cellulans	5.51367e-05	0	0	0	0	0	0	4.13525e-05	0	5.51367e-05	0	0	0	6.89208e-05	1.37842e-05	0	0	0	k__Bacteria;p__Actinobacteria;c__unidentified_Actinobacteria;o__Micrococcales;f__Promicromonosporaceae;g__Cellulosimicrobium;s__Cellulosimicrobium_cellulans;
Halocynthiibacter_arcticus	2.75683e-05	0	0	0	0	0	6.89208e-05	0	2.75683e-05	0	0	0	0	0	0	0	0	0	k__Bacteria;p__Proteobacteria;c__Alphaproteobacteria;o__Rhodobacterales;f__Rhodobacteraceae;g__Halocynthiibacter;s__Halocynthiibacter_arcticus;
Ignavibacteria_bacterium_RIFCSPLOWO2_12_FULL_56_21	0	0	0	0	0	0	6.89208e-05	0	0	0	0	0	0	0	0	0	0	0	k__Bacteria;p__Kryptonia;c__unidentified_Kryptonia;o__Kryptoniales;f__BSV26;g__unidentified_BSV26;s__Ignavibacteria_bacterium_RIFCSPLOWO2_12_FULL_56_21;
Neisseria_mucosa	1.37842e-05	0	0	0	0	0	0	5.51367e-05	1.37842e-05	6.89208e-05	4.13525e-05	1.37842e-05	0	4.13525e-05	0	0	0	0	k__Bacteria;p__Proteobacteria;c__Gammaproteobacteria;o__Burkholderiales;f__Neisseriaceae;g__Neisseria;s__Neisseria_mucosa;
Sulfuriferula_sp_AH1	0	0	0	6.89208e-05	0	0	0	0	0	0	0	0	0	0	0	0	0	0	k__Bacteria;p__Proteobacteria;c__Gammaproteobacteria;o__Burkholderiales;f__Sulfuricellaceae;g__Sulfuriferula;s__Sulfuriferula_sp_AH1;
bacterium_T33.8	0	0	0	0	0	0	0	0	0	6.89208e-05	0	0	0	0	0	0	0	0	k__Bacteria;p__unidentified_Bacteria;c__Symbiobacteriia;o__Symbiobacteriales;f__Symbiobacteraceae;g__unidentified_Symbiobacteraceae;s__bacterium_T33.8;
Faecalitalea_cylindroides	0	0	0	6.89208e-05	0	0	0	0	0	0	0	0	0	0	0	0	0	0	k__Bacteria;p__Firmicutes;c__Bacilli;o__Erysipelotrichales;f__Erysipelotrichaceae;g__Faecalitalea;s__Faecalitalea_cylindroides;
Faecalibaculum_rodentium	0	0	5.51367e-05	0	0	0	0	0	0	0	0	0	0	0	0	0	0	0	k__Bacteria;p__Firmicutes;c__Bacilli;o__Erysipelotrichales;f__Erysipelotrichaceae;g__Faecalibaculum;s__Faecalibaculum_rodentium;
Oceanobacillus_caeni	0	0	0	1.37842e-05	0	0	1.37842e-05	0	1.37842e-05	2.75683e-05	0	0	0	0	0	5.51367e-05	0	0	k__Bacteria;p__Firmicutes;c__Bacilli;o__Bacillales;f__Bacillaceae;g__Oceanobacillus;s__Oceanobacillus_caeni;
Bacteroides_gallinaceum	0	0	0	0	5.51367e-05	2.75683e-05	0	0	0	0	0	0	0	0	0	0	0	0	k__Bacteria;p__Bacteroidota;c__Bacteroidia;o__Bacteroidales;f__Bacteroidaceae;g__Bacteroides;s__Bacteroides_gallinaceum;
Dialister_sp_Marseille-P5638	0	0	0	0	0	5.51367e-05	0	0	0	0	0	0	0	0	0	0	0	0	k__Bacteria;p__Firmicutes;c__Negativicutes;o__Veillonellales-Selenomonadales;f__Veillonellaceae;g__Dialister;s__Dialister_sp_Marseille-P5638;
Niveispirillum_cyanobacteriorum	0	0	0	0	0	0	0	0	0	5.51367e-05	0	2.75683e-05	0	0	0	0	1.37842e-05	0	k__Bacteria;p__Proteobacteria;c__Alphaproteobacteria;o__Azospirillales;f__Azospirillaceae;g__Niveispirillum;s__Niveispirillum_cyanobacteriorum;
Parabacteroides_distasonis	5.51367e-05	0	0	0	0	0	0	0	0	0	1.37842e-05	0	0	0	0	0	0	0	k__Bacteria;p__Bacteroidota;c__Bacteroidia;o__Bacteroidales;f__Tannerellaceae;g__Parabacteroides;s__Parabacteroides_distasonis;
Prevotella_melaninogenica	5.51367e-05	0	0	1.37842e-05	0	0	2.75683e-05	0	4.13525e-05	5.51367e-05	1.37842e-05	0	0	0	0	0	0	0	k__Bacteria;p__Bacteroidota;c__Bacteroidia;o__Bacteroidales;f__Prevotellaceae;g__Prevotella_7;s__Prevotella_melaninogenica;
Deinococcus_ficus	0	5.51367e-05	5.51367e-05	0	0	0	0	0	1.37842e-05	0	0	0	0	0	0	0	0	0	k__Bacteria;p__Deinococcota;c__Deinococci;o__Deinococcales;f__Deinococcaceae;g__Deinococcus;s__Deinococcus_ficus;
Bacteroides_vulgatus	5.51367e-05	0	0	0	0	0	0	2.75683e-05	0	0	5.51367e-05	0	0	0	0	0	0	0	k__Bacteria;p__Bacteroidota;c__Bacteroidia;o__Bacteroidales;f__Bacteroidaceae;g__Bacteroides;s__Bacteroides_vulgatus;
Bacillus_anthracis	2.75683e-05	0	0	0	0	0	0	4.13525e-05	4.13525e-05	0	4.13525e-05	0	2.75683e-05	2.75683e-05	1.37842e-05	0	0	5.51367e-05	k__Bacteria;p__Firmicutes;c__Bacilli;o__Bacillales;f__Bacillaceae;g__Bacillus;s__Bacillus_anthracis;
[Bacillus]_thermocloacae	2.75683e-05	0	0	0	0	0	4.13525e-05	0	0	5.51367e-05	0	0	4.13525e-05	4.13525e-05	0	0	0	0	k__Bacteria;p__Firmicutes;c__Bacilli;o__Bacillales;f__Bacillaceae;g__Bacillus;s__[Bacillus]_thermocloacae;
Erythrobacter_sp	1.37842e-05	1.37842e-05	0	4.13525e-05	0	0	4.13525e-05	5.51367e-05	0	2.75683e-05	0	0	4.13525e-05	5.51367e-05	1.37842e-05	4.13525e-05	0	0	k__Bacteria;p__Proteobacteria;c__Alphaproteobacteria;o__Sphingomonadales;f__Sphingomonadaceae;g__Erythrobacter;s__Erythrobacter_sp;
Candidatus_Protochlamydia_naegleriophila	0	4.13525e-05	0	0	0	0	0	0	0	0	0	0	0	2.75683e-05	4.13525e-05	0	0	5.51367e-05	k__Bacteria;p__Chlamydiae;c__unidentified_Chlamydiae;o__Chlamydiales;f__Parachlamydiaceae;g__Candidatus_Protochlamydia;s__Candidatus_Protochlamydia_naegleriophila;
Anaerosalibacter_bizertensis	0	0	0	0	0	0	0	0	0	5.51367e-05	0	0	0	2.75683e-05	0	0	0	0	k__Bacteria;p__Firmicutes;c__Clostridia;o__Peptostreptococcales-Tissierellales;f__Family_XI;g__Anaerosalibacter;s__Anaerosalibacter_bizertensis;
Clostridium_butyricum	0	1.37842e-05	0	0	4.13525e-05	0	0	1.37842e-05	0	0	4.13525e-05	5.51367e-05	0	1.37842e-05	4.13525e-05	0	0	0	k__Bacteria;p__Firmicutes;c__Clostridia;o__Clostridiales;f__Clostridiaceae;g__Clostridium_sensu_stricto_1;s__Clostridium_butyricum;
bacterium_ic1391	0	0	0	5.51367e-05	0	5.51367e-05	0	0	0	0	0	0	0	0	0	0	0	0	k__Bacteria;p__Firmicutes;c__Bacilli;o__Erysipelotrichales;f__Erysipelatoclostridiaceae;g__Erysipelatoclostridium;s__bacterium_ic1391;
Mychonastes_jurisii	0	0	0	5.51367e-05	0	0	0	0	4.13525e-05	0	0	2.75683e-05	1.37842e-05	5.51367e-05	0	0	0	0	k__Bacteria;p__Cyanobacteria;c__Cyanobacteriia;o__Chloroplast;f__unidentified_Chloroplast;g__unidentified_Chloroplast;s__Mychonastes_jurisii;
Lachnoclostridium_phocaeense	0	0	0	0	5.51367e-05	5.51367e-05	0	0	0	0	0	0	0	0	0	0	0	0	k__Bacteria;p__Firmicutes;c__Clostridia;o__Lachnospirales;f__Lachnospiraceae;g__Sellimonas;s__Lachnoclostridium_phocaeense;
Sphaerotilus_natans	0	0	0	0	0	0	0	0	0	0	0	5.51367e-05	0	0	2.75683e-05	0	4.13525e-05	0	k__Bacteria;p__Proteobacteria;c__Gammaproteobacteria;o__Burkholderiales;f__Comamonadaceae;g__Sphaerotilus;s__Sphaerotilus_natans;
Candidatus_Saccharibacteria_bacterium_UB2523	0	0	0	0	0	5.51367e-05	0	0	0	0	0	0	0	0	0	0	0	0	k__Bacteria;p__unidentified_Bacteria;c__Saccharimonadia;o__Saccharimonadales;f__unidentified_Saccharimonadales;g__unidentified_Saccharimonadales;s__Candidatus_Saccharibacteria_bacterium_UB2523;
Haemophilus_parainfluenzae	5.51367e-05	1.37842e-05	0	0	0	0	0	1.37842e-05	0	0	4.13525e-05	2.75683e-05	0	4.13525e-05	4.13525e-05	0	1.37842e-05	4.13525e-05	k__Bacteria;p__Proteobacteria;c__Gammaproteobacteria;o__Enterobacterales;f__Pasteurellaceae;g__Haemophilus;s__Haemophilus_parainfluenzae;
Bdellovibrio_sp_oral_clone_CA006	0	4.13525e-05	0	0	0	0	0	0	4.13525e-05	5.51367e-05	5.51367e-05	0	4.13525e-05	5.51367e-05	0	0	0	0	k__Bacteria;p__Bdellovibrionota;c__Bdellovibrionia;o__Bdellovibrionales;f__Bdellovibrionaceae;g__Bdellovibrio;s__Bdellovibrio_sp_oral_clone_CA006;
Nitrospira_bacterium_SG8_3	1.37842e-05	0	0	0	0	0	5.51367e-05	0	1.37842e-05	0	0	0	0	0	0	0	0	0	k__Bacteria;p__Nitrospirota;c__Nitrospira;o__Nitrospirales;f__Nitrospiraceae;g__unidentified_Nitrospiraceae;s__Nitrospira_bacterium_SG8_3;
Flavobacterium_ummariense	0	0	0	5.51367e-05	0	0	0	0	0	0	0	0	4.13525e-05	0	0	0	0	0	k__Bacteria;p__Bacteroidota;c__Bacteroidia;o__Flavobacteriales;f__Flavobacteriaceae;g__Flavobacterium;s__Flavobacterium_ummariense;
Bacteroides_coprocola	5.51367e-05	0	0	0	0	0	0	0	0	0	0	0	0	0	0	0	0	0	k__Bacteria;p__Bacteroidota;c__Bacteroidia;o__Bacteroidales;f__Bacteroidaceae;g__Bacteroides;s__Bacteroides_coprocola;
Verrucomicrobia_bacterium_OR-59	5.51367e-05	0	0	0	0	0	0	0	0	0	0	0	0	0	0	0	0	0	k__Bacteria;p__Verrucomicrobiota;c__Verrucomicrobiae;o__Chthoniobacterales;f__Chthoniobacteraceae;g__Candidatus_Udaeobacter;s__Verrucomicrobia_bacterium_OR-59;
Clostridiaceae_bacterium	0	1.37842e-05	2.75683e-05	0	0	0	0	0	2.75683e-05	0	1.37842e-05	4.13525e-05	0	0	2.75683e-05	2.75683e-05	5.51367e-05	0	k__Bacteria;p__Firmicutes;c__Clostridia;o__Clostridiales;f__Clostridiaceae;g__Clostridium_sensu_stricto_3;s__Clostridiaceae_bacterium;
delta_proteobacterium_WX81	4.13525e-05	0	0	0	0	0	0	1.37842e-05	4.13525e-05	5.51367e-05	0	0	0	0	0	0	0	0	k__Bacteria;p__unidentified_Bacteria;c__unidentified_Bacteria;o__unidentified_Bacteria;f__unidentified_Bacteria;g__unidentified_Bacteria;s__delta_proteobacterium_WX81;
Thiobacter_sp_enrichment_culture_clone_35Fe79	0	0	0	0	0	0	0	0	5.51367e-05	0	1.37842e-05	0	0	0	0	0	0	0	k__Bacteria;p__Proteobacteria;c__Gammaproteobacteria;o__Burkholderiales;f__Nitrosomonadaceae;g__MND1;s__Thiobacter_sp_enrichment_culture_clone_35Fe79;
Bifidobacterium_longum	0	0	0	0	2.75683e-05	2.75683e-05	2.75683e-05	0	0	2.75683e-05	2.75683e-05	0	0	5.51367e-05	0	0	0	0	k__Bacteria;p__Actinobacteria;c__unidentified_Actinobacteria;o__Bifidobacteriales;f__Bifidobacteriaceae;g__Bifidobacterium;s__Bifidobacterium_longum;
Acidobacteria_bacterium_WX184	4.13525e-05	0	0	0	0	0	0	0	0	0	0	0	0	0	0	0	0	0	k__Bacteria;p__Acidobacteriota;c__Thermoanaerobaculia;o__Thermoanaerobaculales;f__Thermoanaerobaculaceae;g__Subgroup_10;s__Acidobacteria_bacterium_WX184;
Bacteroides_thetaiotaomicron	0	0	0	4.13525e-05	0	0	0	0	0	0	0	0	0	0	0	0	0	0	k__Bacteria;p__Bacteroidota;c__Bacteroidia;o__Bacteroidales;f__Bacteroidaceae;g__Bacteroides;s__Bacteroides_thetaiotaomicron;
Marseilla_massiliensis	0	0	0	0	0	4.13525e-05	0	0	0	0	0	0	0	0	0	0	0	0	k__Bacteria;p__Bacteroidota;c__Bacteroidia;o__Bacteroidales;f__Prevotellaceae;g__Prevotellaceae_UCG-001;s__Marseilla_massiliensis;
Cutibacterium_acnes	0	4.13525e-05	1.37842e-05	0	0	1.37842e-05	0	0	0	0	0	0	0	0	0	4.13525e-05	0	0	k__Bacteria;p__Actinobacteria;c__unidentified_Actinobacteria;o__Propionibacteriales;f__Propionibacteriaceae;g__Cutibacterium;s__Cutibacterium_acnes;
Pararheinheimera_chironomi	4.13525e-05	0	0	0	0	0	0	0	0	0	0	0	0	0	0	0	0	0	k__Bacteria;p__Proteobacteria;c__Gammaproteobacteria;o__Enterobacterales;f__Alteromonadaceae;g__Rheinheimera;s__Pararheinheimera_chironomi;
Bacteroides_sp_CAG:1060_57_27	0	0	0	4.13525e-05	0	0	0	0	0	0	0	0	0	0	0	0	0	0	k__Bacteria;p__Bacteroidota;c__Bacteroidia;o__Bacteroidales;f__Rikenellaceae;g__Rikenellaceae_RC9_gut_group;s__Bacteroides_sp_CAG:1060_57_27;
saltmarsh_clone_LCP-26	0	0	0	0	0	0	0	0	1.37842e-05	1.37842e-05	4.13525e-05	0	0	0	0	0	0	0	k__Bacteria;p__Calditrichota;c__Calditrichia;o__Calditrichales;f__Calditrichaceae;g__unidentified_Calditrichaceae;s__saltmarsh_clone_LCP-26;
beta_proteobacterium_IMCC1729	0	0	4.13525e-05	0	0	0	0	0	0	1.37842e-05	0	0	0	0	0	0	0	0	k__Bacteria;p__Proteobacteria;c__Gammaproteobacteria;o__Burkholderiales;f__Rhodocyclaceae;g__Niveibacterium;s__beta_proteobacterium_IMCC1729;
Streptococcus_agalactiae	0	0	0	0	0	4.13525e-05	0	0	0	0	0	0	0	0	0	0	0	0	k__Bacteria;p__Firmicutes;c__Bacilli;o__Lactobacillales;f__Streptococcaceae;g__Streptococcus;s__Streptococcus_agalactiae;
Clostridiales_bacterium_oral_taxon_075	0	0	0	0	0	0	0	0	4.13525e-05	0	0	0	0	0	0	0	0	0	k__Bacteria;p__Firmicutes;c__Clostridia;o__Clostridia_UCG-014;f__unidentified_Clostridia_UCG-014;g__unidentified_Clostridia_UCG-014;s__Clostridiales_bacterium_oral_taxon_075;
Bacteroides_acidifaciens	4.13525e-05	0	0	0	0	0	0	4.13525e-05	0	0	0	0	0	0	0	0	0	0	k__Bacteria;p__Bacteroidota;c__Bacteroidia;o__Bacteroidales;f__Bacteroidaceae;g__Bacteroides;s__Bacteroides_acidifaciens;
iron-reducing_bacterium_enrichment_culture_clone_HN70	0	0	0	1.37842e-05	0	4.13525e-05	0	0	0	0	0	0	0	0	0	0	0	0	k__Bacteria;p__Firmicutes;c__Clostridia;o__Christensenellales;f__Christensenellaceae;g__Christensenellaceae_R-7_group;s__iron-reducing_bacterium_enrichment_culture_clone_HN70;
Actinobacteria_bacterium_RBG_16_55_12	0	0	0	0	0	4.13525e-05	0	0	0	0	0	0	0	0	0	0	0	0	k__Bacteria;p__Actinobacteriota;c__RBG-16-55-12;o__unidentified_RBG-16-55-12;f__unidentified_RBG-16-55-12;g__unidentified_RBG-16-55-12;s__Actinobacteria_bacterium_RBG_16_55_12;
Perlucidibaca_piscinae	0	0	0	0	0	0	0	0	0	0	0	0	0	0	0	0	4.13525e-05	0	k__Bacteria;p__Proteobacteria;c__Gammaproteobacteria;o__Pseudomonadales;f__Moraxellaceae;g__Perlucidibaca;s__Perlucidibaca_piscinae;
Coriobacteriales_bacterium_DNF00809	4.13525e-05	0	0	0	0	0	0	0	0	0	0	0	0	0	0	0	0	0	k__Bacteria;p__Actinobacteriota;c__Coriobacteriia;o__Coriobacteriales;f__Eggerthellaceae;g__DNF00809;s__Coriobacteriales_bacterium_DNF00809;
Asaia_bogorensis	2.75683e-05	4.13525e-05	0	0	0	0	0	0	0	0	1.37842e-05	0	0	0	0	0	0	0	k__Bacteria;p__Proteobacteria;c__Alphaproteobacteria;o__Acetobacterales;f__Acetobacteraceae;g__Asaia;s__Asaia_bogorensis;
bacterium_enrichment_culture_clone_C11	0	0	0	1.37842e-05	0	4.13525e-05	0	0	0	0	0	0	0	0	0	0	0	0	k__Bacteria;p__unidentified_Bacteria;c__Thermodesulfovibrionia;o__unidentified_Thermodesulfovibrionia;f__unidentified_Thermodesulfovibrionia;g__unidentified_Thermodesulfovibrionia;s__bacterium_enrichment_culture_clone_C11;
Ruminococcaceae_bacterium_GD7	0	0	0	4.13525e-05	2.75683e-05	2.75683e-05	0	0	0	0	0	0	0	0	0	0	0	0	k__Bacteria;p__unidentified_Bacteria;c__Clostridia;o__Oscillospirales;f__Ruminococcaceae;g__unidentified_Ruminococcaceae;s__Ruminococcaceae_bacterium_GD7;
Ileibacterium_valens	0	0	0	0	0	0	0	0	0	4.13525e-05	0	0	0	0	0	0	0	0	k__Bacteria;p__Firmicutes;c__Bacilli;o__Erysipelotrichales;f__Erysipelotrichaceae;g__Ileibacterium;s__Ileibacterium_valens;
Bifidobacterium_pseudolongum	4.13525e-05	0	0	0	0	0	0	4.13525e-05	0	4.13525e-05	0	0	0	0	2.75683e-05	1.37842e-05	0	0	k__Bacteria;p__Actinobacteria;c__unidentified_Actinobacteria;o__Bifidobacteriales;f__Bifidobacteriaceae;g__Bifidobacterium;s__Bifidobacterium_pseudolongum;
Corynebacterium_tuberculostearicum	0	0	0	0	0	0	0	0	0	2.75683e-05	0	0	4.13525e-05	0	0	0	0	0	k__Bacteria;p__Actinobacteria;c__unidentified_Actinobacteria;o__Corynebacteriales;f__Corynebacteriaceae;g__Corynebacterium;s__Corynebacterium_tuberculostearicum;
Gracilibacteria_bacterium_canine_oral_taxon_291	0	4.13525e-05	0	0	0	0	0	0	0	2.75683e-05	0	0	0	0	0	0	0	0	k__Bacteria;p__Gracilibacteria;c__unidentified_Gracilibacteria;o__unidentified_Gracilibacteria;f__unidentified_Gracilibacteria;g__unidentified_Gracilibacteria;s__Gracilibacteria_bacterium_canine_oral_taxon_291;
Altererythrobacter_sp	0	0	0	0	0	0	0	0	0	0	0	0	0	0	0	0	4.13525e-05	0	k__Bacteria;p__Proteobacteria;c__Alphaproteobacteria;o__Sphingomonadales;f__Sphingomonadaceae;g__Altererythrobacter;s__Altererythrobacter_sp;
Ureibacillus_sp_S22-47	0	0	0	0	0	0	0	0	4.13525e-05	0	0	0	0	0	0	0	0	0	k__Bacteria;p__Firmicutes;c__Bacilli;o__Bacillales;f__Bacillaceae;g__Ureibacillus;s__Ureibacillus_sp_S22-47;
Clostridium_sp_AUH-JLC140	0	0	0	4.13525e-05	0	0	0	0	0	0	0	0	0	0	0	0	0	0	k__Bacteria;p__unidentified_Bacteria;c__Clostridia;o__Oscillospirales;f__Oscillospiraceae;g__unidentified_Oscillospiraceae;s__Clostridium_sp_AUH-JLC140;
Rothia_aeria	0	0	0	0	0	0	0	0	0	4.13525e-05	4.13525e-05	0	0	0	0	0	0	0	k__Bacteria;p__Actinobacteria;c__unidentified_Actinobacteria;o__Micrococcales;f__Micrococcaceae;g__Rothia;s__Rothia_aeria;
Solirubrobacterales_bacterium_67-14	0	0	0	0	0	0	0	0	0	0	4.13525e-05	0	0	0	1.37842e-05	0	0	0	k__Bacteria;p__Actinobacteriota;c__Thermoleophilia;o__Solirubrobacterales;f__67-14;g__unidentified_67-14;s__Solirubrobacterales_bacterium_67-14;
Phascolarctobacterium_faecium	0	0	0	4.13525e-05	0	0	0	0	0	0	0	0	0	0	0	0	0	0	k__Bacteria;p__Firmicutes;c__Negativicutes;o__Acidaminococcales;f__Acidaminococcaceae;g__Phascolarctobacterium;s__Phascolarctobacterium_faecium;
Brochothrix_thermosphacta	0	0	0	0	0	0	0	0	0	0	0	0	0	0	0	0	4.13525e-05	0	k__Bacteria;p__Firmicutes;c__Bacilli;o__Lactobacillales;f__Listeriaceae;g__Brochothrix;s__Brochothrix_thermosphacta;
Sulfuricaulis_limicola	4.13525e-05	0	1.37842e-05	0	0	0	2.75683e-05	0	0	1.37842e-05	0	4.13525e-05	0	2.75683e-05	0	0	2.75683e-05	2.75683e-05	k__Bacteria;p__Proteobacteria;c__Gammaproteobacteria;o__Acidiferrobacterales;f__Acidiferrobacteraceae;g__Sulfurifustis;s__Sulfuricaulis_limicola;
Alcaligenes_faecalis	0	0	2.75683e-05	4.13525e-05	0	1.37842e-05	4.13525e-05	0	0	0	0	0	0	4.13525e-05	0	0	0	0	k__Bacteria;p__Proteobacteria;c__Gammaproteobacteria;o__Burkholderiales;f__Alcaligenaceae;g__Alcaligenes;s__Alcaligenes_faecalis;
Aeribacillus_pallidus	0	0	0	0	0	0	0	0	0	4.13525e-05	0	0	0	0	0	0	0	0	k__Bacteria;p__Firmicutes;c__Bacilli;o__Bacillales;f__Bacillaceae;g__Aeribacillus;s__Aeribacillus_pallidus;
bacterium_YE57	0	0	0	4.13525e-05	0	0	0	0	0	0	0	0	0	0	0	0	0	0	k__Bacteria;p__Firmicutes;c__Clostridia;o__Christensenellales;f__Christensenellaceae;g__Christensenellaceae_R-7_group;s__bacterium_YE57;
Ruminococcus_flavefaciens	0	4.13525e-05	0	0	0	0	0	0	0	0	0	0	0	0	0	0	0	0	k__Bacteria;p__Firmicutes;c__Clostridia;o__Oscillospirales;f__Ruminococcaceae;g__Ruminococcus;s__Ruminococcus_flavefaciens;
Altererythrobacter_buctensis	1.37842e-05	4.13525e-05	1.37842e-05	0	0	0	0	0	0	1.37842e-05	4.13525e-05	0	0	0	0	0	0	0	k__Bacteria;p__Proteobacteria;c__Alphaproteobacteria;o__Sphingomonadales;f__Sphingomonadaceae;g__Altererythrobacter;s__Altererythrobacter_buctensis;
Paeniclostridium_sordellii	0	0	0	0	0	1.37842e-05	0	0	0	0	0	0	0	0	0	0	0	4.13525e-05	k__Bacteria;p__Firmicutes;c__Clostridia;o__Peptostreptococcales-Tissierellales;f__Peptostreptococcaceae;g__Paeniclostridium;s__Paeniclostridium_sordellii;
Sutterellaceae_bacterium_Marseille-P2968	4.13525e-05	0	0	0	0	0	0	0	0	0	0	0	0	0	0	0	0	0	k__Bacteria;p__Proteobacteria;c__Gammaproteobacteria;o__Burkholderiales;f__Sutterellaceae;g__Sutterella;s__Sutterellaceae_bacterium_Marseille-P2968;
bacterium_enrichment_culture_clone_auto9_4W	0	0	0	0	2.75683e-05	4.13525e-05	0	0	0	0	0	0	0	0	0	0	0	0	k__Bacteria;p__Gemmatimonadetes;c__unidentified_Gemmatimonadetes;o__Gemmatimonadales;f__Gemmatimonadaceae;g__Gemmatimonas;s__bacterium_enrichment_culture_clone_auto9_4W;
Mucispirillum_schaedleri	0	0	0	0	0	4.13525e-05	0	0	0	0	0	0	0	0	0	0	0	0	k__Bacteria;p__Deferribacteres;c__unidentified_Deferribacteres;o__Deferribacterales;f__Deferribacteraceae;g__Mucispirillum;s__Mucispirillum_schaedleri;
Myxococcales_bacterium_enrichment_culture_clone_11380	0	0	0	0	0	0	0	0	4.13525e-05	0	2.75683e-05	2.75683e-05	0	0	0	0	0	0	k__Bacteria;p__unidentified_Bacteria;c__unidentified_Bacteria;o__unidentified_Bacteria;f__unidentified_Bacteria;g__unidentified_Bacteria;s__Myxococcales_bacterium_enrichment_culture_clone_11380;
Azoarcus_sp_CIB	1.37842e-05	0	0	0	0	0	1.37842e-05	0	0	0	0	4.13525e-05	1.37842e-05	0	0	0	0	0	k__Bacteria;p__Proteobacteria;c__Gammaproteobacteria;o__Burkholderiales;f__Rhodocyclaceae;g__Azoarcus;s__Azoarcus_sp_CIB;
Clostridium_cochlearium	2.75683e-05	0	0	0	0	0	0	0	0	0	0	0	0	0	0	0	0	1.37842e-05	k__Bacteria;p__Firmicutes;c__Clostridia;o__Clostridiales;f__Clostridiaceae;g__Clostridium_sensu_stricto_15;s__Clostridium_cochlearium;
Sphingobacterium_mizutaii	0	0	0	2.75683e-05	0	0	0	0	0	0	0	0	0	0	0	0	0	0	k__Bacteria;p__Bacteroidota;c__Bacteroidia;o__Sphingobacteriales;f__Sphingobacteriaceae;g__Sphingobacterium;s__Sphingobacterium_mizutaii;
candidate_division_WOR-1_bacterium_RIFCSPHIGHO2_01_FULL_53_15	0	0	0	0	2.75683e-05	0	0	0	0	0	0	0	0	0	0	0	0	0	k__Bacteria;p__WOR-1;c__unidentified_WOR-1;o__unidentified_WOR-1;f__unidentified_WOR-1;g__unidentified_WOR-1;s__candidate_division_WOR-1_bacterium_RIFCSPHIGHO2_01_FULL_53_15;
Proteus_vulgaris	0	0	0	0	0	0	0	0	0	0	0	0	0	2.75683e-05	0	0	0	0	k__Bacteria;p__Proteobacteria;c__Gammaproteobacteria;o__Enterobacterales;f__Morganellaceae;g__Proteus;s__Proteus_vulgaris;
Chloroflexi_bacterium_RBG_13_46_9	0	0	0	1.37842e-05	2.75683e-05	1.37842e-05	0	0	0	0	0	0	0	0	0	0	0	0	k__Bacteria;p__Chloroflexi;c__Dehalococcoidia;o__RBG-13-46-9;f__unidentified_RBG-13-46-9;g__unidentified_RBG-13-46-9;s__Chloroflexi_bacterium_RBG_13_46_9;
Fictibacillus_arsenicus	0	0	2.75683e-05	0	0	0	0	0	1.37842e-05	0	0	0	0	0	0	0	1.37842e-05	0	k__Bacteria;p__Firmicutes;c__Bacilli;o__Bacillales;f__Bacillaceae;g__Fictibacillus;s__Fictibacillus_arsenicus;
Acholeplasma_sp_enrichment_culture_clone_12-7C	2.75683e-05	0	0	0	0	0	0	0	0	0	1.37842e-05	0	0	0	0	0	0	0	k__Bacteria;p__Firmicutes;c__Bacilli;o__Acholeplasmatales;f__Acholeplasmataceae;g__Acholeplasma;s__Acholeplasma_sp_enrichment_culture_clone_12-7C;
Staphylococcus_lentus	2.75683e-05	0	0	0	0	0	0	0	0	0	0	0	0	0	0	0	0	0	k__Bacteria;p__Firmicutes;c__Bacilli;o__Staphylococcales;f__Staphylococcaceae;g__Staphylococcus;s__Staphylococcus_lentus;
Gemmatimonadetes_bacterium_SCN_70-22	0	0	0	0	0	2.75683e-05	0	0	0	0	0	0	0	0	0	0	0	0	k__Bacteria;p__unidentified_Bacteria;c__unidentified_Bacteria;o__Gemmatimonadales;f__Gemmatimonadaceae;g__unidentified_Gemmatimonadaceae;s__Gemmatimonadetes_bacterium_SCN_70-22;
Pseudonocardia_alaniniphila	0	0	0	0	0	0	0	0	0	1.37842e-05	0	0	0	0	2.75683e-05	0	0	0	k__Bacteria;p__Actinobacteria;c__unidentified_Actinobacteria;o__Pseudonocardiales;f__Pseudonocardiaceae;g__Pseudonocardia;s__Pseudonocardia_alaniniphila;
Bacillus_badius	0	0	0	0	0	0	0	0	0	1.37842e-05	0	0	0	2.75683e-05	0	0	0	0	k__Bacteria;p__Firmicutes;c__Bacilli;o__Bacillales;f__Bacillaceae;g__Bacillus;s__Bacillus_badius;
saltmarsh_clone_LCP-89	0	0	0	2.75683e-05	0	0	0	0	0	0	0	0	0	0	0	0	0	0	k__Bacteria;p__LCP-89;c__unidentified_LCP-89;o__unidentified_LCP-89;f__unidentified_LCP-89;g__unidentified_LCP-89;s__saltmarsh_clone_LCP-89;
Azoarcus_sp_JMC-UBL_43	0	0	0	0	0	0	2.75683e-05	0	0	0	0	2.75683e-05	0	1.37842e-05	0	0	0	0	k__Bacteria;p__Proteobacteria;c__Gammaproteobacteria;o__Burkholderiales;f__Rhodocyclaceae;g__Azoarcus;s__Azoarcus_sp_JMC-UBL_43;
Dechloromonas_sp_An3-5	2.75683e-05	2.75683e-05	0	0	0	0	0	0	0	0	0	2.75683e-05	0	0	0	0	0	0	k__Bacteria;p__Proteobacteria;c__Gammaproteobacteria;o__Burkholderiales;f__Rhodocyclaceae;g__Dechloromonas;s__Dechloromonas_sp_An3-5;
Desulfofarcimen_intricatum	0	0	0	0	0	0	0	0	0	0	2.75683e-05	0	0	0	0	0	0	0	k__Bacteria;p__Firmicutes;c__Desulfotomaculia;o__Desulfotomaculales;f__Desulfotomaculaceae;g__Desulfofarcimen;s__Desulfofarcimen_intricatum;
Sporosarcina_sp_HW10C2	0	0	2.75683e-05	0	0	0	0	0	0	0	0	0	0	0	0	0	0	0	k__Bacteria;p__Firmicutes;c__Bacilli;o__Bacillales;f__Planococcaceae;g__Sporosarcina;s__Sporosarcina_sp_HW10C2;
Sphingopyxis_macrogoltabida	0	0	0	0	0	2.75683e-05	0	0	0	0	0	0	0	0	0	0	0	0	k__Bacteria;p__Proteobacteria;c__Alphaproteobacteria;o__Sphingomonadales;f__Sphingomonadaceae;g__Sphingopyxis;s__Sphingopyxis_macrogoltabida;
bacterium_enrichment_culture_clone_Anammox_55	0	0	0	2.75683e-05	0	0	0	0	0	0	0	0	0	0	0	0	0	0	k__Bacteria;p__Zixibacteria;c__unidentified_Zixibacteria;o__unidentified_Zixibacteria;f__unidentified_Zixibacteria;g__unidentified_Zixibacteria;s__bacterium_enrichment_culture_clone_Anammox_55;
Anaerostipes_hadrus	0	0	0	0	0	2.75683e-05	0	0	0	0	0	0	0	0	0	0	0	0	k__Bacteria;p__Firmicutes;c__Clostridia;o__Lachnospirales;f__Lachnospiraceae;g__Anaerostipes;s__Anaerostipes_hadrus;
Gemmatimonadetes_bacterium_LP81	1.37842e-05	0	1.37842e-05	0	0	0	0	0	0	2.75683e-05	0	0	0	0	2.75683e-05	0	0	0	k__Bacteria;p__unidentified_Bacteria;c__unidentified_Bacteria;o__Gemmatimonadales;f__Gemmatimonadaceae;g__unidentified_Gemmatimonadaceae;s__Gemmatimonadetes_bacterium_LP81;
Campylobacter_showae	0	2.75683e-05	0	0	0	0	0	0	0	0	0	0	0	0	0	0	0	0	k__Bacteria;p__Campylobacterota;c__Campylobacteria;o__Campylobacterales;f__Campylobacteraceae;g__Campylobacter;s__Campylobacter_showae;
Sorangiineae_bacterium_NIC37A_2	0	0	0	0	0	0	0	0	0	0	2.75683e-05	0	0	0	0	0	0	0	k__Bacteria;p__Myxococcota;c__Polyangia;o__Polyangiales;f__BIrii41;g__unidentified_BIrii41;s__Sorangiineae_bacterium_NIC37A_2;
Geobacter_grbiciae	0	0	0	0	0	0	0	0	0	0	2.75683e-05	0	0	0	0	0	0	0	k__Bacteria;p__Desulfobacterota;c__Desulfuromonadia;o__Geobacterales;f__Geobacteraceae;g__Geobacter;s__Geobacter_grbiciae;
Clostridium_sp_ND2	0	0	0	0	0	0	0	0	0	2.75683e-05	0	0	0	0	2.75683e-05	0	0	0	k__Bacteria;p__Firmicutes;c__Clostridia;o__Clostridiales;f__Clostridiaceae;g__Clostridium_sensu_stricto_1;s__Clostridium_sp_ND2;
Dermacoccus_nishinomiyaensis	0	0	0	0	0	0	0	1.37842e-05	0	0	0	0	0	0	0	0	0	0	k__Bacteria;p__Actinobacteria;c__unidentified_Actinobacteria;o__Micrococcales;f__Dermacoccaceae;g__Dermacoccus;s__Dermacoccus_nishinomiyaensis;
bacterium_enrichment_culture_clone_RB7c	0	0	0	0	0	1.37842e-05	0	0	0	0	0	0	0	0	0	0	0	0	k__Bacteria;p__Firmicutes;c__Clostridia;o__Christensenellales;f__Christensenellaceae;g__Christensenellaceae_R-7_group;s__bacterium_enrichment_culture_clone_RB7c;
Streptococcus_anginosus	0	0	0	0	0	0	0	0	0	0	0	1.37842e-05	0	0	0	0	0	0	k__Bacteria;p__Firmicutes;c__Bacilli;o__Lactobacillales;f__Streptococcaceae;g__Streptococcus;s__Streptococcus_anginosus;
Selenomonas_sp_oral_taxon_136	0	0	0	0	0	0	0	0	1.37842e-05	0	1.37842e-05	0	0	0	0	0	0	0	k__Bacteria;p__Firmicutes;c__Negativicutes;o__Veillonellales-Selenomonadales;f__Selenomonadaceae;g__Selenomonas;s__Selenomonas_sp_oral_taxon_136;
Oxalobacter_formigenes	0	0	0	0	1.37842e-05	0	0	0	0	0	0	0	0	0	0	0	0	0	k__Bacteria;p__Proteobacteria;c__Gammaproteobacteria;o__Burkholderiales;f__Oxalobacteraceae;g__Oxalobacter;s__Oxalobacter_formigenes;
Nitrospira_sp	1.37842e-05	0	0	1.37842e-05	0	0	0	0	0	0	0	0	0	0	0	0	0	0	k__Bacteria;p__Nitrospirota;c__Nitrospira;o__Nitrospirales;f__Nitrospiraceae;g__unidentified_Nitrospiraceae;s__Nitrospira_sp;
Clostridium_isatidis	0	0	0	0	0	0	0	0	0	0	1.37842e-05	0	0	0	0	0	0	0	k__Bacteria;p__Firmicutes;c__Clostridia;o__Clostridiales;f__Clostridiaceae;g__Clostridium_sensu_stricto_1;s__Clostridium_isatidis;
Succinatimonas_hippei	0	0	0	1.37842e-05	0	0	0	0	0	0	0	0	0	0	0	0	0	0	k__Bacteria;p__Proteobacteria;c__Gammaproteobacteria;o__Enterobacterales;f__Succinivibrionaceae;g__Succinatimonas;s__Succinatimonas_hippei;
Ruminococcus_callidus	0	0	0	0	0	1.37842e-05	0	0	0	0	0	0	0	0	0	0	0	0	k__Bacteria;p__Firmicutes;c__Clostridia;o__Oscillospirales;f__Ruminococcaceae;g__Ruminococcus;s__Ruminococcus_callidus;
Algoriphagus_aquatilis	0	0	1.37842e-05	0	0	0	0	0	0	0	0	0	0	0	0	0	0	0	k__Bacteria;p__Bacteroidota;c__Bacteroidia;o__Cytophagales;f__Cyclobacteriaceae;g__Algoriphagus;s__Algoriphagus_aquatilis;
Castellaniella_defragrans	1.37842e-05	0	0	0	0	0	0	0	0	0	1.37842e-05	0	0	0	0	0	0	0	k__Bacteria;p__Proteobacteria;c__Gammaproteobacteria;o__Burkholderiales;f__Alcaligenaceae;g__Castellaniella;s__Castellaniella_defragrans;
Weissella_cibaria	0	0	1.37842e-05	0	0	0	0	0	0	1.37842e-05	0	0	0	0	0	0	0	0	k__Bacteria;p__Firmicutes;c__Bacilli;o__Lactobacillales;f__Lactobacillaceae;g__Weissella;s__Weissella_cibaria;
Desulfovibrio_sp_Marseille-P3199	0	0	0	1.37842e-05	0	0	0	0	0	0	0	0	0	0	0	0	0	0	k__Bacteria;p__Desulfobacterota;c__Desulfovibrionia;o__Desulfovibrionales;f__Desulfovibrionaceae;g__Mailhella;s__Desulfovibrio_sp_Marseille-P3199;
Deltaproteobacteria_bacterium_RBG_13_43_22	0	0	0	1.37842e-05	0	0	0	0	0	0	0	0	0	0	0	0	0	0	k__Bacteria;p__unidentified_Bacteria;c__Syntrophobacteria;o__Syntrophobacterales;f__unidentified_Syntrophobacterales;g__unidentified_Syntrophobacterales;s__Deltaproteobacteria_bacterium_RBG_13_43_22;
Lachnospiraceae_bacterium_COE1	0	0	0	0	0	0	0	0	0	1.37842e-05	0	0	0	0	0	0	0	0	k__Bacteria;p__Firmicutes;c__Clostridia;o__Lachnospirales;f__Lachnospiraceae;g__Lachnospiraceae_NK4A136_group;s__Lachnospiraceae_bacterium_COE1;
Anaerofustis_sp_Marseille-P2832	0	0	0	1.37842e-05	0	0	0	0	0	0	0	0	0	0	0	0	0	0	k__Bacteria;p__Firmicutes;c__Clostridia;o__Eubacteriales;f__Anaerofustaceae;g__Anaerofustis;s__Anaerofustis_sp_Marseille-P2832;
Campylobacter_concisus	0	0	0	0	0	0	0	0	0	1.37842e-05	0	0	0	0	0	0	0	0	k__Bacteria;p__Campylobacterota;c__Campylobacteria;o__Campylobacterales;f__Campylobacteraceae;g__Campylobacter;s__Campylobacter_concisus;
Geobacter_anodireducens	0	0	0	0	0	1.37842e-05	0	0	0	0	0	0	0	0	0	0	0	0	k__Bacteria;p__Desulfobacterota;c__Desulfuromonadia;o__Geobacterales;f__Geobacteraceae;g__Geobacter;s__Geobacter_anodireducens;
Veillonella_magna	0	0	0	1.37842e-05	0	0	0	0	0	0	0	0	0	0	0	0	0	0	k__Bacteria;p__Firmicutes;c__Negativicutes;o__Veillonellales-Selenomonadales;f__Veillonellaceae;g__Veillonella;s__Veillonella_magna;
Fusobacterium_ulcerans	1.37842e-05	0	0	0	0	0	0	0	1.37842e-05	0	0	0	0	1.37842e-05	0	0	0	1.37842e-05	k__Bacteria;p__Fusobacteriota;c__Fusobacteriia;o__Fusobacteriales;f__Fusobacteriaceae;g__Fusobacterium;s__Fusobacterium_ulcerans;
Alkalibacillus_salilacus	0	0	0	0	0	0	0	0	1.37842e-05	0	0	0	0	0	0	0	0	0	k__Bacteria;p__Firmicutes;c__Bacilli;o__Bacillales;f__Bacillaceae;g__Alkalibacillus;s__Alkalibacillus_salilacus;
Archangium_gephyra	0	0	0	0	0	0	0	0	0	0	1.37842e-05	0	0	0	0	0	0	0	k__Bacteria;p__Myxococcota;c__Myxococcia;o__Myxococcales;f__Myxococcaceae;g__Archangium;s__Archangium_gephyra;
Lysobacter_antibioticus	0	0	0	0	0	0	0	0	0	1.37842e-05	0	0	0	0	0	0	0	0	k__Bacteria;p__Proteobacteria;c__Gammaproteobacteria;o__Xanthomonadales;f__Xanthomonadaceae;g__Lysobacter;s__Lysobacter_antibioticus;
Desulfovibrio_putealis	0	0	0	0	0	0	0	0	0	0	1.37842e-05	0	0	0	0	0	0	0	k__Bacteria;p__Desulfobacterota;c__Desulfovibrionia;o__Desulfovibrionales;f__Desulfovibrionaceae;g__Desulfovibrio;s__Desulfovibrio_putealis;
Ureaplasma_parvum	0	0	0	0	0	1.37842e-05	0	0	0	0	0	0	0	0	0	0	0	0	k__Bacteria;p__Firmicutes;c__Bacilli;o__Mycoplasmatales;f__Mycoplasmataceae;g__Ureaplasma;s__Ureaplasma_parvum;
Actinobacteria_bacterium_RBG_19FT_COMBO_70_19	0	0	0	0	0	0	0	0	0	0	1.37842e-05	0	0	0	0	0	0	0	k__Bacteria;p__Actinobacteriota;c__MB-A2-108;o__unidentified_MB-A2-108;f__unidentified_MB-A2-108;g__unidentified_MB-A2-108;s__Actinobacteria_bacterium_RBG_19FT_COMBO_70_19;
Clostridiales_bacterium_CHKCI006	0	0	0	0	1.37842e-05	0	0	0	0	0	0	0	0	0	0	0	0	0	k__Bacteria;p__Firmicutes;c__Bacilli;o__Erysipelotrichales;f__Erysipelatoclostridiaceae;g__Erysipelatoclostridium;s__Clostridiales_bacterium_CHKCI006;
Sphingobacterium_multivorum	0	0	0	0	0	0	0	0	0	0	0	0	0	0	0	0	0	0	k__Bacteria;p__Bacteroidota;c__Bacteroidia;o__Sphingobacteriales;f__Sphingobacteriaceae;g__Sphingobacterium;s__Sphingobacterium_multivorum;
[Clostridium]_leptum	0	0	0	0	0	0	0	0	0	0	0	0	0	0	0	0	0	0	k__Bacteria;p__Firmicutes;c__unidentified_Firmicutes;o__Oscillospirales;f__Ruminococcaceae;g__unidentified_Ruminococcaceae;s__[Clostridium]_leptum;
metal-contaminated_soil_clone_K20-12	0	0	0	0	0	0	0	0	0	0	0	0	0	0	0	0	0	0	k__Bacteria;p__unidentified_Bacteria;c__Saccharimonadia;o__Saccharimonadales;f__unidentified_Saccharimonadales;g__unidentified_Saccharimonadales;s__metal-contaminated_soil_clone_K20-12;
Gluconobacter_frateurii	0	0	0	0	0	0	0	0	0	0	0	0	0	0	0	0	0	0	k__Bacteria;p__Proteobacteria;c__Alphaproteobacteria;o__Acetobacterales;f__Acetobacteraceae;g__Gluconobacter;s__Gluconobacter_frateurii;
Treponema_sp_canine_oral_taxon_087	0	0	0	0	0	0	0	0	0	0	0	0	0	0	0	0	0	0	k__Bacteria;p__Spirochaetota;c__Spirochaetia;o__Spirochaetales;f__Spirochaetaceae;g__Treponema;s__Treponema_sp_canine_oral_taxon_087;
Pediococcus_acidilactici	0	0	0	0	0	0	0	0	0	0	0	0	0	0	0	0	0	0	k__Bacteria;p__Firmicutes;c__Bacilli;o__Lactobacillales;f__Lactobacillaceae;g__Pediococcus;s__Pediococcus_acidilactici;
Aggregatibacter_segnis	0	0	0	0	0	0	0	0	0	0	0	0	0	0	0	0	0	0	k__Bacteria;p__Proteobacteria;c__Gammaproteobacteria;o__Enterobacterales;f__Pasteurellaceae;g__Aggregatibacter;s__Aggregatibacter_segnis;
Cutibacterium_granulosum	0	0	0	0	0	0	0	0	0	0	0	0	0	0	0	0	0	0	k__Bacteria;p__Actinobacteria;c__unidentified_Actinobacteria;o__Propionibacteriales;f__Propionibacteriaceae;g__Cutibacterium;s__Cutibacterium_granulosum;
Streptococcus_respiraculi	0	0	0	0	0	0	0	0	0	0	0	0	0	0	0	0	0	0	k__Bacteria;p__Firmicutes;c__Bacilli;o__Lactobacillales;f__Streptococcaceae;g__Streptococcus;s__Streptococcus_respiraculi;
Others	0.305292	0.439191	0.493997	0.175486	0.143218	0.16501	0.210098	0.223634	0.192896	0.294816	0.461494	0.224034	0.289619	0.328601	0.332433	0.170813	0.325403	0.333025	Others
