# Supplementary material for: Alterations of the Gut Microbiota and Metabolomics Associated with the Different Growth Performances of Macrobrachium rosenbergii Families
Source: Animals (Basel). 2023 May 4;13(9):1539. doi: 10.3390/ani13091539 (PMC10177557; doi:10.3390/ani13091539)
Supplement: Supplementary file 1 [file animals-13-01539-s001.zip › Table S3.xlsx]

## Sheet: pos
Compound ID	Name	Formula	Molecular.Weight	Actual.RT	KEGG.ID	ID	HMDB.ID	mzVault.Best.Match	mzCloud.Best.Match	level	Super.class	Class	Sub.class	Pathway	QC_06	QC_07	QC_08	QC_09	QC_10	QC_11	QC_12	QC_13	QC_14	L-2	L-3	L-4	L-5	L-6	L-1	M-2	M-3	M-4	M-5	M-6	M-1	H-2	H-3	H-4	H-5	H-6	H-1
0.563_151.1035	[similar to: nodularin; δmass: -673.3398 da]		151.103	0.563						level5					3.68129e+06	3.27655e+06	3.91981e+06	3.21605e+06	3.52814e+06	3.59861e+06	3.52364e+06	4.2305e+06	3.83087e+06	2.29413e+06	1.99869e+06	1.97996e+06	2.21796e+06	2.2395e+06	1.84593e+06	6.75361e+06	5.79559e+06	6.26498e+06	6.90306e+06	6.31224e+06	6.48216e+06	2.4129e+06	2.69303e+06	3.15028e+06	3.32818e+06	3.08002e+06	2.93208e+06
0.565_170.0931	[similar to: n-acetyl-l-carnosine ; δmass: -98.0240 da]		170.093	0.565						level5					1.248e+07	1.27045e+07	1.29641e+07	1.26494e+07	1.23027e+07	1.30602e+07	1.29406e+07	1.42047e+07	1.36052e+07	7.17629e+06	7.0604e+06	7.17808e+06	7.11168e+06	7.12262e+06	6.83318e+06	2.15112e+07	2.07283e+07	2.22523e+07	2.27341e+07	2.20483e+07	2.09091e+07	9.54102e+06	9.67316e+06	1.0541e+07	9.59689e+06	1.04195e+07	9.60294e+06
0.566_185.0984	[similar to: angiotensin iv; δmass: -589.3081 da]		185.098	0.566						level5					6.22371e+06	6.33811e+06	6.66807e+06	6.48795e+06	6.5034e+06	6.4352e+06	6.25912e+06	6.75145e+06	6.93548e+06	3.18613e+06	3.37867e+06	3.16882e+06	3.32671e+06	3.47838e+06	2.85364e+06	1.12754e+07	1.14598e+07	1.09291e+07	1.16556e+07	1.14929e+07	1.10825e+07	4.4543e+06	4.65952e+06	4.68012e+06	4.74243e+06	5.0304e+06	4.95679e+06
0.567_145.1581	Spermidine	C7 H19 N3	145.158	0.567	C00315	BGI25	HMDB0001257	65.1	49.3	level1	Organic nitrogen compounds	Organonitrogen compounds	Amines	map00330 Arginine and proline metabolism; map00410 beta-Alanine metabolism; map00480 Glutathione metabolism; map01100 Metabolic pathways; map02010 ABC transporters;	1.5019e+06	1.56943e+06	1.58035e+06	1.58804e+06	1.4444e+06	1.4337e+06	1.38717e+06	1.60811e+06	1.46509e+06	304061	361217	275596	265914	323959	256782	558683	412286	432586	564987	521851	531619	6.24696e+06	7.32575e+06	9.006e+06	7.51904e+06	6.65041e+06	8.66035e+06
0.568_165.1066	[similar to: l-methionine sulfoxide; δmass: 0.0606 da]		165.107	0.568						level5					2.29154e+06	3.35228e+06	3.54508e+06	2.42861e+06	3.07802e+06	3.47986e+06	3.17942e+06	3.63843e+06	2.76147e+06	1.64378e+06	2.01356e+06	1.96307e+06	2.13905e+06	1.90688e+06	1.88743e+06	2.79912e+06	2.78368e+06	3.34573e+06	3.2693e+06	2.7444e+06	3.00434e+06	3.22718e+06	5.02398e+06	4.67378e+06	3.63595e+06	4.92191e+06	3.7511e+06
0.568_203.0858		C12 H14 N P	203.086	0.568						level5					1.50134e+06	1.44086e+06	1.53542e+06	1.68217e+06	1.45808e+06	1.73095e+06	1.55643e+06	1.58782e+06	1.60652e+06	1.33951e+06	1.46056e+06	1.60501e+06	1.51431e+06	1.48308e+06	1.50383e+06	1.64945e+06	1.52558e+06	1.62783e+06	1.79274e+06	1.58434e+06	1.74102e+06	1.50964e+06	1.42959e+06	1.51208e+06	1.60658e+06	1.62675e+06	1.59054e+06
0.57_141.5824	[similar to: angiotensin iv; δmass: -632.8241 da]		141.582	0.57						level5					1.28295e+07	1.26191e+07	1.3341e+07	1.26991e+07	1.29547e+07	1.37384e+07	1.32784e+07	1.67042e+07	1.44072e+07	1.25736e+07	1.23626e+07	1.31774e+07	1.27455e+07	1.36459e+07	1.20078e+07	2.31656e+07	2.12085e+07	2.21903e+07	2.47588e+07	2.32928e+07	2.41021e+07	6.72536e+06	6.82385e+06	7.33102e+06	7.06269e+06	7.50379e+06	7.03087e+06
0.57_184.0962			184.096	0.57						level5					4.58427e+06	4.67673e+06	4.22278e+06	4.58347e+06	4.52745e+06	4.64146e+06	4.53792e+06	4.94576e+06	4.99626e+06	3.06833e+06	2.98085e+06	3.10385e+06	3.03141e+06	3.5424e+06	2.82281e+06	8.14799e+06	7.87497e+06	8.37036e+06	8.75737e+06	8.44491e+06	8.36716e+06	2.4708e+06	3.18674e+06	2.95083e+06	2.96256e+06	3.07721e+06	2.76191e+06
0.571_119.0126	[similar to: dl-homoserine ; δmass: -0.0457 da]		119.013	0.571						level5					2.48763e+06	2.53886e+06	2.54027e+06	2.47042e+06	2.40799e+06	2.59506e+06	2.48713e+06	2.65847e+06	2.37825e+06	2.0139e+06	2.12962e+06	2.16348e+06	2.12766e+06	2.14958e+06	2.05536e+06	2.5042e+06	2.22291e+06	2.31189e+06	2.48988e+06	2.50342e+06	2.34206e+06	2.91015e+06	3.25194e+06	3.21098e+06	3.18568e+06	3.25474e+06	3.30947e+06
0.571_120.0093		C3 H5 Cl N2 O	120.009	0.571						level5					3.4215e+06	3.45139e+06	3.26375e+06	3.14222e+06	3.08734e+06	3.36206e+06	3.52099e+06	3.2993e+06	2.94476e+06	2.76807e+06	2.81182e+06	2.79588e+06	2.84489e+06	2.72504e+06	2.78913e+06	3.26655e+06	2.90454e+06	2.93871e+06	3.14474e+06	3.30764e+06	2.98514e+06	3.55518e+06	4.14891e+06	4.51482e+06	3.97786e+06	4.22434e+06	4.38102e+06
0.571_131.1423	Norspermidine	C6 H17 N3	131.142	0.571	C03375	BGI442	HMDB0011634	68.7		level1	Organic nitrogen compounds	Organonitrogen compounds	Amines	map00330 Arginine and proline metabolism; map01100 Metabolic pathways;	3.75754e+06	3.83522e+06	3.91939e+06	3.76553e+06	3.99973e+06	3.70766e+06	3.60393e+06	4.08611e+06	3.7595e+06	1.07145e+06	1.30435e+06	1.19865e+06	1.09722e+06	1.22624e+06	1.17012e+06	4.81184e+06	4.12484e+06	3.99472e+06	4.92045e+06	4.19918e+06	4.1661e+06	1.00954e+07	8.79266e+06	1.03364e+07	1.0186e+07	1.07352e+07	1.01979e+07
0.572_105.9936		C H3 N2 O2 P	105.994	0.572						level5					2.31953e+06	2.34278e+06	2.46207e+06	2.33477e+06	2.39399e+06	2.42853e+06	2.30107e+06	2.56457e+06	2.04641e+06	2.00117e+06	1.97244e+06	1.95506e+06	1.97992e+06	2.0299e+06	1.94024e+06	2.31103e+06	2.24608e+06	2.04826e+06	2.23374e+06	2.33029e+06	2.25839e+06	2.69442e+06	3.19237e+06	3.23228e+06	3.07385e+06	2.96501e+06	3.31298e+06
0.572_118.0118	[similar to: n-acetyl-l-cysteine; δmass: -45.0185 da]		118.012	0.572						level5					2.07727e+07	2.04375e+07	2.1514e+07	2.0045e+07	2.04106e+07	2.04798e+07	2.07171e+07	2.22731e+07	1.95368e+07	1.74133e+07	1.76186e+07	1.73768e+07	1.74413e+07	1.81581e+07	1.67222e+07	1.99185e+07	1.86409e+07	1.92008e+07	1.92002e+07	2.03983e+07	1.98758e+07	2.39338e+07	2.61439e+07	2.78517e+07	2.53936e+07	2.66782e+07	2.70142e+07
0.572_127.0121			127.012	0.572						level5					4.2367e+07	4.58358e+07	4.9598e+07	4.81833e+07	4.54204e+07	4.55785e+07	4.12619e+07	5.13292e+07	5.1677e+07	3.83077e+07	4.08592e+07	4.15039e+07	3.83662e+07	4.15257e+07	3.6968e+07	4.57192e+07	3.96414e+07	4.59419e+07	4.63682e+07	4.68218e+07	4.41559e+07	5.26976e+07	5.77125e+07	6.12557e+07	5.92197e+07	6.28744e+07	5.82826e+07
0.572_128.0129	[similar to: biocytin; δmass: -244.1702 da]		128.013	0.572						level5					5.27058e+06	5.17982e+06	5.71736e+06	5.50014e+06	5.01815e+06	5.1339e+06	5.11825e+06	5.8301e+06	5.92033e+06	4.46923e+06	4.6577e+06	4.66974e+06	4.58903e+06	5.05432e+06	4.20802e+06	5.14991e+06	4.88021e+06	5.05532e+06	5.43974e+06	5.20482e+06	5.23291e+06	6.1308e+06	6.61502e+06	6.88965e+06	6.81375e+06	7.55965e+06	6.61207e+06
0.572_129.0097	3-amino-6-chloropyridazine	C4 H4 Cl N3	129.01	0.572		S20342				level4					6.05628e+06	6.0686e+06	6.3733e+06	6.32144e+06	5.8586e+06	5.81728e+06	5.86614e+06	6.75187e+06	6.90044e+06	5.16384e+06	5.24981e+06	5.6733e+06	5.48014e+06	5.32536e+06	4.77921e+06	6.08591e+06	5.59041e+06	5.98245e+06	6.3051e+06	6.12453e+06	6.20726e+06	7.02225e+06	7.9548e+06	8.01187e+06	7.95824e+06	8.76405e+06	7.86772e+06
0.572_141.0278		C2 H7 N O6	141.028	0.572						level5					2.75201e+06	2.6994e+06	2.90986e+06	3.02979e+06	2.69537e+06	2.81667e+06	2.5453e+06	3.08822e+06	2.74373e+06	2.48506e+06	2.63716e+06	2.48476e+06	2.57959e+06	2.57009e+06	2.40022e+06	2.91967e+06	2.45054e+06	2.55912e+06	2.96907e+06	2.55047e+06	2.95159e+06	3.09832e+06	3.40122e+06	3.89327e+06	3.49546e+06	4.09405e+06	3.65956e+06
0.572_155.007		C2 H5 N O7	155.007	0.572						level5					1.05226e+06	915486	1.06175e+06	927580	862762	917475	867787	1.00938e+06	1.03728e+06	754971	793145	850777	846155	802689	727853	1.09695e+06	1.04132e+06	977563	876493	909271	1.03304e+06	1.09842e+06	1.23704e+06	1.2672e+06	1.16498e+06	1.40229e+06	1.26126e+06
0.573_103.9961	[similar to: n-acetyl-l-cysteine; δmass: -59.0342 da]		103.996	0.573						level5					1.60642e+07	1.57169e+07	1.57714e+07	1.50349e+07	1.48379e+07	1.60047e+07	1.58068e+07	1.64269e+07	1.39275e+07	1.29913e+07	1.30821e+07	1.26912e+07	1.27462e+07	1.35467e+07	1.27896e+07	1.58611e+07	1.47431e+07	1.42235e+07	1.51724e+07	1.50301e+07	1.43417e+07	1.77818e+07	1.97136e+07	2.14624e+07	1.87784e+07	1.99627e+07	2.06858e+07
0.573_104.9969			104.997	0.573						level5					2.04933e+06	2.15551e+06	2.02794e+06	1.8057e+06	1.93485e+06	2.06298e+06	2.0238e+06	2.03454e+06	1.75458e+06	1.67101e+06	1.59086e+06	1.65901e+06	1.57448e+06	1.71096e+06	1.58535e+06	1.94021e+06	1.75674e+06	1.73134e+06	1.95845e+06	2.00556e+06	1.81234e+06	2.30132e+06	2.61796e+06	2.61193e+06	2.43176e+06	2.52981e+06	2.7215e+06
0.573_131.991		C3 H5 N2 P S	131.991	0.573						level5					7.22923e+06	6.46816e+06	6.64816e+06	6.84364e+06	6.84237e+06	6.68735e+06	6.50479e+06	6.92325e+06	6.57045e+06	5.15085e+06	5.39655e+06	6.01007e+06	6.19577e+06	6.91852e+06	5.85973e+06	6.75139e+06	6.26321e+06	6.43737e+06	6.72145e+06	6.70894e+06	6.14657e+06	7.38567e+06	8.14913e+06	9.79841e+06	8.68961e+06	9.14032e+06	9.14255e+06
0.573_146.0067		C4 H7 N2 P S	146.007	0.573						level5					1.42229e+06	1.44193e+06	1.33935e+06	1.41549e+06	1.36905e+06	1.59773e+06	1.35731e+06	1.54552e+06	1.34478e+06	1.19676e+06	1.19092e+06	1.15799e+06	1.18096e+06	1.2137e+06	1.16413e+06	1.47161e+06	1.19914e+06	1.36765e+06	1.48827e+06	1.50029e+06	1.36187e+06	1.69133e+06	1.79633e+06	1.91588e+06	1.82226e+06	1.88391e+06	1.91574e+06
0.573_199.1014			199.101	0.573						level5					1.41657e+06	1.33949e+06	1.51034e+06	1.4221e+06	1.27465e+06	1.37168e+06	1.34255e+06	1.44046e+06	1.56729e+06	813752	816630	882934	865872	893388	794712	2.2428e+06	2.19494e+06	2.11274e+06	2.38513e+06	2.36243e+06	2.21323e+06	1.05011e+06	1.12563e+06	1.15177e+06	1.17281e+06	1.23563e+06	1.15633e+06
0.575_133.9892		C H2 N4 O2 S	133.989	0.575						level5					3.42239e+06	3.24639e+06	3.53232e+06	3.04308e+06	3.17663e+06	3.07973e+06	2.65625e+06	2.9128e+06	2.4619e+06	1.86195e+06	1.71886e+06	1.85077e+06	1.53572e+06	1.71435e+06	1.82811e+06	8.41296e+06	6.4042e+06	6.78506e+06	5.43951e+06	3.64741e+06	6.77073e+06	3.59211e+06	3.76395e+06	3.96137e+06	3.28496e+06	3.70169e+06	4.20677e+06
0.575_206.1092	(e,e)-1,4-diphenyl-1,3-butadiene	C16 H14	206.109	0.575	C14761	S556946				level4				NULL	894849	1.07027e+06	976286	900844	888259	869530	876953	875158	885775	487223	391068	191882	420156	507579	433269	1.24637e+06	1.33012e+06	1.49104e+06	1.54822e+06	1.35689e+06	1.48461e+06	408779	519483	635142	497273	713264	562992
0.576_142.9897			142.99	0.576						level5					9.38978e+06	8.55382e+06	9.35581e+06	8.50808e+06	7.9851e+06	7.49075e+06	6.57398e+06	7.62353e+06	7.84169e+06	4.27052e+06	4.44633e+06	4.48752e+06	3.86188e+06	3.70372e+06	4.3245e+06	2.46036e+07	1.85234e+07	2.09724e+07	1.56442e+07	1.17559e+07	2.00443e+07	8.66493e+06	9.32146e+06	1.08438e+07	8.92865e+06	1.0016e+07	1.02997e+07
0.576_147.9685	[similar to: sinapinic acid; δmass: -76.0999 da]		147.969	0.576						level5					3.95954e+06	3.58534e+06	3.70532e+06	3.67614e+06	3.62157e+06	3.56212e+06	3.10628e+06	3.19427e+06	2.71757e+06	1.46959e+06	1.49748e+06	1.5203e+06	1.1166e+06	1.40299e+06	1.47826e+06	1.08384e+07	9.60143e+06	9.84914e+06	7.53421e+06	5.49675e+06	9.75256e+06	3.56244e+06	4.58181e+06	5.51944e+06	3.77296e+06	4.16883e+06	5.36146e+06
0.576_197.0985		C9 H15 N3 S	197.099	0.576						level5					1.07348e+06	1.1053e+06	1.18828e+06	1.25295e+06	1.04315e+06	1.1129e+06	1.13939e+06	1.13099e+06	1.48071e+06	871732	935150	852459	906646	923019	779613	1.70603e+06	1.63185e+06	1.60879e+06	1.61732e+06	1.61981e+06	1.828e+06	874860	958973	1.04455e+06	845745	949078	860318
0.577_101.9631	[similar to: microcystin la; δmass: -807.5217 da]		101.963	0.577						level5					2.08738e+07	2.02086e+07	2.15868e+07	1.92863e+07	1.90715e+07	1.82987e+07	1.56768e+07	1.78982e+07	1.61954e+07	1.03735e+07	9.88669e+06	1.02077e+07	8.39736e+06	9.00642e+06	1.07613e+07	5.21103e+07	4.37244e+07	4.82554e+07	3.76753e+07	2.73837e+07	4.47489e+07	2.08984e+07	2.27451e+07	2.58839e+07	1.98894e+07	2.05924e+07	2.62312e+07
0.578_124.9792			124.979	0.578						level5					7.43117e+06	7.18519e+06	7.88126e+06	7.20887e+06	6.81076e+06	6.26871e+06	5.38965e+06	6.1978e+06	6.33424e+06	3.56026e+06	4.22731e+06	3.80531e+06	3.07404e+06	3.12949e+06	3.70233e+06	2.10858e+07	1.56661e+07	1.79274e+07	1.34298e+07	1.00948e+07	1.69823e+07	7.33957e+06	7.8495e+06	9.24391e+06	7.69824e+06	8.59619e+06	8.63889e+06
0.579_190.1087		C5 H15 N6 P	190.109	0.579						level5					2.22338e+06	2.04885e+06	2.27243e+06	2.82829e+06	2.04831e+06	2.15411e+06	2.25062e+06	2.51767e+06	2.15413e+06	1.16693e+06	990531	1.03227e+06	912170	1.13826e+06	976694	3.03742e+06	3.02812e+06	3.10786e+06	3.63977e+06	3.58415e+06	2.83512e+06	2.23682e+06	2.31752e+06	2.44835e+06	2.65612e+06	2.43785e+06	2.24861e+06
0.58_111.0797	Histamine	C5 H9 N3	111.08	0.58	C00388	BGI310	HMDB0000870	68.2	64	level1	Peptides	Amines	Biogenic amines [Fig]	map00340 Histidine metabolism; map01100 Metabolic pathways; map04080 Neuroactive ligand-receptor interaction;	7.58704e+06	7.64485e+06	8.08113e+06	9.45676e+06	7.77367e+06	8.00348e+06	7.91129e+06	1.04496e+07	9.08788e+06	9.69392e+06	1.02267e+07	1.11036e+07	9.64728e+06	1.05136e+07	8.75981e+06	6.21783e+06	5.85963e+06	5.7786e+06	5.93161e+06	5.98635e+06	5.84198e+06	9.87728e+06	8.36614e+06	8.90297e+06	9.13926e+06	1.10066e+07	8.69903e+06
0.582_126.1159		C7 H14 N2	126.116	0.582						level5					2.47763e+06	2.51417e+06	2.1146e+06	2.18581e+06	2.37285e+06	2.22526e+06	2.26291e+06	2.21419e+06	2.46579e+06	1.89318e+06	1.91576e+06	2.08878e+06	1.91954e+06	1.90986e+06	1.93507e+06	802306	948864	837896	876353	1.02048e+06	883895	3.91195e+06	4.02785e+06	3.98917e+06	4.40878e+06	3.72781e+06	3.9898e+06
0.583_148.9455		C H2 N3 P3	148.946	0.583						level5					8.20146e+06	1.30279e+07	1.22484e+07	1.12883e+07	6.01515e+06	1.06937e+07	1.04288e+07	1.37925e+07	1.37992e+07	9.36597e+06	6.18979e+06	9.8253e+06	9.70317e+06	1.00767e+07	5.41138e+06	9.89889e+06	7.57586e+06	9.67689e+06	1.48257e+07	1.03477e+07	1.0338e+07	7.55217e+06	9.96372e+06	6.87574e+06	4.66788e+06	5.74405e+06	1.23937e+07
0.583_250.1529		C12 H27 O P S	250.153	0.583						level5					6.6683e+06	7.43133e+06	8.09684e+06	7.73773e+06	6.61731e+06	7.73078e+06	7.87008e+06	6.67336e+06	8.33738e+06	5.14877e+06	4.81251e+06	5.21702e+06	4.57298e+06	4.43265e+06	4.4955e+06	7.90967e+06	7.95808e+06	8.05263e+06	7.64137e+06	8.43134e+06	7.93628e+06	7.91512e+06	8.23332e+06	8.5987e+06	8.54474e+06	9.82876e+06	8.30651e+06
0.584_283.1644	Cadralazine	C12 H21 N5 O3	283.164	0.584		S2420	HMDB0041845			level4	Organic nitrogen compounds	Organonitrogen compounds	Amines		937141	1.08695e+06	1.03712e+06	1.19956e+06	1.0219e+06	1.06407e+06	980204	1.09951e+06	950909	898154	837158	818399	779057	1.02701e+06	748537	2.26523e+06	1.4484e+06	1.43763e+06	1.93934e+06	2.02034e+06	1.86751e+06	495550	547088	534499	464992	516277	599946
0.585_152.9413			152.941	0.585						level5					2.3919e+06	2.86096e+06	3.81824e+06	3.10119e+06	2.78196e+06	2.85136e+06	2.73714e+06	3.38165e+06	3.46239e+06	2.59129e+06	1.83221e+06	2.65814e+06	2.40943e+06	2.47607e+06	1.45457e+06	2.51123e+06	2.36466e+06	2.71667e+06	3.17067e+06	2.91317e+06	2.90427e+06	2.57392e+06	2.3807e+06	3.53047e+06	2.46688e+06	2.48776e+06	3.02474e+06
0.585_166.9561		C H4 N3 O P3	166.956	0.585						level5					9.75442e+06	1.47123e+07	1.40166e+07	1.30921e+07	7.66363e+06	1.23538e+07	1.1952e+07	1.56358e+07	1.56661e+07	1.09604e+07	7.30179e+06	1.14347e+07	1.1099e+07	1.15054e+07	6.33656e+06	1.14442e+07	8.93828e+06	1.13179e+07	1.65674e+07	1.20488e+07	1.14908e+07	9.14899e+06	1.14479e+07	9.43037e+06	6.07095e+06	7.09907e+06	1.38559e+07
0.585_188.2002		C9 H24 N4	188.2	0.585						level5					896383	926683	876435	951988	877278	818980	710759	810829	872245	51202.5	51901.6	51161.2	48913.7	71165.5	47405.7	1.2441e+06	1.35186e+06	1.27444e+06	1.60296e+06	1.44682e+06	1.20759e+06	3.09014e+06	3.81e+06	3.24266e+06	3.40092e+06	3.67394e+06	3.06268e+06
0.586_130.1219	Agmatine sulfate	C5 H14 N4	130.122	0.586	C00179	BGI151	HMDB0001432	37.2		level3	Amino acid related compounds	Others	Amines	map00330 Arginine and proline metabolism; map01100 Metabolic pathways;	3.57028e+06	4.03761e+06	4.23801e+06	3.30708e+06	3.47488e+06	4.77681e+06	3.56466e+06	3.90096e+06	4.01159e+06	4.62995e+06	4.5611e+06	4.40567e+06	4.50966e+06	5.52232e+06	4.04966e+06	5.79231e+06	5.41462e+06	5.90481e+06	6.16984e+06	5.71142e+06	6.49688e+06	1.91233e+06	2.97068e+06	3.69437e+06	2.99289e+06	3.64243e+06	3.29132e+06
0.586_264.1685		C11 H24 N2 O5	264.168	0.586						level5					4.26818e+06	3.78369e+06	4.6542e+06	3.34999e+06	4.44817e+06	4.65683e+06	3.87823e+06	4.57263e+06	3.90398e+06	2.83363e+06	3.12679e+06	2.89877e+06	2.5567e+06	2.49134e+06	2.42408e+06	3.66784e+06	4.04688e+06	4.78662e+06	4.59945e+06	4.51053e+06	4.9399e+06	3.44588e+06	4.57635e+06	4.56534e+06	4.9349e+06	5.19237e+06	4.78371e+06
0.587_145.0796	[similar to: acetylcholine; δmass: -0.0307 da]		145.08	0.587						level5					3.28314e+06	3.36371e+06	3.24079e+06	3.70222e+06	3.36958e+06	3.47201e+06	3.26103e+06	3.66877e+06	2.96742e+06	2.20559e+06	2.56675e+06	2.1804e+06	2.074e+06	2.06226e+06	2.27308e+06	4.51956e+06	5.62377e+06	5.91652e+06	5.83909e+06	5.48877e+06	5.2869e+06	2.27867e+06	2.03556e+06	2.0391e+06	1.94436e+06	2.11234e+06	2.10459e+06
0.589_101.5635	[similar to: microcystin la; δmass: -807.9212 da]		101.564	0.589						level5					2.30027e+07	2.45216e+07	2.14089e+07	2.32663e+07	2.62775e+07	2.2229e+07	2.41872e+07	2.45756e+07	2.16294e+07	1.90322e+07	1.66095e+07	1.98012e+07	1.81014e+07	1.98006e+07	1.77894e+07	3.78176e+07	3.49269e+07	3.93156e+07	3.77424e+07	3.6785e+07	3.26033e+07	1.53626e+07	1.66027e+07	1.50666e+07	1.4071e+07	1.37594e+07	1.3366e+07
0.59_128.5689	[similar to: pipecolic acid; δmass: -0.5101 da]		128.569	0.59						level5					1.9493e+07	1.62149e+07	2.05251e+07	2.13124e+07	2.01705e+07	2.02122e+07	1.68153e+07	1.81737e+07	1.932e+07	1.71007e+07	1.85301e+07	1.83324e+07	1.71552e+07	1.7606e+07	1.77994e+07	2.74022e+07	2.45662e+07	2.75562e+07	2.84694e+07	2.05256e+07	2.75243e+07	1.18156e+07	8.97509e+06	1.47272e+07	1.19764e+07	1.5322e+07	1.34829e+07
0.59_150.9425	[similar to: kasugamycin; δmass: -228.2166 da]		150.942	0.59						level5					5.16411e+06	4.73526e+06	5.03219e+06	4.55414e+06	4.09756e+06	4.78183e+06	4.83969e+06	5.57921e+06	5.45797e+06	4.39144e+06	3.43622e+06	4.51953e+06	3.64086e+06	4.30226e+06	2.64485e+06	4.16494e+06	3.85747e+06	3.55494e+06	5.45988e+06	5.09274e+06	3.71126e+06	4.47191e+06	3.91337e+06	6.00382e+06	3.09569e+06	5.55078e+06	4.78489e+06
0.591_116.5687			116.569	0.591						level5					1.52991e+07	1.47704e+07	1.49216e+07	1.63511e+07	1.50489e+07	1.48745e+07	1.51898e+07	1.59935e+07	1.49672e+07	1.30415e+07	1.35109e+07	1.55796e+07	1.32226e+07	1.38246e+07	1.42316e+07	2.75238e+07	2.64533e+07	2.62218e+07	2.57277e+07	2.75829e+07	2.60943e+07	4.62703e+06	4.94045e+06	4.3608e+06	4.51958e+06	4.98433e+06	4.93979e+06
0.592_152.095	Isopropyl methoxy pyrazine	C8 H12 N2 O	152.095	0.592		S30649	HMDB0040340			level4	Organoheterocyclic compounds	Diazines	Pyrazines		6.75906e+06	8.04154e+06	8.69013e+06	8.18302e+06	9.67552e+06	7.59031e+06	7.03124e+06	8.08078e+06	8.13652e+06	1.00657e+07	1.03722e+07	1.06813e+07	9.61548e+06	1.00771e+07	9.78693e+06	4.14468e+06	7.74346e+06	7.06296e+06	7.52491e+06	7.96468e+06	7.16232e+06	4.87362e+06	5.82599e+06	5.84681e+06	5.57132e+06	5.05108e+06	5.54716e+06
0.593_108.5713			108.571	0.593						level5					1.04059e+07	9.27829e+06	9.4768e+06	1.03597e+07	8.95832e+06	9.64654e+06	9.54286e+06	8.9617e+06	9.16987e+06	9.82547e+06	9.26919e+06	1.01293e+07	9.8831e+06	1.04701e+07	9.79672e+06	1.89119e+07	1.63725e+07	1.73285e+07	1.71759e+07	1.82987e+07	1.69924e+07	1.34068e+06	1.08598e+06	1.1691e+06	1.08623e+06	1.69654e+06	1.08278e+06
0.593_137.082	[similar to: pimecrolimus; δmass: -672.3661 da]		137.082	0.593						level5					1.73647e+06	1.53342e+06	1.64605e+06	1.92055e+06	1.97457e+06	1.57936e+06	1.5346e+06	1.93874e+06	1.89735e+06	1.31027e+06	1.98485e+06	1.62909e+06	1.90782e+06	1.32669e+06	1.7812e+06	3.31865e+06	3.66036e+06	3.75398e+06	3.31127e+06	3.32761e+06	3.70014e+06	1.06972e+06	1.06758e+06	1.02284e+06	976456	1.06866e+06	786108
0.593_162.1005	Hydroxylysine	C6 H14 N2 O3	162.101	0.593	C16741	S2297721	HMDB0000450			level4	Organic acids and derivatives	Carboxylic acids and derivatives	Amino acids, peptides, and analogues	map00310 Lysine degradation; map01100 Metabolic pathways;	1.22388e+06	1.15406e+06	1.36505e+06	1.2198e+06	1.09399e+06	963662	1.11665e+06	1.22909e+06	1.2606e+06	641958	575676	634555	522540	549487	535391	1.02613e+06	1.00638e+06	1.06245e+06	1.06581e+06	1.17059e+06	913273	1.69253e+06	1.70995e+06	1.72746e+06	2.03262e+06	1.84238e+06	1.7406e+06
0.593_237.1478		C12 H19 N3 O2	237.148	0.593						level5					1.17262e+06	1.25274e+06	1.58712e+06	1.26578e+06	1.07817e+06	1.04004e+06	1.4297e+06	1.45035e+06	1.43777e+06	828232	721940	802933	841640	732340	691593	1.81088e+06	1.63251e+06	1.38994e+06	1.48433e+06	1.43981e+06	1.66771e+06	1.59948e+06	1.48619e+06	1.59055e+06	1.39238e+06	1.74779e+06	1.63906e+06
0.595_123.5766			123.577	0.595						level5					2.87135e+06	2.54575e+06	3.56085e+06	2.86197e+06	2.86765e+06	3.2033e+06	2.69243e+06	3.04539e+06	2.87989e+06	2.80656e+06	2.80803e+06	2.90229e+06	2.66647e+06	2.97572e+06	2.3397e+06	4.00017e+06	4.84403e+06	4.7235e+06	5.46494e+06	4.75604e+06	5.83379e+06	950795	1.07508e+06	1.11942e+06	1.12331e+06	1.1779e+06	1.21408e+06
0.595_83.0736	1-piperideine	C5 H9 N	83.0736	0.595	C06181	S61469				level4	Alkaloids	Alkaloids derived from lysine	Piperidine alkaloids	map01100 Metabolic pathways;	1.48594e+07	1.70494e+07	1.52904e+07	1.72136e+07	1.66519e+07	1.59589e+07	1.7791e+07	1.85308e+07	1.61893e+07	1.27713e+07	1.41902e+07	1.4746e+07	1.50973e+07	1.19638e+07	1.21671e+07	2.18887e+07	2.05801e+07	1.9722e+07	2.11097e+07	2.22585e+07	2.15652e+07	1.27934e+07	1.43309e+07	1.48372e+07	1.47545e+07	1.45839e+07	1.65844e+07
0.597_166.1107	2-isobutyl-3-methoxypyrazine	C9 H14 N2 O	166.111	0.597		S30208	HMDB0031860			level4	Organoheterocyclic compounds	Diazines	Pyrazines		2.0476e+06	2.34603e+06	2.52848e+06	2.37718e+06	2.28436e+06	2.11456e+06	2.17658e+06	2.4426e+06	2.22371e+06	1.52207e+06	1.37897e+06	1.45273e+06	1.45035e+06	1.666e+06	1.47815e+06	699137	1.29731e+06	1.42283e+06	1.27583e+06	972742	1.00742e+06	2.60003e+06	5.25279e+06	4.8532e+06	4.16301e+06	4.03033e+06	3.20359e+06
0.597_247.153	Lys-thr	C10 H21 N3 O4	247.153	0.597		S13177972				level4					2.25681e+06	1.86417e+06	2.79253e+06	2.13703e+06	2.26043e+06	2.49878e+06	2.0842e+06	2.46388e+06	2.2423e+06	2.19627e+06	1.99694e+06	2.19572e+06	1.8869e+06	2.24762e+06	2.38251e+06	2.71736e+06	3.68773e+06	3.65482e+06	3.92248e+06	3.40801e+06	4.40181e+06	667749	940213	931061	906390	988379	1.01838e+06
0.598_132.0898	D-ornithine	C5 H12 N2 O2	132.09	0.598	C00515	BGI245	HMDB0003374	94.8	91.5	level1	Organic acids and derivatives	Carboxylic acids and derivatives	Amino acids, peptides, and analogues	map00472 D-Arginine and D-ornithine metabolism; map01100 Metabolic pathways;	2.31999e+08	2.06674e+08	2.21615e+08	2.3805e+08	2.1315e+08	2.16881e+08	2.22354e+08	2.41305e+08	2.41675e+08	7.47864e+07	8.16838e+07	7.22902e+07	7.06931e+07	7.42182e+07	9.28242e+07	3.25454e+08	3.30175e+08	3.22534e+08	3.29062e+08	3.36443e+08	3.17883e+08	2.4305e+08	2.37812e+08	2.4775e+08	2.47065e+08	2.49751e+08	2.46386e+08
0.598_212.0909	Histidylglycine	C8 H12 N4 O3	212.091	0.598		S312227	HMDB0028885			level4	Organic acids and derivatives	Carboxylic acids and derivatives	Amino acids, peptides, and analogues		2.8975e+06	2.70895e+06	1.79245e+06	2.10618e+06	2.42063e+06	2.30441e+06	2.28735e+06	2.23109e+06	2.29801e+06	2.54931e+06	3.21481e+06	3.36038e+06	3.04716e+06	2.75197e+06	4.08348e+06	3.13226e+06	2.99046e+06	2.86068e+06	5.35733e+06	2.74119e+06	3.24703e+06	861150	903231	1.01931e+06	1.17253e+06	1.10987e+06	838286
0.598_297.1798		C13 H23 N5 O3	297.18	0.598						level5					2.73417e+06	2.22469e+06	2.84538e+06	2.5718e+06	2.62663e+06	2.26827e+06	2.49366e+06	2.09289e+06	2.5614e+06	1.70755e+06	1.67956e+06	1.68086e+06	1.70059e+06	1.75288e+06	1.74681e+06	2.15977e+06	3.444e+06	2.98379e+06	2.97628e+06	3.24431e+06	3.31227e+06	2.92517e+06	2.58327e+06	2.26397e+06	2.71336e+06	2.89418e+06	2.44897e+06
0.599_146.1055	Dl-lysine	C6 H14 N2 O2	146.106	0.599	C16440	MReference-482	HMDB0142894	85.6	90.9	level2	Organic acids and derivatives	Carboxylic acids and derivatives	Amino acids, peptides, and analogues	NULL	9.51406e+08	8.22376e+08	9.87429e+08	9.84267e+08	9.39919e+08	9.60841e+08	9.36115e+08	9.99319e+08	9.68027e+08	7.98898e+08	7.78257e+08	8.55108e+08	7.94234e+08	6.46247e+08	6.23126e+08	1.22705e+09	1.2562e+09	1.07314e+09	1.24553e+09	1.13636e+09	1.29029e+09	9.30671e+08	7.92451e+08	6.25223e+08	8.84474e+08	9.23864e+08	7.54865e+08
0.604_167.0693	Spinacine	C7 H9 N3 O2	167.069	0.604		S323081	HMDB0029873			level4	Organic acids and derivatives	Carboxylic acids and derivatives	Amino acids, peptides, and analogues		2.55052e+06	1.98239e+06	2.01147e+06	2.43604e+06	1.77462e+06	2.12547e+06	2.43012e+06	1.85247e+06	2.16238e+06	1.49065e+06	2.03394e+06	1.386e+06	1.42902e+06	1.36312e+06	1.49038e+06	2.25946e+06	2.41848e+06	2.36467e+06	2.3738e+06	2.35349e+06	2.30663e+06	1.84531e+06	1.51205e+06	2.12971e+06	1.75233e+06	1.95227e+06	1.37538e+06
0.606_308.1579	Fructoselysine	C12 H24 N2 O7	308.158	0.606	C16488	S8015298				level4					6.58447e+06	6.19905e+06	6.10365e+06	5.77625e+06	6.5305e+06	6.30615e+06	6.26171e+06	6.30162e+06	6.02311e+06	5.21452e+06	5.55505e+06	5.36569e+06	5.62884e+06	3.77984e+06	4.98735e+06	5.6849e+06	6.23348e+06	7.00436e+06	6.69062e+06	6.50075e+06	7.37218e+06	5.29453e+06	6.02051e+06	5.54361e+06	5.93754e+06	6.22503e+06	5.89317e+06
0.608_136.1	Phenelzine	C8 H12 N2	136.1	0.608	C07430	S3547	HMDB0014918			level4	Benzenoids	Benzene and substituted derivatives	null	NULL	1.05629e+07	5.70118e+06	8.60533e+06	9.79837e+06	1.00792e+07	9.72908e+06	1.11714e+07	1.10935e+07	1.05073e+07	9.59473e+06	1.12023e+07	9.5665e+06	9.77117e+06	2.91817e+06	9.90429e+06	7.71942e+06	8.27871e+06	8.81193e+06	1.03574e+07	5.70628e+06	9.34622e+06	1.69496e+07	1.64821e+07	1.80536e+07	1.62545e+07	1.91541e+07	1.78376e+07
0.609_225.1084			225.108	0.609						level5					3.16559e+06	3.13111e+06	2.1508e+06	2.22915e+06	3.7699e+06	3.92507e+06	2.58458e+06	2.9959e+06	2.73039e+06	2.9017e+06	3.17564e+06	2.016e+06	2.16252e+06	3.02011e+06	3.33428e+06	4.46392e+06	5.07373e+06	4.32261e+06	4.06043e+06	4.13212e+06	4.54242e+06	1.08032e+06	1.9679e+06	2.08777e+06	1.39312e+06	1.19817e+06	2.08403e+06
0.61_322.1598		C10 H22 N6 O6	322.16	0.61						level5					2.19066e+06	2.30482e+06	2.36136e+06	2.29539e+06	1.83438e+06	2.4501e+06	2.3746e+06	2.40132e+06	2.48958e+06	739833	806374	594018	584258	832598	391408	2.22721e+06	2.69052e+06	3.79646e+06	3.4566e+06	2.41484e+06	3.91503e+06	2.18891e+06	2.54926e+06	2.4481e+06	2.72613e+06	2.61858e+06	2.62571e+06
0.61_344.14		C9 H27 N6 O2 P3	344.14	0.61						level5					2.02828e+06	2.14603e+06	2.23925e+06	2.08205e+06	1.93376e+06	1.96499e+06	2.17559e+06	2.14122e+06	2.13857e+06	599728	591175	509078	508484	472721	547289	3.09612e+06	3.2953e+06	2.01471e+06	3.1258e+06	3.30368e+06	3.41396e+06	1.99133e+06	2.26152e+06	2.13732e+06	2.27028e+06	2.28141e+06	2.36417e+06
0.612_412.1277	Cv-15959	C22 H16 N6 O3	412.128	0.612		S8222850	HMDB0013842			level4	Benzenoids	Benzene and substituted derivatives	Biphenyls and derivatives		3.35003e+06	3.05525e+06	3.06297e+06	3.16258e+06	3.29498e+06	3.0678e+06	3.13297e+06	3.40494e+06	3.15905e+06	864197	908202	819863	866082	1.03421e+06	898036	4.84316e+06	3.90375e+06	4.43032e+06	4.20786e+06	4.84035e+06	4.39522e+06	3.22186e+06	3.27762e+06	3.5476e+06	3.42272e+06	3.50629e+06	3.32957e+06
0.612_426.1432	Anhydrotetracycline	C22 H22 N2 O7	426.143	0.612	C02811	S20117965				level4	PK Polyketides	PK07 Linear tetracyclines	Null	map01100 Metabolic pathways;	4.5414e+06	4.11153e+06	4.90346e+06	3.43804e+06	5.20615e+06	4.26601e+06	4.5272e+06	4.24198e+06	4.55828e+06	2.74369e+06	3.03807e+06	2.4889e+06	2.56121e+06	2.96949e+06	2.65713e+06	5.70479e+06	4.76653e+06	1.61683e+06	5.44349e+06	5.38852e+06	5.22623e+06	4.07273e+06	3.95672e+06	3.84674e+06	3.95759e+06	3.99317e+06	4.44395e+06
0.613_494.1305	N-adenylyl-l-phenylalanine	C19 H23 N6 O8 P	494.13	0.613	C03709	S389096				level4				NULL	1.12987e+06	1.14404e+06	1.37782e+06	1.08038e+06	1.43027e+06	1.11525e+06	1.20999e+06	1.22452e+06	1.16493e+06	815552	946087	816344	798083	804597	648422	1.20736e+06	1.38574e+06	1.40667e+06	1.47347e+06	1.36246e+06	1.50785e+06	1.19174e+06	1.22267e+06	1.08621e+06	1.08176e+06	1.3418e+06	1.23401e+06
0.614_358.1559	Cilastatin	C16 H26 N2 O5 S	358.156	0.614	C01675	S4940183	HMDB0015535			level4	Organic acids and derivatives	Carboxylic acids and derivatives	Amino acids, peptides, and analogues	NULL	2.07613e+06	1.82216e+06	2.07875e+06	2.06889e+06	1.89656e+06	2.07611e+06	2.10813e+06	2.15421e+06	2.16216e+06	1.24277e+06	1.3942e+06	1.1791e+06	1.11215e+06	1.14135e+06	1.16543e+06	2.92158e+06	2.82368e+06	2.75334e+06	2.97682e+06	2.84539e+06	2.80854e+06	1.70227e+06	1.92948e+06	1.88207e+06	1.86602e+06	1.82298e+06	1.83465e+06
0.615_154.0716	[similar to: l-histidine; δmass: -0.9979 da]		154.072	0.615						level5					9.2052e+07	9.02298e+07	8.55846e+07	8.78932e+07	8.59952e+07	9.15629e+07	8.66758e+07	9.35399e+07	8.63912e+07	3.41968e+07	3.06227e+07	3.31456e+07	3.19487e+07	3.24624e+07	3.33968e+07	1.18594e+08	1.16467e+08	1.17473e+08	1.10813e+08	1.13584e+08	1.08248e+08	9.91826e+07	9.86524e+07	1.02725e+08	9.83303e+07	1.01629e+08	9.80064e+07
0.615_480.1148		C11 H26 N6 O11 P2	480.115	0.615						level5					892510	863381	1.09376e+06	930752	877079	965951	907207	918784	891451	256970	273985	254472	208271	250376	273213	1.31339e+06	1.13995e+06	909410	1.17244e+06	1.25434e+06	1.22015e+06	945555	1.06981e+06	1.11764e+06	1.04637e+06	1.07725e+06	1.22375e+06
0.618_160.1209	N6-methyllysine	C7 H16 N2 O2	160.121	0.618	C02728	S144469	HMDB0002038			level4	Organic acids and derivatives	Carboxylic acids and derivatives	Amino acids, peptides, and analogues	NULL	3.1903e+06	2.57317e+06	3.15517e+06	2.53638e+06	2.55245e+06	3.18455e+06	3.04088e+06	2.61361e+06	3.45558e+06	2.96667e+06	2.41619e+06	2.72373e+06	2.22695e+06	2.51085e+06	2.28327e+06	3.06736e+06	4.58873e+06	4.50874e+06	2.98146e+06	4.04765e+06	3.03162e+06	2.00554e+06	2.69224e+06	2.28281e+06	2.70574e+06	2.62758e+06	2.53903e+06
0.618_442.1163		C9 H28 N6 O8 P2 S	442.116	0.618						level5					999164	1.0375e+06	1.06429e+06	530003	1.16121e+06	1.13357e+06	1.13871e+06	1.13718e+06	1.16173e+06	410492	613014	872029	468598	539952	585255	2.3478e+06	2.04473e+06	1.08742e+06	2.23174e+06	2.12492e+06	2.28608e+06	920193	716174	710998	931443	780416	879043
0.619_137.0447	[similar to: ricinine; δmass: -27.0139 da]		137.045	0.619						level5					5.73526e+06	4.68598e+06	5.18378e+06	5.20969e+06	5.4418e+06	4.94124e+06	5.59876e+06	5.63355e+06	4.68695e+06	1.77907e+06	2.00044e+06	1.47578e+07	2.03589e+06	1.87074e+06	1.74358e+06	7.31302e+06	6.97932e+06	2.07449e+06	7.11664e+06	6.90687e+06	6.75782e+06	5.69167e+06	5.95099e+06	5.68336e+06	5.83804e+06	6.24893e+06	5.89088e+06
0.619_176.053		C6 H13 N2 P S	176.053	0.619						level5					3.57023e+07	3.23959e+07	3.29789e+07	1.37215e+07	3.23683e+07	3.4193e+07	3.41674e+07	3.55878e+07	3.33943e+07	1.3461e+07	1.09466e+07	1.33694e+07	1.31046e+07	1.38854e+07	1.36278e+07	4.13831e+07	3.91375e+07	1.52443e+06	3.85045e+07	4.04934e+07	3.83903e+07	3.88129e+07	3.93787e+07	4.05754e+07	4.01062e+07	4.20921e+07	4.00724e+07
0.619_244.0406	Eugenol sulfate	C10 H12 O5 S	244.041	0.619		S157181	HMDB0135245			level4	Organic acids and derivatives	Organic sulfuric acids and derivatives	Arylsulfates		6.28934e+06	5.67611e+06	6.01965e+06	5.39498e+06	5.87148e+06	6.23726e+06	6.42781e+06	5.90265e+06	5.75076e+06	2.37368e+06	2.44725e+06	2.39938e+06	2.14255e+06	2.84109e+06	2.66991e+06	6.53717e+06	6.43565e+06	6.02926e+06	6.39919e+06	6.51704e+06	6.26088e+06	7.07131e+06	7.61506e+06	6.894e+06	7.27383e+06	7.19725e+06	6.79586e+06
0.62_170.0455		C3 H11 N2 O4 P	170.046	0.62						level5					1.75514e+07	2.28124e+07	1.6964e+07	1.7945e+07	1.72039e+07	1.73254e+07	1.75628e+07	1.77587e+07	1.68945e+07	4.88581e+06	4.84693e+06	4.74835e+06	4.50453e+06	2.96096e+06	4.74755e+06	1.62368e+07	3.03004e+07	2.96995e+07	3.03926e+07	2.98271e+07	2.92255e+07	1.77763e+07	1.74441e+07	2.22741e+07	1.75791e+07	1.81734e+07	1.73251e+07
0.62_312.0278		C7 H13 N4 O6 P S	312.028	0.62						level5					1.29447e+07	1.25913e+07	1.23284e+07	1.27144e+07	1.26868e+07	1.28419e+07	1.34583e+07	1.23108e+07	1.21833e+07	5.49494e+06	6.22903e+06	5.38323e+06	5.60177e+06	5.46379e+06	5.67569e+06	1.32004e+07	1.43902e+07	1.34328e+07	1.3591e+07	1.33902e+07	1.32528e+07	1.62556e+07	1.59415e+07	1.57786e+07	1.71186e+07	1.60058e+07	1.61756e+07
0.62_380.0152		C7 H18 N4 O6 P2 S2	380.015	0.62						level5					2.56558e+06	2.32904e+06	2.51155e+06	2.2978e+06	2.46154e+06	2.61303e+06	2.58057e+06	2.57473e+06	2.28722e+06	1.06891e+06	1.17688e+06	1.04193e+06	1.01434e+06	887043	1.08954e+06	2.45344e+06	2.36305e+06	2.46179e+06	2.47044e+06	2.45761e+06	2.41409e+06	3.16867e+06	3.08761e+06	3.26936e+06	3.10471e+06	3.20505e+06	3.15883e+06
0.621_326.0434	3-hydroxy-4-methoxy-6h-[1,3]dioxolo[5,6][1]benzofuro[3,2-c]chromen-6-one	C17 H10 O7	326.043	0.621		S9306312				level4					3.20764e+07	2.93096e+07	3.30318e+07	3.23328e+07	3.19654e+07	3.20596e+07	3.20821e+07	3.29934e+07	3.09528e+07	2.92901e+07	2.93865e+07	2.93076e+07	2.73715e+07	2.77069e+07	2.85257e+07	3.02423e+07	2.96841e+07	3.00108e+07	3.00187e+07	3.06357e+07	3.07767e+07	3.35081e+07	3.56881e+07	3.56805e+07	3.59601e+07	3.60885e+07	3.59505e+07
0.621_515.9903		C9 H19 N4 O13 P3 S	515.99	0.621						level5					3.09177e+06	2.7856e+06	2.84148e+06	2.85096e+06	2.92114e+06	2.88676e+06	2.77162e+06	2.93412e+06	3.08476e+06	1.35781e+06	1.31796e+06	1.41794e+06	1.31314e+06	1.34304e+06	1.31031e+06	2.42958e+06	2.35118e+06	2.5871e+06	2.78204e+06	2.44502e+06	2.74343e+06	4.18101e+06	3.77984e+06	3.88649e+06	3.18587e+06	3.51884e+06	3.77782e+06
0.622_258.0562	4-(3-oxopentyl)phenyl hydrogen sulfate	C11 H14 O5 S	258.056	0.622		S74853082	HMDB0133002			level4	Organic acids and derivatives	Organic sulfuric acids and derivatives	Arylsulfates		1.08253e+07	1.01903e+07	1.0743e+07	1.077e+07	1.03707e+07	1.04687e+07	1.02957e+07	1.07755e+07	1.06694e+07	8.74966e+06	9.43902e+06	9.35786e+06	8.66975e+06	9.69631e+06	8.57972e+06	1.00992e+07	9.96333e+06	1.05986e+07	1.04399e+07	1.04437e+07	1.02664e+07	1.10583e+07	1.14732e+07	1.07018e+07	1.06542e+07	1.15598e+07	1.02098e+07
0.622_300.1331		C15 H27 P3	300.133	0.622						level5					5.49344e+06	6.36859e+06	6.49552e+06	6.66874e+06	6.60831e+06	6.75599e+06	6.69416e+06	7.35287e+06	7.48199e+06	7.13504e+06	8.11647e+06	7.14338e+06	6.92738e+06	7.29539e+06	7.04191e+06	4.62305e+06	5.73091e+06	6.37036e+06	5.46729e+06	5.20112e+06	5.68126e+06	7.63376e+06	8.02523e+06	8.07099e+06	8.00265e+06	7.80858e+06	7.83418e+06
0.622_330.1397	Oxomemazine	C18 H22 N2 O2 S	330.14	0.622		S18281	HMDB0240230			level4	Organoheterocyclic compounds	Benzothiazines	Phenothiazines		2.30624e+06	2.0254e+06	2.2819e+06	2.133e+06	2.3862e+06	2.6345e+06	2.43168e+06	2.66342e+06	2.3709e+06	2.46987e+06	2.40613e+06	2.04918e+06	1.88736e+06	2.10404e+06	2.25102e+06	2.36079e+06	2.36535e+06	2.6422e+06	2.21593e+06	2.27257e+06	2.58844e+06	2.19932e+06	1.83905e+06	2.54384e+06	1.82402e+06	2.42606e+06	2.44348e+06
0.622_448.0025		C8 H18 O17 P2	448.002	0.622						level5					2.63196e+06	2.54735e+06	2.971e+06	2.48723e+06	2.75979e+06	2.66092e+06	2.82771e+06	2.77045e+06	2.57641e+06	1.20377e+06	1.29853e+06	1.13146e+06	1.10232e+06	1.11878e+06	1.16459e+06	2.41647e+06	2.31891e+06	2.49197e+06	2.5375e+06	2.41928e+06	2.5644e+06	3.37054e+06	3.33022e+06	3.49797e+06	3.5384e+06	3.23815e+06	3.37316e+06
0.623_394.0308		C7 H16 N4 O11 P2	394.031	0.623						level5					5.9821e+06	5.74319e+06	6.01118e+06	6.18556e+06	5.80241e+06	5.9836e+06	5.88135e+06	5.8096e+06	5.44063e+06	5.27022e+06	5.41506e+06	4.96409e+06	4.75205e+06	5.02031e+06	5.34845e+06	5.27179e+06	4.88376e+06	5.3134e+06	5.00076e+06	5.34391e+06	5.49401e+06	6.47453e+06	6.46219e+06	6.45371e+06	6.3515e+06	6.54202e+06	6.23686e+06
0.624_328.0017		C7 H8 N2 O13	328.002	0.624						level5					7.71774e+06	7.62283e+06	7.09575e+06	7.91775e+06	6.88743e+06	6.84267e+06	7.50051e+06	6.97325e+06	7.10419e+06	2.37211e+06	2.48863e+06	2.41294e+06	2.53823e+06	2.33299e+06	2.23154e+06	1.02929e+07	9.17914e+06	9.78451e+06	1.00917e+07	1.0055e+07	1.04624e+07	7.60873e+06	7.95154e+06	8.39127e+06	7.96636e+06	8.40741e+06	8.03405e+06
0.624_462.0183		C8 H19 N2 O16 P S	462.018	0.624						level5					6.97676e+06	6.31975e+06	6.66412e+06	6.6913e+06	6.808e+06	6.66827e+06	6.66165e+06	6.52992e+06	6.34217e+06	6.02787e+06	6.31936e+06	6.15502e+06	5.66345e+06	4.86179e+06	5.84307e+06	5.59778e+06	5.3795e+06	5.33047e+06	5.62107e+06	5.50788e+06	5.3863e+06	7.47803e+06	7.38191e+06	7.11855e+06	7.52033e+06	7.46584e+06	7.26736e+06
0.625_166.0603		C5 H6 N6 O	166.06	0.625						level5					4.87805e+06	4.82221e+06	4.38994e+06	4.83254e+06	4.62228e+06	5.59356e+06	4.63488e+06	4.36907e+06	4.74137e+06	4.77393e+06	5.24449e+06	5.49006e+06	4.43964e+06	4.89842e+06	4.88858e+06	3.70657e+06	4.0425e+06	3.62161e+06	4.12219e+06	3.65004e+06	4.16101e+06	5.51472e+06	4.04185e+06	4.98541e+06	4.12869e+06	4.9646e+06	5.08127e+06
0.625_184.061		C4 H13 N2 O4 P	184.061	0.625						level5					3.02663e+07	2.99735e+07	2.95718e+07	3.0667e+07	3.13081e+07	2.96867e+07	3.00292e+07	2.99508e+07	3.06043e+07	1.93461e+07	2.0168e+07	1.91821e+07	1.86697e+07	1.83715e+07	1.84707e+07	4.79986e+07	4.45455e+07	4.46873e+07	4.69468e+07	4.64474e+07	4.66164e+07	2.66463e+07	2.6663e+07	2.54975e+07	2.66835e+07	2.64397e+07	2.71499e+07
0.625_188.1522	Nepsilon,nepsilon,nepsilon-trimethyllysine	C9 H20 N2 O2	188.152	0.625	C03793	BGI429	HMDB0001325	97.5	94.9	level1	Organic acids and derivatives	Carboxylic acids and derivatives	Amino acids, peptides, and analogues	map00310 Lysine degradation; map01100 Metabolic pathways;	6.06832e+07	4.5534e+07	4.35428e+07	4.78928e+07	5.04929e+07	4.68511e+07	4.77322e+07	4.97802e+07	4.6464e+07	4.52549e+07	4.47842e+07	4.42208e+07	4.26029e+07	4.5855e+07	3.69461e+07	4.0267e+07	5.4636e+07	5.66047e+07	5.60535e+07	5.70525e+07	5.44105e+07	3.74024e+07	4.32593e+07	3.22852e+07	4.25507e+07	3.77819e+07	3.90412e+07
0.625_530.0057		C10 H21 N4 O13 P3 S	530.006	0.625						level5					6.46027e+06	6.418e+06	6.42337e+06	6.50726e+06	6.39006e+06	6.51118e+06	6.9009e+06	6.52819e+06	6.31953e+06	6.771e+06	6.67827e+06	6.44496e+06	5.97762e+06	6.47298e+06	6.51807e+06	4.80789e+06	4.7987e+06	5.19123e+06	5.17067e+06	4.73089e+06	5.52486e+06	6.49138e+06	7.79231e+06	7.43534e+06	7.69083e+06	7.56488e+06	7.42386e+06
0.625_665.9803		C23 H17 N4 O12 P3 S	665.98	0.625						level5					2.10467e+06	2.10624e+06	2.13587e+06	2.2925e+06	2.31469e+06	2.07229e+06	2.30297e+06	2.36811e+06	2.02918e+06	2.55465e+06	2.36846e+06	2.43862e+06	2.63387e+06	2.39769e+06	2.48387e+06	1.46216e+06	1.42726e+06	1.37197e+06	1.49609e+06	1.56293e+06	1.52282e+06	2.67532e+06	2.66502e+06	2.52607e+06	2.65843e+06	2.49613e+06	2.44058e+06
0.626_151.0608	[similar to: kasugamycin; δmass: -228.0983 da]		151.061	0.626						level5					1.94047e+06	1.62417e+06	1.68071e+06	1.84673e+06	1.78137e+06	1.77362e+06	1.71358e+06	1.63652e+06	1.82123e+06	1.81994e+06	1.62905e+06	2.01985e+06	1.70811e+06	1.64841e+06	1.7702e+06	834413	1.81816e+06	2.04675e+06	1.89357e+06	1.86484e+06	1.93004e+06	1.5451e+06	1.74948e+06	1.51572e+06	1.56351e+06	1.8971e+06	1.62416e+06
0.626_168.0507			168.051	0.626						level5					7.56742e+06	6.72432e+06	7.21752e+06	8.91651e+06	8.67925e+06	7.61016e+06	7.52838e+06	7.22153e+06	6.45626e+06	3.25847e+06	3.19082e+06	2.80921e+06	3.15305e+06	1.84962e+06	2.84073e+06	2.58991e+07	8.92851e+06	2.57706e+07	2.9141e+07	2.64904e+07	2.85798e+07	6.57722e+06	7.09417e+06	6.42525e+06	6.52693e+06	6.46061e+06	6.89539e+06
0.626_274.03		C6 H6 N6 O7	274.03	0.626						level5					3.66078e+06	3.45191e+06	3.54805e+06	3.78535e+06	3.5313e+06	3.59343e+06	3.8214e+06	3.45562e+06	3.53807e+06	2.39836e+06	2.30856e+06	2.51787e+06	2.57777e+06	2.33764e+06	2.36739e+06	4.94893e+06	4.57256e+06	4.78026e+06	4.61897e+06	5.42171e+06	5.02773e+06	3.32716e+06	3.26012e+06	3.07443e+06	3.2083e+06	3.20659e+06	3.22846e+06
0.626_342.0173	Ranelic acid	C12 H10 N2 O8 S	342.017	0.626		S2314551				level4					1.85125e+07	1.7237e+07	1.81937e+07	1.8747e+07	1.85358e+07	1.80468e+07	1.84681e+07	1.88603e+07	1.80253e+07	1.25278e+07	1.40294e+07	1.27972e+07	1.2594e+07	1.26989e+07	1.14837e+07	2.27591e+07	2.22378e+07	2.28421e+07	2.31166e+07	2.27712e+07	2.29747e+07	1.75308e+07	1.74809e+07	1.73862e+07	1.7282e+07	1.74946e+07	1.75343e+07
0.626_597.9932		C8 H21 N6 O17 P3 S	597.993	0.626						level5					3.37574e+06	2.60696e+06	3.11209e+06	3.19338e+06	3.25011e+06	3.3575e+06	3.40999e+06	3.38755e+06	3.23224e+06	3.82071e+06	3.49834e+06	3.2536e+06	3.36643e+06	3.45167e+06	3.1759e+06	2.3517e+06	2.3225e+06	2.32482e+06	2.51216e+06	2.4512e+06	2.37549e+06	4.22314e+06	3.92581e+06	3.63709e+06	3.94354e+06	3.62536e+06	3.7885e+06
0.627_463.978		C8 H16 O18 S2	463.978	0.627						level5					1.31625e+06	1.41435e+06	1.57215e+06	1.40323e+06	1.38505e+06	1.42148e+06	1.4411e+06	1.47101e+06	1.59263e+06	506210	325233	462055	459635	480570	430239	163489	1.78133e+06	2.08497e+06	2.00084e+06	1.90987e+06	2.10472e+06	1.40984e+06	1.90853e+06	1.79943e+06	1.69676e+06	1.55889e+06	1.59993e+06
0.628_205.0479			205.048	0.628						level5					2.60294e+07	2.45175e+07	2.32937e+07	2.44824e+07	2.41179e+07	2.36834e+07	5.42806e+06	2.41401e+07	2.5326e+07	1.38917e+07	1.50616e+07	1.43223e+07	1.40421e+07	1.355e+07	969623	3.93684e+07	3.74448e+07	3.79677e+07	3.97737e+07	4.13547e+07	3.68791e+07	1.8865e+07	1.82036e+07	1.8493e+07	1.81442e+07	1.89226e+07	1.9001e+07
0.628_343.975		C14 H4 N2 O7 S	343.975	0.628						level5					1.34363e+06	1.34969e+06	1.32128e+06	1.39827e+06	1.53706e+06	1.33765e+06	1.31885e+06	1.37955e+06	1.36766e+06	286585	279801	315007	311438	327546	325384	2.76453e+06	2.63039e+06	2.52306e+06	2.50513e+06	2.65866e+06	2.65709e+06	1.32378e+06	1.1527e+06	1.25699e+06	1.24578e+06	1.29626e+06	1.33708e+06
0.628_343.9767		C9 H9 Cl O12	343.977	0.628						level5					1.34363e+06	1.34969e+06	1.32128e+06	1.45553e+06	1.53706e+06	1.30106e+06	1.31885e+06	1.37955e+06	1.42601e+06	286585	341009	315007	311438	294497	290068	832219	2.57052e+06	2.52306e+06	2.50513e+06	2.65866e+06	2.65709e+06	1.32378e+06	1.2411e+06	1.2814e+06	1.24578e+06	1.29626e+06	1.33708e+06
0.628_410.0051	(4r,6e,8e,10r,11r,12e)-13-bromo-10,11-dichloro-4-hydroxy-7,11-dimethyl-3-methylene-6,8,12-tridecatrienoic acid	C16 H21 Br Cl2 O3	410.005	0.628		S10263523				level4					2.71533e+06	2.66366e+06	2.58813e+06	2.82434e+06	2.56268e+06	2.58919e+06	2.64825e+06	2.64009e+06	2.65109e+06	2.00778e+06	1.67709e+06	1.65566e+06	1.89125e+06	1.40556e+06	1.76381e+06	1.01262e+06	3.04348e+06	3.33893e+06	3.21234e+06	3.32097e+06	3.3072e+06	2.3614e+06	2.41266e+06	2.66301e+06	2.40133e+06	2.47187e+06	2.23066e+06
0.628_477.9922		C12 H14 O18 S	477.992	0.628						level5					3.82164e+06	3.77961e+06	3.69438e+06	3.63811e+06	3.76328e+06	3.77844e+06	3.67461e+06	3.79865e+06	3.46776e+06	2.52094e+06	2.70816e+06	2.8631e+06	2.31194e+06	2.55218e+06	2.41879e+06	3.94946e+06	4.47907e+06	4.24125e+06	4.03556e+06	4.5278e+06	4.21172e+06	3.7359e+06	3.07074e+06	2.96712e+06	3.55201e+06	2.8998e+06	3.24397e+06
0.629_208.0009	Stipitatonic acid	C9 H4 O6	208.001	0.629	C02080	S20117950				level4				NULL	1.08692e+06	1.06477e+06	1.14698e+06	1.04471e+06	1.10632e+06	1.10848e+06	1.20532e+06	1.1233e+06	1.14258e+06	212214	223768	260608	174696	250975	168473	2.6324e+06	2.52548e+06	2.6304e+06	2.69805e+06	2.17092e+06	2.5736e+06	1.05989e+06	938365	1.0245e+06	992003	1.13239e+06	977648
0.629_357.9913		C8 H14 Cl N4 O4 P3	357.991	0.629						level5					3.492e+06	3.22469e+06	3.73092e+06	3.28522e+06	3.22132e+06	3.54334e+06	3.60551e+06	3.99726e+06	3.25367e+06	1.9276e+06	2.23006e+06	2.04978e+06	1.9896e+06	1.76898e+06	1.91799e+06	6.02875e+06	5.58281e+06	6.1932e+06	6.23769e+06	5.57338e+06	5.85209e+06	2.7338e+06	2.7774e+06	2.72098e+06	2.72015e+06	2.77512e+06	2.71641e+06
0.629_462.9707		C5 H14 N5 O14 P S2	462.971	0.629						level5					1.37061e+06	1.29134e+06	2.19611e+06	750560	1.39114e+06	1.30471e+06	1.33692e+06	1.39116e+06	1.44905e+06	516033	796095	454171	463862	488578	470421	1.38942e+06	4.42265e+06	3.0365e+06	4.2624e+06	3.00603e+06	1.79878e+06	1.49136e+06	1.63993e+06	3.67919e+06	1.61768e+06	1.91511e+06	2.20699e+06
0.629_545.9798		C13 H17 N4 O12 P3 S	545.98	0.629						level5					3.63014e+06	3.79389e+06	4.1498e+06	3.66063e+06	3.74607e+06	3.50662e+06	3.74009e+06	4.00911e+06	3.64033e+06	2.99644e+06	2.98553e+06	2.93696e+06	2.92729e+06	2.98517e+06	3.17378e+06	4.46301e+06	3.90603e+06	3.87524e+06	4.29075e+06	3.95144e+06	3.92405e+06	3.71037e+06	4.20373e+06	3.51207e+06	3.93479e+06	4.18032e+06	3.94794e+06
0.629_613.9669		C16 H17 N4 O14 P3 S	613.967	0.629						level5					1.8115e+06	1.69563e+06	1.92494e+06	1.82757e+06	1.72479e+06	1.86663e+06	1.6877e+06	1.76526e+06	1.81444e+06	1.37504e+06	1.53605e+06	1.41757e+06	1.48074e+06	1.45858e+06	1.34217e+06	1.76755e+06	1.73232e+06	1.71031e+06	2.16847e+06	1.75252e+06	1.82841e+06	1.81955e+06	1.75059e+06	1.72573e+06	1.58781e+06	1.82869e+06	1.82278e+06
0.63_199.0327		C7 H10 N3 P S	199.033	0.63						level5					2.65304e+07	2.66581e+07	2.76732e+07	2.78722e+07	2.68972e+07	2.71368e+07	2.7507e+07	2.91736e+07	2.62892e+07	3.10051e+07	3.11957e+07	3.05221e+07	2.93007e+07	2.97812e+07	2.98276e+07	2.70766e+07	2.62974e+07	2.5659e+07	2.71187e+07	2.69869e+07	2.64574e+07	2.42065e+07	2.45987e+07	2.38954e+07	2.39509e+07	2.46656e+07	2.51469e+07
0.63_222.0163		C10 H6 O6	222.016	0.63						level5					2.48439e+06	2.32595e+06	2.549e+06	1.88225e+06	2.45684e+06	2.41755e+06	3.104e+06	2.42645e+06	2.6571e+06	1.41109e+06	1.36499e+06	1.25445e+06	1.19719e+06	1.25411e+06	1.24809e+06	5.2482e+06	5.09094e+06	715313	5.66979e+06	5.43243e+06	5.32623e+06	1.94577e+06	2.26857e+06	2.10799e+06	2.09422e+06	1.91495e+06	2.20417e+06
0.63_402.995		C8 H15 N5 O6 P2 S2	402.995	0.63						level5					2.08238e+06	2.15399e+06	2.14554e+06	2.15681e+06	2.2597e+06	2.16682e+06	2.28648e+06	2.12308e+06	1.97163e+06	2.90597e+06	2.94824e+06	2.8389e+06	2.62962e+06	2.61126e+06	2.70898e+06	1.82479e+06	1.70228e+06	1.62558e+06	1.70896e+06	1.82337e+06	1.65905e+06	2.11213e+06	2.28245e+06	2.07952e+06	1.89434e+06	2.08793e+06	2.19038e+06
0.631_267.0201		C5 H12 N5 O2 P3	267.02	0.631						level5					3.70897e+06	3.55634e+06	3.70027e+06	3.79504e+06	3.67628e+06	3.42557e+06	3.73127e+06	3.80576e+06	3.459e+06	4.43689e+06	4.48313e+06	4.16738e+06	4.306e+06	4.52134e+06	4.54021e+06	3.04157e+06	2.91888e+06	3.14653e+06	3.1664e+06	3.14758e+06	3.25973e+06	3.15022e+06	3.35492e+06	3.2648e+06	3.33333e+06	3.35091e+06	3.26673e+06
0.631_335.0074		C11 H6 N5 O6 P	335.007	0.631						level5					8.32992e+06	8.04003e+06	8.71427e+06	8.12893e+06	8.0987e+06	7.80721e+06	7.75776e+06	8.2958e+06	7.87976e+06	1.03253e+07	1.04433e+07	1.00047e+07	1.00579e+07	9.93326e+06	9.7709e+06	6.80531e+06	6.39554e+06	6.8516e+06	6.84043e+06	6.52607e+06	6.72427e+06	7.83072e+06	8.01494e+06	8.10487e+06	7.58456e+06	7.95535e+06	7.59691e+06
0.631_470.9827		C10 H11 N5 O13 P2	470.983	0.631						level5					1.84517e+06	1.72305e+06	1.92204e+06	2.01677e+06	1.93782e+06	1.93663e+06	2.03743e+06	2.03043e+06	1.8241e+06	2.63989e+06	2.80113e+06	2.59648e+06	2.68744e+06	2.59773e+06	2.37411e+06	1.06996e+06	1.42446e+06	1.50387e+06	1.45526e+06	1.39807e+06	1.43108e+06	1.99345e+06	1.83047e+06	1.68579e+06	1.91618e+06	1.95268e+06	1.71064e+06
0.631_681.9529		C14 H17 N6 O18 P3 S	681.953	0.631						level5					1.40296e+06	1.43219e+06	1.36243e+06	655231	1.40059e+06	1.26341e+06	1.46138e+06	1.40349e+06	1.5171e+06	1.28315e+06	1.13287e+06	1.19516e+06	1.17198e+06	1.25668e+06	1.237e+06	1.25376e+06	1.3811e+06	1.30833e+06	1.44572e+06	1.32858e+06	1.37818e+06	1.29738e+06	1.34443e+06	1.40644e+06	1.52713e+06	1.40817e+06	1.22103e+06
0.631_837.8282			837.828	0.631						level5					1.70966e+06	1.77479e+06	1.82962e+06	1.83661e+06	1.86838e+06	1.69394e+06	1.7596e+06	1.67427e+06	1.7166e+06	2.8819e+06	3.12149e+06	3.30107e+06	2.9177e+06	3.25158e+06	3.06896e+06	709640	622318	714799	740660	702570	723764	2.63722e+06	2.68458e+06	2.58448e+06	2.55958e+06	2.42339e+06	2.48541e+06
0.632_157.9565			157.957	0.632						level5					5.42398e+07	5.35332e+07	5.06052e+07	5.5058e+07	5.52568e+07	5.42582e+07	5.54271e+07	5.66642e+07	5.51959e+07	6.4744e+07	6.65673e+07	6.31343e+07	6.38661e+07	5.41932e+07	6.38206e+07	3.92032e+07	4.00851e+07	4.06439e+07	4.10049e+07	3.97522e+07	4.12376e+07	6.63266e+07	6.60334e+07	6.4683e+07	6.52599e+07	5.9505e+07	6.67554e+07
0.632_538.9697	Gtp-î³-s	C10 H16 N5 O13 P3 S	538.97	0.632	C01806	S34654				level4				NULL	2.44638e+06	2.07573e+06	2.22355e+06	2.34877e+06	2.13672e+06	2.28697e+06	2.16506e+06	2.28768e+06	2.35346e+06	3.50307e+06	3.43928e+06	3.36215e+06	3.34247e+06	3.06918e+06	3.28013e+06	1.40601e+06	1.72798e+06	1.62302e+06	1.78755e+06	1.58273e+06	1.57329e+06	2.47859e+06	2.4806e+06	2.31646e+06	2.30366e+06	2.21945e+06	2.4317e+06
0.632_561.953		C6 H20 N4 O16 P2 S3	561.953	0.632						level5					1.12314e+06	1.03881e+06	1.06284e+06	1.0175e+06	1.00052e+06	1.2324e+06	898670	1.19838e+06	1.23868e+06	584131	605592	714477	701618	703580	535005	1.72997e+06	1.75632e+06	1.59896e+06	1.66726e+06	1.60192e+06	1.68918e+06	800214	921942	761909	874901	928663	887917
0.632_769.8416			769.842	0.632						level5					2.24514e+06	2.47485e+06	2.4007e+06	864655	2.41582e+06	2.43614e+06	2.61257e+06	2.09837e+06	2.37171e+06	3.99412e+06	4.1062e+06	3.89114e+06	3.70747e+06	4.0614e+06	3.87035e+06	927733	1.06967e+06	1.0244e+06	1.07274e+06	949264	861594	3.57206e+06	3.54014e+06	3.41076e+06	3.31974e+06	3.30442e+06	3.15291e+06
0.633_215.0065	4-nitro-6-oxohepta-2,4-dienedioic acid	C7 H5 N O7	215.006	0.633	C20367	S28533122				level4				NULL	1.37761e+07	1.30512e+07	1.36798e+07	4.33626e+06	1.33768e+07	1.37196e+07	1.36299e+07	1.35692e+07	1.32553e+07	1.23985e+07	1.3151e+07	1.16591e+07	1.22755e+07	1.23472e+07	1.17625e+07	1.71051e+07	1.81409e+07	1.65699e+07	1.67173e+07	1.65772e+07	1.59723e+07	1.03675e+07	1.04174e+07	1.13306e+07	1.04044e+07	1.07954e+07	1.11787e+07
0.633_225.9437	(2e)-2,5-dichloro-4-oxo-2-hexenedioic acid	C6 H4 Cl2 O5	225.944	0.633	C12835	S4445367	HMDB0060363			level4	Organic acids and derivatives	Keto acids and derivatives	Medium-chain keto acids and derivatives	map01100 Metabolic pathways;	1.53409e+08	1.51679e+08	1.5541e+08	1.59264e+08	1.56363e+08	1.52986e+08	1.55346e+08	1.54858e+08	1.51758e+08	1.87644e+08	1.95172e+08	1.85607e+08	1.85839e+08	1.8303e+08	1.79961e+08	1.08036e+08	1.05795e+08	1.09142e+08	1.07194e+08	1.07647e+08	1.10575e+08	1.94697e+08	1.88693e+08	1.88906e+08	1.89575e+08	1.92235e+08	1.89335e+08
0.633_633.8676			633.868	0.633						level5					3.8731e+06	3.69697e+06	3.91557e+06	3.82747e+06	3.7692e+06	3.84162e+06	3.91198e+06	3.80332e+06	3.91415e+06	6.01038e+06	6.21484e+06	6.04766e+06	5.4088e+06	5.61308e+06	5.83676e+06	1.83482e+06	1.91922e+06	1.98622e+06	1.90532e+06	2.07157e+06	2.03813e+06	5.80235e+06	5.11014e+06	5.42503e+06	5.06814e+06	5.21052e+06	5.19538e+06
0.633_701.8545			701.855	0.633						level5					3.8123e+06	3.6946e+06	3.91246e+06	3.52667e+06	3.86908e+06	3.70956e+06	3.91892e+06	3.77041e+06	3.61731e+06	5.54797e+06	6.18734e+06	6.11605e+06	5.85862e+06	6.01384e+06	5.7755e+06	1.65882e+06	1.54888e+06	1.85619e+06	1.80709e+06	1.58265e+06	1.79248e+06	5.52647e+06	5.49268e+06	5.46403e+06	5.44183e+06	5.6358e+06	5.58083e+06
0.633_89.9692			89.9692	0.633						level5					8.69249e+07	9.62221e+07	8.92538e+07	9.01739e+07	8.88827e+07	8.53414e+07	8.79285e+07	8.97621e+07	8.71988e+07	9.78428e+07	1.00444e+08	9.71982e+07	9.70833e+07	9.52092e+07	9.68636e+07	8.45686e+07	6.87606e+07	6.6974e+07	6.80639e+07	6.76855e+07	6.79449e+07	1.00311e+08	1.01786e+08	9.94706e+07	1.02855e+08	1.00552e+08	1.02549e+08
0.634_177.0511			177.051	0.634						level5					9.21924e+07	9.39275e+07	9.5399e+07	9.53745e+07	9.16368e+07	9.37775e+07	9.66341e+07	1.01006e+08	9.49987e+07	9.33741e+07	9.96363e+07	9.52096e+07	9.43088e+07	9.77943e+07	9.12135e+07	1.08024e+08	1.07911e+08	1.07379e+08	1.05598e+08	1.04285e+08	1.01518e+08	8.36885e+07	8.72388e+07	8.58141e+07	8.4761e+07	8.49166e+07	8.90787e+07
0.634_293.9309		C7 H2 O11 S	293.931	0.634						level5					5.95074e+06	6.00186e+06	5.96952e+06	6.19729e+06	6.28456e+06	5.94426e+06	6.19183e+06	6.05433e+06	6.19968e+06	7.602e+06	7.88183e+06	7.73956e+06	7.44381e+06	7.32656e+06	7.2221e+06	3.8741e+06	4.03555e+06	3.85658e+06	4.02827e+06	3.99881e+06	4.20937e+06	7.6783e+06	7.87028e+06	8.54239e+06	7.72973e+06	7.42109e+06	7.80436e+06
0.634_361.9182		C7 H9 O9 P3 S	361.918	0.634						level5					1.74544e+07	1.76972e+07	1.77668e+07	1.89702e+07	1.78342e+07	1.77018e+07	1.79964e+07	1.7809e+07	1.80235e+07	2.28608e+07	2.39232e+07	2.33767e+07	2.28481e+07	2.33361e+07	2.26751e+07	1.11392e+07	1.064e+07	1.12431e+07	1.12019e+07	1.14228e+07	1.16974e+07	2.44033e+07	2.23299e+07	2.24795e+07	2.32286e+07	2.36842e+07	2.32392e+07
0.634_429.9056		C5 H9 N2 O13 P3 S	429.906	0.634						level5					1.74415e+07	1.76152e+07	1.78132e+07	1.7647e+07	1.76605e+07	1.76538e+07	1.82685e+07	1.46998e+07	1.72638e+07	2.36021e+07	2.07188e+07	2.37047e+07	2.40018e+07	2.34077e+07	2.32399e+07	1.01052e+07	1.15895e+07	5.74832e+06	1.10379e+07	1.03503e+07	1.06104e+07	2.36217e+07	2.35978e+07	2.3991e+07	2.43342e+07	2.34806e+07	2.35129e+07
0.634_486.9562		C9 H15 N O16 P2 S	486.956	0.634						level5					1.26659e+06	1.29841e+06	1.45596e+06	1.27964e+06	1.30146e+06	1.27348e+06	1.39964e+06	1.25006e+06	1.42598e+06	1.45997e+06	1.4072e+06	1.40434e+06	1.42917e+06	1.32048e+06	1.41791e+06	1.1968e+06	1.29229e+06	1.27422e+06	1.43658e+06	1.30835e+06	1.29568e+06	1.09014e+06	973358	1.03662e+06	1.02558e+06	1.04795e+06	1.12578e+06
0.634_497.893	Perflubron	C8 Br F17	497.893	0.634		S9489				level4					7.9025e+06	8.03914e+06	8.25347e+06	8.46828e+06	8.11603e+06	7.94083e+06	8.29866e+06	7.96602e+06	8.16993e+06	1.09209e+07	1.12632e+07	1.11305e+07	1.10196e+07	1.18021e+07	1.07401e+07	4.66369e+06	4.63804e+06	2.69526e+06	4.66623e+06	4.64137e+06	4.99838e+06	1.15294e+07	1.11042e+07	1.31032e+07	1.20212e+07	1.10513e+07	1.04293e+07
0.634_554.943		C17 H6 N3 O17 P	554.943	0.634						level5					1.27154e+06	1.41205e+06	1.52049e+06	469878	1.52074e+06	1.57843e+06	1.55683e+06	1.56437e+06	1.48057e+06	1.62486e+06	1.83563e+06	1.67554e+06	1.61566e+06	1.71717e+06	1.5287e+06	1.24867e+06	1.39422e+06	481394	1.35071e+06	1.33748e+06	1.40811e+06	1.33741e+06	1.08134e+06	1.19014e+06	1.13441e+06	1.16164e+06	1.32917e+06
0.634_565.8802		C14 H5 N2 O17 P3	565.88	0.634						level5					5.51773e+06	5.6376e+06	6.26384e+06	6.23717e+06	6.06428e+06	5.72469e+06	6.03445e+06	6.05847e+06	5.68406e+06	8.38511e+06	8.91494e+06	8.36093e+06	8.20356e+06	8.45216e+06	8.21435e+06	3.10594e+06	3.16416e+06	3.16248e+06	3.26957e+06	3.37396e+06	3.24166e+06	7.97199e+06	8.15592e+06	8.12947e+06	8.09324e+06	8.14675e+06	8.04078e+06
0.634_785.8153		C21 H5 N6 O16 P3 S3	785.815	0.634						level5					2.25013e+06	2.19771e+06	2.2136e+06	2.21907e+06	2.25633e+06	2.4117e+06	2.59927e+06	2.25242e+06	2.5828e+06	3.38568e+06	3.25789e+06	3.36131e+06	3.19102e+06	3.14028e+06	3.23636e+06	1.24353e+06	1.44712e+06	1.34445e+06	1.36879e+06	1.37307e+06	1.47281e+06	3.15987e+06	3.28138e+06	3.0154e+06	2.93466e+06	2.81784e+06	3.0963e+06
0.635_173.9305		C3 H N2 O P3	173.93	0.635						level5					1.67851e+07	1.61173e+07	1.63847e+07	1.72102e+07	1.71187e+07	1.92367e+07	2.05442e+07	1.68346e+07	1.6718e+07	1.64923e+07	1.59091e+07	1.63353e+07	1.59677e+07	1.5061e+07	1.64381e+07	1.62553e+07	1.75065e+07	1.6149e+07	1.50755e+07	1.54534e+07	1.58697e+07	1.79918e+07	1.8139e+07	2.16488e+07	1.96876e+07	1.80943e+07	1.86564e+07
0.635_241.9176			241.918	0.635						level5					9.45203e+07	1.05295e+08	1.02423e+08	9.951e+07	9.65724e+07	9.94479e+07	1.01702e+08	9.70556e+07	1.0763e+08	9.71122e+07	1.01171e+08	9.81942e+07	9.87214e+07	9.60705e+07	9.51759e+07	8.39011e+07	8.12899e+07	8.39304e+07	8.37203e+07	9.60306e+07	8.46265e+07	1.07664e+08	1.05214e+08	1.04165e+08	1.0442e+08	1.07128e+08	1.04068e+08
0.635_309.9048		C3 H5 O11 P3	309.905	0.635						level5					7.19606e+06	7.22178e+06	7.38045e+06	7.34858e+06	7.18889e+06	7.39623e+06	7.27503e+06	7.17399e+06	6.8924e+06	7.12631e+06	7.41287e+06	7.31836e+06	7.02262e+06	7.05902e+06	6.89259e+06	5.91194e+06	6.31389e+06	6.44024e+06	6.23719e+06	5.96757e+06	6.40517e+06	8.30687e+06	8.24578e+06	9.34663e+06	8.71791e+06	7.92788e+06	7.91264e+06
0.635_350.9813		C8 H5 N3 O13	350.981	0.635						level5					5.42865e+06	4.44929e+06	5.92431e+06	5.47616e+06	5.63046e+06	6.25287e+06	6.74372e+06	5.73961e+06	5.6176e+06	5.63259e+06	5.46757e+06	5.36552e+06	4.78891e+06	5.63871e+06	5.30888e+06	6.3339e+06	5.85201e+06	6.39964e+06	6.16337e+06	5.92289e+06	5.80065e+06	5.61e+06	4.43176e+06	4.23509e+06	4.65866e+06	4.40774e+06	4.32393e+06
0.635_418.9696		C11 H11 N5 O5 P2 S2	418.97	0.635						level5					1.14801e+06	1.1482e+06	1.20421e+06	1.23301e+06	1.23589e+06	1.169e+06	1.21193e+06	1.2879e+06	1.17035e+06	1.38763e+06	1.2981e+06	1.18743e+06	1.27779e+06	1.16677e+06	1.22463e+06	978216	1.10942e+06	1.19532e+06	1.19171e+06	1.3011e+06	1.22657e+06	831237	1.01795e+06	1.13261e+06	905689	931904	961868
0.635_649.8413		C16 H5 N4 O15 P3 S2	649.841	0.635						level5					3.56735e+06	3.14765e+06	3.8139e+06	3.16211e+06	3.85286e+06	3.93429e+06	3.94309e+06	3.65819e+06	4.01975e+06	4.80475e+06	5.00417e+06	4.94425e+06	4.92063e+06	4.83556e+06	4.42075e+06	2.56355e+06	2.41016e+06	2.30729e+06	2.63972e+06	2.51768e+06	2.5172e+06	4.81007e+06	4.21285e+06	4.62658e+06	4.56657e+06	4.68323e+06	4.26932e+06
0.636_105.9431			105.943	0.636						level5					1.84938e+07	2.11196e+07	1.91813e+07	2.10085e+07	1.89906e+07	1.90718e+07	2.05229e+07	1.8828e+07	2.06238e+07	1.75455e+07	1.84488e+07	1.80336e+07	1.76881e+07	1.85496e+07	1.76966e+07	1.77806e+07	1.69431e+07	1.83381e+07	1.73302e+07	1.76502e+07	1.85805e+07	1.97756e+07	1.95182e+07	2.28106e+07	2.26411e+07	1.94878e+07	1.96734e+07
0.636_377.8921		C6 H3 O15 P S	377.892	0.636						level5					1.5222e+07	1.77327e+07	1.83093e+07	1.55887e+07	1.64066e+07	1.82703e+07	1.87308e+07	1.60535e+07	1.58604e+07	1.73589e+07	1.70076e+07	1.72906e+07	1.6696e+07	1.67484e+07	1.64234e+07	1.22782e+07	1.39335e+07	1.31721e+07	1.20634e+07	1.30627e+07	1.46599e+07	1.99694e+07	1.7134e+07	1.81929e+07	2.06928e+07	1.84222e+07	1.80523e+07
0.636_445.8795		C8 H5 N2 O12 P3 S	445.88	0.636						level5					1.48743e+07	1.84736e+07	1.93112e+07	1.667e+07	1.65463e+07	1.6898e+07	1.68097e+07	1.66644e+07	1.77638e+07	1.77039e+07	1.75553e+07	1.75785e+07	1.75768e+07	1.72833e+07	1.60736e+07	1.21475e+07	1.30452e+07	1.23048e+07	1.22185e+07	1.14542e+07	1.35286e+07	1.86347e+07	1.8029e+07	1.81583e+07	1.8632e+07	2.10379e+07	2.08326e+07
0.636_513.867		C11 H5 N2 O14 P3 S	513.867	0.636						level5					6.87919e+06	7.56348e+06	7.02574e+06	7.37019e+06	6.81987e+06	8.98886e+06	8.66745e+06	6.89731e+06	8.25243e+06	7.71932e+06	8.13654e+06	7.50656e+06	7.96176e+06	7.54273e+06	7.59225e+06	5.41142e+06	5.17519e+06	5.32283e+06	5.50082e+06	5.03335e+06	5.11309e+06	9.34811e+06	9.65925e+06	1.00667e+07	8.10639e+06	8.12103e+06	8.29547e+06
0.636_581.8543		C9 H5 N4 O18 P3 S	581.854	0.636						level5					5.36108e+06	5.33913e+06	5.25095e+06	5.59252e+06	5.01684e+06	6.06898e+06	5.63531e+06	5.15309e+06	5.623e+06	6.18092e+06	6.23854e+06	6.06126e+06	6.51758e+06	6.10337e+06	6.04149e+06	3.76628e+06	3.70156e+06	3.90233e+06	3.67222e+06	3.99887e+06	3.90744e+06	6.07652e+06	5.86946e+06	6.14552e+06	5.81085e+06	5.85265e+06	6.28035e+06
0.636_717.8288		C19 H5 N4 O17 P3 S2	717.829	0.636						level5					3.53906e+06	3.50343e+06	3.26777e+06	3.66056e+06	3.45554e+06	3.56496e+06	3.56585e+06	3.61451e+06	3.48579e+06	4.60594e+06	4.82437e+06	4.69897e+06	4.37489e+06	4.66502e+06	4.60081e+06	2.30409e+06	2.13046e+06	2.35513e+06	2.26449e+06	2.11617e+06	2.12149e+06	4.47006e+06	4.16802e+06	4.34111e+06	5.02171e+06	4.48986e+06	4.21474e+06
0.637_130.0741	(2s)-2-piperazinecarboxylic acid	C5 H10 N2 O2	130.074	0.637	C19783	S1236875				level4				NULL	3.49759e+07	3.34078e+07	2.54406e+07	4.08773e+07	3.62282e+07	3.51451e+07	3.6878e+07	3.67964e+07	4.12469e+07	5.20345e+07	2.80684e+07	5.19473e+07	5.48105e+07	4.4225e+07	5.09543e+07	2.90174e+07	3.70111e+07	2.66285e+07	3.23353e+07	3.03454e+07	3.2985e+07	2.26253e+07	3.14326e+07	3.32664e+07	3.43484e+07	3.89564e+07	3.28224e+07
0.637_164.1311	2,5-diethyl-3,6-dimethylpyrazine	C10 H16 N2	164.131	0.637		S10307217	HMDB0039979			level4	Organoheterocyclic compounds	Diazines	Pyrazines		1.92568e+06	1.90876e+06	2.08339e+06	1.65608e+06	1.75773e+06	1.87739e+06	1.64696e+06	1.70991e+06	1.85869e+06	2.11746e+06	1.74938e+06	1.64968e+06	1.82005e+06	1.55765e+06	1.50824e+06	2.7083e+06	2.35149e+06	2.47864e+06	2.64392e+06	2.55457e+06	2.54565e+06	1.51435e+06	2.23502e+06	2.22048e+06	1.75665e+06	2.63503e+06	2.60246e+06
0.637_189.9044			189.904	0.637						level5					5.67011e+06	5.57121e+06	7.24449e+06	6.66117e+06	6.47664e+06	6.69342e+06	7.22541e+06	6.23504e+06	5.85779e+06	4.68189e+06	4.97404e+06	4.83773e+06	5.29503e+06	5.46867e+06	4.51019e+06	7.25835e+06	7.37452e+06	7.23387e+06	7.14642e+06	8.05643e+06	7.44859e+06	5.77763e+06	5.35113e+06	6.30153e+06	5.3856e+06	6.78911e+06	5.32167e+06
0.637_257.8914			257.891	0.637						level5					2.92561e+07	2.91717e+07	3.65291e+07	3.16874e+07	3.33866e+07	3.11019e+07	3.70169e+07	3.03197e+07	3.04834e+07	2.56074e+07	2.70845e+07	2.55543e+07	2.5772e+07	2.67242e+07	2.5061e+07	3.13696e+07	3.6674e+07	3.40744e+07	3.26603e+07	3.81157e+07	3.30509e+07	3.58001e+07	3.34886e+07	3.53356e+07	3.03024e+07	3.6115e+07	2.96463e+07
0.637_393.8661		C4 H4 N4 O8 P2 S3	393.866	0.637						level5					6.38877e+06	8.29619e+06	7.0615e+06	7.03715e+06	6.95907e+06	7.12875e+06	8.89483e+06	6.9445e+06	7.26447e+06	6.11552e+06	5.6553e+06	6.24607e+06	6.38181e+06	7.29738e+06	5.6677e+06	7.38646e+06	6.88088e+06	7.25905e+06	7.03629e+06	7.23439e+06	7.59519e+06	8.39407e+06	6.61815e+06	6.57718e+06	7.96894e+06	6.99966e+06	8.07852e+06
0.637_461.8535		C6 H8 O14 P2 S3	461.853	0.637						level5					6.79547e+06	8.55001e+06	8.65335e+06	7.42334e+06	7.29638e+06	8.33656e+06	7.67024e+06	7.12068e+06	6.97284e+06	5.97781e+06	5.89869e+06	6.7049e+06	6.17237e+06	6.96845e+06	5.54191e+06	7.08249e+06	6.83738e+06	7.33687e+06	7.10347e+06	6.93993e+06	6.93072e+06	7.25055e+06	6.46515e+06	8.09183e+06	7.57798e+06	8.24264e+06	6.30717e+06
0.637_665.8162		C11 H13 N2 O15 P3 S5	665.816	0.637						level5					1.71687e+06	1.74058e+06	1.67775e+06	1.74053e+06	1.95625e+06	1.69287e+06	1.89867e+06	1.69827e+06	1.87805e+06	1.6348e+06	1.84305e+06	1.77787e+06	1.84164e+06	1.71077e+06	1.67734e+06	1.70006e+06	1.62842e+06	1.62668e+06	1.59073e+06	1.66373e+06	1.57674e+06	1.89547e+06	2.00831e+06	1.83113e+06	1.67287e+06	1.79681e+06	1.65127e+06
0.638_325.8787		C6 H O10 P3	325.879	0.638						level5					3.22024e+06	3.29184e+06	3.43721e+06	3.00861e+06	3.43011e+06	3.69841e+06	3.31393e+06	3.38588e+06	3.14197e+06	2.80524e+06	2.72466e+06	2.8398e+06	2.78393e+06	2.67194e+06	2.84698e+06	3.40545e+06	3.36775e+06	3.15329e+06	3.63976e+06	3.56883e+06	3.43176e+06	3.12172e+06	3.01583e+06	2.89628e+06	3.08277e+06	3.18874e+06	2.95311e+06
0.638_477.8272		C4 H2 Cl N2 O17 P3	477.827	0.638						level5					1.57578e+06	1.40969e+06	1.64951e+06	1.62914e+06	1.67435e+06	1.65618e+06	1.59145e+06	1.49057e+06	1.57469e+06	1.08814e+06	1.25202e+06	1.05574e+06	1.11817e+06	1.24827e+06	1.15457e+06	2.16614e+06	1.97143e+06	2.25017e+06	2.21408e+06	2.32604e+06	2.32751e+06	1.32119e+06	1.35467e+06	1.37943e+06	1.31e+06	1.42384e+06	1.55626e+06
0.638_529.8407		C6 H13 O14 P3 S4	529.841	0.638						level5					3.18732e+06	3.00724e+06	3.44568e+06	3.0521e+06	3.274e+06	3.19778e+06	3.05027e+06	3.0337e+06	3.02694e+06	2.60355e+06	3.11166e+06	2.76535e+06	2.73388e+06	2.83877e+06	2.75186e+06	3.12462e+06	3.18498e+06	2.91349e+06	3.15514e+06	3.13505e+06	3.06184e+06	3.42406e+06	2.96635e+06	3.0473e+06	3.10499e+06	3.02434e+06	3.22318e+06
0.638_597.828		C9 H5 N4 O17 P3 S2	597.828	0.638						level5					2.44666e+06	2.54674e+06	2.29564e+06	2.41903e+06	2.50087e+06	2.41629e+06	2.37411e+06	2.4604e+06	2.37285e+06	2.33015e+06	2.27743e+06	2.15259e+06	2.25167e+06	2.33649e+06	2.27935e+06	2.50413e+06	2.06472e+06	2.15194e+06	2.30294e+06	2.3541e+06	2.19987e+06	2.92391e+06	2.25359e+06	2.38592e+06	2.50498e+06	2.38297e+06	2.51891e+06
0.639_219.0983			219.098	0.639						level5					1.34995e+06	1.25688e+06	1.32697e+06	1.3837e+06	1.62165e+06	1.02382e+06	1.12176e+06	1.19977e+06	1.01704e+06	597111	529640	509555	508539	574156	498647	1.42136e+06	1.37056e+06	1.49788e+06	1.4632e+06	1.59162e+06	1.80503e+06	846069	1.17105e+06	1.02822e+06	1.02972e+06	990397	1.03633e+06
0.639_273.8653		C4 H Cl O6 P2 S	273.865	0.639						level5					5.47105e+06	6.56729e+06	6.94812e+06	6.21992e+06	7.05293e+06	6.62893e+06	7.58362e+06	5.95686e+06	5.87778e+06	4.08191e+06	4.33727e+06	4.4621e+06	5.00783e+06	4.22931e+06	4.20845e+06	8.40487e+06	9.6518e+06	8.924e+06	8.35815e+06	8.26825e+06	8.99995e+06	6.23729e+06	4.84158e+06	6.03178e+06	5.31353e+06	5.13504e+06	5.09419e+06
0.639_366.955		C8 H9 Cl N5 O4 P3	366.955	0.639						level5					1.01581e+06	1.06713e+06	1.15628e+06	1.22509e+06	1.04125e+06	999268	1.01305e+06	1.05968e+06	1.06573e+06	850150	842629	815318	757186	786408	871178	1.61887e+06	1.62646e+06	1.69764e+06	1.52481e+06	1.76822e+06	1.55745e+06	748451	772980	799275	766345	659855	788780
0.641_218.0751		C7 H15 N4 P S	218.075	0.641						level5					5.58351e+06	6.08257e+06	6.63276e+06	5.99165e+06	7.41845e+06	5.54699e+06	6.25055e+06	6.53103e+06	6.22215e+06	5.13152e+06	5.09987e+06	4.11518e+06	4.97003e+06	4.71976e+06	4.58962e+06	6.96601e+06	8.84385e+06	8.67711e+06	7.71364e+06	7.69107e+06	7.67006e+06	4.40203e+06	4.08201e+06	3.52419e+06	4.5709e+06	4.81992e+06	4.9765e+06
0.641_409.8401		C9 H5 N2 O3 P3 S4	409.84	0.641						level5					1.39075e+06	1.36407e+06	1.36682e+06	1.47733e+06	1.40108e+06	1.29779e+06	1.23407e+06	1.31658e+06	1.39689e+06	890472	920031	1.01798e+06	883499	970452	884009	1.75143e+06	1.78122e+06	1.85795e+06	1.9322e+06	1.89778e+06	1.85899e+06	1.31207e+06	1.12043e+06	1.06261e+06	1.14641e+06	1.13402e+06	1.05258e+06
0.642_174.1365	N~6~,n~6~-dimethyllysine	C8 H18 N2 O2	174.137	0.642		S3676766	HMDB0013287			level4	Organic acids and derivatives	Carboxylic acids and derivatives	Amino acids, peptides, and analogues		1.70469e+07	1.62882e+07	9.10561e+06	1.88239e+07	1.71256e+07	1.63767e+07	1.70569e+07	1.68388e+07	1.69865e+07	1.3458e+07	1.32354e+07	1.26984e+07	1.25282e+07	1.27593e+07	1.26933e+07	1.37547e+07	2.15244e+07	2.1734e+07	2.20172e+07	2.22715e+07	2.17985e+07	8.02183e+06	1.55735e+07	1.57017e+07	1.5144e+07	1.57343e+07	1.51665e+07
0.643_196.0928	2-(n-heptanoyl)thiophene	C11 H16 O S	196.093	0.643		S124910	HMDB0040241			level4	Organic oxygen compounds	Organooxygen compounds	Carbonyl compounds		1.97134e+07	1.85349e+07	2.08207e+07	2.04139e+07	2.22717e+07	1.98078e+07	2.05903e+07	2.17617e+07	2.03921e+07	1.52993e+07	1.5876e+07	1.35816e+07	1.41375e+07	1.46636e+07	1.48275e+07	2.6791e+07	2.96434e+07	2.93617e+07	2.80639e+07	2.80533e+07	2.75503e+07	1.50563e+07	1.46272e+07	1.3262e+07	1.51555e+07	1.45048e+07	1.5107e+07
0.644_370.0228		C18 H11 O7 P	370.023	0.644						level5					884841	1.07058e+06	1.19006e+06	711208	1.08279e+06	1.11285e+06	959190	1.09022e+06	921178	535824	909524	655180	725020	899604	1.02451e+06	1.48428e+06	1.42452e+06	1.08872e+06	1.4551e+06	1.26182e+06	1.22295e+06	632813	598670	493543	556759	532590	559455
0.645_196.0933		C7 H16 O6	196.093	0.645						level5					1.97134e+07	1.85349e+07	2.08207e+07	2.02634e+07	2.22717e+07	1.98078e+07	2.05903e+07	2.17617e+07	2.03921e+07	1.52993e+07	1.5876e+07	1.35816e+07	1.42297e+07	1.46636e+07	1.48275e+07	2.6791e+07	2.96434e+07	3.07947e+07	2.80639e+07	2.80533e+07	2.75503e+07	1.50563e+07	1.46272e+07	1.3262e+07	1.52141e+07	1.45048e+07	1.5107e+07
0.646_197.1161	Nitrilacarb	C9 H15 N3 O2	197.116	0.646	C18954	S7845104				level4				NULL	4.34155e+06	5.58924e+06	4.80245e+06	4.49003e+06	5.14363e+06	5.36672e+06	5.5371e+06	4.52187e+06	5.58176e+06	1.75238e+06	1.76644e+06	1.99143e+06	1.7511e+06	2.19818e+06	1.61233e+06	8.23422e+06	6.08739e+06	6.63156e+06	7.36025e+06	6.84508e+06	7.82088e+06	4.43057e+06	5.4856e+06	4.62867e+06	4.84868e+06	4.94802e+06	7.62168e+06
0.646_217.0346		C8 H14 N P3	217.035	0.646						level5					1.39121e+06	1.36949e+06	1.48599e+06	1.40658e+06	1.39359e+06	1.30144e+06	1.46162e+06	1.42733e+06	1.54566e+06	1.63114e+06	1.55481e+06	1.52588e+06	1.48881e+06	1.37862e+06	1.58713e+06	4.25056e+06	1.05498e+06	2.12617e+06	961299	1.01711e+06	1.01692e+06	1.48798e+06	2.13927e+06	1.28356e+06	1.56439e+06	1.43111e+06	1.51228e+06
0.646_265.152		C11 H23 N O6	265.152	0.646						level5					1.33449e+06	1.56693e+06	1.16317e+06	829037	983700	1.14706e+06	1.2037e+06	1.32945e+06	1.08317e+06	636387	833948	930087	503876	463531	764116	345076	576156	320947	451163	405980	446309	2.35302e+06	2.3082e+06	2.33201e+06	2.97645e+06	3.21591e+06	1.99161e+06
0.647_194.1052	6-hydroxypseudooxynicotine	C10 H14 N2 O2	194.105	0.647	C01297	S388576	HMDB0240264			level4	Organic oxygen compounds	Organooxygen compounds	Carbonyl compounds	map00760 Nicotinate and nicotinamide metabolism; map01100 Metabolic pathways;	1.63996e+07	1.57382e+07	1.77143e+07	1.58108e+07	1.63378e+07	1.62992e+07	1.72795e+07	1.75196e+07	1.63964e+07	8.66974e+06	7.76577e+06	8.55683e+06	9.04115e+06	7.57608e+06	7.26338e+06	2.75094e+07	2.3183e+07	2.514e+07	2.57249e+07	2.34241e+07	2.33798e+07	1.61686e+07	1.7667e+07	1.69687e+07	1.67292e+07	1.67771e+07	1.65511e+07
0.647_212.0671		C6 H8 N6 O3	212.067	0.647						level5					6.65901e+06	6.70828e+06	5.97936e+06	7.40022e+06	6.84399e+06	6.79318e+06	7.64785e+06	6.6579e+06	6.92972e+06	3.86805e+06	4.37366e+06	4.08267e+06	3.8984e+06	4.05566e+06	4.14291e+06	1.3719e+07	1.31055e+07	1.35492e+07	1.38105e+07	1.24428e+07	1.30842e+07	4.70336e+06	4.12713e+06	4.58394e+06	4.19662e+06	4.66772e+06	4.43337e+06
0.648_212.0678	N-propyl galiate	C10 H12 O5	212.068	0.648	C11155	S4778	HMDB0033835			level4	Benzenoids	Benzene and substituted derivatives	Benzoic acids and derivatives	NULL	6.05859e+06	6.12105e+06	5.66552e+06	6.92399e+06	6.02256e+06	6.10119e+06	7.23018e+06	5.99163e+06	6.31481e+06	4.04632e+06	2.91344e+06	3.98137e+06	3.64263e+06	3.82993e+06	3.7067e+06	682605	1.22025e+07	1.27244e+07	1.28749e+07	1.14197e+07	1.21363e+07	4.30679e+06	3.83447e+06	4.28822e+06	3.95781e+06	4.30473e+06	4.20513e+06
0.651_193.025	Fosfocreatinine	C4 H8 N3 O4 P	193.025	0.651		S64349	HMDB0041624			level4	Organic acids and derivatives	Carboxylic acids and derivatives	Amino acids, peptides, and analogues		8.94995e+06	8.54576e+06	8.97401e+06	8.48286e+06	8.22426e+06	8.29753e+06	6.82268e+06	7.27465e+06	8.75229e+06	6.64918e+06	6.80341e+06	6.62234e+06	6.32275e+06	6.66284e+06	6.45995e+06	1.39966e+07	9.91166e+06	1.04625e+07	1.31493e+07	1.35407e+07	1.3989e+07	5.00588e+06	5.00712e+06	6.33108e+06	6.37226e+06	7.29907e+06	6.66369e+06
0.656_127.0243	[similar to: diaminopimelic acid; δmass: -63.0711 da]		127.024	0.656						level5					2.91652e+07	3.11505e+07	2.99031e+07	3.17824e+07	3.10386e+07	3.05452e+07	3.16855e+07	3.16779e+07	2.83578e+07	2.99581e+07	3.05329e+07	2.94737e+07	2.85137e+07	2.84113e+07	3.08733e+07	3.15396e+07	3.1271e+07	3.19205e+07	3.09185e+07	2.91734e+07	2.99474e+07	2.91462e+07	2.93375e+07	2.88216e+07	3.08337e+07	2.99076e+07	2.91043e+07
0.656_127.0248	[similar to: diaminopimelic acid; δmass: -63.0706 da]		127.025	0.656						level5					2.23404e+07	2.46325e+07	2.29836e+07	2.48487e+07	2.43932e+07	2.39439e+07	2.48259e+07	2.44603e+07	2.18145e+07	2.40142e+07	2.20332e+07	2.36725e+07	2.2846e+07	1.61925e+07	2.48346e+07	169481	2.34319e+07	2.36988e+07	2.28323e+07	2.17867e+07	2.24753e+07	2.12141e+07	2.32258e+07	2.28264e+07	2.47871e+07	2.40422e+07	2.30883e+07
0.656_208.1208	Pilocarpine	C11 H16 N2 O2	208.121	0.656	C07474	MReference-2385	HMDB0015217		59.3	level3	Alkaloids and derivatives	null	null		2.57173e+07	2.23656e+07	2.75935e+07	2.95765e+07	2.74104e+07	2.79881e+07	2.10628e+07	3.07643e+07	2.80231e+07	2.76571e+07	2.89432e+07	3.04276e+07	2.93926e+07	2.8063e+07	2.81693e+07	3.17531e+07	3.64403e+07	3.28038e+07	3.20732e+07	2.65422e+07	3.09102e+07	1.80912e+07	2.00537e+07	2.09749e+07	2.13081e+07	2.26514e+07	2.1206e+07
0.658_154.0351			154.035	0.658						level5					1.51303e+07	1.40779e+07	1.49512e+07	1.43067e+07	1.56286e+07	1.40318e+07	1.43941e+07	1.67231e+07	1.46502e+07	1.34217e+07	1.34395e+07	1.35432e+07	1.37185e+07	1.2923e+07	1.33055e+07	1.79494e+07	1.8879e+07	1.98165e+07	1.96329e+07	1.85172e+07	1.87327e+07	1.03855e+07	1.02282e+07	9.82658e+06	9.76104e+06	9.48988e+06	9.95399e+06
0.66_103.0995	Choline	C5 H13 N O	103.1	0.66	C00114	MReference-886	HMDB0000097		90.5	level1	Organic nitrogen compounds	Organonitrogen compounds	Quaternary ammonium salts	map00260 Glycine, serine and threonine metabolism; map00564 Glycerophospholipid metabolism; map01100 Metabolic pathways; map02010 ABC transporters;	1.29736e+09	1.40899e+09	1.34895e+09	1.32555e+09	1.41109e+09	1.26697e+09	1.3098e+09	1.36696e+09	1.35855e+09	1.58772e+09	1.63892e+09	1.63371e+09	1.78784e+09	1.71723e+09	1.64733e+09	1.04455e+09	9.83309e+08	1.09934e+09	1.10978e+09	1.07452e+09	1.03299e+09	1.38527e+09	1.37088e+09	1.35092e+09	1.2173e+09	1.36185e+09	1.332e+09
0.66_344.0733	Theogallin	C14 H16 O10	344.073	0.66	C10834	S391291				level4				NULL	4.87824e+06	4.87108e+06	4.70174e+06	4.99781e+06	4.14421e+06	4.90175e+06	5.13438e+06	5.02252e+06	3.94314e+06	7.10016e+06	6.63817e+06	6.73761e+06	6.90972e+06	7.89327e+06	6.71434e+06	2.40272e+06	2.53687e+06	2.05701e+06	2.52041e+06	2.3436e+06	2.21171e+06	4.32817e+06	4.97438e+06	4.39015e+06	4.75245e+06	4.43456e+06	4.3856e+06
0.662_111.0294	[similar to: histamine; δmass: -0.0503 da]		111.029	0.662						level5					2.46271e+07	2.4181e+07	2.67936e+07	2.51532e+07	2.46505e+07	2.71009e+07	2.38789e+07	2.57456e+07	2.45666e+07	2.05027e+07	2.17137e+07	1.96748e+07	2.07412e+07	2.09467e+07	2.11284e+07	2.6209e+07	2.50302e+07	2.51372e+07	2.49205e+07	2.41362e+07	2.63337e+07	2.83533e+07	3.18241e+07	3.02524e+07	3.0073e+07	3.03409e+07	2.95647e+07
0.662_187.0307		C7 H9 N O3 S	187.031	0.662						level5					1.8967e+07	2.21829e+07	1.61595e+07	2.27161e+07	2.1498e+07	1.89509e+07	1.96173e+07	1.67162e+07	1.93782e+07	2.11443e+07	1.69283e+07	2.56066e+07	1.81643e+07	2.39892e+07	2.15235e+07	1.78121e+07	1.75306e+07	6.36809e+06	1.7166e+07	1.98086e+07	2.07083e+07	1.65992e+07	1.63209e+07	1.86807e+07	1.4639e+07	1.3878e+07	1.54483e+07
0.662_190.0326		C6 H11 N2 O P S	190.033	0.662						level5					2.03004e+07	1.53551e+07	2.12279e+07	1.49456e+07	2.13717e+07	2.15789e+07	2.06203e+07	2.11523e+07	2.08806e+07	1.03558e+07	1.54325e+07	1.01973e+07	1.02253e+07	1.09868e+07	1.15305e+07	2.58991e+07	2.61972e+07	2.57706e+07	2.74108e+07	2.64904e+07	2.67184e+07	2.10245e+07	2.3818e+07	1.51359e+07	2.15928e+07	1.55278e+07	2.15939e+07
0.663_174.1113	Dl-arginine	C6 H14 N4 O2	174.111	0.663	C02385	MReference-408			89.2	level2				NULL	2.53341e+08	2.49501e+08	2.6286e+08	2.55895e+08	2.6904e+08	2.51336e+08	2.5703e+08	2.66363e+08	2.60828e+08	1.79347e+08	1.72615e+08	1.84255e+08	1.7726e+08	1.74079e+08	1.77774e+08	4.05567e+08	3.89485e+08	4.11202e+08	3.70163e+08	3.80124e+08	3.96969e+08	1.43984e+08	1.69311e+08	1.70405e+08	1.57596e+08	1.68856e+08	1.60959e+08
0.664_169.0849	1-methylhistidine	C7 H11 N3 O2	169.085	0.664	C01152	MReference-125	HMDB0000479	59.7	63.1	level2	Organic acids and derivatives	Carboxylic acids and derivatives	Amino acids, peptides, and analogues	map00340 Histidine metabolism; map01100 Metabolic pathways;	9.54921e+06	9.46351e+06	7.57421e+06	1.02017e+07	9.01746e+06	8.92154e+06	9.50044e+06	9.89023e+06	8.31829e+06	7.10845e+06	7.137e+06	6.96199e+06	8.20034e+06	5.779e+06	5.96815e+06	7.75021e+06	7.33837e+06	1.35547e+07	1.16016e+07	9.04935e+06	1.33956e+07	6.49398e+06	5.83078e+06	7.53218e+06	5.01067e+06	6.95469e+06	7.17766e+06
0.666_157.0848		C6 H11 N3 O2	157.085	0.666				90.7	89.4	level5					2.42525e+08	2.38223e+08	2.50763e+08	2.42715e+08	2.5806e+08	2.37202e+08	2.47244e+08	2.5493e+08	2.49411e+08	1.72185e+08	1.64616e+08	1.78787e+08	1.72236e+08	1.68591e+08	1.72109e+08	3.8488e+08	3.69337e+08	3.88071e+08	3.47812e+08	3.59453e+08	3.74688e+08	1.35369e+08	1.60886e+08	1.60425e+08	1.49156e+08	1.61219e+08	1.51148e+08
0.668_187.0954	5-guanidino-3-methyl-2-oxopentanoic acid	C7 H13 N3 O3	187.095	0.668	C20234	S27471432		56.5	58.1	level4				NULL	1.53304e+07	1.23375e+07	1.31407e+07	1.46409e+07	1.44566e+07	1.28941e+07	1.62e+07	1.40988e+07	1.33031e+07	1.16232e+07	1.00835e+07	1.0027e+07	1.05948e+07	8.57542e+06	8.93426e+06	1.13956e+07	1.28729e+07	1.84912e+07	1.86538e+07	1.36283e+07	1.73341e+07	8.25027e+06	8.33142e+06	1.19378e+07	7.25839e+06	1.1036e+07	1.21652e+07
0.668_301.2355		C15 H31 N3 O3	301.236	0.668						level5					2.82467e+06	2.97267e+06	2.60155e+06	2.44682e+06	2.50746e+06	3.12501e+06	3.73084e+06	2.74255e+06	3.23314e+06	1.61185e+06	1.2032e+06	2.14406e+06	1.41063e+06	1.57069e+06	1.12318e+06	3.17437e+06	3.04083e+06	3.69338e+06	3.37903e+06	4.89428e+06	3.66742e+06	3.42573e+06	3.52354e+06	3.83426e+06	3.35848e+06	3.27999e+06	2.93628e+06
0.668_315.9745		C4 H10 N6 O3 P2 S2	315.974	0.668						level5					5.12416e+06	5.23403e+06	4.98305e+06	5.22716e+06	5.38318e+06	6.0117e+06	6.29909e+06	5.63353e+06	5.78164e+06	4.32055e+06	4.08499e+06	4.6238e+06	4.09042e+06	3.73927e+06	4.21185e+06	5.21982e+06	4.38912e+06	4.83419e+06	4.92651e+06	5.12568e+06	5.50975e+06	6.7977e+06	7.50243e+06	6.64538e+06	6.65074e+06	6.2799e+06	6.59918e+06
0.669_221.0214	[similar to: n-acetyl-α-d-glucosamine; δmass: -0.0685 da]		221.021	0.669						level5					1.05981e+06	829689	599504	681498	742466	863473	928084	880453	760118	249292	231193	240055	223693	243557	228551	2.90185e+06	3.10177e+06	3.03069e+06	2.93232e+06	2.67921e+06	3.10928e+06	197335	236140	227805	218830	205228	220741
0.669_295.0579	5-aminoimidazole ribotide	C8 H14 N3 O7 P	295.058	0.669	C03373	S141854	HMDB0001235			level4	Organic oxygen compounds	Organooxygen compounds	Carbohydrates and carbohydrate conjugates	map00230 Purine metabolism; map00730 Thiamine metabolism; map01100 Metabolic pathways;	8.05833e+07	7.84684e+07	7.78433e+07	8.26655e+07	8.13e+07	8.06953e+07	8.28359e+07	8.19472e+07	7.96014e+07	1.0673e+08	9.12827e+07	9.34602e+07	9.02511e+07	1.08984e+08	9.22234e+07	5.51241e+07	4.87721e+07	5.04696e+07	5.1e+07	5.0954e+07	5.05695e+07	7.57044e+07	7.23488e+07	6.72637e+07	7.23908e+07	7.11619e+07	6.72137e+07
0.669_315.0468		C7 H14 N3 O9 P	315.047	0.669						level5					3.87037e+06	3.58164e+06	3.25681e+06	3.40871e+06	3.70304e+06	3.76067e+06	4.21952e+06	4.03601e+06	3.80205e+06	3.84472e+06	3.61958e+06	3.73492e+06	3.22323e+06	3.39769e+06	3.20114e+06	3.97038e+06	3.93393e+06	3.67587e+06	4.09119e+06	3.16025e+06	3.60119e+06	3.7048e+06	4.13096e+06	3.83883e+06	3.44128e+06	3.40054e+06	3.84989e+06
0.67_155.0691	L-histidine	C6 H9 N3 O2	155.069	0.67	C00135	MReference-473	HMDB0000177	95.2	98.5	level1	Organic acids and derivatives	Carboxylic acids and derivatives	Amino acids, peptides, and analogues	map00340 Histidine metabolism; map00410 beta-Alanine metabolism; map00970 Aminoacyl-tRNA biosynthesis; map01100 Metabolic pathways; map01230 Biosynthesis of amino acids; map02010 ABC transporters;	2.69043e+08	3.16286e+08	3.18084e+08	3.09138e+08	3.24673e+08	2.65553e+08	3.21607e+08	2.903e+08	2.83516e+08	3.54563e+08	2.69785e+08	2.91849e+08	2.41962e+08	2.65622e+08	2.11974e+08	3.67453e+08	3.58233e+08	3.40237e+08	3.49533e+08	3.1262e+08	3.50674e+08	2.17564e+08	2.66279e+08	2.35696e+08	2.60415e+08	2.30651e+08	2.57349e+08
0.67_231.1326	Gly-arg	C8 H17 N5 O3	231.133	0.67		S295437	HMDB0028835			level4	Organic acids and derivatives	Carboxylic acids and derivatives	Amino acids, peptides, and analogues		8.30754e+06	8.79981e+06	8.87294e+06	8.76226e+06	8.75343e+06	8.94196e+06	9.15055e+06	8.94561e+06	9.00764e+06	9.18852e+06	4.54056e+06	4.61769e+06	8.95906e+06	7.44011e+06	7.84162e+06	1.43376e+07	1.46393e+07	1.25164e+07	1.22466e+07	1.49671e+07	1.27498e+07	3.2082e+06	3.14898e+06	3.4764e+06	3.19405e+06	2.45272e+06	3.51683e+06
0.67_237.0377	[similar to: choline; δmass: 133.9380 da]		237.038	0.67						level5					5.17885e+06	5.21597e+06	5.5021e+06	5.37802e+06	4.90286e+06	5.4229e+06	5.23115e+06	5.42342e+06	5.28574e+06	1.02859e+07	9.31979e+06	9.37748e+06	8.13677e+06	1.0635e+07	9.75696e+06	1.73185e+06	2.25284e+06	2.62388e+06	2.57853e+06	2.80976e+06	2.49658e+06	4.29423e+06	4.70941e+06	4.17971e+06	4.39498e+06	4.1612e+06	4.22527e+06
0.671_146.9963	[similar to: l-glutamic acid; δmass: -0.0568 da]		146.996	0.671						level5					1.79093e+08	1.85424e+08	1.82137e+08	1.85779e+08	2.04762e+08	1.86172e+08	1.84993e+08	1.93516e+08	1.85614e+08	1.55192e+08	1.46148e+08	1.54246e+08	1.58425e+08	1.41611e+08	1.45471e+08	1.82023e+08	1.9007e+08	1.79604e+08	1.94259e+08	1.66158e+08	1.73433e+08	2.06272e+08	2.36928e+08	2.34155e+08	2.18866e+08	2.28323e+08	2.30875e+08
0.671_168.0508	[similar to: mjn110; δmass: -293.0402 da]		168.051	0.671						level5					1.13615e+08	1.11021e+08	1.16979e+08	1.15761e+08	1.20177e+08	1.18697e+08	1.14399e+08	1.25402e+08	1.12291e+08	1.02356e+08	1.08529e+08	1.01531e+08	9.51033e+07	1.00536e+08	1.01373e+08	1.09928e+08	1.31792e+08	1.14976e+08	1.36507e+08	1.1128e+08	1.2986e+08	1.10791e+08	1.1708e+08	1.07439e+08	1.08746e+08	1.03348e+08	1.14857e+08
0.671_184.0247		C3 H9 N2 O5 P	184.025	0.671						level5					1.84766e+07	2.06409e+07	1.97652e+07	1.94944e+07	1.82871e+07	2.07986e+07	2.17774e+07	2.08924e+07	1.9558e+07	1.38027e+07	1.54241e+07	1.25494e+07	1.34054e+07	1.41485e+07	1.32591e+07	3.17074e+07	2.84735e+07	3.11592e+07	2.95106e+07	2.81108e+07	3.06031e+07	1.73121e+07	1.82032e+07	1.75425e+07	1.659e+07	1.7434e+07	1.77257e+07
0.671_204.0176		C7 H9 O5 P	204.018	0.671						level5					2.15178e+07	1.77496e+07	2.17747e+07	2.05222e+07	2.04115e+07	2.22712e+07	2.21832e+07	2.3634e+07	2.21215e+07	3.17347e+07	2.93736e+07	3.09612e+07	3.14377e+07	3.06571e+07	3.04968e+07	1.47788e+07	1.27993e+07	1.45854e+07	1.25736e+07	1.08193e+07	1.20677e+07	2.3812e+07	2.58696e+07	2.47424e+07	2.26732e+07	2.31551e+07	2.51107e+07
0.672_131.0946	Leucine	C6 H13 N O2	131.095	0.672	C00123	MReference-6	HMDB0000687	63.2	74.4	level2	Organic acids and derivatives	Carboxylic acids and derivatives	Amino acids, peptides, and analogues	map00280 Valine, leucine and isoleucine degradation; map00290 Valine, leucine and isoleucine biosynthesis; map00970 Aminoacyl-tRNA biosynthesis; map01100 Metabolic pathways; map01210 2-Oxocarboxylic acid metabolism; map01230 Biosynthesis of amino acids; map02010 ABC transporters; map04150 mTOR signaling pathway;	7.39298e+07	1.01136e+08	8.08015e+07	1.11888e+08	1.06432e+08	9.87652e+07	1.12221e+08	7.53795e+07	1.03718e+08	4.24748e+07	2.58104e+07	2.69637e+07	4.88305e+07	4.31177e+07	2.92474e+07	1.21872e+08	1.05188e+08	1.44171e+08	1.50653e+08	1.01761e+08	1.25712e+08	1.1128e+08	1.02574e+08	9.20075e+07	9.70475e+07	9.87445e+07	8.01729e+07
0.672_351.0142		C4 H9 N5 O14	351.014	0.672						level5					1.90435e+06	1.77452e+06	1.67403e+06	2.13046e+06	1.90735e+06	2.11995e+06	2.11899e+06	2.06343e+06	1.63583e+06	2.66767e+06	2.31084e+06	3.05887e+06	2.78054e+06	2.7411e+06	2.86522e+06	1.40412e+06	1.15718e+06	798093	1.00244e+06	849589	1.27293e+06	2.49311e+06	2.26556e+06	2.58798e+06	2.11221e+06	2.41332e+06	2.35632e+06
0.672_404.0987	Mfcd00871938	C17 H17 Cl N6 O4	404.099	0.672		S142713	HMDB0060913			level4	Organoheterocyclic compounds	Pyrrolopyrazines	Cyclopyrrolones		3.53186e+06	3.86363e+06	3.61857e+06	3.58692e+06	3.59914e+06	4.05536e+06	3.46882e+06	4.06156e+06	4.03459e+06	6.4971e+06	5.3685e+06	5.98655e+06	5.07409e+06	5.97629e+06	5.55885e+06	1.69473e+06	1.55032e+06	1.71608e+06	1.9975e+06	1.80989e+06	2.17938e+06	3.96443e+06	3.69815e+06	3.74197e+06	3.74453e+06	3.65218e+06	3.16772e+06
0.673_279.084		C8 H17 N5 O2 S2	279.084	0.673						level5					1.67735e+08	1.7045e+08	1.70964e+08	1.75398e+08	1.68845e+08	1.75217e+08	1.74437e+08	1.69478e+08	1.64811e+08	3.06087e+08	2.38025e+08	2.59505e+08	2.60115e+08	2.96051e+08	2.7398e+08	8.62009e+07	7.74865e+07	8.39054e+07	7.78496e+07	8.45836e+07	7.78739e+07	1.63451e+08	1.59465e+08	1.59e+08	1.59022e+08	1.47849e+08	1.58624e+08
0.674_109.0638	3,4-diaminopyridine	C5 H7 N3	109.064	0.674		S5705				level4					2.78149e+07	2.78722e+07	2.16007e+07	2.7155e+07	2.66419e+07	2.80544e+07	2.88926e+07	2.7976e+07	2.94477e+07	2.91095e+07	2.92009e+07	2.92228e+07	3.42288e+07	3.39995e+07	3.16575e+07	3.22913e+07	3.36633e+07	3.74047e+07	2.96641e+07	3.44274e+07	3.25098e+07	1.75503e+07	2.53264e+07	2.08744e+07	2.5909e+07	2.31084e+07	1.89676e+07
0.674_151.0244	Pyroglutamate	C5 H7 N O3	151.024	0.674				28.2		level5					9.74344e+06	9.93761e+06	9.29671e+06	1.00419e+07	9.83131e+06	1.01805e+07	9.91074e+06	1.07696e+07	1.04002e+07	1.00417e+07	9.34698e+06	9.06557e+06	8.74851e+06	8.39263e+06	8.82675e+06	1.07255e+07	1.0914e+07	1.15417e+07	1.09764e+07	1.17624e+07	1.0936e+07	9.74485e+06	9.63334e+06	1.00029e+07	9.91203e+06	9.5983e+06	1.06054e+07
0.674_175.0033	2-amino-5-chloro-cis,cis-muconic 6-semialdehyde	C6 H6 Cl N O3	175.003	0.674	C20670	S29368478				level4				NULL	3.99611e+06	3.88852e+06	2.98607e+06	4.15809e+06	3.95971e+06	3.24044e+06	3.88964e+06	4.27029e+06	3.69216e+06	2.67099e+06	5.91872e+06	4.06071e+06	2.39097e+06	1.47104e+06	2.21346e+06	5.0936e+06	8.0544e+06	5.04731e+06	8.17108e+06	8.7422e+06	4.8185e+06	6.85505e+06	3.19305e+06	7.94991e+06	3.29332e+06	8.22311e+06	7.34806e+06
0.674_177.0012		C5 H8 N O2 P S	177.001	0.674						level5					4.4838e+06	3.91359e+06	4.54919e+06	4.53269e+06	4.53284e+06	3.88075e+06	4.33882e+06	4.48861e+06	4.77883e+06	3.95625e+06	3.52797e+06	3.96327e+06	3.55135e+06	4.10688e+06	4.33931e+06	4.01657e+06	4.17824e+06	4.34061e+06	3.69846e+06	4.56678e+06	4.43321e+06	4.88653e+06	4.99939e+06	4.65684e+06	5.16725e+06	4.652e+06	5.02422e+06
0.674_210.1	Aprobarbital	C10 H14 N2 O3	210.1	0.674	C07826	S6221	HMDB0015441			level4	Organoheterocyclic compounds	Diazines	Pyrimidines and pyrimidine derivatives	NULL	1.27589e+07	1.35682e+07	1.20325e+07	1.32198e+07	1.32887e+07	1.39922e+07	1.38161e+07	1.33913e+07	1.01518e+07	1.99161e+06	2.53003e+06	2.54609e+06	2.66772e+06	2.31935e+06	2.06052e+06	1.35489e+07	1.33329e+07	1.43035e+07	1.40295e+07	1.41696e+07	1.33492e+07	1.78915e+07	1.63873e+07	1.96539e+07	1.87717e+07	1.68749e+07	1.82108e+07
0.674_220.0106		C3 H5 N6 O4 P	220.011	0.674						level5					4.70417e+06	4.83348e+06	5.16547e+06	4.93068e+06	4.49593e+06	5.02665e+06	4.88742e+06	5.00866e+06	4.97999e+06	9.43142e+06	8.78357e+06	8.73595e+06	7.29667e+06	9.89791e+06	9.02659e+06	1.36199e+06	1.98192e+06	2.43983e+06	2.22896e+06	2.68464e+06	2.35607e+06	3.92457e+06	4.36844e+06	3.86951e+06	3.84056e+06	3.8638e+06	3.83203e+06
0.674_323.9972		C9 H8 O13	323.997	0.674						level5					1.7056e+06	1.43734e+06	1.83068e+06	1.88065e+06	1.72088e+06	1.62118e+06	1.59684e+06	1.4603e+06	1.64727e+06	967535	1.50324e+06	1.44643e+06	1.42001e+06	1.33549e+06	1.34006e+06	1.37617e+06	1.81944e+06	1.81347e+06	1.79373e+06	1.61274e+06	1.37306e+06	2.44976e+06	2.15642e+06	1.62252e+06	2.03986e+06	1.87804e+06	2.19741e+06
0.674_440.9891		C9 H17 N O13 P2 S	440.989	0.674						level5					3.9355e+06	3.68726e+06	3.33153e+06	4.02949e+06	4.13016e+06	3.80051e+06	4.47228e+06	4.03841e+06	3.62559e+06	2.37947e+06	2.39142e+06	2.94773e+06	2.53606e+06	2.68567e+06	2.51661e+06	4.52768e+06	7.22448e+06	6.36208e+06	7.00477e+06	5.1073e+06	4.33496e+06	4.66227e+06	5.15883e+06	6.71604e+06	5.03993e+06	4.00957e+06	5.10114e+06
0.675_131.1053	1-(4-aminobutyl)urea	C5 H13 N3 O	131.105	0.675	C00436	S488	HMDB0033458			level4	Organic acids and derivatives	Carboximidic acids and derivatives	Carboximidic acids	map00330 Arginine and proline metabolism; map01100 Metabolic pathways;	8.40889e+07	8.46432e+07	8.44955e+07	2.26756e+07	8.18451e+07	8.35457e+07	8.41479e+07	8.56388e+07	8.55984e+07	9.62211e+07	8.09476e+07	9.02272e+07	9.40629e+07	9.77008e+07	9.23306e+07	6.50464e+07	7.04711e+07	8.22506e+07	6.29447e+07	7.13129e+07	7.0672e+07	8.52638e+07	9.39219e+07	9.14713e+07	8.59778e+07	9.051e+07	9.1453e+07
0.675_141.0398			141.04	0.675						level5					2.84207e+07	2.98349e+07	2.87062e+07	2.8076e+07	2.92666e+07	2.85032e+07	3.02789e+07	2.94523e+07	3.13343e+07	2.46292e+07	2.73224e+07	2.43807e+07	2.66013e+07	2.64053e+07	2.5757e+07	3.10314e+07	3.1549e+07	2.81516e+07	3.54849e+07	2.97588e+07	2.96933e+07	3.19181e+07	3.38544e+07	3.16773e+07	3.03003e+07	3.09771e+07	3.06371e+07
0.675_150.0402			150.04	0.675						level5					9.72322e+06	1.04434e+07	9.25043e+06	1.06136e+07	1.05657e+07	1.14664e+07	1.10156e+07	1.14427e+07	1.13296e+07	9.85452e+06	9.79881e+06	9.91304e+06	9.22238e+06	8.82769e+06	1.00873e+07	1.15691e+07	1.17288e+07	1.10448e+07	1.14215e+07	1.28569e+07	1.09601e+07	9.47316e+06	9.61578e+06	1.01642e+07	9.63007e+06	1.05525e+07	9.69263e+06
0.675_329.032	Iprodione	C13 H13 Cl2 N3 O3	329.032	0.675	C11208	S34418	HMDB0031795			level4	Organoheterocyclic compounds	Azolidines	Imidazolidines	NULL	1.91854e+06	1.72856e+06	1.86803e+06	1.78482e+06	2.10077e+06	1.96852e+06	2.0777e+06	2.2173e+06	1.87236e+06	3.13919e+06	2.57235e+06	2.9995e+06	2.76743e+06	2.76269e+06	2.73084e+06	1.24789e+06	945323	1.09445e+06	953078	886408	690383	2.17955e+06	2.20623e+06	2.33962e+06	2.18014e+06	2.23961e+06	1.92145e+06
0.675_404.1395		C22 H21 N4 O2 P	404.139	0.675						level5					2.89978e+06	2.40081e+06	2.44797e+06	2.4682e+06	2.22627e+06	2.5544e+06	2.35963e+06	2.43599e+06	2.55384e+06	2.88461e+06	2.38427e+06	2.88727e+06	2.69019e+06	2.98413e+06	3.79919e+06	622849	611499	484529	399252	571136	644518	4.33318e+06	4.64434e+06	4.48776e+06	4.59648e+06	4.46521e+06	4.49881e+06
0.675_75.0319	Glycine	C2 H5 N O2	75.0319	0.675	C00037	S730	HMDB0000123			level4	Organic acids and derivatives	Carboxylic acids and derivatives	Amino acids, peptides, and analogues	map00230 Purine metabolism; map00260 Glycine, serine and threonine metabolism; map00310 Lysine degradation; map00440 Phosphonate and phosphinate metabolism; map00480 Glutathione metabolism; map00630 Glyoxylate and dicarboxylate metabolism; map00730 Thiamine metabolism; map00860 Porphyrin and chlorophyll metabolism; map00970 Aminoacyl-tRNA biosynthesis; map01100 Metabolic pathways; map01200 Carbon…	1.7055e+07	1.58977e+07	1.24716e+07	1.23558e+07	1.73889e+07	1.77635e+07	1.75267e+07	1.80411e+07	1.71397e+07	1.63912e+07	1.34315e+07	1.88842e+07	1.45998e+07	1.34945e+07	1.501e+07	1.23058e+07	1.67403e+07	1.74967e+07	1.76563e+07	1.69941e+07	1.60777e+07	1.33653e+07	1.58772e+07	1.11267e+07	1.15575e+07	1.34465e+07	1.21888e+07
0.676_191.0167		C6 H10 N O2 P S	191.017	0.676						level5					3.7066e+06	3.66597e+06	3.58607e+06	3.62009e+06	3.84908e+06	3.67389e+06	3.7677e+06	4.2351e+06	3.87464e+06	2.8136e+06	2.83344e+06	3.05533e+06	2.58056e+06	3.06509e+06	3.19338e+06	3.63108e+06	3.48121e+06	3.51947e+06	4.0452e+06	3.5198e+06	3.91262e+06	4.4379e+06	4.99475e+06	4.19268e+06	4.90358e+06	4.75078e+06	5.07353e+06
0.676_419.0071		C8 H13 N5 O11 S2	419.007	0.676						level5					4.03541e+06	3.97965e+06	4.03718e+06	4.05293e+06	3.84282e+06	4.02934e+06	4.489e+06	3.942e+06	3.36502e+06	2.85214e+06	3.31518e+06	3.23104e+06	3.04565e+06	3.15359e+06	2.80924e+06	3.8108e+06	3.82211e+06	4.07811e+06	4.30367e+06	3.56533e+06	3.53565e+06	4.19819e+06	4.90761e+06	5.09101e+06	4.72247e+06	4.09626e+06	4.96482e+06
0.677_114.0791	1-nitrosopiperidine (npip)	C5 H10 N2 O	114.079	0.677	C19284	MReference-3370			63.1	level2				NULL	8.40698e+07	8.54202e+07	8.53645e+07	8.26339e+07	8.36368e+07	8.36933e+07	8.54484e+07	8.66056e+07	8.59017e+07	9.84792e+07	8.22328e+07	9.13561e+07	9.60112e+07	9.77725e+07	9.39237e+07	7.82686e+07	7.12494e+07	8.33468e+07	7.22695e+07	7.24331e+07	7.10431e+07	8.38175e+07	9.32213e+07	9.10071e+07	8.58466e+07	9.0332e+07	9.08673e+07
0.677_155.0192		C3 H12 N P3	155.019	0.677				33.1		level5					1.34666e+07	1.41527e+07	1.44671e+07	1.36024e+07	1.36583e+07	1.37677e+07	1.36046e+07	1.45763e+07	1.40837e+07	1.24462e+07	1.1956e+07	1.36844e+07	1.39914e+07	1.37108e+07	1.26653e+07	1.44308e+07	1.27455e+07	1.45528e+07	1.34163e+07	1.34238e+07	1.50284e+07	1.40217e+07	1.39675e+07	1.34356e+07	1.35648e+07	1.284e+07	1.40329e+07
0.677_218.0188		C7 H12 N2 P2 S	218.019	0.677						level5					1.09235e+07	9.61295e+06	1.14758e+07	9.96569e+06	1.04863e+07	1.00281e+07	1.0676e+07	1.07756e+07	1.04553e+07	9.13947e+06	8.67141e+06	9.98624e+06	1.00261e+07	8.62351e+06	8.64923e+06	1.04819e+07	9.16755e+06	1.00302e+07	1.00206e+07	9.4015e+06	1.09856e+07	1.20942e+07	1.2465e+07	1.25995e+07	1.14135e+07	1.16667e+07	1.23061e+07
0.678_105.0424	L-serine	C3 H7 N O3	105.042	0.678	C00065	BGI378	HMDB0000187	93.7	91.1	level1	Peptides	Amino acids	Common amino acids [Fig]	map00260 Glycine, serine and threonine metabolism; map00270 Cysteine and methionine metabolism; map00600 Sphingolipid metabolism; map00630 Glyoxylate and dicarboxylate metabolism; map00920 Sulfur metabolism; map00970 Aminoacyl-tRNA biosynthesis; map01100 Metabolic pathways; map01200 Carbon metabolism; map01230 Biosynthesis of amino acids; map02010 ABC transporters;	8.81079e+07	8.96592e+07	7.82765e+07	8.91611e+07	8.68482e+07	8.72404e+07	8.15728e+07	7.72272e+07	9.20201e+07	1.03162e+08	7.49708e+07	1.01936e+08	9.79959e+07	8.32775e+07	8.12147e+07	8.85929e+07	8.8895e+07	9.69547e+07	9.46283e+07	8.93737e+07	9.14013e+07	6.15025e+07	7.0324e+07	7.00436e+07	6.28112e+07	6.48912e+07	6.90205e+07
0.678_146.1054	L-lysine	C6 H14 N2 O2	146.105	0.678	C00047	BGI22	HMDB0000182	90.3	89.5	level1	Peptides	Amino acids	Common amino acids [Fig]	map00300 Lysine biosynthesis; map00310 Lysine degradation; map00780 Biotin metabolism; map00970 Aminoacyl-tRNA biosynthesis; map01100 Metabolic pathways; map01210 2-Oxocarboxylic acid metabolism; map01230 Biosynthesis of amino acids; map02010 ABC transporters;	3.90644e+07	5.30168e+07	2.82827e+07	5.19003e+07	4.54336e+07	2.77071e+07	4.10974e+07	4.3382e+07	3.69555e+07	3.92269e+07	3.76189e+07	3.9479e+07	2.68143e+07	3.96561e+07	2.86714e+07	5.86544e+07	6.6392e+07	2.51112e+08	4.19633e+07	5.40982e+07	6.76268e+07	3.35227e+07	8.83004e+07	1.65365e+08	2.38873e+07	3.9907e+07	4.65486e+07
0.678_155.0188		C3 H12 N P3	155.019	0.678						level5					1.34666e+07	1.41527e+07	1.44671e+07	3.29834e+06	1.36583e+07	1.37677e+07	1.36046e+07	1.45763e+07	1.40837e+07	1.28169e+07	1.1956e+07	1.40508e+07	1.40879e+07	1.37108e+07	1.26653e+07	1.44308e+07	1.38775e+07	6.87514e+06	1.34163e+07	1.36949e+07	1.50284e+07	1.41329e+07	1.39675e+07	1.3147e+07	1.35648e+07	1.39952e+07	1.38161e+07
0.678_213.0508		C4 H12 N3 O5 P	213.051	0.678						level5					7.08968e+07	6.74059e+07	6.83143e+07	6.47453e+07	7.10986e+07	7.2194e+07	7.61727e+07	7.54477e+07	7.12028e+07	8.59942e+07	8.93571e+07	8.97546e+07	9.51328e+07	9.06307e+07	1.03308e+08	6.84627e+07	6.70453e+07	6.34712e+07	6.41018e+07	6.77727e+07	6.19518e+07	3.29704e+07	3.66753e+07	3.4649e+07	3.36637e+07	3.69243e+07	3.38804e+07
0.678_220.0115		C3 H5 N6 O4 P	220.012	0.678						level5					4.70417e+06	4.83348e+06	5.16547e+06	4.93068e+06	4.49593e+06	5.02665e+06	4.88742e+06	5.00866e+06	4.97999e+06	9.43142e+06	7.29296e+06	8.73595e+06	7.29667e+06	4.59127e+06	9.02659e+06	2.13568e+06	2.0575e+06	2.47297e+06	2.22896e+06	2.19282e+06	2.35607e+06	3.92457e+06	4.36844e+06	3.86951e+06	3.84056e+06	3.8638e+06	3.83203e+06
0.678_250.0288	Bisphenol s	C12 H10 O4 S	250.029	0.678	C14216	S6374				level4				NULL	4.20004e+06	4.44538e+06	4.11194e+06	4.78671e+06	3.97883e+06	4.58252e+06	4.65251e+06	4.13317e+06	4.43406e+06	3.45221e+06	2.95904e+06	3.45405e+06	2.81297e+06	3.09486e+06	2.78344e+06	4.04911e+06	3.85854e+06	3.60448e+06	3.8597e+06	4.16724e+06	3.67577e+06	4.57785e+06	4.48652e+06	5.09212e+06	4.43156e+06	4.45151e+06	4.70471e+06
0.678_75.0684	Trimethylamine n-oxide	C3 H9 N O	75.0684	0.678	C01104	S1113	HMDB0000925			level4	Organic nitrogen compounds	Organonitrogen compounds	Aminoxides	map01100 Metabolic pathways;	9.07572e+06	9.34064e+06	7.84407e+06	9.25901e+06	8.69587e+06	9.80882e+06	8.99947e+06	9.01303e+06	8.58101e+06	3.63968e+06	704450	3.45184e+06	2.90522e+06	1.84523e+06	3.7051e+06	2.26981e+06	9.73989e+06	1.35548e+07	9.5657e+06	1.03646e+07	1.17113e+07	9.8507e+06	1.22529e+07	1.20617e+07	1.1576e+07	1.0716e+07	1.19904e+07
0.678_89.0242			89.0242	0.678						level5					2.26113e+06	2.52987e+06	2.24562e+06	1.33927e+06	2.92278e+06	2.97391e+06	2.04359e+06	1.54291e+06	1.67384e+06	3.52769e+06	2.29922e+06	1.1874e+06	1.88678e+06	2.25558e+06	3.27147e+06	2.58575e+06	3.0533e+06	304522	1.80803e+06	2.78148e+06	2.23084e+06	6.72994e+06	296775	1.508e+06	2.27474e+06	1.42813e+06	1.55085e+06
0.678_89.0476	Β-alanine	C3 H7 N O2	89.0476	0.678	C00099	MReference-599	HMDB0000056		85.6	level2	Organic acids and derivatives	Carboxylic acids and derivatives	Amino acids, peptides, and analogues	map00240 Pyrimidine metabolism; map00410 beta-Alanine metabolism; map00640 Propanoate metabolism; map00770 Pantothenate and CoA biosynthesis; map01100 Metabolic pathways; map04080 Neuroactive ligand-receptor interaction;	3.49618e+08	3.78636e+08	3.54495e+08	3.69204e+08	3.77547e+08	3.65166e+08	3.72015e+08	3.80173e+08	3.74379e+08	3.55432e+08	3.74022e+08	3.55987e+08	3.55135e+08	3.64842e+08	3.40226e+08	3.78055e+08	3.64065e+08	3.9625e+08	3.66983e+08	3.87824e+08	3.71666e+08	3.15799e+08	3.14832e+08	3.20057e+08	3.16963e+08	3.27531e+08	3.14821e+08
0.679_303.1535	Arg-glu	C11 H21 N5 O5	303.154	0.679		S295466				level4					9.63926e+06	1.28191e+07	1.03788e+07	1.35817e+07	1.15649e+07	1.23379e+07	1.31608e+07	1.25721e+07	1.28565e+07	1.21471e+07	9.66528e+06	1.23318e+07	1.16873e+07	1.35989e+07	1.10385e+07	2.02053e+07	1.94183e+07	1.89071e+07	2.12797e+07	2.14995e+07	1.88627e+07	5.22638e+06	4.30451e+06	4.24806e+06	4.72314e+06	4.9728e+06	5.19535e+06
0.679_397.025		C7 H21 N5 O4 P2 S3	397.025	0.679						level5					5.01849e+06	5.17327e+06	4.95433e+06	4.90685e+06	4.86911e+06	4.88961e+06	5.48689e+06	4.79685e+06	4.685e+06	3.70722e+06	3.6393e+06	3.78688e+06	4.02671e+06	4.04705e+06	3.21847e+06	4.72193e+06	4.55992e+06	5.23075e+06	5.05489e+06	4.77165e+06	4.609e+06	5.37355e+06	5.89256e+06	5.84092e+06	5.45422e+06	5.38471e+06	5.53461e+06
0.68_151.5767	[similar to: guanine; δmass: 0.5273 da]		151.577	0.68						level5					1.07898e+07	1.36589e+07	1.20763e+07	1.47183e+07	1.29742e+07	1.35069e+07	1.4599e+07	1.35993e+07	1.4177e+07	1.31743e+07	1.06425e+07	1.38227e+07	1.24583e+07	1.4721e+07	1.21078e+07	2.19303e+07	2.15019e+07	2.16907e+07	2.37038e+07	2.40325e+07	2.08912e+07	5.09178e+06	6.24603e+06	4.96855e+06	5.82133e+06	5.90852e+06	6.29408e+06
0.68_182.0359		C4 H10 N2 O4 S	182.036	0.68						level5					2.50345e+07	2.29426e+07	2.53035e+07	2.43161e+07	2.46851e+07	2.75332e+07	2.68607e+07	2.77825e+07	2.46285e+07	4.00031e+07	3.51298e+07	4.38515e+07	3.75509e+07	3.8611e+07	3.955e+07	1.72937e+07	1.47796e+07	1.64791e+07	1.45875e+07	1.32689e+07	1.45041e+07	2.32545e+07	2.83822e+07	2.48461e+07	2.28803e+07	2.34016e+07	2.41568e+07
0.68_203.09	Glycylglutamine	C7 H13 N3 O4	203.09	0.68		S519616	HMDB0028839			level4	Organic acids and derivatives	Carboxylic acids and derivatives	Amino acids, peptides, and analogues		4.42073e+06	3.79673e+06	4.26177e+06	4.21331e+06	4.22928e+06	4.06512e+06	3.76484e+06	4.77087e+06	3.79859e+06	7.46943e+06	5.07253e+06	4.94386e+06	5.12816e+06	4.88787e+06	4.81829e+06	5.65387e+06	5.85014e+06	5.61721e+06	5.97814e+06	5.91843e+06	5.75543e+06	1.47304e+06	1.11956e+06	1.16009e+06	1.06552e+06	646432	1.08103e+06
0.68_270.0955	His-asp	C10 H14 N4 O5	270.096	0.68		S8035922				level4					6.9979e+06	7.35712e+06	7.08405e+06	5.06826e+06	7.5537e+06	7.04877e+06	7.04611e+06	6.78784e+06	6.14505e+06	5.61894e+06	3.43401e+06	6.0411e+06	5.14908e+06	4.29e+06	3.45601e+06	5.83396e+06	6.73389e+06	8.20534e+06	6.34849e+06	4.62383e+06	5.84149e+06	6.98769e+06	7.14983e+06	6.34065e+06	6.66622e+06	5.67401e+06	7.06005e+06
0.68_289.1378	Arg-asp	C10 H19 N5 O5	289.138	0.68		S7993183				level4					6.9767e+06	7.55713e+06	5.98485e+06	5.13932e+06	6.63357e+06	7.72577e+06	7.16983e+06	5.07879e+06	5.95713e+06	4.94489e+06	3.28317e+06	4.51742e+06	5.10746e+06	4.65455e+06	4.47835e+06	7.90207e+06	8.76264e+06	8.32866e+06	7.49128e+06	8.40545e+06	9.08955e+06	6.53978e+06	5.37148e+06	6.66963e+06	6.30928e+06	6.52717e+06	5.69171e+06
0.68_382.1579	Df6652100	C18 H26 N2 O5 S	382.158	0.68	C18650	S43456				level4				NULL	7.14246e+06	6.75865e+06	7.0293e+06	7.34082e+06	6.93046e+06	6.23857e+06	7.3548e+06	6.7237e+06	7.95288e+06	8.93226e+06	7.29839e+06	8.10605e+06	8.52865e+06	7.75084e+06	9.47998e+06	1.72885e+06	1.98797e+06	1.84293e+06	1.76596e+06	1.93267e+06	1.80621e+06	1.15431e+07	1.23207e+07	1.12813e+07	1.14038e+07	1.15766e+07	1.19547e+07
0.681_122.5867	[similar to: n8-acetylspermidine; δmass: -64.5817 da]		122.587	0.681						level5					1.53087e+07	1.6286e+07	1.43961e+07	1.6862e+07	1.6045e+07	1.25364e+07	1.5323e+07	1.70019e+07	1.73232e+07	1.8284e+07	1.18391e+07	1.87995e+07	1.73606e+07	1.22282e+07	1.81338e+07	2.20142e+07	2.26195e+07	2.53269e+07	2.44803e+07	2.26386e+07	2.29526e+07	5.20119e+06	6.14666e+06	5.90026e+06	6.21075e+06	6.31535e+06	5.92439e+06
0.681_123.0682	4-methoxyaniline	C7 H9 N O	123.068	0.681	C19326	S13869414	HMDB0029300			level4	Benzenoids	Phenol ethers	Aminophenyl ethers	NULL	1.18864e+07	1.33987e+07	1.13907e+07	1.17245e+07	1.1913e+07	1.38005e+07	1.49132e+07	1.29499e+07	1.21228e+07	1.61047e+07	1.54984e+07	1.78347e+07	1.47207e+07	1.63097e+07	1.53232e+07	1.23203e+07	1.05814e+07	1.21644e+07	1.01825e+07	1.18845e+07	1.07106e+07	1.00609e+07	8.83912e+06	9.87374e+06	1.05856e+07	1.18649e+07	9.849e+06
0.681_259.1637		C10 H21 N5 O3	259.164	0.681						level5					5.2603e+06	5.33433e+06	5.03769e+06	4.79188e+06	4.81968e+06	5.24342e+06	5.52539e+06	5.81174e+06	4.98429e+06	4.31124e+06	3.82479e+06	4.65438e+06	4.65187e+06	4.29093e+06	4.84716e+06	6.24039e+06	7.06998e+06	6.1951e+06	6.46471e+06	6.31597e+06	6.27894e+06	3.57964e+06	3.82245e+06	3.46218e+06	3.79809e+06	3.42581e+06	3.59754e+06
0.681_336.1636		C14 H29 N2 O3 P S	336.164	0.681						level5					1.41618e+07	1.02285e+07	9.06757e+06	1.04754e+07	9.7151e+06	1.69266e+07	9.78162e+06	1.06007e+07	1.01824e+07	8.6977e+06	8.41505e+06	1.24078e+07	8.2742e+06	8.63533e+06	8.39497e+06	1.19877e+07	1.5612e+07	1.1734e+07	1.68752e+07	1.32694e+07	1.14203e+07	1.15862e+07	1.04934e+07	9.62614e+06	9.3754e+06	1.00251e+07	9.90714e+06
0.682_111.0431	Cytosine	C4 H5 N3 O	111.043	0.682	C00380	S577	HMDB0000630			level4	Organoheterocyclic compounds	Diazines	Pyrimidines and pyrimidine derivatives	map00240 Pyrimidine metabolism; map01100 Metabolic pathways;	3.30926e+07	3.77389e+07	3.36974e+07	3.93337e+07	4.01695e+07	3.99342e+07	4.05388e+07	3.83579e+07	3.72861e+07	6.64091e+07	6.46931e+07	7.03818e+07	6.80227e+07	6.94407e+07	6.66815e+07	3.77936e+07	2.95468e+07	2.78439e+07	3.17377e+07	3.70614e+07	3.40136e+07	3.19187e+07	2.56126e+07	2.07873e+07	1.98822e+07	2.2159e+07	4.09545e+07
0.682_169.0347	O-acetyl-l-serine	C5 H9 N O4	169.035	0.682				20.3		level5					3.19174e+07	3.24264e+07	3.14513e+07	3.14175e+07	3.19857e+07	3.37795e+07	3.39291e+07	3.42536e+07	3.44353e+07	2.6826e+07	2.88014e+07	2.81766e+07	2.61656e+07	2.82919e+07	2.7999e+07	3.48922e+07	3.36286e+07	3.62066e+07	3.51272e+07	3.48211e+07	3.62464e+07	3.41145e+07	3.55741e+07	3.39287e+07	3.54427e+07	3.35338e+07	1.93505e+07
0.682_195.0925			195.093	0.682						level5					2.2233e+06	1.94957e+06	1.94083e+06	665904	2.69314e+06	2.12242e+06	2.49987e+06	1.95454e+06	2.21558e+06	990877	1.62428e+06	1.74511e+06	748591	1.72766e+06	1.53134e+06	3.16725e+06	2.84303e+06	2.02628e+06	2.95349e+06	2.50396e+06	2.71218e+06	1.12642e+06	1.38681e+06	1.48076e+06	1.31545e+06	791224	1.23223e+06
0.682_220.1782		C10 H24 N2 O3	220.178	0.682						level5					1.55127e+08	1.56589e+08	1.56966e+08	1.5082e+08	1.66318e+08	1.4403e+08	1.60473e+08	1.74693e+08	1.77935e+08	1.31417e+08	1.45933e+08	1.33389e+08	1.42621e+08	1.41551e+08	1.47381e+08	1.58475e+08	1.45367e+08	1.62347e+08	1.42715e+08	1.43767e+08	1.45721e+08	1.35099e+08	1.58123e+08	1.52962e+08	1.29447e+08	1.60131e+08	1.34835e+08
0.683_113.0588	Creatinine	C4 H7 N3 O	113.059	0.683	C00791	S568	HMDB0000562			level4	Organic acids and derivatives	Carboxylic acids and derivatives	Amino acids, peptides, and analogues	map00330 Arginine and proline metabolism; map01100 Metabolic pathways;	1.8911e+07	1.7798e+07	2.09268e+07	1.76314e+07	2.02803e+07	1.8892e+07	1.80069e+07	2.11454e+07	1.73435e+07	1.52928e+07	1.14779e+07	1.95501e+07	1.35461e+07	1.57508e+07	1.45317e+07	2.0329e+07	1.66182e+07	1.67422e+07	1.64589e+07	1.97959e+07	1.95945e+07	2.32989e+07	2.48034e+07	2.3125e+07	2.50884e+07	2.49402e+07	2.52836e+07
0.683_208.5981	[similar to: tacrolimus; δmass: -594.8838 da]		208.598	0.683						level5					1.74787e+06	2.07526e+06	1.73094e+06	1.08777e+06	1.56022e+06	1.91856e+06	2.04736e+06	1.90517e+06	2.11115e+06	1.43635e+06	1.29725e+06	1.73757e+06	911790	1.18798e+06	781146	2.24732e+06	3.09953e+06	2.94845e+06	2.55676e+06	2.45377e+06	2.76715e+06	1.72645e+06	1.47033e+06	1.48004e+06	1.6391e+06	1.17907e+06	1.79761e+06
0.684_103.0632	Gamma-aminobutyric acid	C4 H9 N O2	103.063	0.684	C00334	S116	HMDB0000112	18.7		level4	Organic acids and derivatives	Carboxylic acids and derivatives	Amino acids, peptides, and analogues	map00250 Alanine, aspartate and glutamate metabolism; map00330 Arginine and proline metabolism; map00410 beta-Alanine metabolism; map00650 Butanoate metabolism; map00760 Nicotinate and nicotinamide metabolism; map01100 Metabolic pathways; map04080 Neuroactive ligand-receptor interaction;	3.36757e+07	3.4442e+07	3.33759e+07	3.01662e+07	3.31483e+07	3.25613e+07	3.30391e+07	3.59053e+07	3.53065e+07	3.18885e+07	2.79649e+07	2.94762e+07	2.92384e+07	3.1856e+07	3.62812e+07	3.59828e+07	3.66416e+07	3.79395e+07	3.57452e+07	3.72869e+07	3.62196e+07	2.84605e+07	3.09413e+07	3.164e+07	2.81134e+07	3.20334e+07	3.07435e+07
0.684_115.0267	Maleamic acid	C4 H5 N O3	115.027	0.684	C01596	S4444106		38		level4				map00760 Nicotinate and nicotinamide metabolism; map01100 Metabolic pathways;	5.66665e+07	7.53335e+07	5.35955e+07	5.45648e+07	7.44596e+07	5.32137e+07	5.54942e+07	5.90722e+07	7.68768e+07	8.08996e+07	4.73493e+07	7.30148e+07	5.85941e+07	5.35865e+07	5.61619e+07	6.60562e+07	7.13547e+07	7.13587e+07	6.71318e+07	9.12301e+07	6.28823e+07	3.57963e+07	4.56743e+07	4.64025e+07	4.11491e+07	3.14094e+07	3.17953e+07
0.684_145.0732	2-morpholinoacetic acid	C6 H11 N O3	145.073	0.684		S388152	HMDB0061156			level4	Organic acids and derivatives	Carboxylic acids and derivatives	Amino acids, peptides, and analogues		578177	756751	745231	794438	716501	594455	671009	963279	569333	201668	320496	423832	203447	179677	508473	746592	872066	1.00759e+06	949310	876747	1.07084e+06	957198	868552	1.03912e+06	988972	1.03567e+06	641349
0.684_146.069	L-glutamine	C5 H10 N2 O3	146.069	0.684	C00064	BGI357	HMDB0000641	81.4	79	level1	Peptides	Amino acids	Common amino acids [Fig]	map00220 Arginine biosynthesis; map00230 Purine metabolism; map00240 Pyrimidine metabolism; map00250 Alanine, aspartate and glutamate metabolism; map00471 D-Glutamine and D-glutamate metabolism; map00630 Glyoxylate and dicarboxylate metabolism; map00910 Nitrogen metabolism; map00970 Aminoacyl-tRNA biosynthesis; map01100 Metabolic pathways; map01230 Biosynthesis of amino acids; map02010 ABC transp…	6.49992e+08	6.60956e+08	6.54786e+08	6.43253e+08	6.43045e+08	6.5259e+08	6.56605e+08	6.66258e+08	6.30521e+08	6.86837e+08	5.0855e+08	6.77821e+08	6.36278e+08	6.57349e+08	6.86553e+08	6.94751e+08	7.03347e+08	7.16777e+08	7.10776e+08	7.14846e+08	7.0444e+08	4.37576e+08	5.24031e+08	5.2857e+08	5.15009e+08	4.07161e+08	5.22555e+08
0.684_197.077	L-(+)-citrulline	C6 H13 N3 O3	197.077	0.684					97.4	level5					1.57679e+08	1.70198e+08	1.63848e+08	1.63459e+08	1.77103e+08	1.63014e+08	1.65634e+08	1.75171e+08	1.69202e+08	2.81275e+08	2.9054e+08	2.86444e+08	2.86429e+08	2.91998e+08	3.20213e+08	1.1516e+08	1.06859e+08	1.14459e+08	1.04156e+08	1.02784e+08	1.05921e+08	9.06649e+07	9.075e+07	9.01199e+07	8.77267e+07	9.16774e+07	8.92893e+07
0.684_224.1155	Butalbital	C11 H16 N2 O3	224.115	0.684		S2387	HMDB0014386			level4	Organoheterocyclic compounds	Diazines	Pyrimidines and pyrimidine derivatives		1.53388e+07	1.36121e+07	1.68894e+07	1.18464e+07	1.66341e+07	1.62011e+07	1.61858e+07	1.63452e+07	1.74727e+07	1.34937e+07	1.47942e+07	1.54328e+07	1.57255e+07	1.33705e+07	1.52826e+07	1.82265e+07	2.00574e+07	1.94364e+07	1.70594e+07	2.06042e+07	1.91233e+07	1.13646e+07	1.39551e+07	1.22336e+07	1.33216e+07	1.5723e+07	1.25842e+07
0.684_318.153	Tiemonium	C18 H24 N O2 S	318.153	0.684		S5274				level4					3.36037e+07	3.04345e+07	2.90368e+07	3.10741e+07	2.64041e+07	2.97664e+07	2.99684e+07	3.15835e+07	2.96252e+07	3.10728e+07	1.46581e+07	2.63268e+07	3.15662e+07	1.96013e+07	3.15305e+07	3.19595e+07	2.98634e+07	2.49803e+07	3.82362e+07	3.34746e+07	1.5584e+07	2.04209e+07	1.48503e+07	2.67221e+07	2.37567e+07	2.10719e+07	2.40182e+07
0.684_73.0527	Dimethylformamide	C3 H7 N O	73.0527	0.684	C03134	S5993	HMDB0001888			level4	Organic acids and derivatives	Carboxylic acids and derivatives	Carboxylic acid derivatives	NULL	5.69264e+08	5.37445e+08	5.47146e+08	6.37835e+08	5.78665e+08	6.17138e+08	5.46767e+08	5.6559e+08	6.08323e+08	4.66841e+08	4.58439e+08	5.59395e+08	4.63397e+08	4.54829e+08	4.48696e+08	8.24207e+08	7.5783e+08	2.6859e+08	7.5051e+08	7.75704e+08	7.98931e+08	5.85347e+08	1.04354e+08	1.79402e+08	5.41563e+08	5.70951e+08	4.10014e+08
0.685_119.058	L-threonine	C4 H9 N O3	119.058	0.685	C00188	MReference-1826	HMDB0000167		91.7	level1	Organic acids and derivatives	Carboxylic acids and derivatives	Amino acids, peptides, and analogues	map00260 Glycine, serine and threonine metabolism; map00290 Valine, leucine and isoleucine biosynthesis; map00860 Porphyrin and chlorophyll metabolism; map00970 Aminoacyl-tRNA biosynthesis; map01100 Metabolic pathways; map01230 Biosynthesis of amino acids; map02010 ABC transporters;	3.42126e+08	3.43789e+08	3.54733e+08	3.64339e+08	3.51998e+08	3.64939e+08	3.64423e+08	3.53185e+08	3.64848e+08	3.81531e+08	2.5652e+08	3.79124e+08	3.61731e+08	3.63101e+08	3.70052e+08	3.47396e+08	3.77007e+08	3.68141e+08	3.59624e+08	3.57674e+08	3.4877e+08	2.61887e+08	3.13558e+08	3.04552e+08	2.88209e+08	2.77451e+08	2.9994e+08
0.685_155.0345	N-methylethanolamine phosphate	C3 H10 N O4 P	155.035	0.685	C01210	S388545	HMDB0060173			level4	Organic acids and derivatives	Organic phosphoric acids and derivatives	Phosphate esters	map00564 Glycerophospholipid metabolism;	7.48546e+07	7.11161e+07	7.07883e+07	7.12947e+07	7.87261e+07	7.51165e+07	5.79729e+07	7.81694e+07	7.50547e+07	3.31728e+07	2.72357e+07	3.31184e+07	2.83005e+07	3.47946e+07	3.44256e+07	1.06542e+08	9.72016e+07	1.01657e+08	1.04303e+08	1.01725e+08	9.92693e+07	7.59547e+07	8.33361e+07	8.57702e+07	8.27881e+07	8.85442e+07	8.14653e+07
0.685_192.1472		C8 H20 N2 O3	192.147	0.685						level5					9.78232e+06	1.09086e+07	1.02908e+07	9.64966e+06	9.82319e+06	8.80994e+06	1.05538e+07	9.72899e+06	1.11472e+07	2.93865e+06	1.95381e+06	2.58225e+06	1.87884e+06	3.00478e+06	3.43185e+06	4.79033e+06	1.76689e+07	2.12616e+07	1.57696e+07	1.5856e+07	1.55423e+07	1.11819e+07	9.11391e+06	9.52207e+06	7.71893e+06	8.31972e+06	9.36401e+06
0.685_202.045		C4 H6 N6 O4	202.045	0.685						level5					9.85535e+07	7.69221e+07	8.00533e+07	8.30484e+07	1.01579e+08	8.06335e+07	7.81522e+07	9.73321e+07	8.01661e+07	9.31808e+07	9.2176e+07	1.21879e+08	1.10625e+08	1.18848e+08	9.41132e+07	8.32768e+07	6.71908e+07	8.06436e+07	8.86569e+07	8.48419e+07	8.08224e+07	9.04027e+07	8.78413e+07	8.69107e+07	1.10659e+08	8.65011e+07	1.10001e+08
0.685_217.1064	Î±-n-acetylcitrulline	C8 H15 N3 O4	217.106	0.685	C15532	S571213	HMDB0000856			level4	Organic acids and derivatives	Carboxylic acids and derivatives	Amino acids, peptides, and analogues	map00220 Arginine biosynthesis; map01100 Metabolic pathways; map01230 Biosynthesis of amino acids;	6.11064e+06	5.19616e+06	4.46211e+06	5.36831e+06	3.71796e+06	4.82617e+06	5.26602e+06	5.36102e+06	4.72046e+06	5.46404e+06	4.63721e+06	5.63177e+06	5.06194e+06	3.58848e+06	3.80829e+06	2.39197e+06	8.82465e+06	9.5449e+06	8.23205e+06	8.26189e+06	7.83213e+06	1.03888e+06	792534	866045	1.1623e+06	1.03621e+06	763546
0.685_257.1021	Benserazide	C10 H15 N3 O5	257.102	0.685		S2237				level4					4.17418e+08	4.08676e+08	4.09135e+08	4.32615e+08	4.19975e+08	4.20056e+08	4.27583e+08	4.32322e+08	4.3516e+08	7.65954e+08	5.17277e+08	6.83422e+08	6.46105e+08	7.82292e+08	6.79252e+08	2.36844e+08	2.22341e+08	2.22973e+08	2.08508e+08	2.29076e+08	2.20312e+08	3.06663e+08	3.42891e+08	3.27521e+08	3.28023e+08	3.22097e+08	3.16695e+08
0.685_287.0668		C12 H19 N O P2 S	287.067	0.685						level5					1.43975e+06	2.21821e+06	1.74538e+06	2.55899e+06	2.67022e+06	2.16979e+06	2.34555e+06	2.04384e+06	2.26041e+06	2.09722e+06	2.24017e+06	2.13368e+06	1.93736e+06	2.09901e+06	1.94874e+06	1.48989e+06	1.7765e+06	1.33513e+06	1.40564e+06	1.12761e+06	2.13942e+06	3.11668e+06	2.7458e+06	2.45766e+06	2.63636e+06	2.39503e+06	2.1568e+06
0.686_112.0631		C5 H8 N2 O	112.063	0.686						level5					3.34118e+06	3.04249e+06	3.45724e+06	3.2994e+06	2.6581e+06	3.13612e+06	2.73654e+06	2.64204e+06	2.8948e+06	3.66286e+06	3.43169e+06	5.7383e+06	5.14749e+06	4.94649e+06	4.0872e+06	2.81628e+06	3.61215e+06	1.77015e+06	2.73786e+06	2.96327e+06	3.3275e+06	1.65116e+06	1.98419e+06	2.16152e+06	767855	1.64927e+06	1.63407e+06
0.686_139.0606			139.061	0.686						level5					2.28964e+08	2.27609e+08	2.20644e+08	2.31491e+08	2.22468e+08	2.27291e+08	2.31819e+08	2.528e+08	2.50654e+08	1.0945e+08	9.4701e+07	1.06008e+08	1.08058e+08	1.20632e+08	1.04518e+08	2.46488e+08	2.24294e+08	2.38775e+08	2.42386e+08	2.50896e+08	2.41323e+08	2.76828e+08	2.93989e+08	3.00095e+08	2.82394e+08	2.92151e+08	3.05639e+08
0.686_150.0895		C6 H14 O4	150.089	0.686						level5					5.0965e+06	4.7583e+06	4.60056e+06	4.49947e+06	6.18251e+06	5.26608e+06	5.17491e+06	5.89869e+06	4.80818e+06	2.16266e+06	1.68018e+06	3.4165e+06	2.54691e+06	3.18613e+06	2.63201e+06	6.70912e+06	6.88001e+06	6.73929e+06	5.89831e+06	7.14871e+06	6.69664e+06	3.27296e+06	3.80966e+06	4.63031e+06	3.45899e+06	3.10425e+06	4.24588e+06
0.686_196.0514		C7 H9 N4 O P	196.051	0.686						level5					5.69156e+06	5.81974e+06	6.10068e+06	7.98205e+06	5.28247e+06	5.77563e+06	5.74869e+06	6.60079e+06	5.90697e+06	6.0939e+06	4.38982e+06	5.87948e+06	7.43534e+06	6.3543e+06	7.4938e+06	2.43116e+06	2.55369e+06	2.37746e+06	2.3919e+06	2.08301e+06	3.52249e+06	1.00315e+07	9.24407e+06	1.04967e+07	7.44021e+06	8.55207e+06	1.03651e+07
0.686_220.0688	Ser-asp	C7 H12 N2 O6	220.069	0.686		S16568372				level4					3.53198e+06	2.82969e+06	2.56858e+06	1.98126e+06	2.81326e+06	3.83892e+06	3.11748e+06	3.94282e+06	2.37281e+06	2.46639e+06	2.21876e+06	2.92173e+06	2.93909e+06	3.50164e+06	3.18479e+06	4.44064e+06	3.33161e+06	3.96718e+06	3.28264e+06	5.41338e+06	4.18368e+06	1.35507e+06	1.68022e+06	2.75652e+06	2.41871e+06	1.85078e+06	1.60091e+06
0.687_130.5658	[similar to: dl-β-leucine; δmass: -0.5289 da]		130.566	0.687						level5					2.28983e+07	2.34419e+07	2.57453e+07	2.45741e+07	2.22845e+07	2.29469e+07	1.80437e+07	2.38864e+07	2.15104e+07	1.50858e+07	1.12714e+07	1.83941e+07	1.72535e+07	1.30454e+07	1.74829e+07	2.25504e+07	2.88709e+07	2.82643e+07	2.87368e+07	2.91393e+07	1.22522e+07	2.22843e+07	2.39347e+07	1.5013e+07	2.05582e+07	1.69234e+07	2.18622e+07
0.687_208.5991			208.599	0.687						level5					691454	777030	863221	837745	1.11747e+06	899359	451347	1.02404e+06	738601	889522	1.0292e+06	790105	686825	893580	413970	316409	1.46527e+06	1.49145e+06	969833	1.28302e+06	1.23101e+06	530716	691504	550548	301415	426582	672977
0.688_112.0635		C5 H8 N2 O	112.064	0.688						level5					1.99354e+07	1.90455e+07	1.97256e+07	2.13829e+07	2.0934e+07	2.14416e+07	2.19474e+07	2.24384e+07	2.30468e+07	4.15009e+07	2.78731e+07	4.36927e+07	4.37202e+07	3.66231e+07	4.17035e+07	1.48703e+07	1.75274e+07	1.37143e+07	1.55411e+07	1.60996e+07	1.56323e+07	7.71266e+06	8.12627e+06	9.09688e+06	9.22438e+06	8.60493e+06	9.12379e+06
0.688_158.0686	Oxiracetam	C6 H10 N2 O3	158.069	0.688		S4465				level4					5.82435e+08	5.88604e+08	5.68191e+08	5.93916e+08	6.03632e+08	6.07895e+08	5.93966e+08	6.21129e+08	5.84985e+08	1.28457e+09	9.15169e+08	1.32062e+09	1.26461e+09	1.26737e+09	1.22232e+09	3.92318e+08	3.8208e+08	4.07662e+08	3.95464e+08	3.97268e+08	3.99331e+08	2.29055e+08	2.64518e+08	2.79435e+08	2.55814e+08	2.74039e+08	2.46345e+08
0.688_206.0898	Threonylserine	C7 H14 N2 O5	206.09	0.688		S3770715	HMDB0029070			level4	Organic acids and derivatives	Carboxylic acids and derivatives	Amino acids, peptides, and analogues		1.49655e+07	1.61134e+07	1.66139e+07	1.60857e+07	1.37456e+07	1.61269e+07	1.67232e+07	1.58201e+07	1.7504e+07	1.72759e+07	1.28026e+07	1.70177e+07	1.69517e+07	1.54099e+07	1.65559e+07	2.10044e+07	2.13309e+07	2.22587e+07	2.28524e+07	2.17781e+07	2.00224e+07	5.59947e+06	6.2863e+06	4.45859e+06	6.42951e+06	5.6095e+06	4.54455e+06
0.689_143.6102	[similar to: dl-stachydrine; δmass: 0.5156 da]		143.61	0.689						level5					2.06555e+06	1.89139e+06	2.53501e+06	1.91834e+06	2.42546e+06	1.77693e+06	2.50809e+06	1.9362e+06	2.16656e+06	1.046e+06	1.2541e+06	1.28125e+06	762793	1.54406e+06	771560	3.91625e+06	3.84305e+06	3.52957e+06	3.48525e+06	3.75448e+06	3.31934e+06	1.13105e+06	1.68665e+06	1.60107e+06	1.19724e+06	1.32488e+06	1.91746e+06
0.689_147.0529	L-glutamic acid	C5 H9 N O4	147.053	0.689	C00025	MReference-470	HMDB0000148	70	90.8	level1	Organic acids and derivatives	Carboxylic acids and derivatives	Amino acids, peptides, and analogues	map00220 Arginine biosynthesis; map00250 Alanine, aspartate and glutamate metabolism; map00330 Arginine and proline metabolism; map00340 Histidine metabolism; map00430 Taurine and hypotaurine metabolism; map00471 D-Glutamine and D-glutamate metabolism; map00480 Glutathione metabolism; map00630 Glyoxylate and dicarboxylate metabolism; map00650 Butanoate metabolism; map00860 Porphyrin and chlorophy…	6.23717e+08	6.45245e+08	6.4579e+08	6.35025e+08	6.5233e+08	6.41281e+08	6.3961e+08	6.60301e+08	6.61265e+08	6.38126e+08	4.4249e+08	6.82557e+08	6.43386e+08	6.44549e+08	6.33843e+08	6.61791e+08	6.8402e+08	6.8509e+08	7.03569e+08	6.82654e+08	6.71853e+08	4.23161e+08	5.25507e+08	5.16207e+08	5.18177e+08	4.54985e+08	5.28879e+08
0.689_161.5737	[similar to: l(-)-carnitine; δmass: 0.4685 da]		161.574	0.689						level5					1.65984e+06	2.10996e+06	1.93266e+06	1.21196e+06	2.31609e+06	2.0216e+06	1.24476e+06	2.01993e+06	1.73164e+06	959803	946076	697988	703068	770816	1.44932e+06	2.82632e+06	2.32494e+06	2.48047e+06	2.31088e+06	2.30376e+06	1.69046e+06	1.89832e+06	1.86025e+06	1.84973e+06	2.11219e+06	2.33902e+06	1.97998e+06
0.689_178.5999	[similar to: l(-)-carnitine; δmass: 17.4947 da]		178.6	0.689						level5					3.10352e+06	3.58404e+06	3.21727e+06	1.5639e+06	3.7351e+06	3.80634e+06	2.72258e+06	3.38564e+06	3.30621e+06	1.17253e+06	859872	1.09229e+06	1.85102e+06	2.07007e+06	1.75112e+06	4.91192e+06	4.89536e+06	4.82975e+06	4.60795e+06	4.35092e+06	3.80546e+06	3.32914e+06	2.9983e+06	3.32742e+06	3.50737e+06	3.5199e+06	3.38796e+06
0.689_234.1573		C10 H22 N2 O4	234.157	0.689						level5					9.1495e+07	8.61733e+07	7.87852e+07	9.95469e+07	8.5686e+07	1.0947e+08	8.81541e+07	1.03774e+08	8.69863e+07	4.92586e+07	6.21249e+07	4.90985e+07	5.49316e+07	4.43295e+07	8.06157e+07	1.17883e+08	1.49358e+08	1.27355e+08	1.26472e+08	1.2227e+08	1.59321e+08	1.21915e+08	9.76027e+07	9.83435e+07	9.72887e+07	8.88517e+07	8.56021e+07
0.689_261.1318	Asp-lys	C10 H19 N3 O5	261.132	0.689		S4932421	HMDB0004987			level4	Organic acids and derivatives	Carboxylic acids and derivatives	Amino acids, peptides, and analogues		2.58156e+07	2.59417e+07	2.83703e+07	2.71282e+07	2.4609e+07	2.50912e+07	2.16487e+07	2.70871e+07	2.36298e+07	1.65065e+07	1.26634e+07	2.02981e+07	1.92803e+07	1.5066e+07	1.9101e+07	2.61974e+07	3.12962e+07	3.1668e+07	3.23183e+07	3.24841e+07	1.56752e+07	2.50129e+07	2.70184e+07	1.78831e+07	2.33838e+07	1.95316e+07	2.44077e+07
0.689_83.037		C4 H5 N O	83.037	0.689						level5					2.32721e+07	2.32556e+07	2.37379e+07	2.27871e+07	2.22058e+07	2.65312e+07	2.53165e+07	2.68913e+07	2.42612e+07	2.49453e+07	8.98752e+06	2.27455e+07	2.31379e+07	2.5005e+07	2.27337e+07	2.90512e+07	2.69197e+07	2.47053e+07	2.45271e+07	2.53116e+07	2.54584e+07	1.96222e+07	2.12137e+07	1.87309e+07	1.68219e+07	1.54043e+07	1.96494e+07
0.69_129.0899	(2s)-2-piperazinecarboxamide	C5 H11 N3 O	129.09	0.69	C19782	S5373018				level4				NULL	2.10093e+07	2.03316e+07	2.06005e+07	2.22516e+07	2.15773e+07	2.26705e+07	2.22029e+07	2.29483e+07	2.44068e+07	4.18256e+07	2.88686e+07	4.39191e+07	4.46184e+07	3.74153e+07	4.26794e+07	1.59847e+07	1.8685e+07	1.30632e+07	1.64244e+07	1.73443e+07	1.60768e+07	8.16398e+06	8.42147e+06	1.0315e+07	1.02067e+07	9.33537e+06	1.0186e+07
0.69_147.0893	Afegostat	C6 H13 N O3	147.089	0.69		S394649				level4					4.12649e+08	2.9106e+08	4.07318e+08	3.63254e+08	4.16448e+08	3.93765e+08	3.97799e+08	4.19678e+08	4.16108e+08	3.52429e+08	3.21748e+08	3.13007e+08	3.4411e+08	1.11899e+08	3.27131e+08	4.20495e+08	5.20381e+08	5.22638e+08	5.19954e+08	1.63644e+08	5.09668e+08	3.57086e+08	3.69556e+08	3.20392e+08	3.58901e+08	3.69086e+08	3.62744e+08
0.69_240.0232	Cystine	C6 H12 N2 O4 S2	240.023	0.69	C01420	S575				level4	Peptides	Amino acids	Other amino acids [Fig]	NULL	6.96531e+06	7.82829e+06	7.57585e+06	6.9448e+06	6.82505e+06	6.15232e+06	7.09713e+06	8.34136e+06	6.24491e+06	8.04192e+06	5.7629e+06	8.41328e+06	8.3495e+06	6.3983e+06	6.71014e+06	8.59256e+06	8.69561e+06	5.67659e+06	8.52156e+06	8.09011e+06	9.74437e+06	4.25304e+06	4.47883e+06	4.18751e+06	4.15356e+06	4.38113e+06	3.73341e+06
0.691_133.0372	L-aspartic acid	C4 H7 N O4	133.037	0.691	C00049	MReference-462	HMDB0000191	86	87.8	level2	Organic acids and derivatives	Carboxylic acids and derivatives	Amino acids, peptides, and analogues	map00220 Arginine biosynthesis; map00250 Alanine, aspartate and glutamate metabolism; map00260 Glycine, serine and threonine metabolism; map00270 Cysteine and methionine metabolism; map00300 Lysine biosynthesis; map00340 Histidine metabolism; map00410 beta-Alanine metabolism; map00760 Nicotinate and nicotinamide metabolism; map00770 Pantothenate and CoA biosynthesis; map00970 Aminoacyl-tRNA biosy…	9.54643e+07	9.64532e+07	9.78301e+07	9.66966e+07	1.0084e+08	1.03241e+08	9.4838e+07	9.87542e+07	9.53057e+07	1.07194e+08	6.15685e+07	1.09766e+08	1.07068e+08	1.05994e+08	1.04262e+08	1.00898e+08	1.06337e+08	1.06167e+08	9.7437e+07	1.1128e+08	1.00399e+08	6.29917e+07	8.58018e+07	8.17288e+07	7.63248e+07	7.79143e+07	7.48753e+07
0.691_83.0372		C4 H5 N O	83.0372	0.691						level5					2.32721e+07	2.32556e+07	2.37379e+07	2.27871e+07	2.22058e+07	2.65312e+07	2.53165e+07	2.68913e+07	2.4032e+07	2.49453e+07	7.41415e+06	2.27455e+07	2.31379e+07	2.5005e+07	2.27337e+07	1.29517e+07	2.69197e+07	2.75439e+07	2.45271e+07	2.53116e+07	2.54584e+07	1.96222e+07	2.12137e+07	1.87309e+07	1.68219e+07	1.57029e+07	1.96494e+07
0.692_176.0792	Ala-ser	C6 H12 N2 O4	176.079	0.692		S87421				level4					7.06128e+06	6.49057e+06	7.21621e+06	6.37129e+06	6.56423e+06	6.77698e+06	6.62616e+06	7.24295e+06	7.48676e+06	9.02077e+06	6.60471e+06	8.98849e+06	7.33145e+06	9.44942e+06	7.93835e+06	8.41565e+06	8.86673e+06	8.03128e+06	8.98882e+06	8.29293e+06	7.88049e+06	3.76615e+06	4.18389e+06	4.08639e+06	4.45409e+06	4.29979e+06	3.92179e+06
0.693_145.0738	4-acetamidobutanoate	C6 H11 N O3	145.074	0.693	C02946	BGI113	HMDB0003681	24		level3	Organic acids and derivatives	Carboxylic acids and derivatives	Amino acids, peptides, and analogues	map00330 Arginine and proline metabolism; map01100 Metabolic pathways;	5.05181e+07	5.14542e+07	4.78834e+07	4.80214e+07	5.3032e+07	4.99265e+07	5.01066e+07	5.25166e+07	4.86487e+07	4.95296e+07	5.61567e+07	5.27942e+07	4.96078e+07	4.74973e+07	4.89747e+07	1.07569e+07	4.0446e+07	2.45687e+07	3.90377e+07	3.71621e+07	3.82366e+07	6.40575e+07	5.87965e+07	6.7722e+07	6.2567e+07	6.47588e+07	6.02683e+07
0.693_165.0457	Methionine sulfoxide	C5 H11 N O3 S	165.046	0.693	C02989	MReference-487	HMDB0002005		76.4	level2	Organic acids and derivatives	Carboxylic acids and derivatives	Amino acids, peptides, and analogues	map00270 Cysteine and methionine metabolism;	3.30326e+07	3.2274e+07	3.20505e+07	3.4111e+07	3.13599e+07	3.34015e+07	3.27694e+07	3.04867e+07	3.18813e+07	3.75047e+07	2.30388e+07	3.5218e+07	3.30032e+07	3.84527e+07	3.54263e+07	2.4e+07	2.53011e+07	2.58006e+07	2.46652e+07	2.39683e+07	2.59193e+07	2.72274e+07	3.4144e+07	3.47518e+07	3.2227e+07	2.98915e+07	3.24839e+07
0.693_209.0118		C12 H3 N O3	209.012	0.693						level5					7.96391e+06	5.99644e+06	7.17312e+06	6.98743e+06	6.55647e+06	7.39227e+06	7.34974e+06	6.00107e+06	8.10615e+06	7.69555e+06	4.90313e+06	6.20565e+06	7.37819e+06	7.57285e+06	5.60145e+06	7.60688e+06	7.11474e+06	6.25071e+06	7.12123e+06	7.90732e+06	5.94304e+06	6.00021e+06	6.2085e+06	6.59772e+06	6.48546e+06	5.44542e+06	6.4345e+06
0.693_214.0618		C7 H11 N4 O2 P	214.062	0.693						level5					9.66198e+06	9.61311e+06	9.37804e+06	1.15067e+07	7.59848e+06	7.93885e+06	9.88816e+06	9.13476e+06	9.19924e+06	8.20993e+06	5.56314e+06	8.81983e+06	9.70143e+06	9.95768e+06	9.89631e+06	3.81622e+06	7.8095e+06	7.6622e+06	8.01301e+06	6.75128e+06	8.3612e+06	1.20311e+07	1.13113e+07	1.36784e+07	1.01688e+07	1.1186e+07	1.25785e+07
0.693_233.1003	Gln-ser	C8 H15 N3 O5	233.1	0.693		S16568307				level4					3.4936e+06	3.4022e+06	3.71263e+06	1.78488e+06	4.35011e+06	3.8107e+06	3.4386e+06	3.17864e+06	3.3345e+06	4.27554e+06	2.87761e+06	4.52321e+06	3.97718e+06	5.39527e+06	4.90151e+06	5.28797e+06	3.75919e+06	3.63523e+06	4.21811e+06	5.32442e+06	4.448e+06	1.22724e+06	1.27708e+06	1.11077e+06	984603	562143	1.20207e+06
0.693_364.0972		C10 H26 N2 O6 P2 S	364.097	0.693						level5					5.56808e+06	5.04085e+06	5.62062e+06	6.43275e+06	5.50637e+06	5.50072e+06	5.41708e+06	5.70824e+06	6.41465e+06	4.61993e+06	2.2427e+06	4.45155e+06	4.01777e+06	4.62844e+06	3.23858e+06	2.66332e+06	3.8574e+06	3.77675e+06	3.29686e+06	3.05072e+06	3.12482e+06	9.94006e+06	1.02956e+07	8.72696e+06	1.05402e+07	8.88062e+06	9.48198e+06
0.693_389.1403	Hetacillin	C19 H23 N3 O4 S	389.14	0.693	C11729	S391616	HMDB0014877			level4	Organoheterocyclic compounds	Lactams	Beta lactams	NULL	3.52636e+06	2.57684e+06	2.64244e+06	1.83495e+06	2.49037e+06	2.50616e+06	1.58714e+06	2.24311e+06	2.20916e+06	1.6145e+06	1.93652e+06	2.49923e+06	1.82951e+06	1.9248e+06	1.30322e+06	2.04323e+06	863693	2.96949e+06	1.41358e+06	3.46469e+06	1.90309e+06	1.40249e+06	2.62656e+06	3.15986e+06	2.4244e+06	3.63905e+06	2.35904e+06
0.694_145.11	Acetylcholine	C7 H15 N O2	145.11	0.694	C01996	MReference-885	HMDB0000895		82.7	level2	Organic nitrogen compounds	Organonitrogen compounds	Quaternary ammonium salts	map00564 Glycerophospholipid metabolism; map04080 Neuroactive ligand-receptor interaction;	1.47823e+08	1.48422e+08	1.40961e+08	1.44635e+08	1.80411e+08	1.73412e+08	1.48489e+08	1.44576e+08	1.44433e+08	8.32195e+07	5.74208e+07	9.682e+07	9.51613e+07	8.85429e+07	9.74109e+07	2.19094e+08	2.07746e+08	2.02914e+08	2.10079e+08	1.95514e+08	1.82214e+08	1.24328e+08	1.34948e+08	1.38908e+08	1.25504e+08	1.31604e+08	1.36316e+08
0.694_179.0922			179.092	0.694						level5					5.13307e+06	3.44663e+06	5.6911e+06	6.6189e+06	5.65165e+06	5.54996e+06	5.10116e+06	6.63447e+06	6.11965e+06	4.12325e+06	1.67837e+06	4.43597e+06	4.55862e+06	4.72036e+06	3.57467e+06	6.90142e+06	6.96317e+06	6.13347e+06	7.0195e+06	6.82289e+06	6.47952e+06	4.31312e+06	5.14602e+06	4.51867e+06	4.28749e+06	4.9601e+06	5.89827e+06
0.695_202.0822		C5 H10 N6 O3	202.082	0.695						level5					993815	763170	1.35467e+06	1.32461e+06	911706	1.0211e+06	909066	1.25795e+06	1.15771e+06	322703	291082	307184	411351	384629	307515	1.50495e+06	803498	1.02383e+06	1.30837e+06	1.50406e+06	1.93335e+06	1.2771e+06	562575	890272	932700	724628	1.06598e+06
0.696_175.0959	L-citrulline	C6 H13 N3 O3	175.096	0.696	C00327	BGI349	HMDB0000904	94	91.9	level1	Peptides	Amino acids	Other amino acids [Fig]	map00220 Arginine biosynthesis; map01100 Metabolic pathways; map01230 Biosynthesis of amino acids;	8.06062e+08	8.21031e+08	7.94582e+08	8.18793e+08	8.47917e+08	8.38801e+08	8.33492e+08	8.67542e+08	8.20896e+08	1.6439e+09	6.21512e+08	1.6886e+09	1.6387e+09	1.19295e+09	1.63566e+09	1.20596e+08	5.54263e+08	5.83315e+08	5.62178e+08	5.64451e+08	5.63731e+08	3.68213e+08	3.89615e+08	4.01167e+08	3.74028e+08	3.99122e+08	3.65935e+08
0.696_202.1426	N3,n4-dimethyl-l-arginine	C8 H18 N4 O2	202.143	0.696		MReference-835	HMDB0003334		75.6	level2	Organic acids and derivatives	Carboxylic acids and derivatives	Amino acids, peptides, and analogues		6.33243e+07	6.89398e+07	6.88614e+07	6.96323e+07	6.49027e+07	7.13063e+07	6.84678e+07	6.60723e+07	6.59128e+07	5.12327e+07	2.78938e+07	5.0894e+07	4.90962e+07	4.60572e+07	4.88054e+07	7.50283e+07	8.39405e+07	9.35537e+07	8.41515e+07	9.0521e+07	9.16516e+07	3.97238e+07	5.31972e+07	5.39174e+07	5.18515e+07	5.52424e+07	5.5774e+07
0.696_245.1734	Lysylvaline	C11 H23 N3 O3	245.173	0.696		S124103	HMDB0028964			level4	Organic acids and derivatives	Carboxylic acids and derivatives	Amino acids, peptides, and analogues		1.46063e+07	1.55274e+07	1.63561e+07	1.64597e+07	1.6347e+07	1.16116e+07	1.59286e+07	1.61298e+07	1.56576e+07	1.68138e+07	9.61477e+06	1.64367e+07	1.61382e+07	1.05964e+07	1.65952e+07	2.16515e+07	2.102e+07	2.33846e+07	2.20598e+07	1.98199e+07	2.1637e+07	7.04363e+06	8.15243e+06	8.5771e+06	8.44431e+06	8.70307e+06	7.94642e+06
0.696_259.1062	Proacacipetalin	C11 H17 N O6	259.106	0.696	C08338	S570899				level4	Amino acid related compounds	Cyanogenic glucosides	Cyanogenic glucosides derived from leucine	NULL	3.08131e+06	3.22302e+06	3.14818e+06	2.3548e+06	3.18195e+06	3.41559e+06	2.82067e+06	3.55242e+06	2.33578e+06	4.67e+06	4.99119e+06	5.45704e+06	5.07306e+06	6.61874e+06	5.24815e+06	2.82765e+06	1.94311e+06	1.23568e+06	1.76573e+06	1.87426e+06	2.12549e+06	2.56689e+06	2.13183e+06	2.22069e+06	1.14037e+06	1.6877e+06	1.79964e+06
0.697_128.0583	Dihydrothymine	C5 H8 N2 O2	128.058	0.697	C00906	MReference-398	HMDB0000079		39.7	level3	Organoheterocyclic compounds	Diazines	Pyrimidines and pyrimidine derivatives		3.43711e+07	3.01179e+07	3.5583e+07	3.52808e+07	3.74224e+07	3.58491e+07	3.53919e+07	3.52861e+07	3.52972e+07	2.39002e+07	5.97235e+06	2.47989e+07	2.02511e+07	2.31375e+07	1.83392e+07	4.48763e+07	4.84111e+07	5.02269e+07	4.84031e+07	4.89927e+07	4.85345e+07	2.33349e+07	3.05779e+07	2.79799e+07	2.4855e+07	2.8828e+07	3.06052e+07
0.698_101.0476	Acpc	C4 H7 N O2	101.048	0.698	C01234	S520	HMDB0036458	89.9		level4	Organic acids and derivatives	Carboxylic acids and derivatives	Amino acids, peptides, and analogues	map00270 Cysteine and methionine metabolism; map01100 Metabolic pathways;	1.06516e+08	1.09624e+08	1.12043e+08	1.06226e+08	8.89004e+07	1.11177e+08	1.15132e+08	1.19613e+08	1.11764e+08	1.17988e+08	4.19857e+07	1.1867e+08	1.12267e+08	9.22672e+07	1.10779e+08	1.22467e+08	1.30125e+08	1.2607e+08	1.23435e+08	1.23988e+08	1.18925e+08	8.46216e+07	9.51943e+07	9.08444e+07	8.42661e+07	6.47332e+07	9.0353e+07
0.698_114.5712			114.571	0.698						level5					4.23192e+06	3.07612e+06	4.33067e+06	3.83105e+06	4.29195e+06	4.5376e+06	4.04847e+06	3.73478e+06	4.39956e+06	3.27721e+06	2.20821e+06	3.32803e+06	3.12423e+06	2.27108e+06	3.13538e+06	3.28149e+06	3.51206e+06	4.63248e+06	4.45611e+06	3.91279e+06	5.11904e+06	3.71036e+06	4.52889e+06	4.62833e+06	4.32645e+06	3.7409e+06	3.79603e+06
0.698_275.1474	Epsilon-(gamma-glutamyl)-lysine	C11 H21 N3 O5	275.147	0.698	C21730	S5378717	HMDB0003869			level4	Organic acids and derivatives	Carboxylic acids and derivatives	Amino acids, peptides, and analogues	NULL	2.33715e+07	2.93782e+07	2.2024e+07	2.59559e+07	2.64215e+07	2.15561e+07	2.58028e+07	2.33687e+07	2.26351e+07	2.03832e+07	1.14668e+07	2.07951e+07	1.89406e+07	1.83332e+07	1.95511e+07	3.32582e+07	3.62136e+07	3.12739e+07	3.09489e+07	3.41602e+07	3.66811e+07	1.54372e+07	2.08403e+07	1.95705e+07	2.05733e+07	1.60711e+07	1.99845e+07
0.698_318.1171	Tebupirimfos	C13 H23 N2 O3 P S	318.117	0.698	C18692	S84419				level4				NULL	2.91602e+06	3.8732e+06	4.42615e+06	2.48321e+06	3.04984e+06	3.19802e+06	2.80363e+06	3.43315e+06	2.96467e+06	3.21985e+06	1.44459e+06	3.02052e+06	3.67232e+06	1.54409e+06	3.80212e+06	3.45906e+06	3.72169e+06	6.15002e+06	4.66414e+06	3.14325e+06	3.39117e+06	1.55851e+06	1.15846e+06	3.21271e+06	2.42184e+06	2.79583e+06	829197
0.698_418.1663		C20 H26 N4 O4 S	418.166	0.698						level5					1.47516e+06	2.14641e+06	1.7707e+06	1.23859e+06	1.64831e+06	1.49355e+06	1.33176e+06	1.27364e+06	814294	2.39754e+06	3.45478e+06	2.65045e+06	2.73403e+06	2.58867e+06	3.52873e+06	1.367e+06	1.04811e+06	975085	675438	986431	1.04444e+06	1.48107e+06	748942	569299	1.1022e+06	928365	1.35454e+06
0.699_164.0926	[similar to: l-tyrosine; δmass: -16.9813 da]		164.093	0.699						level5					4.80538e+06	6.0274e+06	6.16014e+06	6.05072e+06	5.84191e+06	5.0462e+06	5.52866e+06	7.05546e+06	7.12502e+06	2.85202e+06	2.35881e+06	2.9715e+06	2.81064e+06	4.00856e+06	2.77784e+06	9.21336e+06	1.08633e+07	1.15755e+07	1.01971e+07	9.27143e+06	1.0746e+07	5.02209e+06	2.87513e+06	4.80438e+06	2.65706e+06	4.57055e+06	3.74727e+06
0.699_187.0301		C7 H9 N O3 S	187.03	0.699						level5					2.26149e+07	1.68824e+07	2.10583e+07	2.23636e+07	1.92875e+07	2.14027e+07	2.22178e+07	2.15976e+07	2.22312e+07	2.27322e+07	2.1657e+07	2.28088e+07	2.29676e+07	2.14199e+07	2.25556e+07	2.60284e+07	2.6244e+07	2.4611e+07	2.60628e+07	2.77443e+07	2.19253e+07	1.40828e+07	1.45234e+07	1.49668e+07	1.39411e+07	1.41926e+07	1.51389e+07
0.699_209.0902		C7 H15 N O6	209.09	0.699						level5					2.93683e+06	2.12384e+06	1.88111e+06	2.34108e+06	2.01041e+06	2.00226e+06	2.11835e+06	2.2016e+06	2.3135e+06	1.56202e+06	930468	1.9928e+06	1.20252e+06	1.21998e+06	1.71439e+06	3.17325e+06	3.07237e+06	3.38409e+06	3.70779e+06	3.20134e+06	3.4619e+06	1.61224e+06	1.49624e+06	2.16727e+06	2.36277e+06	2.00985e+06	2.83887e+06
0.7_131.0693	Creatine	C4 H9 N3 O2	131.069	0.7	C00300	S566	HMDB0000064	22.9		level4	Organic acids and derivatives	Carboxylic acids and derivatives	Amino acids, peptides, and analogues	map00260 Glycine, serine and threonine metabolism; map00330 Arginine and proline metabolism; map01100 Metabolic pathways;	4.22869e+07	4.50878e+07	3.57809e+07	4.13978e+07	4.43496e+07	4.10105e+07	4.41823e+07	4.46761e+07	4.4207e+07	2.91315e+07	1.59714e+07	2.98205e+07	2.71923e+07	2.83248e+07	2.92871e+07	4.82792e+07	5.07466e+07	5.31502e+07	4.84071e+07	5.04848e+07	5.14989e+07	3.39409e+07	4.48203e+07	3.94645e+07	4.09775e+07	4.27097e+07	3.97841e+07
0.7_190.095	Meso-2,6-diaminopimelic acid	C7 H14 N2 O4	190.095	0.7	C00680	S89700				level4				map00300 Lysine biosynthesis; map01100 Metabolic pathways; map01230 Biosynthesis of amino acids;	1.5443e+07	1.60328e+07	1.58894e+07	2.0194e+07	1.51716e+07	1.68749e+07	1.7335e+07	1.59043e+07	1.56774e+07	2.46354e+07	1.08158e+07	2.02851e+07	2.2006e+07	1.98234e+07	1.92574e+07	1.99308e+07	2.14011e+07	2.57955e+07	1.94006e+07	2.1426e+07	2.03517e+07	9.98382e+06	8.89728e+06	1.10424e+07	7.94962e+06	9.14828e+06	9.07846e+06
0.7_216.098	[similar to: spermine; δmass: 13.8822 da]		216.098	0.7						level5					4.58914e+06	3.46862e+06	5.46297e+06	2.5944e+06	5.06071e+06	5.36236e+06	4.7752e+06	3.13928e+06	5.58638e+06	2.45237e+06	1.82331e+06	1.83834e+06	2.50409e+06	2.5433e+06	3.33091e+06	8.68099e+06	8.28425e+06	3.89156e+06	6.58452e+06	7.48171e+06	6.48735e+06	1.86606e+06	1.75661e+06	1.26711e+06	2.08398e+06	2.34918e+06	1.88231e+06
0.7_247.0801	(2s,3r)-3-[(2-nitro-1h-imidazol-1-yl)methoxy]-1,2,4-butanetriol	C8 H13 N3 O6	247.08	0.7		S552171				level4					5.13723e+06	6.2637e+06	5.9452e+06	4.93898e+06	6.21146e+06	6.50716e+06	6.86482e+06	6.60876e+06	7.01137e+06	4.32021e+06	5.93465e+06	5.09924e+06	4.97955e+06	4.95151e+06	5.94595e+06	7.63872e+06	6.65658e+06	7.87145e+06	5.39878e+06	5.95598e+06	6.9375e+06	6.15802e+06	6.09113e+06	5.57256e+06	5.63316e+06	5.53008e+06	5.35182e+06
0.7_337.1483		C12 H23 N3 O8	337.148	0.7						level5					1.18088e+06	1.43343e+06	951462	1.08937e+06	1.4358e+06	982028	968582	1.63683e+06	1.38538e+06	2.86024e+06	2.26946e+06	3.88755e+06	3.52418e+06	3.57424e+06	2.89064e+06	1.279e+06	420340	470878	791435	853907	503376	402426	312756	335068	494515	632324	300968
0.701_327.178			327.178	0.701						level5					3.43522e+06	3.75889e+06	3.38617e+06	3.13704e+06	4.17837e+06	3.35972e+06	3.14104e+06	3.51733e+06	3.38108e+06	1.73109e+06	752592	1.92612e+06	1.68029e+06	1.77935e+06	1.46506e+06	4.98725e+06	4.8304e+06	4.49625e+06	5.37176e+06	5.40364e+06	5.35994e+06	2.75698e+06	2.90621e+06	2.98978e+06	2.85589e+06	2.81574e+06	2.84621e+06
0.701_368.0858	Pyritinol	C16 H20 N2 O4 S2	368.086	0.701		S13561				level4					3.74383e+06	4.07918e+06	3.71622e+06	3.62984e+06	4.27448e+06	4.7269e+06	4.97544e+06	2.93504e+06	4.46352e+06	3.77052e+06	2.28466e+06	4.68824e+06	5.32465e+06	3.90374e+06	4.07242e+06	1.66874e+06	1.90279e+06	2.35862e+06	2.16122e+06	1.99638e+06	2.50353e+06	5.35618e+06	6.7432e+06	6.02819e+06	7.56329e+06	7.4529e+06	6.91982e+06
0.702_157.0973			157.097	0.702						level5					5.19695e+06	5.93829e+06	5.90828e+06	5.62385e+06	5.57188e+06	4.4997e+06	5.8665e+06	5.88646e+06	5.91265e+06	2.73068e+06	1.46438e+06	1.92468e+06	1.88406e+06	2.53146e+06	2.01687e+06	9.15581e+06	7.86946e+06	6.80144e+06	8.4142e+06	7.26341e+06	8.05015e+06	3.0776e+06	3.80914e+06	4.13677e+06	4.02731e+06	3.95049e+06	4.20693e+06
0.702_184.1207	Apronalide	C9 H16 N2 O2	184.121	0.702		S10264				level4					5.11084e+07	5.32903e+07	4.97174e+07	5.14989e+07	4.85732e+07	5.27825e+07	5.26127e+07	4.93655e+07	5.23567e+07	3.22318e+07	9.27686e+06	3.26033e+07	3.0033e+07	2.84035e+07	3.14323e+07	6.37297e+07	5.8567e+07	5.91123e+07	6.79142e+07	6.2394e+07	5.62386e+07	4.01218e+07	5.29569e+07	4.88516e+07	4.82065e+07	4.70228e+07	5.19992e+07
0.702_261.0955	Asp-gln	C9 H15 N3 O6	261.096	0.702		S11201333	HMDB0028751			level4	Organic acids and derivatives	Carboxylic acids and derivatives	Amino acids, peptides, and analogues		1.14031e+07	1.13734e+07	8.42683e+06	1.12943e+07	1.10997e+07	1.05291e+07	8.76277e+06	1.16885e+07	1.00015e+07	1.37741e+07	6.30791e+06	1.46569e+07	1.33224e+07	1.29021e+07	1.15912e+07	1.03629e+07	1.2577e+07	1.18205e+07	1.13778e+07	1.20872e+07	1.10555e+07	6.71578e+06	6.31661e+06	7.07202e+06	6.28897e+06	6.74754e+06	7.24628e+06
0.702_297.0929	Tanaproget	C16 H15 N3 O S	297.093	0.702		S3572060				level4					4.06224e+06	5.01716e+06	3.86229e+06	3.70337e+06	4.95572e+06	3.56589e+06	4.67268e+06	5.51076e+06	3.54237e+06	3.78488e+06	1.25638e+06	6.20145e+06	4.07403e+06	4.55437e+06	3.90519e+06	5.2613e+06	4.86529e+06	6.29974e+06	5.69297e+06	6.77996e+06	5.86204e+06	2.53363e+06	3.39449e+06	4.66638e+06	3.02412e+06	2.87219e+06	2.94755e+06
0.703_170.1053	Levetiracetam	C8 H14 N2 O2	170.105	0.703	C07841	S4447633	HMDB0015333	26.2		level4	Organic acids and derivatives	Carboxylic acids and derivatives	Amino acids, peptides, and analogues	NULL	2.55428e+07	2.56482e+07	2.70949e+07	2.53338e+07	2.44786e+07	2.43548e+07	2.52496e+07	2.56985e+07	2.49626e+07	2.11758e+07	1.63877e+07	2.30311e+07	1.991e+07	1.85021e+07	2.05998e+07	2.34765e+07	2.30568e+07	2.49314e+07	2.4641e+07	2.14779e+07	2.16504e+07	2.82386e+07	2.67951e+07	2.74261e+07	2.38567e+07	2.97205e+07	2.4981e+07
0.703_177.9971	Arsenobetaine	C5 H11 As O2	177.997	0.703	C19331	S43109	HMDB0033206			level4	Organometallic compounds	Organometalloid compounds	Organoarsenic compounds	NULL	8.75963e+06	1.40549e+07	8.39271e+06	8.93788e+06	9.2868e+06	1.03618e+07	7.92525e+06	7.54558e+06	9.04013e+06	3.70535e+06	2.16287e+06	3.75839e+06	3.53772e+06	3.71776e+06	2.96303e+06	1.22638e+07	2.01531e+07	1.24489e+07	2.2404e+07	1.5653e+07	1.33812e+07	9.59966e+06	9.4588e+06	1.37455e+07	9.44283e+06	9.9443e+06	8.42755e+06
0.703_246.1323	(+)-allo-octopine	C9 H18 N4 O4	246.132	0.703	C06655	S393816				level4				map01100 Metabolic pathways;	2.24897e+07	2.30109e+07	2.18194e+07	2.49157e+07	2.41552e+07	2.59645e+07	2.37088e+07	2.48014e+07	2.41211e+07	2.50632e+07	8.59746e+06	2.13967e+07	2.24745e+07	2.16916e+07	1.97975e+07	1.96237e+07	2.78526e+07	2.8784e+07	2.81013e+07	2.7872e+07	2.97762e+07	1.53713e+07	1.51008e+07	1.64188e+07	1.46165e+07	1.67551e+07	1.46838e+07
0.703_281.11	(2s)-3-hydroxy-2-({[(3s,4s,5r)-2,3,4-trihydroxy-5-(hydroxymethyl)tetrahydro-2-furanyl]methyl}amino)butanoic acid (non-preferred name)	C10 H19 N O8	281.11	0.703		S35014480	HMDB0037843			level4	Organic oxygen compounds	Organooxygen compounds	Carbohydrates and carbohydrate conjugates		3.93199e+06	4.73778e+06	6.03234e+06	3.68508e+06	3.2553e+06	6.07753e+06	5.70214e+06	5.47994e+06	5.43906e+06	7.87472e+06	4.83953e+06	8.27058e+06	7.80062e+06	3.65853e+06	8.71232e+06	6.06486e+06	5.20978e+06	5.93425e+06	5.84091e+06	2.62781e+06	5.87315e+06	3.04747e+06	3.59947e+06	2.95514e+06	3.85811e+06	3.74974e+06	3.33286e+06
0.704_172.0345		C3 H4 N6 O3	172.035	0.704						level5					9.52844e+06	9.9233e+06	1.10351e+07	1.07264e+07	8.48943e+06	1.06547e+07	9.86118e+06	1.08128e+07	1.11433e+07	1.5002e+07	1.21047e+07	1.25927e+07	1.40968e+07	1.43978e+07	1.43391e+07	5.85407e+06	6.30369e+06	7.65066e+06	6.84907e+06	6.99854e+06	7.58675e+06	9.34806e+06	1.3909e+07	1.097e+07	1.28001e+07	1.25454e+07	1.11014e+07
0.704_198.1236	(1s)-1-carboxy-2-(1h-imidazol-4-yl)-n,n,n-trimethylethanaminium	C9 H16 N3 O2	198.124	0.704	C05575	S389599	HMDB0029422			level4	Organic acids and derivatives	Carboxylic acids and derivatives	Amino acids, peptides, and analogues	map00340 Histidine metabolism; map01100 Metabolic pathways;	8.40986e+06	7.6401e+06	8.844e+06	7.98815e+06	8.15923e+06	8.40097e+06	9.7477e+06	8.12015e+06	9.03892e+06	9.97278e+06	5.64777e+06	9.14098e+06	9.00446e+06	9.33611e+06	8.23823e+06	1.40262e+07	1.12582e+07	1.22006e+07	1.23548e+07	1.29262e+07	8.1559e+06	2.97951e+06	3.74435e+06	3.38134e+06	3.38704e+06	4.08839e+06	3.51021e+06
0.704_228.1216	(2s)-5-carbamimidamido-2-(2-oxo-1-azetidinyl)pentanoic acid	C9 H16 N4 O3	228.122	0.704	C06656	S389919				level4				map01100 Metabolic pathways;	7.60169e+06	8.55236e+06	7.68286e+06	9.82154e+06	9.19062e+06	9.24243e+06	8.62175e+06	1.01207e+07	9.1163e+06	8.93655e+06	4.54653e+06	7.80434e+06	8.26195e+06	9.04459e+06	7.62094e+06	8.22115e+06	9.07368e+06	7.58877e+06	9.67363e+06	7.73701e+06	7.91044e+06	7.72177e+06	7.60049e+06	8.12556e+06	7.11067e+06	8.52452e+06	8.25427e+06
0.704_234.0847	Glu-ser	C8 H14 N2 O6	234.085	0.704		S5363587	HMDB0028828			level4	Organic acids and derivatives	Carboxylic acids and derivatives	Amino acids, peptides, and analogues		3.90591e+07	2.68727e+07	2.84247e+07	2.79091e+07	2.97241e+07	2.71589e+07	3.12225e+07	3.62848e+07	3.77939e+07	4.10229e+07	1.95952e+07	4.33074e+07	3.98827e+07	3.20498e+07	3.95787e+07	4.02051e+07	3.22827e+07	4.52643e+07	4.12091e+07	4.232e+07	4.07257e+07	1.54011e+07	2.4126e+07	1.9021e+07	2.50511e+07	2.44007e+07	1.89941e+07
0.705_136.5897	[similar to: penta-n-acetylchitopentaose; δmass: -896.8177 da]		136.59	0.705						level5					4.72394e+06	4.56189e+06	4.93331e+06	5.5425e+06	5.465e+06	5.28861e+06	4.99238e+06	4.97186e+06	4.72246e+06	5.41516e+06	2.15591e+06	5.32192e+06	5.08432e+06	5.49364e+06	5.02143e+06	8.09182e+06	7.67994e+06	6.90196e+06	8.55575e+06	7.24249e+06	7.01949e+06	1.84271e+06	1.94307e+06	2.11358e+06	1.82505e+06	2.359e+06	2.35982e+06
0.705_140.0582	Gaboxadol	C6 H8 N2 O2	140.058	0.705	C13693	S3330				level4				NULL	6.97705e+06	5.2907e+06	5.08125e+06	6.56014e+06	6.75204e+06	6.22299e+06	7.27278e+06	7.11882e+06	6.81798e+06	6.35748e+06	7.28143e+06	7.45324e+06	7.5099e+06	7.94124e+06	7.16242e+06	5.87826e+06	6.74351e+06	5.56124e+06	8.00464e+06	4.91332e+06	4.45053e+06	3.82958e+06	4.55234e+06	4.32312e+06	4.48263e+06	4.36954e+06	4.48076e+06
0.705_179.0976			179.098	0.705						level5					1.06518e+06	1.27452e+06	1.24761e+06	1.22369e+06	1.26423e+06	1.19954e+06	1.3287e+06	1.03726e+06	1.41714e+06	392290	628018	358913	354726	528583	415559	2.41772e+06	1.74927e+06	484256	2.07768e+06	1.42972e+06	1.9563e+06	1.44972e+06	1.43285e+06	1.46766e+06	1.51103e+06	1.16458e+06	1.26411e+06
0.705_368.2415		C18 H32 N4 O4	368.241	0.705						level5					1.14441e+07	1.25813e+07	1.28365e+07	1.1542e+07	1.05656e+07	1.23263e+07	1.09212e+07	1.20936e+07	1.19763e+07	7.84098e+06	1.91565e+06	7.42148e+06	6.99799e+06	5.72041e+06	6.52218e+06	1.29719e+07	1.27942e+07	1.41689e+07	1.57993e+07	1.46435e+07	1.36886e+07	9.93502e+06	1.2342e+07	1.15328e+07	1.10651e+07	1.09085e+07	1.17705e+07
0.707_131.0582	N-acetyl-l-alanine	C5 H9 N O3	131.058	0.707		BGI417	HMDB0000766	17.2		level3	Organic acids and derivatives	Carboxylic acids and derivatives	Amino acids, peptides, and analogues		2.35208e+07	2.04365e+07	1.69633e+07	2.36294e+07	1.99842e+07	2.12024e+07	1.95717e+07	2.07969e+07	2.33066e+07	1.62707e+07	1.30357e+07	1.77682e+07	2.00888e+07	1.55243e+07	1.7884e+07	2.07896e+07	2.55735e+07	1.97218e+07	1.90477e+07	1.82767e+07	1.8915e+07	2.82101e+07	2.95545e+07	3.15377e+07	3.0623e+07	3.69723e+07	3.23356e+07
0.707_175.1205		C8 H17 N O3	175.12	0.707						level5					3.0464e+07	3.20509e+07	2.85331e+07	3.01944e+07	3.07812e+07	2.82255e+07	3.75957e+07	2.7649e+07	3.21413e+07	9.08092e+06	7.6589e+06	8.47466e+06	9.1902e+06	1.04677e+07	8.6818e+06	5.08479e+07	5.57652e+07	5.44252e+07	5.1532e+07	5.30811e+07	4.26377e+07	1.97094e+07	2.81974e+07	2.29248e+07	2.74171e+07	2.64759e+07	2.8802e+07
0.707_229.1053	Asn-pro	C9 H15 N3 O4	229.105	0.707		S14474284	HMDB0028739			level4	Organic acids and derivatives	Carboxylic acids and derivatives	Amino acids, peptides, and analogues		1.4888e+07	1.43754e+07	1.41366e+07	1.50941e+07	1.50063e+07	1.67221e+07	1.40227e+07	1.46807e+07	1.50048e+07	1.61266e+07	4.05186e+06	1.35924e+07	1.42126e+07	1.26518e+07	1.21765e+07	2.0004e+07	1.8779e+07	2.11952e+07	1.78953e+07	1.96968e+07	2.18658e+07	7.07889e+06	7.17433e+06	8.29325e+06	7.88239e+06	7.35394e+06	8.1071e+06
0.708_372.2003	Mfcd00037235	C16 H28 N4 O6	372.2	0.708	C03326	S134569				level4				NULL	2.63789e+06	3.57184e+06	2.31564e+06	2.90688e+06	2.39222e+06	2.83264e+06	2.93862e+06	2.69471e+06	3.17699e+06	2.37147e+06	950260	2.27998e+06	2.0749e+06	2.32397e+06	2.44131e+06	4.50719e+06	4.36462e+06	4.7135e+06	4.34512e+06	3.75305e+06	4.59643e+06	1.39978e+06	2.33751e+06	2.12648e+06	1.98188e+06	2.06881e+06	1.99366e+06
0.709_368.1421	U-50488	C19 H26 Cl2 N2 O	368.142	0.709	C11796	S2300345				level4				NULL	2.74369e+06	1.86354e+06	2.2457e+06	943833	2.06126e+06	2.19278e+06	2.5154e+06	2.47833e+06	2.71621e+06	2.37894e+06	941200	3.18384e+06	3.3367e+06	2.8554e+06	3.28657e+06	2.34183e+06	1.24471e+06	288693	2.8323e+06	1.93487e+06	1.76933e+06	2.34351e+06	2.44783e+06	2.59366e+06	2.07693e+06	1.82597e+06	2.10136e+06
0.71_205.1449		C7 H20 N5 P	205.145	0.71						level5					1.46513e+06	1.42599e+06	1.86453e+06	1.41874e+06	1.63216e+06	1.92156e+06	1.08511e+06	1.80466e+06	1.85253e+06	619961	591692	632184	1.2638e+06	713132	696464	388794	2.50225e+06	2.13216e+06	2.00954e+06	2.29295e+06	2.81433e+06	1.36878e+06	853294	1.36351e+06	1.66436e+06	1.33758e+06	1.013e+06
0.71_332.1322	Zanamivir	C12 H20 N4 O7	332.132	0.71	C08095	S54842	HMDB0014698			level4	Organic acids and derivatives	Carboxylic acids and derivatives	Carboxylic acid derivatives	NULL	7.12332e+06	7.61631e+06	7.2408e+06	6.2074e+06	8.05746e+06	6.75819e+06	5.71629e+06	7.96175e+06	8.05474e+06	8.02584e+06	5.34782e+06	8.26896e+06	8.33227e+06	5.81661e+06	9.28707e+06	5.75846e+06	7.26435e+06	6.96641e+06	8.73173e+06	7.33648e+06	8.12743e+06	3.66723e+06	4.11941e+06	4.23336e+06	4.49883e+06	4.23844e+06	3.77683e+06
0.71_353.1687	Dihydrozeatin riboside	C15 H23 N5 O5	353.169	0.71	C16447	S8697401				level4					1.71761e+06	2.16557e+06	2.1031e+06	1.96718e+06	2.52599e+06	2.17405e+06	2.66019e+06	2.78851e+06	2.09691e+06	1.74228e+06	555172	1.28032e+06	1.70558e+06	1.84594e+06	1.75234e+06	2.8843e+06	2.75316e+06	2.11124e+06	2.98378e+06	1.60314e+06	2.12014e+06	1.90017e+06	1.81925e+06	1.94642e+06	1.7277e+06	1.76775e+06	1.93087e+06
0.711_114.0293		C H2 N6 O	114.029	0.711						level5					2.06315e+07	2.04527e+07	2.03778e+07	2.00964e+07	2.34073e+07	2.48749e+07	2.06161e+07	2.03502e+07	2.02375e+07	2.62609e+07	5.8617e+06	2.38069e+07	2.56548e+07	2.64714e+07	2.53882e+07	1.36758e+07	1.49127e+07	1.50746e+07	1.58001e+07	1.38097e+07	1.40698e+07	2.77929e+07	2.54802e+07	2.69585e+07	2.56682e+07	2.94162e+07	2.99827e+07
0.711_166.1026			166.103	0.711						level5					3.71892e+06	2.61528e+06	2.81652e+06	3.31982e+06	3.49958e+06	3.86512e+06	3.60478e+06	3.57402e+06	3.52927e+06	2.07389e+06	2.12599e+06	2.63589e+06	2.09089e+06	1.91047e+06	2.84371e+06	6.23731e+06	5.36758e+06	5.57257e+06	4.80709e+06	5.70844e+06	4.42345e+06	1.31273e+06	1.52151e+06	1.26271e+06	1.65686e+06	1.61746e+06	2.24838e+06
0.711_218.0898	Mfcd00037215	C8 H14 N2 O5	218.09	0.711		S389104	HMDB0006248			level4	Organic acids and derivatives	Carboxylic acids and derivatives	Amino acids, peptides, and analogues		6.67005e+07	6.84689e+07	6.6106e+07	6.88822e+07	6.88822e+07	6.85341e+07	6.30577e+07	7.04813e+07	6.62285e+07	8.93332e+07	4.15922e+07	9.02934e+07	8.907e+07	9.40297e+07	9.07818e+07	1.23081e+08	1.31486e+08	1.27984e+08	1.24688e+08	1.2073e+08	7.41803e+07	1.89002e+07	2.82119e+07	2.76917e+07	2.98314e+07	2.97888e+07	2.75223e+07
0.711_342.2001		C14 H26 N6 O4	342.2	0.711						level5					1.51544e+06	900516	1.30736e+06	892980	897594	1.23522e+06	816347	1.32903e+06	1.32505e+06	716233	338597	379492	350776	287543	286316	2.24483e+06	2.89149e+06	2.3667e+06	2.1493e+06	2.77423e+06	2.62014e+06	448002	894392	688582	585934	912066	901867
0.712_137.0475	Trigonelline	C7 H7 N O2	137.048	0.712	C01004	MReference-806	HMDB0000875		87.5	level1	Alkaloids and derivatives	null	null	map00760 Nicotinate and nicotinamide metabolism;	3.50786e+08	3.58661e+08	3.71988e+08	3.64506e+08	4.01034e+08	3.66149e+08	3.78164e+08	3.62938e+08	3.85674e+08	2.39991e+08	1.65819e+08	2.70181e+08	2.66175e+08	2.55998e+08	2.73354e+08	3.37731e+08	4.33214e+08	4.21937e+08	3.86973e+08	4.47061e+08	4.32334e+08	1.93067e+08	3.05509e+08	3.12826e+08	3.16582e+08	3.04803e+08	2.41948e+08
0.712_188.0791	Aceglutamide	C7 H12 N2 O4	188.079	0.712		S158492	HMDB0006029			level4	Organic acids and derivatives	Carboxylic acids and derivatives	Amino acids, peptides, and analogues		4.9765e+06	5.14151e+06	6.94645e+06	4.14149e+06	5.50112e+06	7.19101e+06	7.5047e+06	7.35748e+06	6.85748e+06	7.46522e+06	3.58513e+06	6.47589e+06	5.75955e+06	6.48117e+06	6.20283e+06	8.08917e+06	7.88891e+06	8.92935e+06	8.30599e+06	6.61984e+06	6.88703e+06	2.41151e+06	3.93614e+06	3.67844e+06	3.99675e+06	2.89674e+06	4.55371e+06
0.712_243.1576	Lys-pro	C11 H21 N3 O3	243.158	0.712		S2705593				level4					1.13572e+07	1.29363e+07	1.11708e+07	1.08014e+07	1.14332e+07	1.17456e+07	1.19009e+07	1.23371e+07	1.17837e+07	5.7688e+06	4.72019e+06	7.13656e+06	5.93799e+06	6.67541e+06	6.87245e+06	1.73023e+07	1.48835e+07	1.6099e+07	1.6349e+07	1.57357e+07	1.44242e+07	1.01908e+07	1.11188e+07	1.12762e+07	1.0293e+07	1.00866e+07	1.14708e+07
0.712_258.1322			258.132	0.712						level5					4.98393e+06	4.08419e+06	4.74394e+06	3.95922e+06	4.95845e+06	3.72567e+06	5.42556e+06	5.88947e+06	4.56619e+06	4.67896e+06	3.44818e+06	3.53899e+06	3.07982e+06	4.38638e+06	3.95851e+06	4.85053e+06	4.7244e+06	4.07521e+06	4.71254e+06	4.59001e+06	4.2073e+06	4.77182e+06	4.47438e+06	4.78609e+06	4.56004e+06	4.98618e+06	4.08558e+06
0.712_259.0452	D-glucosamine 6-phosphate	C6 H14 N O8 P	259.045	0.712	C00352	BGI228		11.2		level3				map00250 Alanine, aspartate and glutamate metabolism; map00520 Amino sugar and nucleotide sugar metabolism; map01100 Metabolic pathways;	3.59204e+07	4.7806e+07	2.97859e+07	4.8882e+07	3.15784e+07	4.53732e+07	4.82765e+07	5.16039e+07	3.82534e+07	3.80137e+07	3.70865e+07	3.41436e+07	3.45269e+07	3.49296e+07	3.6413e+07	3.38318e+07	3.38159e+07	3.62674e+07	3.81653e+07	3.6707e+07	3.43066e+07	3.4901e+07	5.42556e+07	5.59642e+07	5.51192e+07	5.95088e+07	5.71299e+07
0.713_157.11	Tranexamic acid	C8 H15 N O2	157.11	0.713	C12535	S10482000	HMDB0014447			level4	Organic acids and derivatives	Carboxylic acids and derivatives	Amino acids, peptides, and analogues	NULL	1.79006e+07	1.81613e+07	1.63265e+07	1.74724e+07	1.99771e+07	1.67434e+07	2.18954e+07	1.54456e+07	1.68125e+07	5.75648e+06	5.11255e+06	5.14063e+06	5.92327e+06	4.92606e+06	4.28861e+06	2.98651e+07	3.23499e+07	3.06159e+07	2.99309e+07	3.17649e+07	2.1051e+07	9.57665e+06	1.45387e+07	9.5255e+06	1.55399e+07	1.60017e+07	1.5954e+07
0.713_161.1046	L(-)-carnitine	C7 H15 N O3	161.105	0.713	C00318	MReference-1837	HMDB0000062		80.7	level2	Organic nitrogen compounds	Organonitrogen compounds	Quaternary ammonium salts		9.07769e+07	8.03536e+07	5.64424e+07	7.97593e+07	8.08071e+07	9.44842e+07	8.15329e+07	5.57745e+07	5.51241e+07	4.03343e+07	2.71893e+07	4.70731e+07	4.05092e+07	4.13796e+07	2.96083e+07	8.58647e+07	7.51661e+07	1.04347e+08	7.61184e+07	7.30636e+07	5.23097e+07	5.0319e+07	4.86875e+07	4.62249e+07	7.42842e+07	4.75194e+07	3.11068e+07
0.713_164.1052	Triethylene glycol monomethyl ether	C7 H16 O4	164.105	0.713		S7886	HMDB0062666			level4	Organic oxygen compounds	Organooxygen compounds	Ethers		6.77351e+06	6.34286e+06	7.46003e+06	7.60865e+06	6.08854e+06	7.15771e+06	6.16142e+06	6.41753e+06	6.68773e+06	4.32467e+06	4.62951e+06	3.57688e+06	4.07462e+06	3.8386e+06	4.01749e+06	9.08949e+06	8.76027e+06	8.79271e+06	8.29642e+06	9.025e+06	9.95921e+06	4.28984e+06	7.98985e+06	7.41026e+06	6.48935e+06	6.91455e+06	8.15122e+06
0.713_172.1028			172.103	0.713						level5					3.40268e+06	4.01923e+06	2.81505e+06	3.7174e+06	4.42745e+06	4.42945e+06	4.71523e+06	4.17196e+06	4.25645e+06	2.43455e+06	719985	2.41472e+06	2.07012e+06	1.79423e+06	2.06244e+06	5.1919e+06	5.00074e+06	5.17929e+06	5.00033e+06	4.85136e+06	5.048e+06	2.75806e+06	3.20914e+06	3.2114e+06	4.25844e+06	3.25055e+06	3.21442e+06
0.713_276.1144	[similar to: υ-l-glutamyl-l-glutamic acid; δmass: 0.0186 da]		276.114	0.713						level5					5.79418e+06	5.76337e+06	5.37658e+06	5.7918e+06	6.30294e+06	5.69847e+06	4.91444e+06	5.48852e+06	4.49691e+06	5.14981e+06	1.60873e+06	5.62693e+06	6.61734e+06	6.00563e+06	5.68061e+06	6.29383e+06	7.21828e+06	5.8186e+06	5.15203e+06	6.71794e+06	5.18169e+06	3.23791e+06	4.50624e+06	4.16721e+06	3.97226e+06	4.08941e+06	4.07873e+06
0.713_376.1952			376.195	0.713						level5					3.61556e+06	3.77328e+06	3.32229e+06	3.79219e+06	3.91174e+06	3.07576e+06	4.08567e+06	3.28659e+06	3.3885e+06	2.02352e+06	2.35606e+06	2.58964e+06	2.18363e+06	1.94126e+06	1.93648e+06	4.70094e+06	5.31515e+06	5.02814e+06	4.69902e+06	3.91874e+06	4.41452e+06	1.63878e+06	3.15143e+06	2.63131e+06	2.83018e+06	3.36299e+06	3.03717e+06
0.713_553.141		C23 H34 N5 O P3 S2	553.141	0.713						level5					3.50832e+06	3.37113e+06	3.35231e+06	3.49056e+06	4.01515e+06	3.57413e+06	3.1251e+06	3.24546e+06	3.44244e+06	2.37677e+06	958005	1.74285e+06	2.14706e+06	2.61302e+06	1.78644e+06	2.41225e+06	3.04004e+06	5.15276e+06	3.88902e+06	4.22623e+06	4.46593e+06	4.04227e+06	4.56255e+06	3.63508e+06	3.64463e+06	4.50333e+06	4.17023e+06
0.714_135.5819	[similar to: hypoxanthine; δmass: -0.4566 da]		135.582	0.714						level5					7.79676e+06	7.17295e+06	7.714e+06	6.1365e+06	8.00231e+06	7.90647e+06	8.85282e+06	7.39466e+06	8.917e+06	4.08686e+06	2.29804e+06	4.23432e+06	3.99382e+06	3.31356e+06	3.50419e+06	1.20274e+07	1.11319e+07	1.07681e+07	1.15025e+07	1.116e+07	1.62076e+07	6.67457e+06	6.14314e+06	7.58314e+06	7.55288e+06	5.80762e+06	7.8664e+06
0.714_138.0484			138.048	0.714						level5					840627	865292	868211	544210	820933	804135	995898	1.08282e+06	791751	978740	514607	1.13866e+06	1.06292e+06	883591	949657	796058	877492	594737	641158	791625	599424	757292	931535	766679	804511	912834	859168
0.714_157.0327			157.033	0.714						level5					2.03091e+07	1.998e+07	2.15859e+07	2.21534e+07	2.17775e+07	2.08764e+07	2.12356e+07	2.11469e+07	2.11845e+07	1.54648e+07	5.59769e+06	1.61852e+07	1.69125e+07	1.46884e+07	1.42584e+07	2.09685e+07	2.09015e+07	2.1617e+07	2.32292e+07	2.25446e+07	2.14219e+07	2.19202e+07	2.44239e+07	2.35276e+07	2.24442e+07	2.26634e+07	2.56752e+07
0.714_171.1006		C7 H13 N3 O2	171.101	0.714						level5					7.2515e+06	7.4813e+06	7.9205e+06	7.98515e+06	7.27317e+06	7.20392e+06	5.72807e+06	7.78514e+06	7.76348e+06	3.43566e+06	3.49e+06	4.94224e+06	4.96685e+06	4.06722e+06	4.01563e+06	9.73153e+06	1.05165e+07	1.05053e+07	1.06837e+07	1.15319e+07	1.0484e+07	4.17464e+06	4.49833e+06	5.03997e+06	5.93444e+06	6.13718e+06	6.54433e+06
0.714_193.0954		C7 H15 N O5	193.095	0.714						level5					5.65766e+06	6.80506e+06	5.30363e+06	8.96385e+06	7.47083e+06	6.2148e+06	8.69317e+06	8.44224e+06	9.2473e+06	6.49632e+06	5.81719e+06	4.94483e+06	7.06986e+06	7.82268e+06	5.03539e+06	1.25572e+07	1.18283e+07	9.44137e+06	1.16449e+07	1.04955e+07	1.07348e+07	5.85283e+06	4.40403e+06	7.27079e+06	5.4158e+06	7.19474e+06	4.80207e+06
0.714_200.1032	[similar to: nodularin; δmass: -624.3401 da]		200.103	0.714						level5					6.38509e+06	5.35436e+06	2.7323e+06	7.19082e+06	5.66535e+06	4.96361e+06	3.62574e+06	4.84266e+06	3.36758e+06	3.82409e+06	2.78192e+06	2.77564e+06	4.8016e+06	4.50486e+06	2.95577e+06	6.19522e+06	4.68373e+06	5.64422e+06	5.15083e+06	5.15962e+06	6.48662e+06	5.76401e+06	6.36885e+06	4.81787e+06	4.84427e+06	3.52112e+06	4.71436e+06
0.714_226.0953	Porphobilinogen	C10 H14 N2 O4	226.095	0.714	C00931	S995	HMDB0000245			level4	Organic nitrogen compounds	Organonitrogen compounds	Amines	map00860 Porphyrin and chlorophyll metabolism; map01100 Metabolic pathways;	2.8027e+07	2.63885e+07	2.57519e+07	2.6161e+07	2.62247e+07	2.7219e+07	2.56103e+07	3.04772e+07	3.05685e+07	2.53242e+07	1.07589e+07	2.36158e+07	2.21963e+07	2.33048e+07	2.38538e+07	3.65942e+07	3.7385e+07	3.68326e+07	3.77166e+07	3.58974e+07	3.57383e+07	1.12792e+07	1.61053e+07	3.10389e+07	1.67004e+07	1.7013e+07	1.6606e+07
0.714_243.0714		C7 H20 N O2 P3	243.071	0.714						level5					1.87127e+08	1.90421e+08	1.9054e+08	1.97731e+08	2.04864e+08	1.8556e+08	2.04658e+08	2.02836e+08	2.11835e+08	2.44698e+08	1.34951e+08	2.28452e+08	2.2988e+08	2.42435e+08	2.27597e+08	1.35572e+08	1.17772e+08	1.39909e+08	1.12811e+08	1.26944e+08	1.15673e+08	2.56505e+08	2.93522e+08	2.64827e+08	2.70172e+08	2.71537e+08	2.7956e+08
0.714_243.1213	Pro-gln	C10 H17 N3 O4	243.121	0.714		S16209778	HMDB0029015			level4	Organic acids and derivatives	Carboxylic acids and derivatives	Amino acids, peptides, and analogues		2.47265e+07	2.41125e+07	2.39381e+07	2.31667e+07	2.3804e+07	2.53042e+07	2.5302e+07	2.79914e+07	2.82283e+07	2.13502e+07	1.93423e+07	1.96056e+07	1.85966e+07	1.97974e+07	2.13435e+07	3.43569e+07	3.41506e+07	3.41126e+07	3.48792e+07	3.33147e+07	3.31924e+07	1.17433e+07	1.70846e+07	3.04894e+07	1.56491e+07	1.68401e+07	1.70997e+07
0.714_275.111	Gamma-glu-gln	C10 H17 N3 O6	275.111	0.714	C05283	S133013	HMDB0011738			level4	Organic acids and derivatives	Carboxylic acids and derivatives	Amino acids, peptides, and analogues	NULL	6.37591e+07	6.13729e+07	5.79299e+07	5.50902e+07	6.65391e+07	5.87561e+07	6.50686e+07	7.0923e+07	5.72328e+07	5.23841e+07	2.64991e+07	5.81473e+07	5.43579e+07	5.74228e+07	5.97838e+07	6.21404e+07	6.49513e+07	7.38838e+07	7.06572e+07	6.90097e+07	6.56783e+07	3.32196e+07	5.11656e+07	4.86345e+07	4.882e+07	5.22485e+07	4.93787e+07
0.714_464.1611		C16 H31 N6 O4 P3	464.161	0.714						level5					2.40736e+07	2.51982e+07	2.4436e+07	2.46303e+07	2.56693e+07	2.56393e+07	2.81198e+07	2.75609e+07	2.61478e+07	4.1263e+07	1.6428e+07	3.84258e+07	3.87166e+07	3.88369e+07	3.89782e+07	1.10376e+07	1.05536e+07	1.25084e+07	1.13833e+07	1.08037e+07	1.18e+07	2.83819e+07	4.47308e+07	4.32805e+07	4.26584e+07	4.46193e+07	4.55366e+07
0.715_115.0632	L-proline	C5 H9 N O2	115.063	0.715	C16435	BGI376		92.2	91.2	level1				NULL	1.32705e+09	1.42447e+09	1.34057e+09	1.34513e+09	1.55763e+09	1.40039e+09	1.41814e+09	1.45662e+09	1.46119e+09	1.51804e+09	6.81093e+08	1.54889e+09	1.48061e+09	1.59277e+09	1.53687e+09	1.6671e+09	1.47254e+09	1.6452e+09	1.62416e+09	1.60864e+09	1.46667e+09	1.04076e+09	1.19417e+09	1.11456e+09	1.07301e+09	1.16217e+09	1.18164e+09
0.715_160.0846	Daminozide	C6 H12 N2 O3	160.085	0.715	C10996	S14593				level4				NULL	1.29822e+07	1.4161e+07	1.40934e+07	1.32538e+07	1.35832e+07	1.32722e+07	1.3778e+07	1.30221e+07	1.38814e+07	6.07767e+06	3.74873e+06	7.94973e+06	7.77414e+06	8.41165e+06	8.21591e+06	2.1308e+07	2.10607e+07	2.02932e+07	1.99985e+07	1.71748e+07	1.91995e+07	5.93451e+06	1.13936e+07	1.15378e+07	1.17447e+07	1.142e+07	1.03652e+07
0.715_183.053	Ns1800000	C8 H9 N O4	183.053	0.715	C00847	S6467	HMDB0000017			level4	Organoheterocyclic compounds	Pyridines and derivatives	Pyridinecarboxylic acids and derivatives	map00750 Vitamin B6 metabolism; map01100 Metabolic pathways;	3.26857e+06	4.62641e+06	3.10832e+06	3.50094e+06	3.20679e+06	4.0346e+06	3.36963e+06	3.92551e+06	3.92172e+06	4.28442e+06	2.50038e+06	4.94651e+06	5.12481e+06	5.04018e+06	5.13925e+06	5.0101e+06	4.36777e+06	4.45297e+06	4.74163e+06	4.5757e+06	4.45141e+06	1.65444e+06	1.93011e+06	1.45689e+06	1.72499e+06	1.32086e+06	1.73138e+06
0.715_230.0897	Aspartyl-l-proline	C9 H14 N2 O5	230.09	0.715		S149163	HMDB0002335			level4	Organic acids and derivatives	Carboxylic acids and derivatives	Amino acids, peptides, and analogues		1.33049e+07	1.31791e+07	1.32377e+07	1.05368e+07	1.31984e+07	1.43674e+07	1.27665e+07	1.51342e+07	1.23624e+07	1.53777e+07	9.61565e+06	1.82103e+07	1.83062e+07	1.70495e+07	1.50192e+07	1.35666e+07	1.34979e+07	1.42296e+07	1.5041e+07	1.41628e+07	1.30788e+07	5.15576e+06	9.24649e+06	6.07143e+06	6.64149e+06	6.33829e+06	4.6949e+06
0.715_254.1374	Homoanserine	C11 H18 N4 O3	254.137	0.715		S17216339	HMDB0005767			level4	Organic acids and derivatives	Peptidomimetics	Hybrid peptides		1.10952e+07	9.2685e+06	8.73527e+06	8.70645e+06	9.77375e+06	1.04075e+07	1.07664e+07	1.04219e+07	1.0151e+07	8.19396e+06	7.61113e+06	1.03543e+07	8.57427e+06	8.57996e+06	5.5224e+06	1.57367e+07	1.34999e+07	1.28882e+07	1.43244e+07	1.43516e+07	1.7081e+07	6.75162e+06	6.58841e+06	7.29181e+06	7.32747e+06	6.25314e+06	7.44463e+06
0.715_260.1478	Lys-asn	C10 H20 N4 O4	260.148	0.715		S16568336				level4					2.53308e+07	2.48996e+07	2.5637e+07	2.3429e+07	2.50996e+07	2.69085e+07	2.67503e+07	3.04591e+07	2.96225e+07	2.24846e+07	8.85327e+06	2.07879e+07	1.97105e+07	2.10797e+07	2.14842e+07	3.54744e+07	3.54304e+07	3.49033e+07	3.605e+07	3.55757e+07	3.44137e+07	1.27456e+07	1.72958e+07	3.27037e+07	1.71567e+07	1.89383e+07	1.83465e+07
0.715_389.1543			389.154	0.715						level5					1.43124e+06	1.54857e+06	2.23692e+06	1.62977e+06	1.23814e+06	1.92623e+06	2.22794e+06	1.58208e+06	1.76887e+06	2.28896e+06	1.10873e+06	1.74342e+06	1.94511e+06	2.19245e+06	1.70818e+06	2.27338e+06	1.87441e+06	1.64696e+06	2.06588e+06	1.43479e+06	1.57298e+06	1.26413e+06	1.0642e+06	1.16359e+06	1.05888e+06	1.77756e+06	1.33378e+06
0.716_166.1032			166.103	0.716						level5					3.71892e+06	3.40231e+06	2.81652e+06	3.31982e+06	3.49958e+06	2.61529e+06	2.30285e+06	3.57402e+06	3.07528e+06	2.07101e+06	2.4274e+06	2.63589e+06	2.09089e+06	1.10841e+06	2.84371e+06	1.39296e+06	4.03462e+06	5.57257e+06	4.80709e+06	3.40016e+06	4.39742e+06	1.6034e+06	1.75723e+06	1.2231e+06	1.65686e+06	1.61746e+06	2.24838e+06
0.716_171.1131	[similar to: valinomycin; δmass: -939.5181 da]		171.113	0.716						level5					5.22282e+06	7.36315e+06	6.15215e+06	7.29877e+06	9.2667e+06	8.71638e+06	8.87888e+06	8.94499e+06	8.19364e+06	5.70544e+06	4.63115e+06	6.05388e+06	5.22675e+06	5.76485e+06	5.26524e+06	1.23496e+07	1.18224e+07	1.16161e+07	1.2587e+07	1.37238e+07	1.16223e+07	3.96608e+06	5.05517e+06	6.89604e+06	5.37855e+06	6.79265e+06	4.89242e+06
0.716_178.1028	1,1-diethoxy-3-methylsulfanylpropane	C8 H18 O2 S	178.103	0.716		S77130	HMDB0041608			level4	Organic oxygen compounds	Organooxygen compounds	Ethers		8.24154e+06	7.68347e+06	7.62553e+06	6.94486e+06	7.43659e+06	7.92649e+06	7.90255e+06	7.26399e+06	7.70638e+06	8.19339e+06	4.2599e+06	8.97553e+06	8.65956e+06	8.05162e+06	8.80091e+06	1.03643e+07	9.34175e+06	8.7805e+06	9.54289e+06	8.74471e+06	8.17093e+06	3.03381e+06	4.18583e+06	4.14144e+06	4.56906e+06	5.06898e+06	4.61846e+06
0.716_189.1368		C9 H19 N O3	189.137	0.716						level5					2.0936e+06	2.17372e+06	2.06233e+06	2.00124e+06	2.28833e+06	2.55356e+06	1.95462e+06	2.59436e+06	2.24751e+06	582647	810228	964797	873052	624744	910147	240149	3.01393e+06	2.80123e+06	2.38055e+06	4.06832e+06	2.90178e+06	2.31412e+06	2.96499e+06	2.3495e+06	2.41356e+06	2.31064e+06	2.85929e+06
0.716_225.1111	4-(methylnitrosamino)-1-(3-pyridyl-n-oxide)-1-butanol	C10 H15 N3 O3	225.111	0.716	C19603	S132320	HMDB0041953			level4	Organoheterocyclic compounds	Pyridines and derivatives	Pyridinium derivatives	map00980 Metabolism of xenobiotics by cytochrome P450;	7.1539e+06	7.04035e+06	5.69401e+06	5.30039e+06	5.64138e+06	6.10348e+06	6.64681e+06	6.701e+06	6.3642e+06	7.29407e+06	4.72625e+06	7.10015e+06	6.73339e+06	6.26929e+06	4.77658e+06	6.57288e+06	6.68412e+06	7.6993e+06	7.42407e+06	6.0036e+06	6.06881e+06	4.61438e+06	5.37752e+06	4.28024e+06	5.6163e+06	3.6303e+06	4.29384e+06
0.716_247.1165	Threonylglutamine	C9 H17 N3 O5	247.117	0.716		S2853547	HMDB0029059			level4	Organic acids and derivatives	Carboxylic acids and derivatives	Amino acids, peptides, and analogues		2.45317e+07	2.17716e+07	2.27325e+07	2.18336e+07	2.31721e+07	2.62058e+07	2.29807e+07	2.58933e+07	2.02788e+07	2.90436e+07	1.24707e+07	3.06716e+07	2.99919e+07	2.71509e+07	2.5716e+07	2.60893e+07	2.63738e+07	3.00496e+07	2.77622e+07	2.76558e+07	2.95622e+07	7.89667e+06	1.31076e+07	1.03857e+07	1.07468e+07	1.07617e+07	9.34447e+06
0.716_258.0849	1-(beta-d-ribofuranosyl)thymine	C10 H14 N2 O6	258.085	0.716		S393058	HMDB0000884			level4	Nucleosides, nucleotides, and analogues	Pyrimidine nucleosides	null		5.91597e+07	5.57725e+07	5.45311e+07	5.78723e+07	6.10574e+07	5.79882e+07	5.95853e+07	6.4578e+07	5.58078e+07	4.81893e+07	2.55966e+07	5.14138e+07	4.98611e+07	5.24737e+07	5.56211e+07	5.90566e+07	6.5739e+07	6.63242e+07	6.35951e+07	6.5211e+07	6.31753e+07	4.5472e+07	4.73378e+07	4.58157e+07	4.52343e+07	4.92149e+07	4.5938e+07
0.716_271.1639	Arg-pro	C11 H21 N5 O3	271.164	0.716		S295008				level4					1.09486e+07	9.49882e+06	8.40792e+06	9.28666e+06	1.0413e+07	1.08889e+07	1.10572e+07	1.07553e+07	1.04517e+07	7.31984e+06	5.57447e+06	9.19926e+06	8.00488e+06	7.37382e+06	7.25699e+06	1.64682e+07	1.34685e+07	1.29257e+07	1.41333e+07	1.5065e+07	1.73745e+07	7.86093e+06	7.60532e+06	8.6068e+06	8.58071e+06	7.63467e+06	8.78461e+06
0.716_276.0951	Υ-l-glutamyl-l-glutamic acid	C10 H16 N2 O7	276.095	0.716	C05282	MReference-1223	HMDB0011737		90.4	level2	Organic acids and derivatives	Carboxylic acids and derivatives	Amino acids, peptides, and analogues	NULL	2.07063e+07	2.23335e+07	2.00454e+07	2.26733e+07	3.47325e+07	1.98518e+07	3.03304e+07	2.50947e+07	2.29086e+07	2.40206e+07	1.46157e+07	2.29279e+07	2.27192e+07	2.45124e+07	2.32415e+07	2.6595e+07	2.72841e+07	2.54224e+07	2.82185e+07	3.06711e+07	2.61417e+07	1.9971e+07	1.19316e+07	1.24013e+07	1.10414e+07	1.11821e+07	1.9669e+07
0.716_537.1665		C16 H31 N3 O17	537.167	0.716						level5					2.45878e+07	1.82976e+07	2.41634e+07	2.42813e+07	2.43956e+07	2.57918e+07	2.53197e+07	2.82032e+07	2.65889e+07	2.18915e+07	1.49121e+07	2.30216e+07	2.19738e+07	2.42902e+07	2.15348e+07	2.18347e+07	2.14827e+07	2.10353e+07	2.06987e+07	2.29892e+07	2.18188e+07	1.68969e+07	3.61872e+07	3.36933e+07	3.27291e+07	3.44161e+07	3.3095e+07
0.716_688.2031		C28 H43 N4 O8 P3 S	688.203	0.716				78.3	79.5	level5					2.96035e+06	1.57855e+06	2.12106e+06	2.29469e+06	2.79055e+06	2.29971e+06	2.54977e+06	2.86578e+06	2.42139e+06	1.69878e+06	853874	2.41213e+06	1.94895e+06	1.78536e+06	1.66435e+06	2.22271e+06	1.31082e+06	1.53755e+06	1.86321e+06	1.5296e+06	2.04868e+06	2.41654e+06	3.40325e+06	3.66762e+06	4.08306e+06	3.92359e+06	4.2753e+06
0.717_171.0822		C8 H14 N O P	171.082	0.717						level5					1.83173e+07	1.92008e+07	1.96744e+07	1.94218e+07	1.9898e+07	1.0107e+07	2.37402e+07	1.85365e+07	1.9531e+07	2.47057e+07	1.4802e+07	2.24957e+07	2.32997e+07	2.20418e+07	2.811e+07	2.26314e+07	2.73343e+07	2.9454e+07	2.75825e+07	2.80667e+07	2.2263e+07	7.78707e+06	1.18115e+07	9.0348e+06	1.0355e+07	1.00758e+07	9.65648e+06
0.717_179.6081			179.608	0.717						level5					5.33633e+06	5.79697e+06	5.53041e+06	6.16758e+06	4.94181e+06	5.17236e+06	4.9738e+06	4.97837e+06	5.01834e+06	2.94669e+06	1.73131e+06	2.84233e+06	2.30664e+06	2.00217e+06	2.75123e+06	5.75165e+06	5.78761e+06	6.47831e+06	5.76394e+06	5.1007e+06	6.78129e+06	4.64828e+06	5.99158e+06	5.88832e+06	6.04167e+06	5.99265e+06	5.91663e+06
0.717_189.111	Homocitrulline	C7 H15 N3 O3	189.111	0.717	C02427	S58582	HMDB0000679			level4	Organic acids and derivatives	Carboxylic acids and derivatives	Amino acids, peptides, and analogues	NULL	3.79109e+07	3.66858e+07	3.49918e+07	3.77234e+07	3.76249e+07	3.77733e+07	3.39188e+07	3.32191e+07	3.83484e+07	3.81031e+07	1.6826e+07	3.64211e+07	3.75824e+07	4.01411e+07	3.1447e+07	5.02193e+07	4.15847e+07	4.89912e+07	4.8775e+07	4.19292e+07	4.58515e+07	1.91613e+07	2.26122e+07	2.18374e+07	2.34135e+07	2.27336e+07	2.17279e+07
0.717_248.1003	Glu-thr	C9 H16 N2 O6	248.1	0.717		S5365660	HMDB0028829			level4	Organic acids and derivatives	Carboxylic acids and derivatives	Amino acids, peptides, and analogues		5.20036e+07	4.89841e+07	4.32743e+07	4.97594e+07	4.95633e+07	5.04443e+07	5.38781e+07	5.98121e+07	5.41135e+07	7.09906e+07	3.90407e+07	7.2864e+07	7.35577e+07	7.84428e+07	7.72347e+07	5.61082e+07	5.90117e+07	6.05647e+07	6.06437e+07	5.91e+07	5.46322e+07	1.63474e+07	2.97824e+07	2.45981e+07	2.52325e+07	2.76316e+07	2.36256e+07
0.717_260.173	Carisoprodol	C12 H24 N2 O4	260.173	0.717	C07927	S2478	HMDB0014539			level4	Organic acids and derivatives	Carboxylic acids and derivatives	Amino acids, peptides, and analogues	NULL	2.05341e+06	2.03427e+06	1.80939e+06	1.99012e+06	2.41315e+06	2.20188e+06	1.91003e+06	2.04531e+06	2.39295e+06	607535	455220	603656	460819	518754	480728	3.82976e+06	6.39219e+06	1.91302e+06	3.17706e+06	4.06782e+06	3.6436e+06	1.47082e+06	1.85151e+06	2.34135e+06	2.00986e+06	2.06448e+06	1.95903e+06
0.717_300.1425		C8 H26 N6 P2 S	300.142	0.717						level5					1.33928e+07	1.30273e+07	7.80069e+06	4.77665e+06	1.05902e+07	1.32517e+07	1.4177e+07	1.29938e+07	1.19892e+07	1.27532e+07	1.01441e+07	1.42712e+07	1.27597e+07	8.12064e+06	1.36966e+07	1.28579e+07	7.9987e+06	2.71334e+06	1.2644e+07	1.33202e+07	1.24732e+07	7.82268e+06	8.09251e+06	1.25582e+07	9.77662e+06	7.26073e+06	8.2293e+06
0.718_117.0424	Aceturic acid	C4 H7 N O3	117.042	0.718		S10507	HMDB0000532			level4	Organic acids and derivatives	Carboxylic acids and derivatives	Amino acids, peptides, and analogues		3.70825e+07	3.49416e+07	3.69807e+07	2.55647e+07	2.76752e+07	3.65585e+07	3.89824e+07	3.34842e+07	3.572e+07	3.7951e+07	1.747e+07	4.07196e+07	3.74409e+07	2.93581e+07	3.60906e+07	3.63793e+07	4.39935e+07	4.20767e+07	3.80082e+07	3.8458e+07	3.69296e+07	2.25153e+07	2.24027e+07	5.63391e+06	2.35742e+07	2.29607e+07	1.7793e+07
0.718_117.0787	Valine	C5 H11 N O2	117.079	0.718	C00183	MReference-772	HMDB0000883		91	level2	Organic acids and derivatives	Carboxylic acids and derivatives	Amino acids, peptides, and analogues	map00280 Valine, leucine and isoleucine degradation; map00290 Valine, leucine and isoleucine biosynthesis; map00770 Pantothenate and CoA biosynthesis; map00970 Aminoacyl-tRNA biosynthesis; map01100 Metabolic pathways; map01210 2-Oxocarboxylic acid metabolism; map01230 Biosynthesis of amino acids; map02010 ABC transporters;	2.91574e+09	4.0194e+09	4.05713e+09	5.21199e+09	4.17701e+09	5.08408e+09	4.06658e+09	4.09786e+09	5.97091e+09	2.97802e+09	3.09671e+09	2.93315e+09	2.97227e+09	3.30215e+09	3.09547e+09	4.75002e+09	5.5136e+09	6.30856e+09	4.76609e+09	4.84352e+09	4.93799e+09	2.66094e+09	4.47529e+09	3.50078e+09	4.53232e+09	2.87031e+09	4.89985e+09
0.718_142.0739	Piracetam	C6 H10 N2 O2	142.074	0.718		S4677				level4					2.67863e+07	2.77758e+07	1.94327e+07	2.45114e+07	2.82762e+07	2.48056e+07	2.73864e+07	2.81173e+07	2.55906e+07	1.93886e+07	1.35682e+07	1.97294e+07	2.20481e+07	2.2626e+07	2.01239e+07	2.91699e+07	3.14702e+07	2.91561e+07	2.70468e+07	2.6369e+07	2.55245e+07	1.7789e+07	2.95433e+07	3.09288e+07	3.23334e+07	3.12703e+07	2.97178e+07
0.718_172.0845	Mfcd03547962	C7 H12 N2 O3	172.084	0.718		S71432		43.8		level4					4.25009e+07	4.16459e+07	4.25002e+07	4.14248e+07	4.3135e+07	4.36821e+07	3.95383e+07	3.65044e+07	4.4095e+07	4.04006e+07	1.86667e+07	4.43588e+07	4.31428e+07	4.43872e+07	4.00734e+07	5.63221e+07	5.18062e+07	5.62347e+07	5.28314e+07	4.91753e+07	5.05496e+07	2.41786e+07	2.83438e+07	2.70813e+07	2.80198e+07	2.77854e+07	2.51723e+07
0.718_175.595	[similar to: l-(+)-citrulline; δmass: 0.4993 da]		175.595	0.718						level5					1.88468e+06	1.63195e+06	1.32362e+06	1.09544e+06	1.82873e+06	1.05584e+06	1.29172e+06	1.25374e+06	1.57981e+06	772501	1.09969e+06	675375	656036	711502	583021	1.54791e+06	1.72494e+06	968715	2.10718e+06	2.18564e+06	1.69559e+06	1.08015e+06	713201	747688	1.15448e+06	974195	1.15959e+06
0.718_180.1001			180.1	0.718						level5					8.01569e+06	9.00825e+06	1.08583e+07	8.28001e+06	1.26541e+07	1.13089e+07	9.60481e+06	1.07701e+07	9.40847e+06	6.35053e+06	3.77766e+06	7.9708e+06	9.08425e+06	7.88057e+06	8.53609e+06	1.14679e+07	1.30398e+07	1.27533e+07	1.00164e+07	1.21964e+07	1.32221e+07	7.4328e+06	9.47693e+06	8.43528e+06	1.01656e+07	9.65713e+06	9.90521e+06
0.718_199.0957	N-(2-cyanoethyl)-l-glutamine	C8 H13 N3 O3	199.096	0.718	C06114	S389750	HMDB0060477			level4	Organic acids and derivatives	Carboxylic acids and derivatives	Amino acids, peptides, and analogues		3.76747e+06	3.32522e+06	4.29918e+06	3.99496e+06	4.71517e+06	4.32242e+06	4.23976e+06	3.88103e+06	4.81362e+06	3.59585e+06	3.07227e+06	3.83215e+06	3.86724e+06	4.219e+06	4.17172e+06	2.46886e+06	2.41694e+06	4.75742e+06	3.42119e+06	3.97433e+06	3.26902e+06	4.30413e+06	4.15839e+06	4.79141e+06	4.29897e+06	4.32705e+06	3.86217e+06
0.718_208.6107	[similar to: tacrolimus; δmass: -594.8712 da]		208.611	0.718						level5					3.26522e+06	4.63647e+06	3.86329e+06	3.19621e+06	3.75576e+06	3.51154e+06	3.99635e+06	3.64324e+06	3.55531e+06	2.87588e+06	2.12446e+06	2.80853e+06	2.04666e+06	2.78838e+06	2.20837e+06	3.79718e+06	5.19595e+06	4.14251e+06	3.80255e+06	4.04136e+06	4.62808e+06	2.60064e+06	3.88807e+06	4.70514e+06	3.34267e+06	3.23877e+06	3.4001e+06
0.718_214.6106			214.611	0.718						level5					2.12011e+06	1.40449e+06	1.79441e+06	1.87957e+06	2.03628e+06	2.99754e+06	2.25854e+06	2.19972e+06	2.01835e+06	1.28583e+06	681612	1.67944e+06	1.01934e+06	1.49583e+06	1.3844e+06	2.99088e+06	3.29954e+06	3.10004e+06	2.98241e+06	2.74166e+06	2.20105e+06	1.36907e+06	1.9698e+06	2.22494e+06	1.83586e+06	2.00064e+06	2.0897e+06
0.718_235.1418		C10 H21 N O5	235.142	0.718						level5					4.37812e+06	4.44209e+06	3.81349e+06	3.60107e+06	4.69301e+06	3.83093e+06	4.46739e+06	4.36698e+06	3.20788e+06	2.23926e+06	1.87482e+06	2.54108e+06	2.70511e+06	2.45373e+06	2.44947e+06	6.62878e+06	5.95927e+06	5.65118e+06	5.30346e+06	5.57521e+06	4.85527e+06	2.26028e+06	3.42425e+06	2.9769e+06	3.89124e+06	3.43019e+06	3.81754e+06
0.718_336.1525			336.152	0.718						level5					5.63463e+06	4.70467e+06	4.53068e+06	5.73084e+06	4.99646e+06	4.13421e+06	4.69047e+06	3.95551e+06	3.98534e+06	6.08569e+06	2.61032e+06	6.14171e+06	5.35161e+06	6.71769e+06	6.63311e+06	3.85476e+06	5.1319e+06	4.69937e+06	4.06821e+06	4.06423e+06	4.36392e+06	3.82956e+06	4.49238e+06	3.55619e+06	3.70376e+06	3.76901e+06	3.94466e+06
0.718_357.1643			357.164	0.718						level5					3.92996e+06	4.39596e+06	3.53257e+06	5.46372e+06	5.45782e+06	3.99617e+06	5.03324e+06	4.52231e+06	5.03014e+06	2.89865e+06	1.43046e+06	3.6632e+06	3.81722e+06	3.67975e+06	3.92419e+06	1.56122e+06	5.7137e+06	5.55456e+06	4.65803e+06	4.23128e+06	5.21695e+06	3.53679e+06	2.69464e+06	3.10445e+06	3.6999e+06	3.47924e+06	3.65319e+06
0.718_362.143	Clavamycin b	C13 H22 N4 O8	362.143	0.718	C17362	S30791682				level4				NULL	7.05411e+06	8.29878e+06	8.30392e+06	6.29804e+06	7.05153e+06	7.34065e+06	6.85599e+06	8.7555e+06	7.27147e+06	8.12166e+06	6.14004e+06	8.01469e+06	9.14803e+06	8.99529e+06	8.2627e+06	6.90197e+06	7.72908e+06	7.86977e+06	9.29738e+06	8.77575e+06	7.23284e+06	4.71738e+06	5.82733e+06	5.95217e+06	5.2967e+06	5.56129e+06	6.17658e+06
0.719_129.0789	Pipecolate	C6 H11 N O2	129.079	0.719	C00408	BGI478	HMDB0000716	83.5	79.4	level1	Alkaloids	Alkaloids derived from lysine	Piperidine alkaloids	map00310 Lysine degradation; map01100 Metabolic pathways;	7.74943e+07	7.87971e+07	7.83691e+07	7.71374e+07	1.07473e+08	8.36459e+07	8.13441e+07	8.68552e+07	9.65583e+07	5.89335e+07	8.93367e+07	2.13404e+07	1.10234e+08	1.47448e+08	1.81268e+08	4.23797e+07	8.76518e+07	2.60665e+08	8.15927e+07	2.13284e+08	8.91872e+07	5.42314e+07	1.0192e+08	2.4388e+08	6.21276e+07	5.4247e+07	6.66608e+07
0.719_137.0837	Tyramine	C8 H11 N O	137.084	0.719	C00483	S5408	HMDB0000306			level4	Benzenoids	Benzene and substituted derivatives	Phenethylamines	map00350 Tyrosine metabolism; map01100 Metabolic pathways; map04080 Neuroactive ligand-receptor interaction;	4.00811e+06	4.03551e+06	3.46897e+06	4.13562e+06	4.90062e+06	4.29975e+06	4.28804e+06	5.37208e+06	5.43684e+06	3.15876e+06	1.88156e+06	4.1994e+06	2.99644e+06	4.12933e+06	3.18749e+06	4.85463e+06	4.86914e+06	4.4486e+06	5.16746e+06	4.69831e+06	4.56968e+06	3.30844e+06	3.92123e+06	4.82397e+06	4.14598e+06	4.58469e+06	4.01061e+06
0.719_138.0477		C3 H12 N2 P2	138.048	0.719						level5					1.5306e+07	1.69723e+07	1.47841e+07	1.73331e+07	2.92956e+07	1.4302e+07	1.48438e+07	1.86735e+07	1.71538e+07	1.84731e+07	1.13929e+07	1.76281e+07	1.72579e+07	1.98334e+07	1.72062e+07	1.97087e+07	2.10695e+07	1.86584e+07	2.18087e+07	2.31761e+07	2.02627e+07	5.71159e+06	9.08095e+06	9.02383e+06	8.50001e+06	8.32266e+06	8.73172e+06
0.719_151.0974	[similar to: guanine; δmass: 0.0480 da]		151.097	0.719						level5					1.46812e+07	1.60089e+07	1.55998e+07	1.54899e+07	1.54678e+07	1.43096e+07	1.38705e+07	1.62288e+07	1.48297e+07	1.7746e+07	1.01056e+07	1.66122e+07	1.63329e+07	1.8034e+07	1.67656e+07	1.84394e+07	1.87093e+07	1.77595e+07	2.06213e+07	2.03459e+07	1.99981e+07	6.74878e+06	8.93227e+06	9.52988e+06	9.0874e+06	8.91889e+06	9.23413e+06
0.719_153.0423	Mesalazine	C7 H7 N O3	153.042	0.719	C07138	S3933	HMDB0014389			level4	Benzenoids	Benzene and substituted derivatives	Benzoic acids and derivatives	NULL	9.30017e+06	9.72977e+06	9.28379e+06	8.04904e+06	9.41546e+06	1.00081e+07	8.66986e+06	1.14713e+07	1.00921e+07	1.09418e+07	7.73017e+06	1.29232e+07	1.18304e+07	1.01474e+07	1.24197e+07	9.53964e+06	1.04155e+07	1.14526e+07	9.78514e+06	1.06662e+07	1.11753e+07	7.29625e+06	7.50402e+06	6.97714e+06	6.72948e+06	7.03553e+06	6.94226e+06
0.719_184.1083			184.108	0.719						level5					3.42261e+06	2.84718e+06	2.90415e+06	3.14302e+06	3.06014e+06	2.33472e+06	2.64789e+06	2.49017e+06	2.74558e+06	1.96912e+06	2.19053e+06	1.69641e+06	1.96041e+06	2.32448e+06	2.16957e+06	4.15274e+06	3.63822e+06	4.29288e+06	4.48294e+06	4.68632e+06	4.87194e+06	1.36862e+06	2.07984e+06	2.3389e+06	2.09361e+06	1.59298e+06	1.98084e+06
0.719_184.582	[similar to: n-acetyl-α-d-glucosamine; δmass: -36.5080 da]		184.582	0.719						level5					3.45896e+06	4.47456e+06	2.85242e+06	4.52932e+06	4.00672e+06	3.46703e+06	4.09102e+06	4.27215e+06	3.32016e+06	3.41716e+06	2.28235e+06	3.84129e+06	4.70407e+06	4.06204e+06	4.28248e+06	3.3876e+06	5.14702e+06	4.46912e+06	4.05335e+06	4.26902e+06	4.33064e+06	2.72765e+06	3.60814e+06	2.83244e+06	2.90142e+06	3.33241e+06	3.22834e+06
0.719_189.1002	(+)-castanospermine	C8 H15 N O4	189.1	0.719	C02256	S49177				level4	Alkaloids	Alkaloids derived from lysine	Indolizidine alkaloids	NULL	2.1514e+06	2.13778e+06	1.99547e+06	1.66809e+06	1.68846e+06	1.9105e+06	2.07969e+06	1.93772e+06	1.46144e+06	1.19203e+06	645568	1.45883e+06	1.05653e+06	724988	1.1142e+06	1.42787e+06	2.60312e+06	2.66728e+06	2.0503e+06	2.5985e+06	2.2362e+06	1.53905e+06	2.32263e+06	1.83097e+06	1.48277e+06	1.68955e+06	1.71717e+06
0.719_199.1132			199.113	0.719						level5					8.14192e+06	9.04086e+06	1.08627e+07	4.94275e+06	1.04321e+07	1.14003e+07	9.21767e+06	1.11263e+07	1.22218e+07	9.7317e+06	4.25434e+06	8.90711e+06	8.58262e+06	8.5631e+06	8.08615e+06	1.59469e+07	1.22522e+07	2.60582e+06	1.43021e+07	1.32264e+07	9.39039e+06	4.37983e+06	5.94886e+06	7.44741e+06	7.10749e+06	5.56516e+06	7.22247e+06
0.719_208.0842	L-kynurenine	C10 H12 N2 O3	208.084	0.719	C00328		HMDB0000684	1.3		level3	Organic oxygen compounds	Organooxygen compounds	Carbonyl compounds	map00380 Tryptophan metabolism; map01100 Metabolic pathways;	4.33694e+06	2.57646e+06	3.01969e+06	1.81032e+06	3.84613e+06	4.3125e+06	3.78247e+06	3.57779e+06	4.5746e+06	4.29997e+06	2.15215e+06	4.03074e+06	3.11758e+06	3.44272e+06	3.59694e+06	5.15227e+06	4.84167e+06	1.86575e+06	4.56633e+06	4.97859e+06	4.84757e+06	3.63762e+06	2.38292e+06	1.71728e+06	2.96765e+06	1.68311e+06	2.07457e+06
0.719_208.6286	[similar to: tacrolimus; δmass: -594.8534 da]		208.629	0.719						level5					2.54581e+06	3.03081e+06	4.08129e+06	2.26155e+06	3.60318e+06	4.29189e+06	3.73018e+06	3.83565e+06	4.20424e+06	2.17191e+06	1.27486e+06	2.28379e+06	2.28831e+06	1.19982e+06	1.71551e+06	5.06121e+06	5.12876e+06	2.43317e+06	4.80607e+06	4.69193e+06	3.72966e+06	3.10177e+06	4.50803e+06	5.17665e+06	4.92722e+06	4.66515e+06	4.60702e+06
0.719_212.1263			212.126	0.719						level5					8.97201e+06	9.28003e+06	6.30925e+06	8.95078e+06	8.93597e+06	9.41376e+06	8.34657e+06	8.21256e+06	9.28044e+06	8.88726e+06	5.17562e+06	8.01768e+06	8.32167e+06	7.60105e+06	8.48445e+06	9.26368e+06	8.41109e+06	1.18543e+07	1.01192e+07	8.95712e+06	9.91409e+06	5.9849e+06	8.3426e+06	7.98782e+06	8.1465e+06	8.7684e+06	8.14799e+06
0.719_234.1582		C10 H22 N2 O4	234.158	0.719						level5					4.76153e+07	4.87737e+07	5.18768e+07	4.81189e+07	4.50823e+07	4.38527e+07	4.67849e+07	4.84511e+07	4.80338e+07	4.18958e+07	4.02668e+07	4.23697e+07	4.14929e+07	3.92187e+07	3.83258e+07	319172	5.54992e+07	5.69964e+07	5.43646e+07	6.23511e+07	5.70313e+07	4.29114e+07	4.02537e+07	4.07044e+07	3.80678e+07	3.68522e+07	3.80994e+07
0.719_258.0516	Demeton	C8 H19 O3 P S2	258.052	0.719	C18978	S23115				level4				NULL	4.02267e+06	4.09297e+06	3.92795e+06	3.27825e+06	2.92775e+06	3.4632e+06	3.83175e+06	3.05233e+06	2.79605e+06	3.28679e+06	2.383e+06	3.26816e+06	4.03847e+06	4.15373e+06	2.82186e+06	2.25318e+06	3.11054e+06	2.66149e+06	3.06872e+06	2.77125e+06	3.04577e+06	4.3431e+06	4.33353e+06	4.12426e+06	4.38777e+06	4.64892e+06	4.55181e+06
0.719_314.158			314.158	0.719						level5					6.26876e+06	5.37112e+06	2.11471e+06	5.92903e+06	4.60264e+06	6.12906e+06	4.1207e+06	5.63873e+06	6.15783e+06	6.61371e+06	2.23581e+06	7.09293e+06	3.25538e+06	6.99965e+06	3.11867e+06	4.45041e+06	7.00393e+06	4.72595e+06	5.5162e+06	3.73061e+06	7.04994e+06	2.55031e+06	6.17821e+06	4.64399e+06	5.86444e+06	6.43725e+06	5.55007e+06
0.719_316.1375			316.137	0.719						level5					8.99666e+06	8.3296e+06	9.35155e+06	9.44543e+06	8.37972e+06	8.00297e+06	8.78539e+06	9.75422e+06	8.27167e+06	8.64252e+06	7.03771e+06	9.75701e+06	4.18e+06	4.31833e+06	4.22035e+06	9.21811e+06	9.32371e+06	5.69045e+06	9.03355e+06	1.01679e+07	9.23779e+06	5.76368e+06	7.08294e+06	7.10628e+06	6.62792e+06	7.44661e+06	7.23987e+06
0.719_386.191		C18 H32 N2 O3 P2	386.191	0.719						level5					5.8147e+06	5.96622e+06	3.97247e+06	6.27218e+06	5.61439e+06	4.47342e+06	5.63864e+06	6.5198e+06	4.96998e+06	4.56079e+06	3.29593e+06	4.20349e+06	6.02078e+06	5.88385e+06	4.54725e+06	7.11635e+06	8.25826e+06	5.84363e+06	7.72927e+06	7.46482e+06	7.82488e+06	2.61289e+06	3.35672e+06	4.49846e+06	4.04984e+06	4.39864e+06	4.14649e+06
0.72_160.6025	[similar to: l(-)-carnitine; δmass: -0.5026 da]		160.602	0.72						level5					2.84321e+06	1.5935e+06	3.33486e+06	2.4449e+06	2.49237e+06	2.5998e+06	2.60855e+06	2.70483e+06	2.46944e+06	3.58465e+06	2.22872e+06	3.11642e+06	3.59804e+06	3.10651e+06	3.56415e+06	2.74531e+06	4.52011e+06	3.60386e+06	3.86303e+06	3.5884e+06	3.36757e+06	927551	1.31327e+06	1.35399e+06	1.30192e+06	1.24565e+06	1.25864e+06
0.72_171.0999		C7 H13 N3 O2	171.1	0.72						level5					2.98129e+06	2.09791e+06	2.11579e+06	2.18407e+06	3.3426e+06	2.63502e+06	1.61718e+06	3.28991e+06	3.3567e+06	1.32712e+06	1.4327e+06	1.03259e+06	1.59341e+06	601560	752455	4.94288e+06	6.14957e+06	1.28768e+06	5.60952e+06	5.35518e+06	5.63846e+06	1.04708e+06	1.44702e+06	1.61083e+06	2.0764e+06	1.65555e+06	2.44802e+06
0.72_266.142	Borreline	C17 H18 N2 O	266.142	0.72	C09052	S390557				level4				NULL	1.05229e+06	1.15893e+06	821591	956303	572649	1.49512e+06	1.4489e+06	1.21179e+06	924902	274780	305964	508437	295541	575221	365578	1.7456e+06	1.7061e+06	592436	2.10767e+06	1.57855e+06	676272	937794	1.4019e+06	1.66099e+06	1.51319e+06	929306	979204
0.72_334.1479	13-(dimethylarsoryl)tridecanoic acid	C15 H31 As O3	334.148	0.72		S113368124				level4					1.3049e+07	1.34969e+07	1.32333e+07	1.33777e+07	1.37717e+07	1.20805e+07	1.3512e+07	1.49908e+07	1.37369e+07	1.40745e+07	9.62475e+06	1.56028e+07	1.07423e+07	1.01913e+07	8.54168e+06	1.43689e+07	1.52877e+07	1.07954e+07	1.44596e+07	1.5789e+07	1.42376e+07	7.80148e+06	9.56067e+06	1.06391e+07	9.98099e+06	1.05388e+07	1.0564e+07
0.72_342.1891			342.189	0.72						level5					4.39748e+06	4.57174e+06	4.08454e+06	1.29676e+06	4.96442e+06	4.29487e+06	4.02481e+06	4.4069e+06	4.43855e+06	3.27487e+06	1.70184e+06	3.181e+06	2.12409e+06	2.63226e+06	2.20411e+06	4.99165e+06	5.13934e+06	5.62144e+06	5.34154e+06	5.80501e+06	4.85662e+06	4.25339e+06	4.53845e+06	4.98002e+06	4.88157e+06	4.44416e+06	5.14566e+06
0.72_357.163			357.163	0.72						level5					3.92996e+06	2.97819e+06	3.53257e+06	1.6095e+06	5.03228e+06	3.99617e+06	5.03324e+06	4.25844e+06	5.03014e+06	2.84238e+06	1.33327e+06	2.21893e+06	2.46383e+06	3.54607e+06	3.75523e+06	5.72666e+06	6.05866e+06	2.01411e+06	4.65803e+06	5.82397e+06	2.92539e+06	1.86263e+06	2.32851e+06	3.10445e+06	3.75846e+06	1.93761e+06	3.59445e+06
0.72_358.1843			358.184	0.72						level5					9.28601e+06	9.5885e+06	7.49698e+06	1.08264e+07	9.18396e+06	8.53642e+06	9.46633e+06	9.4635e+06	1.13622e+07	8.905e+06	6.21355e+06	8.07374e+06	8.58366e+06	7.76022e+06	7.16716e+06	1.32429e+07	1.27112e+07	1.37321e+07	1.16973e+07	1.25025e+07	1.30499e+07	5.56464e+06	6.53074e+06	6.04392e+06	5.83507e+06	5.51408e+06	6.07201e+06
0.72_360.1503	Nadifloxacin	C19 H21 F N2 O4	360.15	0.72		S4257				level4					9.96689e+06	7.04019e+06	7.22339e+06	8.85476e+06	9.71158e+06	1.11501e+07	8.81532e+06	1.12655e+07	9.38176e+06	9.18382e+06	9.03463e+06	1.0879e+07	1.11062e+07	1.01358e+07	1.04945e+07	7.14056e+06	6.77059e+06	5.96252e+06	7.12922e+06	8.02265e+06	6.96878e+06	1.06225e+07	1.47502e+07	1.41458e+07	1.2708e+07	1.37847e+07	1.40705e+07
0.721_111.0684	1-vinyl-2-pyrrolidone	C6 H9 N O	111.068	0.721	C19548	S6651				level4				NULL	1.07983e+07	1.14061e+07	1.22477e+07	1.05294e+07	1.13828e+07	1.03728e+07	1.17407e+07	1.10469e+07	1.18138e+07	1.19164e+07	5.38017e+06	9.17958e+06	7.58761e+06	9.58657e+06	8.61667e+06	1.84537e+07	1.45862e+07	1.40036e+07	1.41527e+07	1.51662e+07	1.40502e+07	8.06588e+06	8.26864e+06	7.8051e+06	7.62733e+06	8.33104e+06	8.22147e+06
0.721_145.0848	4-guanidinobutyric acid	C5 H11 N3 O2	145.085	0.721	C01035	MReference-233	HMDB0003464		37.6	level3	Organic acids and derivatives	Carboxylic acids and derivatives	Amino acids, peptides, and analogues	map00330 Arginine and proline metabolism; map01100 Metabolic pathways;	4.70124e+06	5.80706e+06	4.84806e+06	5.19048e+06	5.43964e+06	5.52657e+06	5.48326e+06	5.34442e+06	5.73647e+06	7.66172e+06	5.16892e+06	8.61268e+06	6.95757e+06	8.13397e+06	7.19597e+06	4.7689e+06	3.97475e+06	5.56154e+06	5.24969e+06	4.80975e+06	4.34047e+06	3.88331e+06	3.97429e+06	3.74788e+06	4.17017e+06	4.06354e+06	4.59574e+06
0.721_173.0797	5-guanidino-2-oxopentanoic acid	C6 H11 N3 O3	173.08	0.721	C03771	S542	HMDB0004225			level4	Organic acids and derivatives	Keto acids and derivatives	Short-chain keto acids and derivatives	map00330 Arginine and proline metabolism; map00472 D-Arginine and D-ornithine metabolism; map01100 Metabolic pathways;	8.7891e+06	8.85121e+06	8.9316e+06	7.18095e+06	8.98917e+06	7.33844e+06	7.9385e+06	8.31312e+06	7.43476e+06	1.18181e+07	6.47518e+06	1.09859e+07	9.16553e+06	1.06645e+07	1.18434e+07	7.36523e+06	8.45021e+06	7.82393e+06	1.01856e+07	9.31034e+06	8.24746e+06	3.07446e+06	6.61743e+06	5.54948e+06	6.4349e+06	5.71186e+06	6.5469e+06
0.721_173.1105			173.111	0.721						level5					7.67808e+06	9.79711e+06	7.89275e+06	8.45478e+06	8.64782e+06	8.69239e+06	7.89094e+06	8.18855e+06	8.69451e+06	6.83809e+06	4.75869e+06	5.57097e+06	6.92593e+06	7.92306e+06	6.71455e+06	1.04611e+07	1.12369e+07	1.08677e+07	1.17185e+07	1.14588e+07	1.12969e+07	4.52611e+06	5.17438e+06	5.777e+06	5.58881e+06	5.95945e+06	5.28413e+06
0.721_186.1002	L-alanyl-l-proline	C8 H14 N2 O3	186.1	0.721		MReference-461			80.9	level2					5.38465e+07	6.29034e+07	4.46725e+07	6.0931e+07	5.87291e+07	5.50342e+07	5.63666e+07	5.30791e+07	5.83783e+07	4.64047e+07	2.68029e+07	5.29661e+07	4.67539e+07	4.85272e+07	5.06206e+07	8.09061e+07	8.48141e+07	7.88756e+07	8.71567e+07	8.26473e+07	8.05848e+07	1.94643e+07	3.81897e+07	3.21892e+07	3.15875e+07	3.13196e+07	2.95968e+07
0.721_191.1104			191.11	0.721						level5					3.09667e+06	3.28471e+06	3.51248e+06	3.79137e+06	2.8578e+06	3.03739e+06	3.73724e+06	3.78654e+06	2.78072e+06	1.92334e+06	1.03424e+06	2.14332e+06	1.71612e+06	1.97435e+06	2.49555e+06	3.82419e+06	3.71374e+06	2.8255e+06	3.53953e+06	3.54104e+06	4.11447e+06	3.45956e+06	3.15383e+06	3.83844e+06	3.97016e+06	4.22485e+06	3.45833e+06
0.721_193.1212		C10 H15 N3 O	193.121	0.721						level5					5.46947e+06	4.4911e+06	4.7971e+06	4.60164e+06	5.84258e+06	5.29569e+06	5.16629e+06	5.25005e+06	4.87527e+06	5.81595e+06	2.96051e+06	6.18996e+06	6.23943e+06	6.11679e+06	6.02731e+06	4.16304e+06	3.56649e+06	3.57181e+06	3.83981e+06	4.27153e+06	4.58151e+06	3.39025e+06	5.18318e+06	5.60701e+06	5.05643e+06	5.26204e+06	5.29314e+06
0.721_194.1159	Peg-4	C8 H18 O5	194.116	0.721		S7908	HMDB0094708			level4	Organic oxygen compounds	Organooxygen compounds	Ethers		1.74005e+07	1.62599e+07	1.51617e+07	1.50012e+07	1.7035e+07	1.62646e+07	1.60707e+07	1.5485e+07	1.71877e+07	1.71889e+07	1.04432e+07	1.57031e+07	1.55285e+07	1.48291e+07	1.67609e+07	2.21784e+07	2.01292e+07	2.10257e+07	2.03868e+07	2.01158e+07	1.92409e+07	8.46353e+06	1.06114e+07	1.0417e+07	1.0853e+07	1.11443e+07	1.07568e+07
0.721_201.6212	[similar to: n3,n4-dimethyl-l-arginine; δmass: -0.5217 da]		201.621	0.721						level5					4.00047e+06	3.35144e+06	1.97334e+06	3.09533e+06	3.97072e+06	3.35613e+06	3.89408e+06	3.10109e+06	3.31266e+06	1.68982e+06	928046	2.12532e+06	2.25797e+06	1.43458e+06	1.81244e+06	2.53988e+06	4.42321e+06	5.59095e+06	4.55694e+06	4.53852e+06	3.92007e+06	3.28408e+06	4.01792e+06	3.25773e+06	3.13475e+06	3.61765e+06	3.66132e+06
0.721_215.6186			215.619	0.721						level5					8.61811e+06	8.87943e+06	9.16671e+06	9.35953e+06	8.95902e+06	8.61808e+06	8.93155e+06	7.4161e+06	8.04162e+06	7.32694e+06	4.82142e+06	6.48451e+06	7.2626e+06	6.8975e+06	6.22494e+06	1.01965e+07	9.78295e+06	1.11538e+07	1.13356e+07	1.08932e+07	1.02396e+07	6.54815e+06	7.28831e+06	8.14048e+06	6.97479e+06	6.76473e+06	6.81825e+06
0.721_216.1216	Acetyl arginine	C8 H16 N4 O3	216.122	0.721		S60752	HMDB0004620			level4	Organic acids and derivatives	Carboxylic acids and derivatives	Amino acids, peptides, and analogues		3.44079e+06	3.72489e+06	3.87874e+06	3.21241e+06	3.76535e+06	3.57639e+06	3.67764e+06	3.85714e+06	3.95985e+06	3.87505e+06	2.02288e+06	3.2741e+06	3.57329e+06	3.80812e+06	3.73047e+06	2.45707e+06	2.67362e+06	3.3451e+06	3.17256e+06	2.44479e+06	2.5874e+06	2.53076e+06	3.89771e+06	4.28678e+06	3.92773e+06	3.86477e+06	3.86761e+06
0.721_244.1054	Glu-pro	C10 H16 N2 O5	244.105	0.721		S9393822	HMDB0028827			level4	Organic acids and derivatives	Carboxylic acids and derivatives	Amino acids, peptides, and analogues		2.11317e+07	2.08885e+07	1.95063e+07	2.23149e+07	2.09768e+07	2.25468e+07	2.0876e+07	2.09163e+07	2.09236e+07	2.63824e+07	1.15288e+07	2.36419e+07	2.60832e+07	2.41922e+07	2.36725e+07	2.17385e+07	2.29089e+07	2.38506e+07	2.33979e+07	2.19821e+07	2.31353e+07	1.42357e+07	1.54329e+07	1.48378e+07	1.51445e+07	1.52423e+07	1.46209e+07
0.721_259.1161	Linatine	C10 H17 N3 O5	259.116	0.721	C05939	S141375	HMDB0038516			level4	Organic acids and derivatives	Carboxylic acids and derivatives	Amino acids, peptides, and analogues	map00330 Arginine and proline metabolism; map01100 Metabolic pathways;	5.55785e+06	5.13777e+06	4.64286e+06	5.19616e+06	5.76023e+06	5.703e+06	5.66413e+06	6.76693e+06	4.84281e+06	6.52073e+06	3.28346e+06	6.15199e+06	6.10123e+06	4.65485e+06	6.00811e+06	6.1773e+06	6.76803e+06	7.80944e+06	5.4212e+06	5.4316e+06	5.87915e+06	3.02763e+06	3.57031e+06	3.83682e+06	3.29286e+06	3.67519e+06	3.69194e+06
0.721_277.1269		C10 H19 N3 O6	277.127	0.721						level5					6.64848e+06	6.41291e+06	6.19988e+06	6.04084e+06	6.13462e+06	6.31363e+06	6.2041e+06	7.85237e+06	6.60648e+06	7.14551e+06	3.69137e+06	7.43048e+06	7.2865e+06	5.72618e+06	7.2371e+06	7.83243e+06	7.85248e+06	8.75709e+06	7.0282e+06	6.67922e+06	6.66686e+06	3.38119e+06	3.93585e+06	3.84624e+06	3.72145e+06	3.94e+06	3.97547e+06
0.721_330.1531			330.153	0.721						level5					7.06891e+06	6.26832e+06	6.59349e+06	6.81501e+06	6.30021e+06	7.20201e+06	6.67507e+06	6.03346e+06	7.01917e+06	6.87774e+06	4.62218e+06	7.35858e+06	6.44461e+06	7.04297e+06	6.46246e+06	6.81434e+06	7.4436e+06	6.36425e+06	7.65509e+06	6.6769e+06	7.90702e+06	3.64937e+06	5.33728e+06	5.51992e+06	5.13149e+06	4.97408e+06	5.30142e+06
0.721_526.1505		C18 H33 N4 O8 P3	526.15	0.721				89.7	80.5	level5					5.29422e+06	3.96382e+06	4.5525e+06	6.39032e+06	6.57084e+06	5.98344e+06	6.58077e+06	7.03022e+06	6.0712e+06	4.36371e+06	3.47522e+06	4.14496e+06	4.33457e+06	5.36801e+06	4.65463e+06	4.53918e+06	4.95381e+06	5.79363e+06	5.89635e+06	5.31213e+06	5.1111e+06	9.10231e+06	9.3467e+06	9.23485e+06	8.90382e+06	9.87437e+06	9.35268e+06
0.721_93.058	Aniline	C6 H7 N	93.058	0.721	C00292	S5889	HMDB0003012			level4	Benzenoids	Benzene and substituted derivatives	Aniline and substituted anilines		2.68863e+06	2.56993e+06	2.9548e+06	2.35592e+06	2.17306e+06	2.84829e+06	3.36794e+06	2.33025e+06	1.84846e+06	1.37136e+06	1.30801e+06	795966	1.63178e+06	924908	1.89499e+06	3.24295e+06	2.49984e+06	2.63208e+06	3.18593e+06	3.43291e+06	3.75917e+06	1.69395e+06	2.24119e+06	1.84273e+06	1.51818e+06	2.2095e+06	1.84769e+06
0.722_139.063	Deferiprone	C7 H9 N O2	139.063	0.722		S2866				level4					7.24381e+06	6.67464e+06	9.12881e+06	7.05597e+06	7.92972e+06	7.73354e+06	8.25675e+06	9.28207e+06	8.40828e+06	1.26844e+07	7.72199e+06	1.0127e+07	1.00505e+07	9.99446e+06	1.13254e+07	7.03237e+06	7.00312e+06	7.64581e+06	6.36856e+06	6.9088e+06	5.31195e+06	4.93552e+06	6.15922e+06	4.62383e+06	7.16233e+06	6.21173e+06	6.66056e+06
0.722_158.1052		C7 H14 N2 O2	158.105	0.722						level5					1.46917e+07	1.54059e+07	1.40407e+07	1.42577e+07	1.71895e+07	1.4288e+07	1.36932e+07	1.5059e+07	1.38304e+07	1.37205e+07	1.00898e+07	1.45685e+07	1.4968e+07	1.0997e+07	1.46454e+07	1.96331e+07	2.19727e+07	2.17606e+07	2.27606e+07	2.34339e+07	2.12104e+07	3.64861e+06	8.59041e+06	8.44911e+06	8.19946e+06	7.7717e+06	8.39179e+06
0.722_168.0897	Pyridoxamine	C8 H12 N2 O2	168.09	0.722	C00534	BGI488	HMDB0001431	4.1		level3	Vitamins and Cofactors	Vitamins	Water-soluble vitamins [Fig]	map00750 Vitamin B6 metabolism; map01100 Metabolic pathways;	1.8708e+07	1.83935e+07	1.88305e+07	1.96663e+07	1.92866e+07	1.7384e+07	1.85051e+07	1.90442e+07	1.87042e+07	1.78802e+07	1.15776e+07	1.79991e+07	1.75852e+07	1.8975e+07	1.89884e+07	2.5114e+07	2.14562e+07	2.16298e+07	2.27917e+07	2.10568e+07	2.22188e+07	9.32699e+06	1.30193e+07	1.32024e+07	1.30255e+07	1.25587e+07	1.25339e+07
0.722_186.6159	[similar to: dl-arginine; δmass: 12.5043 da]		186.616	0.722						level5					9.08763e+06	8.57936e+06	8.42651e+06	9.3689e+06	1.04177e+07	9.21852e+06	9.76632e+06	8.62944e+06	9.11403e+06	6.44091e+06	4.60427e+06	5.65851e+06	6.55168e+06	6.19405e+06	5.57338e+06	1.13578e+07	1.12922e+07	1.21329e+07	1.12637e+07	1.07258e+07	1.0989e+07	4.61962e+06	8.49945e+06	8.11002e+06	8.03147e+06	8.15334e+06	7.61659e+06
0.722_222.6264			222.626	0.722						level5					7.64435e+06	6.79792e+06	7.11749e+06	5.45735e+06	7.37185e+06	7.23481e+06	7.44189e+06	6.47329e+06	7.62016e+06	5.97695e+06	2.80951e+06	4.91324e+06	5.30574e+06	4.97243e+06	5.17327e+06	8.71171e+06	8.16009e+06	9.42847e+06	9.56044e+06	8.5349e+06	6.92122e+06	3.76868e+06	6.04014e+06	6.13766e+06	5.37587e+06	5.86698e+06	5.75428e+06
0.722_231.111	2271703	C10 H17 N O5	231.111	0.722		S4956295	HMDB0000953			level4	Organic acids and derivatives	Carboxylic acids and derivatives	Amino acids, peptides, and analogues		3.71122e+06	2.8551e+06	2.90463e+06	3.56585e+06	3.29548e+06	2.27961e+06	2.99242e+06	3.49192e+06	2.78532e+06	5.07187e+06	3.97415e+06	4.69679e+06	5.00315e+06	4.72451e+06	4.85007e+06	1.02975e+06	2.61999e+06	3.44369e+06	2.72777e+06	4.27511e+06	2.84293e+06	1.50893e+06	621234	1.49397e+06	1.50496e+06	1.67138e+06	1.65573e+06
0.722_253.1518			253.152	0.722						level5					5.40607e+06	3.61939e+06	3.43895e+06	2.95013e+06	6.05466e+06	5.30673e+06	4.61368e+06	6.14289e+06	5.12985e+06	4.02032e+06	2.57133e+06	4.4615e+06	3.65118e+06	3.87343e+06	3.28231e+06	8.30319e+06	7.48799e+06	930407	5.93007e+06	6.16624e+06	5.04499e+06	2.35154e+06	3.5311e+06	3.32491e+06	5.33018e+06	3.19005e+06	5.44116e+06
0.722_331.1375	3149	C19 H19 F2 N O2	331.137	0.722		S33682				level4					4.49685e+06	5.66478e+06	5.19391e+06	5.228e+06	5.07515e+06	5.46094e+06	4.15781e+06	5.58756e+06	4.76686e+06	6.09083e+06	3.67717e+06	6.27131e+06	5.95186e+06	5.92016e+06	5.85627e+06	6.24328e+06	5.32465e+06	4.79277e+06	5.5925e+06	5.69642e+06	5.97728e+06	3.75776e+06	3.01735e+06	3.07844e+06	3.12008e+06	2.66938e+06	3.21083e+06
0.722_346.1847		C17 H31 Cl N2 O S	346.185	0.722						level5					4.71198e+06	4.89785e+06	5.34333e+06	4.50695e+06	5.0854e+06	5.00589e+06	4.43748e+06	5.0382e+06	4.73605e+06	3.96139e+06	3.3287e+06	3.45114e+06	3.53156e+06	3.79421e+06	3.49043e+06	6.46441e+06	6.59302e+06	7.50822e+06	7.07597e+06	7.03122e+06	6.40725e+06	3.03128e+06	4.12962e+06	3.27945e+06	3.69824e+06	3.1948e+06	2.96683e+06
0.722_515.1841		C20 H29 N5 O11	515.184	0.722						level5					2.83608e+07	2.20979e+07	2.77399e+07	2.56223e+07	2.87756e+07	2.9957e+07	2.88153e+07	3.32709e+07	3.03737e+07	2.42341e+07	1.67641e+07	2.57561e+07	2.51788e+07	2.75926e+07	2.46613e+07	2.63092e+07	2.45432e+07	2.64347e+07	2.50066e+07	2.75249e+07	2.58197e+07	3.14402e+07	4.19538e+07	3.80376e+07	3.76364e+07	3.98356e+07	3.69687e+07
0.723_128.095	4230434	C6 H12 N2 O	128.095	0.723	C02837	S389497				level4				NULL	8.90914e+06	8.84324e+06	9.38781e+06	8.49517e+06	9.10955e+06	1.11363e+07	9.02534e+06	9.00831e+06	8.94899e+06	1.08552e+07	4.8771e+06	8.21534e+06	6.63219e+06	8.60983e+06	7.67311e+06	1.47296e+07	1.08203e+07	1.4573e+07	1.07174e+07	1.11404e+07	1.07825e+07	6.97901e+06	6.90847e+06	6.01402e+06	6.13081e+06	6.59514e+06	6.77178e+06
0.723_159.1257	Pregabalin	C8 H17 N O2	159.126	0.723		S4589156	HMDB0014375			level4	Organic acids and derivatives	Carboxylic acids and derivatives	Amino acids, peptides, and analogues		2.72726e+07	2.50852e+07	2.40981e+07	2.39199e+07	2.76876e+07	2.66526e+07	2.60114e+07	2.55652e+07	2.59336e+07	1.00987e+07	5.70233e+06	1.07907e+07	1.17577e+07	1.08764e+07	1.14632e+07	3.23304e+07	3.34824e+07	3.6037e+07	3.62396e+07	3.21792e+07	3.50129e+07	1.41442e+07	2.39204e+07	2.44529e+07	2.47492e+07	2.27988e+07	2.38277e+07
0.723_165.113	[similar to: l-methionine sulfoxide; δmass: 0.0671 da]		165.113	0.723						level5					4.09281e+06	4.36891e+06	4.16529e+06	4.15063e+06	5.17295e+06	4.69869e+06	4.18655e+06	4.81649e+06	4.26707e+06	2.50518e+06	1.82428e+06	3.0396e+06	2.28737e+06	2.42193e+06	3.05881e+06	6.84279e+06	6.1935e+06	6.29515e+06	6.84647e+06	6.19525e+06	6.88261e+06	1.61515e+06	3.37784e+06	2.73377e+06	3.36283e+06	2.52334e+06	3.06404e+06
0.723_169.11	Aceclidine	C9 H15 N O2	169.11	0.723		S1902				level4					1.81396e+06	3.26797e+06	4.26218e+06	3.45812e+06	4.3747e+06	4.20593e+06	3.89676e+06	3.66362e+06	4.3354e+06	2.00802e+06	1.36993e+06	2.1931e+06	1.51392e+06	2.60246e+06	1.4792e+06	4.54231e+06	5.79575e+06	4.05294e+06	4.84397e+06	4.53483e+06	4.82133e+06	3.31634e+06	3.88596e+06	3.50018e+06	3.44186e+06	3.48278e+06	3.40274e+06
0.723_180.1183			180.118	0.723						level5					4.83077e+06	5.02854e+06	4.15614e+06	3.68284e+06	4.46276e+06	4.6939e+06	4.87289e+06	4.23495e+06	4.66213e+06	2.97029e+06	1.68897e+06	3.19839e+06	3.18188e+06	2.85903e+06	2.49506e+06	5.78658e+06	6.33808e+06	7.25605e+06	8.02046e+06	6.08835e+06	7.07215e+06	1.69981e+06	3.97212e+06	3.54946e+06	3.2843e+06	3.07415e+06	3.60616e+06
0.723_186.6154	[similar to: dl-arginine; δmass: 12.5037 da]		186.615	0.723						level5					8.2889e+06	8.51931e+06	7.34141e+06	3.95539e+06	1.02879e+07	9.21852e+06	9.76632e+06	8.62944e+06	9.11403e+06	3.85122e+06	4.60427e+06	5.28466e+06	6.39774e+06	6.19405e+06	5.57338e+06	1.13578e+07	1.12922e+07	2.70189e+06	1.10741e+07	1.07258e+07	1.04034e+07	4.23798e+06	7.49945e+06	8.19332e+06	7.79914e+06	7.86942e+06	7.61659e+06
0.723_187.108			187.108	0.723						level5					2.75369e+07	2.5555e+07	2.3521e+07	2.60322e+07	3.10304e+07	2.54058e+07	2.31304e+07	2.82907e+07	2.62818e+07	2.60716e+07	1.58143e+07	2.54239e+07	2.56726e+07	2.63657e+07	2.57101e+07	2.88847e+07	3.17501e+07	3.39096e+07	3.06731e+07	2.88514e+07	3.01242e+07	1.4709e+07	1.93057e+07	2.15603e+07	2.06359e+07	2.04927e+07	2.22233e+07
0.723_189.1362		C9 H19 N O3	189.136	0.723						level5					7.37562e+06	6.01092e+06	8.28749e+06	3.27407e+06	7.93317e+06	8.06496e+06	7.35991e+06	8.31635e+06	7.95436e+06	2.14792e+06	1.72837e+06	2.66824e+06	2.70575e+06	2.42527e+06	2.3011e+06	1.23084e+07	1.21575e+07	1.30595e+07	1.2346e+07	1.34965e+07	1.25475e+07	4.98435e+06	7.18963e+06	6.6593e+06	6.46342e+06	5.89719e+06	6.80068e+06
0.723_193.6238			193.624	0.723						level5					6.14434e+06	5.80113e+06	6.30514e+06	5.21953e+06	6.83951e+06	4.61568e+06	5.83725e+06	6.15062e+06	6.3608e+06	3.25465e+06	2.02386e+06	3.76986e+06	3.49421e+06	2.6138e+06	2.88957e+06	9.0205e+06	9.14445e+06	7.10025e+06	8.17426e+06	7.96647e+06	7.82151e+06	3.78196e+06	4.14113e+06	5.25024e+06	4.33838e+06	4.87382e+06	4.34453e+06
0.723_272.148		C11 H20 N4 O4	272.148	0.723						level5					6.19592e+06	5.19258e+06	5.21301e+06	4.99153e+06	4.57074e+06	6.06035e+06	5.45352e+06	6.41354e+06	4.78323e+06	4.97927e+06	3.4587e+06	5.65376e+06	4.94469e+06	4.7985e+06	4.61004e+06	8.01804e+06	7.24235e+06	7.37376e+06	7.05409e+06	8.06563e+06	6.72888e+06	3.48262e+06	4.16959e+06	3.76635e+06	3.56975e+06	4.17225e+06	3.70625e+06
0.723_291.1424		C11 H21 N3 O6	291.142	0.723						level5					6.84652e+06	5.83178e+06	7.22507e+06	7.88339e+06	7.68563e+06	7.43446e+06	7.94077e+06	7.26802e+06	8.26312e+06	6.63478e+06	6.85041e+06	7.08034e+06	6.30814e+06	6.34565e+06	5.53032e+06	8.569e+06	8.62061e+06	8.92169e+06	8.71865e+06	8.01978e+06	1.11445e+07	5.13501e+06	5.79148e+06	5.64529e+06	6.13129e+06	5.76376e+06	5.88404e+06
0.724_143.0581	Trimethadione	C6 H9 N O3	143.058	0.724		S5374	HMDB0014491	27		level4	Organoheterocyclic compounds	Azolidines	Oxazolidines		3.66917e+07	3.44838e+07	3.42823e+07	2.94265e+07	3.56096e+07	3.31484e+07	3.56616e+07	3.27965e+07	3.29833e+07	3.62845e+07	2.67719e+07	3.3194e+07	3.66961e+07	3.66158e+07	3.56691e+07	2.59516e+07	2.76371e+07	2.83071e+07	2.81094e+07	2.51996e+07	2.35454e+07	1.9016e+07	3.60657e+07	3.43097e+07	3.59723e+07	3.47084e+07	3.81192e+07
0.724_151.0492	Guanine	C5 H5 N5 O	151.049	0.724	C00242	MReference-436	HMDB0000132		83.8	level1	Organoheterocyclic compounds	Imidazopyrimidines	Purines and purine derivatives	map00230 Purine metabolism; map01100 Metabolic pathways;	5.95611e+07	6.17552e+07	5.47804e+07	5.97207e+07	4.64632e+07	4.92507e+07	5.27359e+07	6.7957e+07	6.26335e+07	1.13583e+08	5.0119e+07	1.04181e+08	8.87938e+07	1.04188e+08	1.06008e+08	1.76524e+07	1.6426e+07	1.42976e+07	1.35852e+07	1.43052e+07	1.30789e+07	3.57891e+07	6.7558e+07	6.58484e+07	7.27578e+07	6.47217e+07	5.96209e+07
0.724_161.0686	2-aminoadipic acid	C6 H11 N O4	161.069	0.724	C00956	MReference-320	HMDB0000510	40.9	44.7	level3	Organic acids and derivatives	Carboxylic acids and derivatives	Amino acids, peptides, and analogues	map00300 Lysine biosynthesis; map00310 Lysine degradation; map01100 Metabolic pathways; map01210 2-Oxocarboxylic acid metabolism; map01230 Biosynthesis of amino acids;	2.51158e+07	2.38277e+07	2.26793e+07	2.0611e+07	2.43769e+07	2.61277e+07	2.30775e+07	2.48453e+07	2.29174e+07	2.48378e+07	1.62757e+07	2.41928e+07	2.57033e+07	2.35716e+07	2.32923e+07	1.36439e+07	2.00607e+07	2.18966e+07	2.11174e+07	2.20742e+07	2.05939e+07	1.42673e+07	2.77891e+07	2.58054e+07	2.21922e+07	2.67667e+07	3.0653e+07
0.724_169.5901			169.59	0.724						level5					5.93358e+06	4.91554e+06	2.26294e+06	6.81654e+06	6.70837e+06	5.74e+06	5.75821e+06	5.81104e+06	5.5968e+06	3.88941e+06	2.49673e+06	3.9105e+06	4.52019e+06	3.76505e+06	2.18036e+06	1.73924e+06	6.49651e+06	7.38358e+06	6.25103e+06	5.57861e+06	6.06611e+06	3.15541e+06	5.01693e+06	5.17218e+06	5.05687e+06	5.13586e+06	5.37896e+06
0.724_177.5924			177.592	0.724						level5					2.03332e+06	3.41891e+06	2.69827e+06	4.28406e+06	4.13229e+06	3.97289e+06	3.48877e+06	3.44565e+06	3.25531e+06	3.35336e+06	1.60825e+06	3.3788e+06	3.15929e+06	3.86352e+06	3.27994e+06	4.24243e+06	4.68103e+06	4.43647e+06	3.88036e+06	4.07313e+06	4.50205e+06	1.50826e+06	1.69746e+06	2.63352e+06	1.96448e+06	1.80998e+06	2.0108e+06
0.724_247.1245			247.125	0.724						level5					8.86072e+06	9.13141e+06	9.50105e+06	9.60568e+06	9.59774e+06	9.06711e+06	9.65229e+06	9.25223e+06	9.18796e+06	1.87732e+07	1.47615e+07	1.88447e+07	1.85867e+07	1.95137e+07	1.8202e+07	9.2367e+06	8.77442e+06	9.20894e+06	9.2434e+06	8.20677e+06	8.57347e+06	2.08259e+06	2.33755e+06	2.83608e+06	2.50673e+06	2.52419e+06	2.61915e+06
0.724_257.1365	[similar to: choline; δmass: 154.0368 da]		257.137	0.724						level5					4.45866e+06	4.14993e+06	2.37612e+06	3.92041e+06	5.24384e+06	3.94339e+06	4.47097e+06	5.11223e+06	5.29346e+06	3.3759e+06	2.35555e+06	4.37654e+06	3.40105e+06	2.98906e+06	3.41637e+06	6.31514e+06	4.77261e+06	4.23153e+06	5.82082e+06	5.15273e+06	4.77863e+06	2.48913e+06	4.18735e+06	4.41222e+06	3.685e+06	3.70339e+06	4.74381e+06
0.724_305.1217			305.122	0.724						level5					8.08034e+06	8.80902e+06	8.46571e+06	8.56823e+06	8.1425e+06	8.05498e+06	8.51919e+06	8.7588e+06	8.97044e+06	1.20647e+07	8.21271e+06	1.16372e+07	1.1891e+07	9.54041e+06	1.02127e+07	8.07251e+06	7.66478e+06	9.25074e+06	9.17503e+06	8.97857e+06	9.13456e+06	5.75561e+06	5.43092e+06	5.40281e+06	5.30914e+06	4.97742e+06	5.40893e+06
0.724_319.1372		C12 H21 N3 O7	319.137	0.724						level5					1.31639e+07	1.19078e+07	1.12986e+07	9.07294e+06	1.06615e+07	1.05785e+07	1.08072e+07	1.22167e+07	1.24312e+07	1.44363e+07	9.07516e+06	1.0765e+07	1.51134e+07	1.5009e+07	1.54531e+07	1.26511e+07	1.34653e+07	9.49236e+06	1.30662e+07	1.20724e+07	1.35226e+07	4.19246e+06	7.82515e+06	8.07882e+06	7.83179e+06	6.91208e+06	7.40523e+06
0.724_320.1925			320.192	0.724						level5					4.1582e+06	4.1854e+06	3.67777e+06	4.17025e+06	4.38628e+06	4.13775e+06	3.89213e+06	3.86129e+06	4.0382e+06	4.18462e+06	2.50795e+06	4.67882e+06	4.2195e+06	4.54092e+06	2.95278e+06	5.24031e+06	5.30284e+06	5.1181e+06	5.26788e+06	5.84178e+06	4.90735e+06	1.56275e+06	2.24909e+06	3.03196e+06	2.59209e+06	3.14042e+06	2.62482e+06
0.724_323.1468	Cyamemazine	C19 H21 N3 S	323.147	0.724		S56597				level4					3.12071e+06	3.12702e+06	2.62004e+06	4.22851e+06	2.82327e+06	3.1645e+06	2.765e+06	2.79536e+06	4.23057e+06	2.03788e+06	920941	1.94765e+06	2.69991e+06	1.91058e+06	2.2433e+06	3.98078e+06	4.15354e+06	6.77331e+06	4.28423e+06	5.0328e+06	5.32612e+06	2.5211e+06	2.69521e+06	2.56294e+06	3.29071e+06	2.0463e+06	2.24355e+06
0.724_360.2134			360.213	0.724						level5					1.57279e+06	2.32711e+06	2.3753e+06	1.57422e+06	2.48179e+06	1.45503e+06	1.78811e+06	2.13625e+06	1.76806e+06	1.85219e+06	904388	1.66652e+06	1.77552e+06	1.95331e+06	1.76077e+06	2.41786e+06	2.85214e+06	3.09099e+06	2.43395e+06	3.02812e+06	2.69332e+06	1.61013e+06	1.89496e+06	1.79936e+06	1.81506e+06	1.40218e+06	1.36613e+06
0.724_371.1794			371.179	0.724						level5					4.85909e+06	3.78572e+06	3.73135e+06	3.41334e+06	3.16958e+06	3.21898e+06	5.68738e+06	3.54895e+06	2.84443e+06	2.45295e+06	2.60411e+06	2.84161e+06	1.75348e+06	2.99797e+06	2.55953e+06	4.31819e+06	4.57282e+06	3.80986e+06	4.36033e+06	4.60579e+06	3.01923e+06	2.85679e+06	2.47174e+06	3.22061e+06	3.16273e+06	3.19867e+06	3.59396e+06
0.724_374.228	Tinabinol	C23 H34 O2 S	374.228	0.724		S58905				level4					3.80155e+06	3.04386e+06	3.97806e+06	3.75088e+06	3.98346e+06	3.96843e+06	3.44758e+06	4.39418e+06	3.47883e+06	3.07679e+06	1.64575e+06	2.64317e+06	2.5223e+06	2.70102e+06	2.40503e+06	3.80042e+06	5.24956e+06	3.84964e+06	4.5579e+06	4.53531e+06	4.43163e+06	2.44734e+06	3.0681e+06	2.66792e+06	2.64721e+06	2.62123e+06	3.24595e+06
0.724_376.1587	Xe991	C26 H20 N2 O	376.159	0.724	C13779	S571069				level4				NULL	6.63943e+06	6.21686e+06	6.02395e+06	5.64623e+06	6.48106e+06	7.18001e+06	6.93151e+06	6.4653e+06	6.77485e+06	6.96513e+06	3.83053e+06	7.35659e+06	6.64553e+06	7.0425e+06	5.50125e+06	7.56162e+06	8.08738e+06	8.33699e+06	7.46691e+06	7.61761e+06	7.7415e+06	2.2947e+06	4.14253e+06	4.41641e+06	4.39823e+06	4.55547e+06	4.71468e+06
0.724_400.206		C15 H32 N2 O10	400.206	0.724						level5					7.94749e+06	9.40267e+06	5.06249e+06	7.21604e+06	1.13433e+07	9.34575e+06	7.78119e+06	9.02962e+06	7.60577e+06	7.08698e+06	4.84487e+06	8.31992e+06	9.70445e+06	8.63463e+06	9.79679e+06	1.12258e+07	1.03784e+07	1.06532e+07	1.02135e+07	9.64371e+06	9.79938e+06	4.52142e+06	7.18603e+06	6.72413e+06	5.72164e+06	6.52213e+06	6.11989e+06
0.725_171.0894	Butyryl-l-homoserine lactone	C8 H13 N O3	171.089	0.725	C11837	S8305680				level4	FA Fatty acyls	FA08 Fatty amides	FA0803 Fatty acyl homoserine lactones		1.7723e+07	2.38485e+07	2.08447e+07	1.78467e+07	1.95655e+07	1.83961e+07	2.27552e+07	1.86272e+07	1.81464e+07	1.70304e+07	1.04922e+07	1.63174e+07	1.52652e+07	1.53391e+07	1.79376e+07	2.42536e+07	2.09846e+07	2.37736e+07	2.11591e+07	1.99629e+07	1.97659e+07	2.12077e+07	2.21252e+07	2.01296e+07	2.01405e+07	2.1156e+07	2.32064e+07
0.725_172.1081			172.108	0.725						level5					2.29203e+06	2.60266e+06	2.45463e+06	2.65991e+06	2.73666e+06	2.21149e+06	2.38919e+06	1.9289e+06	2.94377e+06	2.3892e+06	1.27353e+06	2.06355e+06	1.66878e+06	1.79694e+06	2.00302e+06	4.78826e+06	3.6515e+06	3.56911e+06	3.98434e+06	3.36892e+06	3.69162e+06	1.45929e+06	1.65248e+06	1.43829e+06	1.44452e+06	1.59833e+06	1.53259e+06
0.725_179.1158		C7 H17 N O4	179.116	0.725						level5					1.99938e+06	1.96217e+06	1.0913e+06	1.72253e+06	1.82776e+06	2.39944e+06	2.14603e+06	1.46317e+06	2.21219e+06	643431	1.60254e+06	772180	833910	553969	489694	2.91545e+06	2.48955e+06	2.55195e+06	2.85177e+06	2.90098e+06	2.55641e+06	1.21815e+06	1.38898e+06	1.34531e+06	1.5608e+06	2.02966e+06	1.58309e+06
0.725_182.1054		C9 H14 N2 O2	182.105	0.725						level5					6.52783e+06	5.72926e+06	6.50518e+06	5.35132e+06	5.98567e+06	5.93478e+06	5.6177e+06	6.16277e+06	5.68227e+06	5.62108e+06	3.24616e+06	6.57979e+06	5.9195e+06	4.91731e+06	5.57878e+06	7.02894e+06	7.91513e+06	7.91046e+06	7.51636e+06	7.19861e+06	7.99862e+06	3.32011e+06	5.38178e+06	5.70916e+06	4.76019e+06	4.61144e+06	5.25807e+06
0.725_185.0686	Eglumetad	C8 H11 N O4	185.069	0.725		S184747				level4					1.07353e+08	1.10005e+08	1.16229e+08	9.65967e+07	1.09078e+08	1.06249e+08	1.0246e+08	1.12942e+08	1.13511e+08	1.29143e+08	1.01608e+08	1.33079e+08	1.36069e+08	1.33276e+08	1.3229e+08	1.0455e+08	9.4546e+07	9.67781e+07	9.63986e+07	9.12111e+07	9.81563e+07	1.16195e+08	9.9215e+07	1.05786e+08	9.50088e+07	1.03095e+08	1.03989e+08
0.725_194.1038			194.104	0.725						level5					1.56011e+06	1.49537e+06	1.05283e+06	1.49169e+06	1.51168e+06	1.01499e+06	480325	1.34406e+06	1.4464e+06	1.74116e+06	1.08839e+06	1.41053e+06	1.10933e+06	1.36167e+06	1.01613e+06	270628	1.77409e+06	1.83202e+06	1.7439e+06	870118	1.51325e+06	1.22487e+06	1.27217e+06	1.31848e+06	1.07834e+06	1.05382e+06	1.06696e+06
0.725_198.5977			198.598	0.725						level5					3.69342e+06	4.16209e+06	3.61067e+06	3.079e+06	3.72295e+06	4.35325e+06	3.95777e+06	3.52811e+06	3.03237e+06	5.98449e+06	4.87794e+06	6.31996e+06	5.42175e+06	5.41238e+06	6.14285e+06	4.52566e+06	4.5553e+06	5.08053e+06	4.52318e+06	4.7975e+06	4.28375e+06	1.6596e+06	1.22977e+06	1.50833e+06	2.32798e+06	2.33725e+06	1.74623e+06
0.725_200.1158		C9 H16 N2 O3	200.116	0.725						level5					8.50384e+06	7.73617e+06	9.1971e+06	8.1357e+06	7.7817e+06	9.20894e+06	8.91857e+06	8.02013e+06	7.78871e+06	6.36634e+06	4.61068e+06	5.7763e+06	5.64748e+06	5.71051e+06	5.85534e+06	9.69261e+06	1.00099e+07	1.08356e+07	1.11759e+07	1.06119e+07	1.07538e+07	6.56102e+06	7.49027e+06	6.83285e+06	7.40977e+06	6.92714e+06	8.43771e+06
0.725_203.0249	Cystathionine ketimine	C7 H9 N O4 S	203.025	0.725		S119692	HMDB0002015			level4	Organic acids and derivatives	Carboxylic acids and derivatives	Amino acids, peptides, and analogues		5.00823e+06	5.6677e+06	4.76527e+06	5.03152e+06	5.20863e+06	5.5064e+06	5.55992e+06	5.81434e+06	5.01109e+06	5.363e+06	4.62649e+06	6.37235e+06	7.0196e+06	5.94076e+06	5.97799e+06	5.13102e+06	5.44044e+06	4.57031e+06	5.46176e+06	5.2243e+06	4.44735e+06	4.25526e+06	4.79829e+06	5.49174e+06	5.08392e+06	5.06353e+06	4.51687e+06
0.725_203.0792	N-acetyl-l-2-aminoadipic acid	C8 H13 N O5	203.079	0.725	C12986	S392027		90.1		level4				NULL	2.49838e+08	2.5492e+08	1.85541e+08	2.6052e+08	2.55607e+08	2.54877e+08	2.46394e+08	2.57833e+08	2.6021e+08	3.12877e+08	2.72343e+08	3.20916e+08	3.2186e+08	3.2109e+08	3.14378e+08	1.7134e+08	1.85646e+08	1.92838e+08	1.65292e+08	1.86489e+08	1.76367e+08	2.90408e+08	2.56655e+08	2.74879e+08	2.59111e+08	2.65698e+08	2.45872e+08
0.725_251.1369			251.137	0.725						level5					3.46013e+06	3.23664e+06	3.44607e+06	3.54353e+06	4.39553e+06	3.7186e+06	4.03642e+06	3.34821e+06	3.4593e+06	1.84838e+06	1.55744e+06	1.86731e+06	2.58267e+06	1.70726e+06	2.58755e+06	4.81501e+06	4.76638e+06	5.24175e+06	5.49257e+06	5.07407e+06	4.74983e+06	3.3888e+06	2.96323e+06	3.98129e+06	4.10058e+06	4.21671e+06	3.50758e+06
0.725_282.1557		C8 H23 N6 O3 P	282.156	0.725						level5					1.3111e+07	4.58383e+06	1.31698e+07	1.40813e+07	1.3858e+07	1.41484e+07	1.4629e+07	1.33307e+07	1.13132e+07	1.62352e+07	1.16134e+07	1.78812e+07	1.70878e+07	1.26304e+07	1.58433e+07	9.96124e+06	1.09804e+07	1.18815e+07	1.22366e+07	1.20166e+07	1.21542e+07	8.7694e+06	1.08e+07	1.10623e+07	9.01682e+06	1.098e+07	9.24075e+06
0.725_288.1429			288.143	0.725						level5					5.72214e+06	5.3448e+06	4.59411e+06	3.64312e+06	4.90563e+06	4.31728e+06	5.68004e+06	5.56381e+06	4.87603e+06	4.16337e+06	3.19344e+06	4.80591e+06	5.39289e+06	4.59242e+06	5.18892e+06	6.09805e+06	5.72708e+06	5.48077e+06	6.07678e+06	5.28009e+06	5.84089e+06	3.57103e+06	3.87729e+06	4.34776e+06	3.7315e+06	3.31698e+06	4.08928e+06
0.725_346.1481	Laninamivir	C13 H22 N4 O7	346.148	0.725	C21557	S439182				level4				NULL	6.7561e+06	6.77635e+06	4.06825e+06	7.17246e+06	7.15248e+06	7.18031e+06	6.80004e+06	6.73553e+06	6.51868e+06	7.56346e+06	5.64306e+06	7.45852e+06	7.59531e+06	7.26913e+06	7.29628e+06	7.54171e+06	6.48244e+06	7.55112e+06	7.76637e+06	7.30961e+06	8.09371e+06	2.28486e+06	4.27997e+06	4.3342e+06	4.05881e+06	3.29693e+06	3.1624e+06
0.725_369.1639			369.164	0.725						level5					5.51126e+06	5.96622e+06	3.97247e+06	6.27218e+06	5.61439e+06	4.47342e+06	5.25517e+06	6.5198e+06	4.96998e+06	4.56079e+06	2.99692e+06	4.20936e+06	6.02078e+06	5.69293e+06	4.54725e+06	7.11635e+06	8.25826e+06	5.84363e+06	7.72927e+06	6.90564e+06	7.82488e+06	2.61289e+06	3.35672e+06	3.07939e+06	4.04984e+06	4.03723e+06	3.96891e+06
0.725_390.1731			390.173	0.725						level5					2.57174e+06	5.98228e+06	4.84105e+06	3.23975e+06	5.83521e+06	5.75466e+06	6.07507e+06	7.12046e+06	5.96155e+06	4.68353e+06	3.79285e+06	3.25506e+06	3.90008e+06	4.39027e+06	4.75567e+06	4.53724e+06	6.91182e+06	2.98399e+06	6.29245e+06	7.57869e+06	5.20277e+06	2.27568e+06	5.30228e+06	4.54098e+06	4.29944e+06	2.4576e+06	3.52425e+06
0.726_119.0733		C8 H9 N	119.073	0.726						level5					8.91051e+06	1.1044e+07	3.29381e+06	6.69069e+06	8.79634e+06	6.90499e+06	6.08083e+06	9.36225e+06	8.40501e+06	6.2666e+06	4.70903e+06	7.71352e+06	6.0266e+06	5.01668e+06	7.66422e+06	6.20823e+06	5.39518e+06	5.79299e+06	3.9875e+06	8.89854e+06	4.77026e+06	1.12134e+07	1.52493e+07	1.2187e+07	1.15857e+07	1.20745e+07	1.15214e+07
0.726_165.0789	Dl-phenylalanine	C9 H11 N O2	165.079	0.726	C02057	S969				level4				NULL	5.60341e+06	4.58937e+06	5.49858e+06	4.53706e+06	4.90457e+06	4.63795e+06	4.67646e+06	5.13005e+06	4.82931e+06	5.34302e+06	2.93005e+06	5.91155e+06	5.06298e+06	3.90821e+06	4.89663e+06	6.05699e+06	7.04173e+06	6.68072e+06	6.61235e+06	6.16964e+06	6.86522e+06	4.05195e+06	3.52071e+06	4.07368e+06	3.5343e+06	3.30289e+06	3.58879e+06
0.726_179.0945	Phenacetin	C10 H13 N O2	179.095	0.726	C07591	S4590				level4				NULL	1.17781e+07	1.10638e+07	1.1628e+07	1.43053e+07	1.26043e+07	1.24377e+07	1.14844e+07	1.20713e+07	1.21848e+07	9.05156e+06	7.42245e+06	9.83798e+06	8.63813e+06	8.82003e+06	8.59797e+06	1.43128e+07	1.5029e+07	1.49381e+07	1.55325e+07	1.52581e+07	1.49001e+07	1.06273e+07	1.00509e+07	1.00157e+07	9.65175e+06	9.7224e+06	1.03171e+07
0.726_188.1157	N6-acetyl-l-lysine	C8 H16 N2 O3	188.116	0.726	C02727	MReference-501	HMDB0000206		50.6	level3	Organic acids and derivatives	Carboxylic acids and derivatives	Amino acids, peptides, and analogues	map00310 Lysine degradation; map01100 Metabolic pathways;	1.69444e+07	2.16784e+07	1.97491e+07	1.70701e+07	1.75602e+07	1.61409e+07	2.07613e+07	1.6649e+07	1.7131e+07	1.59308e+07	1.00442e+07	1.49322e+07	1.42089e+07	1.38606e+07	1.71199e+07	2.21215e+07	1.90992e+07	2.11381e+07	1.86197e+07	1.80804e+07	1.73836e+07	1.89815e+07	2.04976e+07	1.90377e+07	1.85915e+07	1.85477e+07	2.10234e+07
0.726_191.5899			191.59	0.726						level5					7.58346e+06	8.22243e+06	5.52547e+06	7.97732e+06	9.40008e+06	8.5882e+06	8.49072e+06	8.26188e+06	8.33922e+06	8.84928e+06	6.05442e+06	9.67875e+06	1.03292e+07	8.71035e+06	1.04635e+07	8.48185e+06	9.3781e+06	9.83039e+06	9.10276e+06	8.01126e+06	7.23113e+06	4.71094e+06	5.25659e+06	5.26567e+06	4.54025e+06	5.83086e+06	4.74365e+06
0.726_203.1155	Acetyl-l-carnitine	C9 H17 N O4	203.115	0.726		MReference-879			55.9	level3					5.85259e+07	6.10782e+07	2.81741e+07	6.06611e+07	5.49163e+07	6.32157e+07	6.28313e+07	5.83799e+07	6.0002e+07	4.45117e+07	1.18413e+07	4.41958e+07	4.39087e+07	4.10644e+07	4.67248e+07	7.37215e+07	8.0672e+07	7.30917e+07	7.67054e+07	7.62263e+07	7.75099e+07	3.63003e+07	4.88218e+07	4.91214e+07	4.51838e+07	4.71082e+07	4.66774e+07
0.726_221.0896	N-acetyl-α-d-glucosamine	C8 H15 N O6	221.09	0.726	C20328	MReference-1186		93.9	95.4	level2				NULL	5.00861e+08	4.98214e+08	4.27499e+08	5.1537e+08	4.9372e+08	4.86266e+08	5.10695e+08	5.19055e+08	5.06459e+08	6.04051e+08	4.29346e+08	5.96546e+08	6.03257e+08	5.86578e+08	5.76802e+08	3.48278e+08	3.4494e+08	3.72915e+08	3.26027e+08	3.62626e+08	3.2711e+08	3.56173e+08	6.18381e+08	6.04362e+08	5.90959e+08	6.07983e+08	5.82289e+08
0.726_229.6342	[similar to: microcystin-lr ; δmass: -764.9146 da]		229.634	0.726						level5					2.97423e+06	2.68724e+06	2.835e+06	3.55892e+06	2.6791e+06	2.28818e+06	2.79183e+06	2.49315e+06	2.53436e+06	2.28237e+06	711921	1.27669e+06	1.81481e+06	1.55885e+06	1.874e+06	4.27658e+06	4.05574e+06	4.18558e+06	3.21143e+06	3.79916e+06	3.64414e+06	2.97986e+06	2.70931e+06	2.69146e+06	2.66767e+06	2.11239e+06	2.53576e+06
0.726_232.1054	Boc-asn-oh	C9 H16 N2 O5	232.105	0.726	C01410	S74037				level4				NULL	1.99124e+07	2.12299e+07	1.97107e+07	1.65461e+07	2.16801e+07	1.93213e+07	2.18336e+07	2.14106e+07	2.00066e+07	3.42051e+07	2.40271e+07	3.6164e+07	3.6273e+07	3.76711e+07	3.52109e+07	2.22906e+07	1.87211e+07	2.34615e+07	2.12672e+07	2.26655e+07	2.26263e+07	4.75478e+06	3.50285e+06	5.73724e+06	5.88282e+06	5.37152e+06	4.98814e+06
0.726_280.1409			280.141	0.726						level5					3.52901e+06	2.44577e+06	3.33241e+06	2.76491e+06	3.99424e+06	3.85846e+06	3.42821e+06	3.57498e+06	2.9904e+06	1.61637e+06	2.6712e+06	2.57022e+06	2.61198e+06	2.7498e+06	2.63976e+06	3.39355e+06	3.20915e+06	3.5728e+06	4.46549e+06	3.28633e+06	3.60206e+06	2.14381e+06	3.1596e+06	3.69943e+06	3.36709e+06	2.75388e+06	3.25119e+06
0.726_335.1321	N4-(beta-n-acetyl-d-glucosaminyl)-l-asparagine	C12 H21 N3 O8	335.132	0.726	C04540	S110370	HMDB0000489			level4	Organic oxygen compounds	Organooxygen compounds	Carbohydrates and carbohydrate conjugates	NULL	6.79881e+06	6.80317e+06	5.12555e+06	5.91103e+06	6.47656e+06	5.4646e+06	5.08659e+06	6.38825e+06	6.85927e+06	7.06163e+06	4.72656e+06	7.43903e+06	8.16504e+06	8.85581e+06	6.92951e+06	6.96206e+06	7.45379e+06	7.43923e+06	7.66347e+06	6.97432e+06	7.16986e+06	3.0283e+06	2.98176e+06	3.62907e+06	3.54328e+06	3.54849e+06	3.64195e+06
0.726_339.1904			339.19	0.726						level5					1.34893e+06	1.70411e+06	2.33849e+06	1.76249e+06	2.32788e+06	1.81868e+06	1.72035e+06	2.00549e+06	2.06301e+06	1.54647e+06	892828	1.40055e+06	1.1603e+06	1.07749e+06	940654	3.0088e+06	3.13163e+06	2.35727e+06	2.49255e+06	3.08906e+06	3.13107e+06	1.40937e+06	1.4831e+06	1.55744e+06	1.57877e+06	1.21259e+06	1.3741e+06
0.726_349.1476			349.148	0.726						level5					5.52778e+06	5.56844e+06	6.00409e+06	5.71436e+06	6.38154e+06	6.37566e+06	5.57872e+06	5.81668e+06	5.42404e+06	7.28909e+06	4.22228e+06	7.02676e+06	6.57497e+06	6.63348e+06	6.58982e+06	5.77708e+06	6.57767e+06	4.93136e+06	6.85049e+06	6.0183e+06	5.9944e+06	3.01035e+06	3.27589e+06	3.24531e+06	3.24407e+06	2.46984e+06	3.23228e+06
0.727_143.5976	[similar to: dl-stachydrine; δmass: 0.5029 da]		143.598	0.727						level5					8.92948e+06	9.17034e+06	8.54617e+06	9.35884e+06	1.03862e+07	8.98094e+06	9.79343e+06	9.01037e+06	7.46609e+06	8.54658e+06	6.89086e+06	3.69092e+06	9.23578e+06	7.89085e+06	7.53925e+06	1.11488e+07	1.26834e+07	1.32031e+07	1.49641e+07	1.24003e+07	1.33149e+07	3.77835e+06	4.51012e+06	5.86181e+06	5.06197e+06	4.97074e+06	5.27353e+06
0.727_162.5871			162.587	0.727						level5					4.96547e+06	4.91531e+06	5.25598e+06	4.5487e+06	5.70595e+06	5.11075e+06	5.34672e+06	6.02201e+06	5.61254e+06	5.26859e+06	4.15996e+06	5.97172e+06	4.83342e+06	5.53117e+06	5.25905e+06	7.11594e+06	6.13349e+06	7.33282e+06	7.73162e+06	6.80802e+06	6.44227e+06	3.94289e+06	2.90093e+06	2.92588e+06	2.89894e+06	3.25547e+06	3.16768e+06
0.727_167.0581	Pyridoxal	C8 H9 N O3	167.058	0.727	C00250	MReference-567	HMDB0001545	65	69.4	level1	Organoheterocyclic compounds	Pyridines and derivatives	Pyridine carboxaldehydes	map00750 Vitamin B6 metabolism; map01100 Metabolic pathways;	3.05152e+07	2.84893e+07	3.16661e+07	1.36641e+07	2.70443e+07	2.6274e+07	2.72743e+07	2.79041e+07	2.89811e+07	3.48962e+07	2.49395e+07	3.29634e+07	3.22555e+07	3.11006e+07	3.26442e+07	2.63207e+07	2.26284e+07	2.28169e+07	2.4421e+07	2.39766e+07	2.59303e+07	2.77854e+07	2.43571e+07	2.84089e+07	2.4224e+07	2.56181e+07	2.52923e+07
0.727_178.1208		C8 H18 O4	178.121	0.727						level5					6.82793e+06	7.45718e+06	4.17845e+06	6.36737e+06	7.21398e+06	7.87509e+06	7.44422e+06	7.71038e+06	7.13162e+06	4.4795e+06	2.7002e+06	4.3584e+06	3.4773e+06	4.38876e+06	3.81338e+06	8.8881e+06	9.65561e+06	8.7894e+06	1.0181e+07	9.40712e+06	9.47241e+06	4.76862e+06	8.1123e+06	8.37703e+06	7.64811e+06	6.94847e+06	7.47822e+06
0.727_200.6192			200.619	0.727						level5					1.79636e+06	1.76826e+06	1.49143e+06	1.33542e+06	1.49122e+06	1.63328e+06	2.11803e+06	1.93976e+06	872927	1.22064e+06	961475	1.1386e+06	1.37833e+06	1.43586e+06	713812	2.14288e+06	1.80147e+06	2.52669e+06	2.44057e+06	1.78523e+06	2.3083e+06	1.48161e+06	1.39193e+06	1.57428e+06	1.14764e+06	1.30641e+06	1.42044e+06
0.727_240.1162		C9 H22 Cl N2 O P	240.116	0.727						level5					2.23204e+06	2.03671e+06	1.89084e+06	1.48131e+06	2.70981e+06	3.07633e+06	2.41975e+06	1.717e+06	2.04951e+06	1.0927e+06	2.03615e+06	726205	914701	839366	675055	3.18953e+06	3.53304e+06	3.16753e+06	3.60961e+06	4.00162e+06	3.31926e+06	960588	1.2676e+06	2.16703e+06	1.63652e+06	1.86283e+06	1.32295e+06
0.727_333.1533		C13 H23 N3 O7	333.153	0.727						level5					1.22742e+07	1.33159e+07	7.12926e+06	1.23138e+07	1.2707e+07	1.21206e+07	1.36505e+07	1.34468e+07	1.06597e+07	9.44971e+06	1.36924e+07	1.55966e+07	1.52223e+07	1.55379e+07	1.48753e+07	1.0592e+07	1.30018e+07	1.62002e+07	9.95996e+06	1.3162e+07	9.42776e+06	7.26572e+06	8.99314e+06	9.11775e+06	7.97785e+06	7.38587e+06	8.15327e+06
0.727_341.1583	(2r)-3-hydroxy-2-(pentanoyloxy)propyl 2-(trimethylammonio)ethyl phosphate	C13 H28 N O7 P	341.158	0.727						level5					6.83165e+06	7.08762e+06	5.59474e+06	6.78468e+06	6.28006e+06	4.88272e+06	6.93706e+06	7.16294e+06	7.06711e+06	7.27279e+06	4.67987e+06	6.27448e+06	6.92984e+06	5.91743e+06	5.79264e+06	2.04851e+06	9.47321e+06	8.37456e+06	8.25342e+06	8.92053e+06	8.432e+06	3.12045e+06	4.22976e+06	4.23067e+06	3.83767e+06	3.77679e+06	4.17008e+06
0.727_360.2003		C15 H28 N4 O6	360.2	0.727						level5					6.13134e+06	7.4747e+06	7.73937e+06	4.86303e+06	8.97105e+06	7.18608e+06	6.5883e+06	6.67023e+06	6.88002e+06	6.46375e+06	3.68415e+06	6.41828e+06	5.02017e+06	5.77428e+06	4.93007e+06	7.84101e+06	8.03804e+06	8.40597e+06	8.30286e+06	8.30387e+06	8.91178e+06	5.4213e+06	6.44725e+06	6.38942e+06	5.82257e+06	5.89736e+06	7.26651e+06
0.727_388.2309		C17 H32 N4 O6	388.231	0.727						level5					7.23402e+06	6.54578e+06	5.60183e+06	6.12123e+06	7.15647e+06	5.55435e+06	6.57251e+06	6.98612e+06	6.97763e+06	7.91031e+06	5.02894e+06	7.72723e+06	6.75026e+06	6.18327e+06	7.58715e+06	9.64619e+06	8.58201e+06	1.71276e+06	7.20741e+06	9.17761e+06	8.23146e+06	3.68196e+06	3.7656e+06	4.19239e+06	3.48021e+06	3.57654e+06	4.14961e+06
0.727_390.1743	[similar to: mono(2-ethylhexyl) phthalate (mehp); δmass: 112.0225 da]		390.174	0.727						level5					6.41476e+06	5.98228e+06	6.63644e+06	6.54138e+06	7.62981e+06	5.75466e+06	7.7816e+06	7.12046e+06	5.96155e+06	6.02586e+06	5.15672e+06	6.27086e+06	6.97856e+06	5.91402e+06	6.30196e+06	4.53724e+06	6.91182e+06	6.71748e+06	6.29245e+06	7.57869e+06	6.81726e+06	2.27568e+06	5.30228e+06	5.95095e+06	5.38225e+06	5.38875e+06	4.79676e+06
0.728_301.1267		C13 H23 N3 O S2	301.127	0.728						level5					2.0448e+07	1.74072e+07	1.58003e+07	8.21767e+06	1.58138e+07	1.15322e+07	1.57913e+07	1.76326e+07	1.76361e+07	1.74387e+07	1.34745e+07	8.77223e+06	1.79312e+07	1.77607e+07	1.78339e+07	1.91016e+07	2.22192e+07	2.17435e+07	2.41927e+07	2.01544e+07	2.32041e+07	1.65377e+07	1.46003e+07	1.41639e+07	1.40221e+07	1.38111e+07	1.42879e+07
0.728_325.1744			325.174	0.728						level5					4.23523e+06	4.58166e+06	4.26761e+06	4.17818e+06	4.55499e+06	3.7273e+06	4.23813e+06	4.82983e+06	4.50805e+06	4.32917e+06	2.91101e+06	4.4993e+06	3.95489e+06	3.97632e+06	4.19206e+06	4.87002e+06	5.32343e+06	5.49852e+06	5.75319e+06	5.524e+06	5.10108e+06	2.93502e+06	2.27222e+06	2.45164e+06	2.50963e+06	2.82666e+06	2.69056e+06
0.728_332.1689			332.169	0.728						level5					1.5422e+07	1.55907e+07	9.79213e+06	1.66687e+07	1.49777e+07	1.53861e+07	1.65722e+07	1.56401e+07	1.54869e+07	1.56288e+07	8.69242e+06	1.80199e+07	1.35066e+07	1.76581e+07	1.35535e+07	1.58715e+07	1.78155e+07	1.67656e+07	1.6776e+07	1.48298e+07	1.9315e+07	7.02556e+06	1.28384e+07	1.21452e+07	1.34651e+07	1.27963e+07	1.27383e+07
0.728_344.169			344.169	0.728						level5					4.97543e+06	6.41849e+06	8.45559e+06	5.61255e+06	7.5722e+06	6.87533e+06	4.81327e+06	6.3961e+06	7.9567e+06	5.1749e+06	3.70738e+06	8.39842e+06	7.06154e+06	5.09906e+06	8.12552e+06	8.99184e+06	8.28916e+06	8.04818e+06	6.94785e+06	6.21373e+06	7.23211e+06	4.85735e+06	6.03958e+06	6.52626e+06	5.72318e+06	5.44408e+06	4.6143e+06
0.728_345.1526			345.153	0.728						level5					3.10262e+06	3.11608e+06	3.12196e+06	1.77897e+06	3.59477e+06	3.44053e+06	3.19126e+06	3.34455e+06	3.46399e+06	3.32363e+06	2.59619e+06	3.39678e+06	4.67639e+06	3.29056e+06	3.88988e+06	4.84289e+06	3.81199e+06	3.75554e+06	3.88449e+06	3.63952e+06	2.90573e+06	1.69417e+06	2.56089e+06	2.04171e+06	1.64391e+06	2.16834e+06	3.04386e+06
0.728_351.19			351.19	0.728						level5					2.56803e+06	2.87308e+06	2.67781e+06	2.62639e+06	2.44349e+06	2.21829e+06	2.17784e+06	3.30407e+06	2.65818e+06	1.69088e+06	2.26953e+06	1.43266e+06	2.14185e+06	2.13559e+06	2.07001e+06	2.89495e+06	2.62579e+06	2.42979e+06	3.13822e+06	3.19372e+06	3.78976e+06	2.11404e+06	2.16368e+06	1.91475e+06	1.95651e+06	1.73132e+06	1.89288e+06
0.728_372.1638	Clavamycin f	C15 H24 N4 O7	372.164	0.728	C17395	S30791674				level4				NULL	3.61515e+06	3.86638e+06	3.77958e+06	1.72598e+06	4.1715e+06	3.08309e+06	4.13318e+06	3.96895e+06	3.2475e+06	4.33164e+06	3.88246e+06	3.94076e+06	4.66678e+06	3.96744e+06	4.13921e+06	2.37514e+06	3.67947e+06	3.37996e+06	3.46241e+06	3.69895e+06	3.63514e+06	1.33728e+06	3.61011e+06	3.39818e+06	3.17669e+06	3.11751e+06	2.90709e+06
0.729_129.5945	[similar to: n-phenylacetylglutamine; δmass: -134.5165 da]		129.595	0.729						level5					2.99946e+07	3.10228e+07	3.21092e+07	3.12579e+07	3.18024e+07	3.21898e+07	1.30875e+07	3.24748e+07	3.06157e+07	3.83133e+07	2.56416e+07	3.83358e+07	3.71699e+07	3.79107e+07	3.651e+07	4.05749e+07	4.36068e+07	4.52417e+07	4.63595e+07	4.02215e+07	4.70274e+07	5.42809e+06	1.07941e+07	1.04817e+07	1.10949e+07	1.09651e+07	1.10443e+07
0.729_173.9943		C3 H3 N4 O3 P	173.994	0.729						level5					8.75594e+06	1.07986e+07	7.93672e+06	1.22423e+07	9.44171e+06	1.17745e+07	9.64818e+06	1.05553e+07	1.13181e+07	1.09589e+07	1.03765e+07	9.24446e+06	1.04008e+07	1.07461e+07	1.01274e+07	8.55869e+06	9.2001e+06	9.80946e+06	8.68357e+06	9.28205e+06	8.43449e+06	7.55264e+06	1.07035e+07	9.60597e+06	9.28109e+06	1.04548e+07	9.51118e+06
0.729_179.1293		C5 H18 N5 P	179.129	0.729						level5					7.99999e+06	8.40328e+06	7.96108e+06	8.17515e+06	8.04732e+06	8.07385e+06	8.5667e+06	7.88495e+06	7.55746e+06	6.48396e+06	3.62706e+06	5.8683e+06	5.68527e+06	5.58024e+06	5.05424e+06	5.7185e+06	9.17487e+06	9.41394e+06	9.49606e+06	9.81058e+06	9.69581e+06	4.38062e+06	6.9022e+06	7.63235e+06	6.47791e+06	7.25741e+06	8.35287e+06
0.729_196.121	Fasoracetam	C10 H16 N2 O2	196.121	0.729	C13311	S171980				level4				NULL	1.45545e+07	1.23739e+07	1.37066e+07	1.69777e+07	1.52436e+07	1.47432e+07	1.39243e+07	1.49546e+07	1.48357e+07	1.30887e+07	1.10164e+07	1.31991e+07	1.233e+07	1.3446e+07	1.20516e+07	1.5715e+07	1.64233e+07	1.64932e+07	1.73683e+07	1.68547e+07	1.59534e+07	8.48959e+06	1.3388e+07	1.31206e+07	1.29704e+07	1.30709e+07	1.38934e+07
0.729_201.1113	5-(n,n-dimethylcarbamimidamido)-2-oxopentanoic acid	C8 H15 N3 O3	201.111	0.729		S58779677	HMDB0240212			level4	Organic acids and derivatives	Keto acids and derivatives	Short-chain keto acids and derivatives		9.37901e+06	1.01095e+07	9.33016e+06	1.0394e+07	9.73138e+06	9.42095e+06	1.04234e+07	9.78137e+06	8.97367e+06	7.89407e+06	5.09814e+06	7.41852e+06	6.62097e+06	6.74594e+06	6.40396e+06	1.00322e+07	1.21653e+07	1.33193e+07	1.32631e+07	1.21232e+07	1.19766e+07	5.32879e+06	6.53464e+06	8.01991e+06	7.07207e+06	7.67033e+06	8.16517e+06
0.729_212.1159	Butabarbital	C10 H16 N2 O3	212.116	0.729	C07827	S2385	HMDB0014382			level4	Organoheterocyclic compounds	Diazines	Pyrimidines and pyrimidine derivatives	NULL	3.01851e+07	2.89213e+07	3.14901e+07	3.17836e+07	3.1047e+07	3.31264e+07	3.08407e+07	3.18703e+07	2.96327e+07	3.63846e+07	2.45047e+07	3.6324e+07	3.36161e+07	3.65785e+07	3.74027e+07	4.01808e+07	3.69959e+07	3.89146e+07	5.19286e+07	3.06212e+07	3.56361e+07	2.4796e+07	2.78204e+07	2.73989e+07	2.61998e+07	2.67189e+07	3.06013e+07
0.729_227.108	4564	C12 H18 Cl N O	227.108	0.729		S5404				level4					2.06282e+06	2.72571e+06	1.74546e+06	1.78856e+06	2.91809e+06	2.46533e+06	2.11561e+06	3.10223e+06	2.43091e+06	2.63192e+06	1.54195e+06	2.71603e+06	3.36425e+06	3.45086e+06	3.1463e+06	3.22845e+06	3.06078e+06	2.75019e+06	3.68436e+06	4.07256e+06	3.12351e+06	844351	1.59503e+06	1.33313e+06	1.49077e+06	1.1571e+06	1.64409e+06
0.729_230.1261	Valyl-4-hydroxyproline	C10 H18 N2 O4	230.126	0.729		S8418431				level4					1.65859e+07	1.62879e+07	1.66427e+07	1.46684e+07	1.68258e+07	2.08261e+07	1.70213e+07	1.73588e+07	1.75273e+07	2.18394e+07	1.45701e+07	2.28174e+07	2.13045e+07	2.22863e+07	2.26625e+07	2.1272e+07	2.09259e+07	1.91045e+07	2.12822e+07	2.1191e+07	1.79827e+07	9.331e+06	1.23874e+07	1.19153e+07	1.23161e+07	1.21024e+07	1.1232e+07
0.729_271.1526			271.153	0.729						level5					2.77621e+06	3.15222e+06	3.16443e+06	3.2718e+06	3.22424e+06	3.42559e+06	3.1274e+06	2.88248e+06	3.4736e+06	2.3931e+06	2.07104e+06	1.73479e+06	2.22585e+06	2.07526e+06	1.88718e+06	3.42002e+06	3.70007e+06	4.45545e+06	3.57777e+06	3.36641e+06	3.13094e+06	4.08066e+06	2.99363e+06	2.66177e+06	2.65297e+06	2.73056e+06	3.08512e+06
0.729_327.1424		C16 H26 N O2 P S	327.142	0.729						level5					1.08819e+07	1.23671e+07	1.28847e+07	1.12629e+07	1.21761e+07	1.16741e+07	1.03531e+07	9.80034e+06	1.17621e+07	1.18977e+07	1.07272e+07	1.73161e+07	1.50787e+07	1.25657e+07	1.47304e+07	1.4641e+07	1.37913e+07	1.43154e+07	1.29329e+07	1.19082e+07	1.23713e+07	6.43889e+06	7.86435e+06	8.15599e+06	7.11961e+06	6.98424e+06	6.78639e+06
0.729_340.1744		C14 H28 O9	340.174	0.729						level5					3.36687e+06	3.46047e+06	1.90224e+06	3.90759e+06	3.19183e+06	3.72852e+06	3.53728e+06	3.31803e+06	3.78786e+06	3.70611e+06	3.20743e+06	3.56731e+06	3.20572e+06	2.90772e+06	2.9137e+06	2.67632e+06	4.97973e+06	5.35753e+06	3.44391e+06	3.58194e+06	4.61786e+06	2.47849e+06	1.96973e+06	1.81325e+06	2.6489e+06	1.73729e+06	1.90193e+06
0.73_187.1075		C6 H13 N5 O2	187.107	0.73						level5					2.75369e+07	2.57142e+07	2.3521e+07	1.76493e+07	3.10304e+07	2.54058e+07	2.31304e+07	2.82907e+07	2.62818e+07	2.60716e+07	1.58143e+07	2.54239e+07	2.56726e+07	2.63657e+07	2.57101e+07	2.88847e+07	3.17501e+07	2.78493e+07	3.06731e+07	2.88514e+07	3.01242e+07	1.4709e+07	1.93057e+07	2.15603e+07	2.06359e+07	2.04927e+07	2.22233e+07
0.73_206.6315	[similar to: prolylleucine; δmass: -21.5159 da]		206.631	0.73						level5					3.63605e+06	3.34885e+06	2.97233e+06	3.93307e+06	4.17113e+06	4.74071e+06	4.95555e+06	4.18484e+06	4.1108e+06	1.94929e+06	2.37276e+06	1.79464e+06	1.67821e+06	2.15942e+06	1.3356e+06	6.04872e+06	6.06079e+06	5.3228e+06	5.99499e+06	5.73946e+06	5.19862e+06	2.08469e+06	3.38118e+06	3.94574e+06	3.50438e+06	3.13394e+06	3.73548e+06
0.73_253.1529			253.153	0.73						level5					1.29561e+06	1.6788e+06	1.42462e+06	1.91496e+06	1.96013e+06	1.68551e+06	1.81394e+06	1.77591e+06	1.67534e+06	1.71275e+06	1.43639e+06	1.92042e+06	2.26291e+06	1.78096e+06	1.48793e+06	1.67441e+06	1.52872e+06	1.58569e+06	1.78297e+06	1.64574e+06	1.59264e+06	697955	1.31793e+06	1.78158e+06	1.52024e+06	1.90005e+06	1.62362e+06
0.73_315.1423	Clavamycin d	C13 H21 N3 O6	315.142	0.73	C17364	S30791680				level4				NULL	9.15321e+06	1.02196e+07	7.67741e+06	1.06919e+07	1.0375e+07	9.25704e+06	1.24515e+07	1.00014e+07	9.32909e+06	1.04748e+07	6.45661e+06	1.08716e+07	1.02512e+07	1.06168e+07	1.04348e+07	1.14211e+07	1.08116e+07	1.20396e+07	1.12598e+07	1.10992e+07	1.22651e+07	4.18514e+06	6.67647e+06	7.34276e+06	7.60067e+06	6.35903e+06	7.18826e+06
0.73_317.1099		C13 H19 N O8	317.11	0.73						level5					1.51803e+06	1.63816e+06	1.83074e+06	1.60494e+06	1.51447e+06	1.56341e+06	1.59042e+06	1.99076e+06	1.66135e+06	2.35478e+06	1.94693e+06	2.40434e+06	1.88074e+06	2.26535e+06	2.01082e+06	2.16971e+06	2.00347e+06	2.20436e+06	2.15318e+06	2.02676e+06	2.03746e+06	769751	579316	834397	995435	781478	616473
0.73_332.1679		C15 H29 N2 O2 P S	332.168	0.73						level5					1.5422e+07	1.65399e+07	9.79213e+06	1.11749e+07	1.49777e+07	1.53861e+07	1.65722e+07	1.56401e+07	1.54869e+07	1.19281e+07	8.69242e+06	1.50796e+07	1.16038e+07	1.58589e+07	1.35535e+07	1.58715e+07	1.78155e+07	8.85791e+06	1.6776e+07	1.48298e+07	1.64511e+07	5.66019e+06	9.74025e+06	8.96426e+06	1.29957e+07	1.27963e+07	1.27383e+07
0.73_379.1096	2-acetamido-2-deoxy-3-o-(4-deoxy-d-erythro-hex-4-enopyranuronosyl)-beta-d-talopyranose	C14 H21 N O11	379.11	0.73		S35013022				level4					8.87425e+06	7.70119e+06	8.93836e+06	1.02023e+07	1.00836e+07	9.14529e+06	9.97218e+06	9.78523e+06	9.69494e+06	1.46351e+07	1.25395e+07	1.14826e+07	1.28351e+07	1.57272e+07	1.19831e+07	4.58864e+06	5.80298e+06	6.20935e+06	5.00457e+06	5.39961e+06	6.41222e+06	8.00432e+06	1.27306e+07	1.38159e+07	1.30106e+07	1.30755e+07	1.18155e+07
0.731_158.0203	[similar to: l-(+)-citrulline; δmass: -17.0754 da]		158.02	0.731						level5					4.08269e+07	4.12438e+07	3.7866e+07	4.01147e+07	4.10064e+07	3.89904e+07	4.02528e+07	3.98242e+07	3.93256e+07	4.42684e+07	3.66634e+07	4.02571e+07	4.485e+07	4.38753e+07	3.9861e+07	3.17288e+07	3.1218e+07	3.35043e+07	3.49657e+07	3.41885e+07	3.33285e+07	3.54491e+07	4.37901e+07	4.41843e+07	5.15409e+07	4.97002e+07	4.66157e+07
0.731_172.1087			172.109	0.731						level5					1.81138e+06	2.60266e+06	1.62345e+06	2.65991e+06	2.73666e+06	2.30169e+06	2.38919e+06	1.9289e+06	2.94377e+06	2.3892e+06	2.00843e+06	2.06355e+06	1.528e+06	1.74017e+06	2.00302e+06	1.62302e+06	3.6515e+06	3.56911e+06	3.98434e+06	3.36892e+06	3.69162e+06	1.54966e+06	1.65248e+06	1.43829e+06	1.44452e+06	1.59833e+06	1.51862e+06
0.731_193.1318	Alvameline	C9 H15 N5	193.132	0.731		S154980				level4					4.00879e+06	2.0926e+06	2.6789e+06	3.82866e+06	2.77892e+06	2.47571e+06	4.75486e+06	3.36647e+06	3.18715e+06	1.77414e+06	723289	1.42477e+06	976588	905700	821411	3.09953e+06	5.42471e+06	6.70933e+06	5.70779e+06	4.58533e+06	4.31448e+06	2.01223e+06	5.49156e+06	4.07508e+06	4.30686e+06	3.23324e+06	4.62857e+06
0.731_195.0896	Metirosine	C10 H13 N O3	195.09	0.731	C07921	S390103	HMDB0014903			level4	Phenylpropanoids and polyketides	Phenylpropanoic acids	null	NULL	1.46237e+07	1.50023e+07	1.58715e+07	1.59911e+07	1.65696e+07	1.81014e+07	1.45539e+07	1.37997e+07	1.45097e+07	2.12165e+07	1.62217e+07	2.25043e+07	2.1211e+07	2.20675e+07	2.13102e+07	7.11682e+06	1.40345e+07	1.52624e+07	1.69051e+07	1.59196e+07	1.36483e+07	9.97041e+06	1.13536e+07	1.10726e+07	1.08025e+07	9.35259e+06	1.25404e+07
0.731_285.132	Hc blue 2	C12 H19 N3 O5	285.132	0.731	C19429	S33439				level4				NULL	8.03404e+06	6.1233e+06	5.10603e+06	6.89602e+06	4.92097e+06	8.11717e+06	7.28389e+06	8.61486e+06	8.15733e+06	1.05381e+07	5.25539e+06	8.65696e+06	8.28279e+06	7.53502e+06	1.01149e+07	8.99042e+06	7.52156e+06	9.57827e+06	7.10171e+06	6.90921e+06	5.72827e+06	5.03935e+06	5.17313e+06	5.02961e+06	5.43497e+06	5.01609e+06	5.4701e+06
0.731_299.1479		C16 H26 Cl N S	299.148	0.731						level5					2.99795e+06	2.80444e+06	2.72445e+06	2.71803e+06	2.65931e+06	2.64221e+06	2.37914e+06	3.36237e+06	2.99527e+06	2.82067e+06	2.49354e+06	2.61121e+06	2.99305e+06	3.11334e+06	2.93932e+06	1.23692e+06	2.26493e+06	3.85313e+06	3.52696e+06	3.386e+06	3.1435e+06	1.8768e+06	1.74926e+06	1.31513e+06	1.74837e+06	1.80947e+06	1.70294e+06
0.731_302.1587	Glycyl-l-asparaginyl-d-leucine	C12 H22 N4 O5	302.159	0.731		S30776674	HMDB0013016			level4	Organic acids and derivatives	Carboxylic acids and derivatives	Amino acids, peptides, and analogues		1.23573e+07	1.07059e+07	8.81257e+06	1.23874e+07	9.54039e+06	1.26018e+07	1.09464e+07	1.1944e+07	1.18762e+07	1.11743e+07	6.38763e+06	1.01215e+07	1.01481e+07	8.8123e+06	1.05135e+07	1.08457e+07	1.07342e+07	1.30826e+07	1.04698e+07	9.47448e+06	8.77029e+06	8.58992e+06	1.18362e+07	1.38045e+07	1.19163e+07	1.36188e+07	1.24616e+07
0.732_151.0639	Paracetamol	C8 H9 N O2	151.064	0.732	C06804	S1906	HMDB0001859	4.1		level4	Benzenoids	Phenols	1-hydroxy-2-unsubstituted benzenoids		2.29417e+06	2.14557e+06	1.64691e+06	1.15839e+06	1.91554e+06	1.55791e+06	1.98385e+06	1.90865e+06	1.88499e+06	1.49214e+06	997653	1.64126e+06	1.57681e+06	2.05252e+06	607816	326734	1.8663e+06	2.03537e+06	1.34365e+06	1.49245e+06	1.51686e+06	2.21143e+06	2.17658e+06	1.95445e+06	2.16932e+06	2.35322e+06	1.9852e+06
0.732_287.1111	N-ribosylhistidine	C11 H17 N3 O6	287.111	0.732		S112711	HMDB0002089			level4	Organic acids and derivatives	Carboxylic acids and derivatives	Amino acids, peptides, and analogues		1.32085e+07	5.1315e+06	1.37177e+07	1.35572e+07	1.37608e+07	1.42064e+07	1.50366e+07	1.36605e+07	1.16706e+07	1.77822e+07	1.41338e+07	1.9665e+07	1.85905e+07	1.32735e+07	1.74179e+07	1.01477e+07	1.07778e+07	1.24976e+07	1.262e+07	1.23334e+07	1.27082e+07	1.07404e+07	8.20386e+06	1.05238e+07	8.15734e+06	9.34554e+06	8.58547e+06
0.732_287.1952	Arg-leu	C12 H25 N5 O3	287.195	0.732		S295468				level4					7.33605e+06	7.17536e+06	6.95316e+06	7.01962e+06	8.11391e+06	7.06644e+06	7.54725e+06	7.10068e+06	5.32207e+06	6.86696e+06	6.0074e+06	1.81982e+06	7.44709e+06	5.86033e+06	6.22075e+06	8.6448e+06	9.96337e+06	1.01223e+07	1.23076e+07	9.92833e+06	1.0496e+07	3.93969e+06	3.76339e+06	4.38857e+06	3.76284e+06	3.88747e+06	4.09378e+06
0.732_313.1631		C18 H23 N3 S	313.163	0.732						level5					4.26944e+06	4.31858e+06	5.38214e+06	4.76715e+06	5.90859e+06	4.54e+06	4.57835e+06	5.08302e+06	4.95147e+06	3.33078e+06	2.41068e+06	3.47246e+06	2.92476e+06	2.9521e+06	3.02602e+06	5.6453e+06	6.22696e+06	6.8758e+06	7.15305e+06	5.97168e+06	6.41076e+06	3.77794e+06	3.07207e+06	4.1869e+06	3.63206e+06	3.93818e+06	3.27825e+06
0.732_360.163		C13 H28 O11	360.163	0.732						level5					4.91405e+06	4.64648e+06	5.23702e+06	4.99369e+06	4.46594e+06	4.08552e+06	4.81037e+06	5.32095e+06	4.59224e+06	5.05327e+06	4.24524e+06	6.44066e+06	5.43794e+06	6.33979e+06	5.9431e+06	4.86243e+06	5.67079e+06	4.04216e+06	5.49577e+06	5.03195e+06	4.59862e+06	1.89268e+06	3.95413e+06	3.66062e+06	3.38454e+06	3.64212e+06	3.56636e+06
0.733_125.0476	N-ethylmaleimide	C6 H7 N O2	125.048	0.733	C02441	S4209				level4				NULL	2.2463e+07	2.31932e+07	1.10733e+07	2.04252e+07	2.36568e+07	2.0321e+07	2.37239e+07	2.41131e+07	2.1758e+07	1.81089e+07	1.32957e+07	1.8265e+07	2.01828e+07	2.13487e+07	1.86662e+07	2.56084e+07	2.82265e+07	2.59238e+07	2.36787e+07	2.29928e+07	2.27319e+07	2.06458e+07	2.22896e+07	2.26724e+07	2.52216e+07	2.31011e+07	2.26116e+07
0.733_287.1474	N-acetyl-ala-ala-ala-methylester	C12 H21 N3 O5	287.147	0.733	C11329	S4575424				level4				NULL	9.01483e+06	6.93862e+06	8.8723e+06	8.83805e+06	9.32889e+06	8.56262e+06	9.11883e+06	8.68707e+06	8.54066e+06	8.00482e+06	6.75761e+06	8.594e+06	8.07e+06	7.93237e+06	7.59841e+06	1.09505e+07	1.10884e+07	1.13605e+07	1.06215e+07	1.03554e+07	1.18287e+07	4.48868e+06	6.78691e+06	6.27722e+06	5.60441e+06	5.9035e+06	5.42839e+06
0.733_313.1623		C18 H23 N3 S	313.162	0.733						level5					3.66009e+06	3.20738e+06	4.70795e+06	1.99537e+06	5.75179e+06	5.26071e+06	3.62766e+06	5.08052e+06	4.88152e+06	2.45791e+06	2.74789e+06	3.02955e+06	2.50804e+06	2.70373e+06	2.86075e+06	5.6453e+06	6.22696e+06	5.3363e+06	7.11162e+06	5.97168e+06	6.27732e+06	2.50521e+06	2.39511e+06	3.55684e+06	3.50949e+06	3.09436e+06	3.08792e+06
0.733_326.1578		C13 H26 O9	326.158	0.733						level5					1.70509e+06	1.62918e+06	2.97785e+06	2.33855e+06	2.09933e+06	2.44195e+06	1.57618e+06	2.92767e+06	2.87566e+06	3.12942e+06	2.29259e+06	2.38904e+06	2.65295e+06	2.76847e+06	2.53646e+06	3.36018e+06	2.81511e+06	2.01924e+06	2.94099e+06	2.42653e+06	2.86867e+06	421172	1.49532e+06	1.25713e+06	1.52279e+06	1.3625e+06	1.41786e+06
0.734_240.1476	3477	C12 H20 N2 O3	240.148	0.734	C07807	S4679	HMDB0015407			level4	Organoheterocyclic compounds	Pyridines and derivatives	Hydroxypyridines	NULL	8.96621e+06	9.74963e+06	7.82194e+06	9.42189e+06	1.02234e+07	9.92122e+06	9.85865e+06	8.95052e+06	9.46026e+06	6.70975e+06	7.45332e+06	7.34143e+06	6.77254e+06	7.60817e+06	7.85588e+06	6.8176e+06	1.2122e+07	1.35382e+07	1.18263e+07	1.28505e+07	1.21899e+07	8.5688e+06	7.94419e+06	7.38692e+06	7.30193e+06	8.0978e+06	7.90501e+06
0.735_251.156			251.156	0.735						level5					2.00223e+06	2.05046e+06	1.97888e+06	2.72574e+06	2.39971e+06	2.51176e+06	2.88367e+06	2.54922e+06	2.24703e+06	1.90444e+06	1.21207e+06	2.23365e+06	2.51487e+06	1.97641e+06	1.61754e+06	2.10058e+06	2.85832e+06	2.66681e+06	3.1749e+06	2.39628e+06	2.66257e+06	2.21844e+06	2.07076e+06	2.18038e+06	1.95493e+06	2.03816e+06	1.92795e+06
0.735_259.1891	Lys-leu	C12 H25 N3 O3	259.189	0.735		S3870665			44.7	level4					2.50857e+07	2.54798e+07	2.59532e+07	2.54777e+07	2.57302e+07	2.66009e+07	7.51457e+06	2.69543e+07	2.61047e+07	3.22192e+07	2.26005e+07	3.1734e+07	3.10363e+07	3.09854e+07	3.04216e+07	3.30081e+07	3.62165e+07	3.75323e+07	3.85896e+07	3.28217e+07	3.70478e+07	4.00499e+06	8.86036e+06	8.25009e+06	9.01058e+06	8.86613e+06	8.83367e+06
0.735_304.1378	Nopaline	C11 H20 N4 O6	304.138	0.735	C01682	S97124				level4				map00330 Arginine and proline metabolism; map02010 ABC transporters;	1.70078e+07	9.20531e+06	1.31604e+07	1.75757e+07	1.69135e+07	1.7615e+07	1.79104e+07	1.73029e+07	1.44574e+07	1.91538e+07	1.52563e+07	2.00486e+07	1.97592e+07	1.502e+07	1.85387e+07	1.81403e+07	1.52679e+07	1.70091e+07	1.64872e+07	1.75982e+07	1.71037e+07	8.07578e+06	1.13582e+07	1.30185e+07	1.0184e+07	1.29718e+07	1.09754e+07
0.735_383.1802	Dihydrozeatin-o-glucoside	C16 H25 N5 O6	383.18	0.735	C16448	S30791935				level4					4.60079e+06	5.15734e+06	2.34165e+06	4.63413e+06	5.47016e+06	5.30127e+06	5.03814e+06	5.04708e+06	4.70459e+06	5.22084e+06	3.10948e+06	5.75144e+06	6.13345e+06	5.99864e+06	6.76214e+06	5.19943e+06	5.99432e+06	6.42414e+06	5.8405e+06	4.90163e+06	5.09497e+06	2.85011e+06	3.08633e+06	3.07465e+06	2.13615e+06	3.62783e+06	2.60081e+06
0.736_231.1222	Asn-val	C9 H17 N3 O4	231.122	0.736		S16568270	HMDB0028744			level4	Organic acids and derivatives	Carboxylic acids and derivatives	Amino acids, peptides, and analogues		3.76195e+06	4.21692e+06	2.71829e+06	3.03511e+06	1.99143e+06	1.86728e+06	2.96947e+06	3.42497e+06	3.35194e+06	4.17428e+06	2.36519e+06	3.68334e+06	3.65102e+06	3.61148e+06	3.28823e+06	1.36505e+06	2.84273e+06	4.58187e+06	2.25084e+06	2.57344e+06	3.64479e+06	1.85616e+06	2.79849e+06	3.2779e+06	1.62892e+06	2.93106e+06	1.80265e+06
0.736_317.158	[similar to: inosine; δmass: 49.0772 da]		317.158	0.736						level5					4.83798e+06	4.75832e+06	5.2739e+06	4.4969e+06	5.10571e+06	4.87074e+06	5.16628e+06	5.05169e+06	5.30377e+06	6.14033e+06	5.74307e+06	6.93247e+06	5.75881e+06	5.76896e+06	6.19632e+06	6.98575e+06	6.08352e+06	6.59119e+06	5.89678e+06	5.1138e+06	6.58211e+06	2.7045e+06	3.86596e+06	3.36658e+06	3.59828e+06	4.27246e+06	3.22343e+06
0.737_338.1687			338.169	0.737						level5					1.17371e+07	9.16922e+06	1.06184e+07	9.97343e+06	1.17323e+07	1.27425e+07	1.11829e+07	1.25208e+07	1.12627e+07	1.27156e+07	1.18081e+07	1.07058e+07	1.10752e+07	1.13958e+07	1.15959e+07	8.40006e+06	8.02811e+06	7.83678e+06	1.01603e+07	9.85476e+06	9.06851e+06	1.3341e+07	1.73423e+07	1.64564e+07	1.6003e+07	1.66682e+07	1.73727e+07
0.738_235.1056	[similar to: choline; δmass: 132.0059 da]		235.106	0.738						level5					4.45904e+06	3.75882e+06	4.71438e+06	4.33375e+06	3.04516e+06	4.67889e+06	3.44874e+06	3.59218e+06	3.83624e+06	5.86611e+06	5.64255e+06	4.58253e+06	5.13515e+06	5.60906e+06	5.08919e+06	3.50404e+06	3.29962e+06	3.0096e+06	3.10948e+06	2.76965e+06	3.21404e+06	2.7743e+06	3.17511e+06	4.11294e+06	3.58607e+06	4.12723e+06	3.12307e+06
0.739_245.136		C12 H24 N P S	245.136	0.739						level5					1.45397e+07	1.49352e+07	1.442e+07	1.216e+07	1.39977e+07	1.51656e+07	1.47977e+07	1.34483e+07	1.3801e+07	2.02413e+07	1.59594e+07	2.10178e+07	1.79191e+07	1.97786e+07	1.93148e+07	1.25991e+07	1.43361e+07	1.56714e+07	1.96484e+07	1.85021e+07	1.35889e+07	8.81296e+06	1.04315e+07	1.01484e+07	9.51683e+06	8.7401e+06	9.5184e+06
0.739_301.1631	(ac)2-l-lys-d-ala	C13 H23 N3 O5	301.163	0.739	C02487	S4575340				level4				NULL	6.53956e+06	6.80138e+06	6.15405e+06	6.70418e+06	7.25465e+06	6.61756e+06	6.12419e+06	6.82941e+06	6.57328e+06	1.09164e+07	7.89565e+06	8.78171e+06	9.40363e+06	9.15589e+06	1.08665e+07	8.27131e+06	7.80695e+06	8.94357e+06	8.88855e+06	6.88185e+06	7.23789e+06	1.98244e+06	4.41912e+06	4.47336e+06	3.83461e+06	3.91908e+06	3.7573e+06
0.74_343.1259	(2s)-3-(4-hydroxyphenyl)-2-({[(3s,4s,5r)-2,3,4-trihydroxy-5-(hydroxymethyl)tetrahydro-2-furanyl]methyl}amino)propanoic acid (non-preferred name)	C15 H21 N O8	343.126	0.74		S35014482	HMDB0037845			level4	Organic acids and derivatives	Carboxylic acids and derivatives	Amino acids, peptides, and analogues		1.41098e+07	1.31057e+07	8.8043e+06	1.20476e+07	1.41476e+07	1.47324e+07	1.28572e+07	1.6259e+07	1.41376e+07	1.41471e+07	1.35925e+07	1.54484e+07	1.57509e+07	1.58829e+07	1.52094e+07	9.14897e+06	1.09833e+07	9.36978e+06	1.20601e+07	1.26489e+07	1.04656e+07	1.27727e+07	1.72102e+07	1.5245e+07	1.36015e+07	1.40861e+07	1.48991e+07
0.741_283.1527		C13 H21 N3 O4	283.153	0.741						level5					9.16013e+06	5.39533e+06	9.78941e+06	5.13502e+06	6.08892e+06	9.82394e+06	8.60591e+06	1.01808e+07	4.98654e+06	9.26718e+06	6.34779e+06	8.92858e+06	7.894e+06	7.58063e+06	9.24871e+06	7.16101e+06	6.225e+06	7.36046e+06	7.25236e+06	9.1379e+06	5.60811e+06	8.11698e+06	9.27366e+06	9.76362e+06	1.04131e+07	1.12022e+07	1.01148e+07
0.743_71.0571			71.0571	0.743						level5					3.25681e+06	2.92028e+06	3.30446e+06	3.20628e+06	2.69684e+06	3.46059e+06	3.13505e+06	2.67065e+06	4.158e+06	2.87303e+06	3.45965e+06	3.08121e+06	2.16564e+06	3.28761e+06	2.36773e+06	2.52558e+06	2.23364e+06	3.87018e+06	2.4523e+06	2.46862e+06	2.70546e+06	2.28195e+06	2.23676e+06	2.74009e+06	1.54325e+06	2.21945e+06	2.56371e+06
0.745_71.0735	Pyrrolidine	C4 H9 N	71.0735	0.745		S29008	HMDB0031641			level4	Organoheterocyclic compounds	Pyrrolidines	null		2.57754e+08	2.60338e+08	2.66123e+08	2.54575e+08	2.582e+08	2.62518e+08	2.58742e+08	2.76149e+08	2.68276e+08	2.73145e+08	2.8901e+08	2.73759e+08	2.79979e+08	2.84359e+08	2.70418e+08	2.94457e+08	2.64902e+08	2.74386e+08	2.8431e+08	2.79563e+08	2.69664e+08	2.14217e+08	2.14983e+08	2.31246e+08	2.15938e+08	2.27089e+08	2.37946e+08
0.746_402.1636		C11 H27 N6 O8 P	402.164	0.746						level5					1.02378e+07	1.02397e+07	1.02503e+07	9.55679e+06	1.01633e+07	1.1767e+07	7.03107e+06	9.27231e+06	9.29992e+06	1.29463e+07	1.33882e+07	1.46727e+07	1.31114e+07	1.44544e+07	1.3192e+07	6.01414e+06	6.4169e+06	8.09249e+06	6.19394e+06	8.93958e+06	5.73183e+06	8.67218e+06	9.74117e+06	9.08462e+06	8.68755e+06	9.28948e+06	8.90563e+06
0.748_319.1739			319.174	0.748						level5					2.0808e+06	1.66184e+06	2.60013e+06	2.35048e+06	2.26644e+06	2.43135e+06	2.46359e+06	2.17052e+06	2.74953e+06	2.35471e+06	2.50756e+06	2.35904e+06	2.15325e+06	2.58245e+06	2.39728e+06	2.12304e+06	2.54837e+06	2.79471e+06	2.97827e+06	2.6032e+06	2.91182e+06	2.27503e+06	1.934e+06	1.6762e+06	1.63706e+06	1.85969e+06	1.791e+06
0.749_305.0408	Cifostodine	C9 H12 N3 O7 P	305.041	0.749	C02354	S62159				level4	Nucleic acids	Cyclic nucleotides [Fig]	2',3'-Cyclic nucleotides	map00240 Pyrimidine metabolism; map01100 Metabolic pathways;	2.17074e+06	1.99085e+06	1.79106e+06	2.04816e+06	1.91265e+06	1.81762e+06	2.20411e+06	1.78126e+06	1.62151e+06	384484	759805	845136	392332	409791	384823	3.50793e+06	3.0945e+06	2.86102e+06	3.18666e+06	3.31996e+06	3.01315e+06	1.60233e+06	1.9097e+06	1.67848e+06	1.58472e+06	1.26449e+06	1.34279e+06
0.75_186.0504		C4 H6 N6 O3	186.05	0.75				32.6		level5					5.16853e+06	5.42715e+06	6.3759e+06	6.07354e+06	6.16407e+06	6.51025e+06	6.62907e+06	6.7157e+06	6.58582e+06	9.01532e+06	8.02869e+06	8.04073e+06	8.4392e+06	8.19816e+06	8.12309e+06	5.52829e+06	4.69968e+06	4.93844e+06	4.74636e+06	5.22455e+06	4.6982e+06	6.37953e+06	6.2087e+06	6.01887e+06	6.51742e+06	6.64663e+06	6.88713e+06
0.752_317.1122		C14 H15 N5 O4	317.112	0.752						level5					1.17119e+07	1.16352e+07	1.04902e+07	1.17115e+07	1.02869e+07	1.21547e+07	1.03085e+07	1.02111e+07	9.50161e+06	9.83049e+06	6.94708e+06	1.10801e+07	1.25633e+07	7.42604e+06	1.2886e+07	1.16755e+07	1.12328e+07	1.21333e+07	1.32837e+07	1.47074e+07	6.26334e+06	7.75661e+06	8.5463e+06	8.40717e+06	6.85782e+06	9.27977e+06	7.70954e+06
0.759_289.1634			289.163	0.759						level5					2.04458e+06	2.42268e+06	2.13819e+06	2.21018e+06	2.36761e+06	1.68198e+06	1.8347e+06	2.47951e+06	2.03609e+06	3.54982e+06	2.52445e+06	2.86591e+06	2.83742e+06	3.47313e+06	2.52328e+06	1.9603e+06	2.71659e+06	2.59888e+06	2.9176e+06	2.13509e+06	2.75444e+06	1.32127e+06	898807	1.37479e+06	1.35438e+06	1.60061e+06	1.80487e+06
0.76_426.2478		C20 H34 N4 O6	426.248	0.76						level5					821160	982413	811103	753974	1.37108e+06	1.04384e+06	1.08495e+06	1.1235e+06	997771	532032	571428	315744	411398	564856	361914	2.81034e+06	1.93742e+06	2.4005e+06	2.89688e+06	2.75446e+06	2.07891e+06	285383	275069	289417	293924	302325	300495
0.765_143.0942	Dl-stachydrine	C7 H13 N O2	143.094	0.765		MReference-837			86.5	level2					1.12864e+08	1.12675e+08	7.56538e+07	8.41859e+07	1.15668e+08	4.69954e+07	1.14073e+08	1.20252e+08	8.04893e+07	3.65935e+07	2.62352e+07	5.04469e+07	4.74506e+07	4.49668e+07	4.52011e+07	1.15458e+08	1.77905e+08	1.91087e+08	1.15635e+08	7.22852e+07	1.17936e+08	1.00793e+08	9.40982e+07	7.04708e+07	1.00961e+08	9.24054e+07	7.17917e+07
0.765_149.0511	L-methionine	C5 H11 N O2 S	149.051	0.765	C00073	BGI369	HMDB0000696	94.3	94.2	level1	Peptides	Amino acids	Common amino acids [Fig]	map00270 Cysteine and methionine metabolism; map00970 Aminoacyl-tRNA biosynthesis; map01100 Metabolic pathways; map01210 2-Oxocarboxylic acid metabolism; map01230 Biosynthesis of amino acids;	9.19397e+08	9.00552e+08	9.66747e+08	1.01384e+09	8.87535e+08	1.01194e+09	8.99463e+08	9.22854e+08	9.21662e+08	9.94312e+08	1.05388e+09	1.00519e+09	1.0434e+09	1.02268e+09	9.86766e+08	6.4987e+08	8.70678e+08	9.8099e+08	9.57772e+08	1.0349e+09	1.0062e+09	6.00411e+08	7.48541e+08	7.26522e+08	6.92323e+08	7.35301e+08	7.1267e+08
0.77_203.0559	[similar to: n-acetyl-α-d-glucosamine; δmass: -18.0340 da]		203.056	0.77						level5					2.7165e+07	3.69587e+07	2.85172e+07	2.84191e+07	2.93894e+07	2.9428e+07	2.97685e+07	2.81678e+07	2.84013e+07	2.79001e+07	3.02268e+07	3.36499e+07	2.85739e+07	2.83794e+07	2.80581e+07	3.11034e+07	2.70855e+07	2.90451e+07	2.79091e+07	2.83277e+07	2.82668e+07	3.1486e+07	2.95948e+07	3.10996e+07	3.02461e+07	2.87851e+07	3.16037e+07
0.773_248.0642	Beta-aspartylaspartic acid	C8 H12 N2 O7	248.064	0.773		S241211	HMDB0011163			level4	Organic acids and derivatives	Peptidomimetics	Hybrid peptides		5.14423e+06	5.07249e+06	4.84771e+06	4.93637e+06	5.59535e+06	5.21001e+06	4.62068e+06	5.36233e+06	5.2317e+06	1.00464e+06	1.03165e+06	775942	1.05536e+06	970725	935350	1.00873e+07	1.04017e+07	9.13642e+06	1.19582e+07	1.10491e+07	1.40427e+07	2.03384e+06	2.31166e+06	1.90131e+06	2.13663e+06	2.34361e+06	2.09569e+06
0.775_168.9784		C3 H8 N O P S2	168.978	0.775						level5					3.90831e+06	4.10589e+06	4.15018e+06	4.10222e+06	4.22867e+06	4.99129e+06	4.70473e+06	4.33884e+06	4.53835e+06	2.67826e+06	3.09718e+06	2.9647e+06	3.04991e+06	2.41378e+06	2.81116e+06	4.23859e+06	4.40268e+06	4.29373e+06	3.96016e+06	3.90225e+06	3.83904e+06	8.4436e+06	8.0252e+06	7.24257e+06	5.73414e+06	8.48809e+06	6.27567e+06
0.775_311.0788	5,9-dihydroxy-10-methoxy-11-methylfuro[2,3-c]acridin-6(11h)-one	C17 H13 N O5	311.079	0.775		S30777535	HMDB0041087			level4	Organoheterocyclic compounds	Quinolines and derivatives	Benzoquinolines		2.81148e+06	2.2604e+06	2.36369e+06	2.44481e+06	2.07592e+06	2.32202e+06	2.13942e+06	2.23787e+06	1.92737e+06	2.13821e+06	2.58446e+06	2.79257e+06	2.99812e+06	2.74764e+06	2.44293e+06	1.30155e+06	1.10717e+06	1.53343e+06	1.39033e+06	1.15527e+06	1.21411e+06	2.03491e+06	2.32654e+06	2.87509e+06	2.38711e+06	2.69382e+06	2.63101e+06
0.777_240.0414	Alizarin	C14 H8 O4	240.041	0.777	C01474	S6056				level4	Polyketides	Anthraquinones	Anthraquinone type	NULL	3.31653e+06	3.51429e+06	4.28377e+06	3.39229e+06	3.02728e+06	3.00673e+06	3.55758e+06	3.15282e+06	3.55617e+06	3.49149e+06	3.41974e+06	3.19941e+06	2.89386e+06	2.96675e+06	3.28315e+06	2.43369e+06	2.41908e+06	3.01716e+06	2.51102e+06	2.88802e+06	3.02372e+06	2.98412e+06	3.24671e+06	3.178e+06	2.76743e+06	3.27332e+06	2.72684e+06
0.778_171.0331	L-(-)-methionine	C5 H11 N O2 S	171.033	0.778					38.4	level5					1.67081e+07	1.70753e+07	1.96384e+07	2.72776e+07	1.74723e+07	2.44497e+07	2.61711e+07	2.41344e+07	1.5807e+07	2.06779e+07	2.75662e+07	1.90053e+07	1.7385e+07	2.19376e+07	2.25814e+07	1.5778e+07	1.74117e+07	2.74559e+07	2.71986e+07	1.61069e+07	2.59135e+07	1.95615e+07	1.65412e+07	1.6908e+07	2.06106e+07	1.58792e+07	1.85369e+07
0.779_262.08	Glu-asp	C9 H14 N2 O7	262.08	0.779		S90091	HMDB0028815			level4	Organic acids and derivatives	Peptidomimetics	Hybrid peptides		8.33292e+06	6.12579e+06	4.46609e+06	7.72986e+06	7.01618e+06	6.44887e+06	7.26039e+06	8.43131e+06	6.6411e+06	2.65709e+06	2.68727e+06	3.14032e+06	2.74052e+06	2.6615e+06	2.61553e+06	1.10965e+07	1.21453e+07	1.38708e+07	1.02603e+07	1.31896e+07	1.06776e+07	5.44881e+06	7.04437e+06	3.68651e+06	3.8549e+06	7.82289e+06	4.96263e+06
0.784_234.1579		C10 H22 N2 O4	234.158	0.784						level5					2.00189e+07	1.76883e+07	2.27332e+07	2.19299e+07	1.97571e+07	2.24788e+07	2.0247e+07	1.93893e+07	2.07162e+07	8.38488e+06	8.72613e+06	7.97868e+06	7.8891e+06	8.60286e+06	7.01491e+06	3.91324e+07	4.00654e+07	3.57696e+07	3.85859e+07	3.90907e+07	3.37885e+07	1.43523e+07	1.36409e+07	1.33312e+07	1.34248e+07	1.25939e+07	1.29995e+07
0.786_168.0512			168.051	0.786						level5					2.52151e+06	2.53356e+06	2.79405e+06	2.48716e+06	2.52956e+06	2.49091e+06	2.69319e+06	2.24505e+06	2.4542e+06	2.66671e+06	2.92498e+06	2.37624e+06	2.53972e+06	3.03039e+06	2.26759e+06	2.60063e+06	2.53134e+06	2.45831e+06	2.27527e+06	2.6984e+06	2.77499e+06	2.07588e+06	2.99658e+06	2.30326e+06	2.19574e+06	2.49193e+06	2.50872e+06
0.786_225.0377	(e)-furazolidone	C8 H7 N3 O5	225.038	0.786	C07999	S4481255	HMDB0014752			level4	Organoheterocyclic compounds	Furans	Nitrofurans	NULL	2.59253e+06	2.50949e+06	3.27301e+06	3.25395e+06	3.67382e+06	3.21693e+06	3.01928e+06	2.05278e+06	3.33377e+06	1.68636e+06	2.12313e+06	1.49812e+06	2.26927e+06	2.13723e+06	2.56866e+06	2.88928e+06	2.65581e+06	3.24786e+06	2.71003e+06	2.98246e+06	3.00002e+06	5.28189e+06	4.7581e+06	5.16328e+06	5.2612e+06	4.2854e+06	5.08384e+06
0.791_193.0151		C4 H7 N3 O4 S	193.015	0.791						level5					3.64793e+06	3.65889e+06	3.25939e+06	4.08326e+06	3.87089e+06	3.55262e+06	3.64556e+06	3.27346e+06	3.09764e+06	1.87427e+06	3.39497e+06	1.71756e+06	1.77471e+06	3.61303e+06	2.72948e+06	2.95077e+06	2.45763e+06	3.0192e+06	2.4462e+06	2.80554e+06	3.29009e+06	4.56145e+06	4.10463e+06	4.0291e+06	4.59015e+06	3.92749e+06	4.86417e+06
0.797_172.0138	Sn-glycerol 3-phosphate	C3 H9 O6 P	172.014	0.797	C00093	BGI517		85.5		level1				map00561 Glycerolipid metabolism; map00564 Glycerophospholipid metabolism; map01100 Metabolic pathways; map02010 ABC transporters;	5.08418e+06	5.06456e+06	5.12696e+06	5.96414e+06	5.94193e+06	5.13078e+06	3.8693e+06	5.95127e+06	5.87433e+06	6.37001e+06	6.7531e+06	6.09576e+06	6.39997e+06	6.22521e+06	6.5164e+06	6.68994e+06	6.62807e+06	6.60331e+06	7.11884e+06	7.09426e+06	6.51313e+06	2.36308e+06	2.29816e+06	2.21383e+06	2.03603e+06	2.23878e+06	2.2235e+06
0.811_283.0456	Fosthiazate	C9 H18 N O3 P S2	283.046	0.811	C18402	S82856				level4				NULL	1.53527e+06	1.4807e+06	1.27611e+06	1.79563e+06	1.58929e+06	1.67653e+06	1.50041e+06	1.65446e+06	1.47736e+06	377402	401875	441339	463194	416471	361390	3.78916e+06	3.797e+06	4.01322e+06	3.75807e+06	4.09854e+06	3.59907e+06	160678	280888	205974	157414	200645	182897
0.815_97.977	Phosphoric acid	H3 O4 P	97.977	0.815	C00009	S979	HMDB0001429			level4	Homogeneous non-metal compounds	Non-metal oxoanionic compounds	Non-metal phosphates	map00190 Oxidative phosphorylation; map02010 ABC transporters;	2.74474e+07	2.76451e+07	2.99786e+07	3.08287e+07	2.93667e+07	1.15585e+07	2.8376e+07	2.68303e+07	1.98317e+07	1.69558e+07	1.98297e+07	1.83038e+07	1.71478e+07	2.00342e+07	1.839e+07	5.84148e+07	6.17572e+07	6.23358e+07	6.03705e+07	5.90548e+07	5.33498e+07	1.66823e+06	1.12565e+06	1.54745e+06	1.39775e+06	1.18341e+06	1.25028e+06
0.816_173.0321		C6 H7 N O5	173.032	0.816						level5					2.13293e+06	2.19603e+06	2.34983e+06	2.08067e+06	1.99226e+06	1.35972e+06	1.54609e+06	1.55135e+06	1.59667e+06	3.54084e+06	5.24862e+06	3.89857e+06	5.05913e+06	3.87031e+06	4.37644e+06	167115	155250	251587	180190	196508	156066	3.29815e+06	3.01695e+06	3.42498e+06	3.73431e+06	3.2968e+06	5.41179e+06
0.853_147.0355	3-thiomorpholinecarboxylic acid	C5 H9 N O2 S	147.036	0.853	C03901	S389150	HMDB0059611			level4	Organic acids and derivatives	Carboxylic acids and derivatives	Amino acids, peptides, and analogues	NULL	3.06352e+07	2.5914e+07	2.56989e+07	2.92406e+07	2.56114e+07	3.01692e+07	3.41624e+07	3.10273e+07	3.84058e+07	2.74994e+07	3.35103e+07	2.91174e+07	4.96157e+07	4.41282e+07	2.77262e+07	2.94996e+07	2.51773e+07	2.52949e+07	4.2963e+07	3.05333e+07	2.22535e+07	2.51967e+07	2.76033e+07	3.1105e+07	3.95925e+07	3.19621e+07	2.52501e+07
0.871_156.0036			156.004	0.871						level5					1.91083e+06	1.98522e+06	1.94027e+06	1.98197e+06	1.93224e+06	2.17867e+06	2.07012e+06	2.07336e+06	1.91755e+06	596518	708111	619564	685611	647225	623885	3.86697e+06	4.3968e+06	4.06383e+06	3.98948e+06	3.90807e+06	4.08597e+06	894769	928768	815464	956832	932314	1.03832e+06
0.886_404.1545		C15 H24 N4 O9	404.154	0.886						level5					874780	782540	956046	1.03337e+06	925286	1.09997e+06	863147	863466	1.03801e+06	619624	1.06409e+06	433341	1.23413e+06	391575	542343	4.51236e+06	2.16026e+06	2.04449e+06	1.64828e+06	1.85137e+06	1.78528e+06	399761	586350	638188	838304	491179	678874
0.895_130.9226	[similar to: actinomycin d; δmass: -1123.7059 da]		130.923	0.895						level5					8.122e+06	7.82943e+06	7.84642e+06	8.20144e+06	8.95677e+06	7.31296e+06	6.36334e+06	7.86619e+06	6.50461e+06	9.64514e+06	7.79989e+06	9.43486e+06	8.1031e+06	8.46136e+06	9.19489e+06	6.70227e+06	6.63705e+06	6.62654e+06	5.72442e+06	5.78677e+06	6.25424e+06	8.66854e+06	8.61213e+06	7.53988e+06	7.72639e+06	7.19952e+06	9.34141e+06
0.915_391.1229	Gamma-glutamyl-gamma-glutamyl-n-carboxy-beta-alanine	C14 H21 N3 O10	391.123	0.915		S389640				level4					2.60743e+06	3.47047e+06	2.45202e+06	3.03879e+06	2.66955e+06	3.04051e+06	3.15038e+06	2.68193e+06	3.47055e+06	538219	465866	296183	401129	440997	428050	5.9743e+06	5.93531e+06	5.65842e+06	5.98282e+06	5.55658e+06	5.32614e+06	2.56342e+06	1.95474e+06	1.5802e+06	1.71691e+06	1.3463e+06	1.68979e+06
0.932_296.0678	286103	C17 H12 O5	296.068	0.932		S2065587				level4					7.46074e+06	7.48285e+06	7.62722e+06	6.86852e+06	8.04402e+06	7.11799e+06	6.84381e+06	7.92882e+06	7.68405e+06	9.72326e+06	9.54181e+06	8.72559e+06	9.57338e+06	1.04886e+07	8.48401e+06	4.94906e+06	4.25177e+06	4.24579e+06	3.49539e+06	4.05308e+06	4.52703e+06	7.87489e+06	9.16906e+06	1.05992e+07	7.97564e+06	8.50556e+06	8.50324e+06
0.939_112.0274	Uracil	C4 H4 N2 O2	112.027	0.939	C00106	MReference-2531	HMDB0000300		88.2	level2	Organoheterocyclic compounds	Diazines	Pyrimidines and pyrimidine derivatives	map00240 Pyrimidine metabolism; map00410 beta-Alanine metabolism; map00770 Pantothenate and CoA biosynthesis; map01100 Metabolic pathways;	1.75868e+08	1.71229e+08	1.81176e+08	1.71872e+08	1.84044e+08	1.70084e+08	1.65807e+08	1.83676e+08	1.73375e+08	1.49696e+08	1.46771e+08	1.52525e+08	1.3552e+08	1.38369e+08	1.47286e+08	1.88762e+08	1.87465e+08	1.8805e+08	1.89371e+08	1.7938e+08	1.80505e+08	1.87029e+08	1.70066e+08	1.67798e+08	1.93135e+08	1.90719e+08	1.59856e+08
0.962_253.1175	Penciclovir	C10 H15 N5 O3	253.118	0.962	C07417	S4563	HMDB0014444			level4	Organoheterocyclic compounds	Imidazopyrimidines	Purines and purine derivatives	NULL	4.62603e+06	5.42167e+06	4.87956e+06	5.84563e+06	5.55629e+06	5.89911e+06	5.00983e+06	5.43888e+06	5.65968e+06	5.72898e+06	5.95761e+06	5.61649e+06	4.99043e+06	4.9435e+06	5.17838e+06	5.79107e+06	5.49167e+06	4.21427e+06	5.82713e+06	5.93056e+06	5.4307e+06	5.09322e+06	4.731e+06	5.35219e+06	5.30597e+06	5.69886e+06	5.43045e+06
0.963_349.1485		C13 H23 N3 O8	349.149	0.963						level5					1.43111e+06	1.82215e+06	1.47909e+06	1.84232e+06	2.01354e+06	2.14152e+06	1.49097e+06	1.93502e+06	1.81836e+06	1.813e+06	2.11869e+06	1.80087e+06	1.83504e+06	2.16523e+06	2.12213e+06	3.73296e+06	2.75441e+06	2.82564e+06	2.68016e+06	2.84069e+06	2.4859e+06	549460	493160	520848	547694	422219	377106
0.966_377.1436		C14 H23 N3 O9	377.144	0.966						level5					4.20138e+06	4.16807e+06	4.69103e+06	4.74079e+06	4.84466e+06	6.16149e+06	4.90136e+06	4.95313e+06	4.7903e+06	4.78553e+06	3.73503e+06	4.7135e+06	3.32129e+06	3.25405e+06	3.95999e+06	1.15145e+07	9.49025e+06	8.28373e+06	8.52923e+06	8.0925e+06	6.86025e+06	2.17873e+06	2.3312e+06	2.25809e+06	1.87102e+06	2.12481e+06	2.28923e+06
0.97_168.0284	Uric acid	C5 H4 N4 O3	168.028	0.97	C00366	S1142	HMDB0000289			level4	Organoheterocyclic compounds	Imidazopyrimidines	Purines and purine derivatives	map00230 Purine metabolism; map01100 Metabolic pathways;	3.27659e+06	3.64297e+06	3.92107e+06	3.75241e+06	3.92926e+06	3.64906e+06	3.48253e+06	3.45853e+06	3.43412e+06	2.90559e+06	3.0635e+06	3.3949e+06	2.6603e+06	3.38934e+06	3.17091e+06	4.0178e+06	3.42446e+06	4.18037e+06	3.75484e+06	4.25493e+06	3.72499e+06	3.13763e+06	3.03069e+06	3.0577e+06	6.98131e+06	3.40514e+06	3.03342e+06
0.979_203.1159	O-acetylcarnitine	C9 H17 N O4	203.116	0.979	C02571	BGI603		69.4	68.4	level1					2.80777e+07	3.10493e+07	3.31246e+07	3.27601e+07	2.99561e+07	2.89491e+07	2.89521e+07	4.11597e+07	3.07757e+07	1.89663e+07	1.83723e+07	2.10743e+07	1.86219e+07	1.7406e+07	1.9739e+07	4.39285e+07	4.53958e+07	4.4099e+07	4.45653e+07	4.93186e+07	4.31672e+07	2.68411e+07	2.37568e+07	2.41274e+07	2.57119e+07	3.03724e+07	2.5423e+07
0.988_127.0631	Guvacine	C6 H9 N O2	127.063	0.988	C10149	S3412		8		level4	Alkaloids	Alkaloids derived from nicotinic acid	Pyridine alkaloids	NULL	5.12313e+07	5.46724e+07	4.7396e+07	5.1411e+07	5.54265e+07	4.26269e+07	4.22422e+07	5.09245e+07	5.31354e+07	6.0976e+07	4.90531e+07	5.55282e+07	5.26026e+07	5.4401e+07	6.37333e+07	3.10858e+07	2.60392e+07	3.19494e+07	3.04763e+07	2.96164e+07	3.03645e+07	6.62836e+07	7.34233e+07	7.37238e+07	6.48755e+07	8.07883e+07	8.04072e+07
1.002_319.1372		C12 H21 N3 O7	319.137	1.002						level5					6.51409e+06	5.39403e+06	6.388e+06	5.52081e+06	4.79632e+06	5.96583e+06	6.03869e+06	6.28483e+06	4.20315e+06	4.00405e+06	5.34448e+06	4.92633e+06	3.32881e+06	4.68721e+06	3.8323e+06	9.82204e+06	8.58964e+06	8.33165e+06	8.01704e+06	8.77231e+06	8.02189e+06	2.20587e+06	1.80876e+06	2.95483e+06	3.1704e+06	2.17668e+06	2.60569e+06
1.004_319.1384		C13 H25 N3 O2 S2	319.138	1.004						level5					6.51409e+06	3.75343e+06	5.30535e+06	5.51806e+06	5.2802e+06	5.96583e+06	5.23618e+06	5.3047e+06	5.00912e+06	4.01335e+06	4.40036e+06	4.89181e+06	3.31544e+06	5.06442e+06	3.87265e+06	8.74275e+06	8.58964e+06	8.33165e+06	8.01704e+06	7.96118e+06	8.02189e+06	2.7451e+06	3.00997e+06	2.23963e+06	2.97869e+06	2.54775e+06	2.30442e+06
1.026_123.0321	Nicotinic acid	C6 H5 N O2	123.032	1.026	C00253	MReference-519	HMDB0001488		95.7	level2	Organoheterocyclic compounds	Pyridines and derivatives	Pyridinecarboxylic acids and derivatives	map00760 Nicotinate and nicotinamide metabolism; map01100 Metabolic pathways;	4.02973e+08	3.99178e+08	3.99081e+08	4.06144e+08	4.29643e+08	4.05248e+08	3.99736e+08	4.15735e+08	4.01161e+08	2.49411e+08	2.58043e+08	2.44068e+08	2.44695e+08	2.47236e+08	2.62384e+08	5.1786e+08	5.17236e+08	5.15228e+08	5.14823e+08	4.42658e+08	5.09032e+08	4.13333e+08	4.1891e+08	3.94804e+08	4.20166e+08	4.15491e+08	3.99258e+08
1.027_347.1329		C13 H21 N3 O8	347.133	1.027						level5					1.31508e+07	1.73775e+07	1.35282e+07	1.40737e+07	1.41869e+07	1.74846e+07	1.62691e+07	1.38376e+07	1.33337e+07	1.06909e+07	1.21014e+07	1.06963e+07	1.05206e+07	9.6656e+06	2.2931e+06	2.67679e+07	2.71124e+07	2.70811e+07	2.75465e+07	2.5669e+07	2.68296e+07	7.66386e+06	7.77568e+06	9.12349e+06	8.16839e+06	8.09598e+06	8.86455e+06
1.035_206.9593		C3 H3 N3 O4 P2	206.959	1.035						level5					1.77963e+07	1.68515e+07	1.7468e+07	1.74294e+07	1.77881e+07	1.60255e+07	1.43992e+07	1.66656e+07	1.54763e+07	2.02552e+07	2.00035e+07	2.1657e+07	1.73134e+07	1.90505e+07	1.96825e+07	1.33775e+07	1.50371e+07	1.50331e+07	1.26381e+07	1.11754e+07	1.4319e+07	1.56487e+07	1.40267e+07	1.38734e+07	1.45139e+07	1.47562e+07	1.59175e+07
1.037_232.9749		C5 H5 N3 O4 P2	232.975	1.037						level5					1.22115e+07	1.18068e+07	1.28239e+07	1.42268e+07	1.22627e+07	1.1699e+07	1.22496e+07	1.16877e+07	1.12819e+07	1.54692e+07	1.41773e+07	1.43311e+07	1.38919e+07	1.54771e+07	1.57614e+07	9.80381e+06	1.13449e+07	1.10872e+07	9.57867e+06	1.04087e+07	9.07635e+06	1.16606e+07	9.87488e+06	1.10077e+07	9.63674e+06	9.96191e+06	1.18671e+07
1.037_233.983	4-hydroxy-3-(sulfooxy)benzoic acid	C7 H6 O7 S	233.983	1.037		S35786939	HMDB0124993			level4	Organic acids and derivatives	Organic sulfuric acids and derivatives	Arylsulfates		2.64577e+06	3.31309e+06	3.20937e+06	2.91388e+06	4.49309e+06	3.81911e+06	3.00589e+06	2.98371e+06	3.07919e+06	3.42439e+06	3.39444e+06	3.32961e+06	3.65682e+06	3.07922e+06	3.67045e+06	3.37626e+06	1.57024e+06	3.54409e+06	2.94599e+06	2.57611e+06	1.96059e+06	2.23117e+06	2.63409e+06	3.66037e+06	3.60979e+06	2.68015e+06	3.49947e+06
1.038_189.9566		C5 H2 O6 S	189.957	1.038						level5					1.28108e+07	1.12654e+07	1.1344e+07	1.14837e+07	1.273e+07	1.13102e+07	1.09138e+07	1.20716e+07	1.08176e+07	1.46016e+07	1.56387e+07	1.42423e+07	1.21256e+07	1.36161e+07	1.26966e+07	1.00755e+07	9.32143e+06	9.29819e+06	8.51252e+06	1.00732e+07	9.22571e+06	1.0838e+07	1.08596e+07	1.03485e+07	9.90301e+06	1.11539e+07	1.05177e+07
1.038_204.98		C4 H3 N3 O5 S	204.98	1.038						level5					4.00631e+06	5.24346e+06	4.33199e+06	4.4206e+06	4.64264e+06	4.62038e+06	4.65406e+06	4.31403e+06	3.98042e+06	4.90223e+06	5.60674e+06	4.57222e+06	5.17307e+06	5.43471e+06	5.25272e+06	3.30635e+06	3.88371e+06	3.23368e+06	3.60622e+06	3.17595e+06	3.60098e+06	3.34465e+06	4.10536e+06	3.44656e+06	3.70697e+06	3.29467e+06	4.14971e+06
1.041_294.059		C10 H14 O10	294.059	1.041						level5					3.12349e+06	3.49299e+06	3.22845e+06	2.33287e+06	3.46584e+06	2.02401e+06	2.97106e+06	3.03267e+06	3.23184e+06	2.75093e+06	3.59575e+06	3.71008e+06	3.3205e+06	3.31223e+06	2.34389e+06	2.23325e+06	1.80774e+06	2.3052e+06	1.81876e+06	2.27944e+06	1.79931e+06	4.96995e+06	5.571e+06	4.90398e+06	5.35252e+06	5.68016e+06	6.19924e+06
1.046_136.0386	Hypoxanthine	C5 H4 N4 O	136.039	1.046	C00262	MReference-441	HMDB0000157		92.6	level1	Organoheterocyclic compounds	Imidazopyrimidines	Purines and purine derivatives	map00230 Purine metabolism; map01100 Metabolic pathways;	1.01978e+09	1.06356e+09	1.01494e+09	1.00754e+09	1.08489e+09	1.22092e+09	1.07344e+09	1.17926e+09	1.10699e+09	9.1653e+08	1.03672e+09	9.13472e+08	9.16516e+08	9.51916e+08	9.78113e+08	1.34493e+09	1.29363e+09	1.35687e+09	1.1782e+09	1.33394e+09	1.42597e+09	1.08752e+09	1.02818e+09	1.09603e+09	1.0057e+09	1.07828e+09	9.1008e+08
1.046_405.1387	Gamma-glutamyl-gamma-glutamylglutamic acid	C15 H23 N3 O10	405.139	1.046		S389688				level4					4.80743e+06	3.78649e+06	4.14204e+06	4.01328e+06	4.45418e+06	4.31319e+06	4.16965e+06	4.35099e+06	4.21268e+06	721118	906506	627319	601059	607594	621186	9.58493e+06	9.18032e+06	9.36217e+06	1.00137e+07	8.90246e+06	8.84576e+06	2.10235e+06	2.02387e+06	1.87952e+06	2.0348e+06	2.15209e+06	1.80845e+06
1.047_377.1436		C16 H28 N O5 P S	377.144	1.047						level5					7.76661e+06	7.55701e+06	7.0037e+06	6.594e+06	7.36263e+06	6.88726e+06	6.85201e+06	7.29132e+06	7.20936e+06	4.15224e+06	5.40662e+06	5.04582e+06	4.12364e+06	4.77386e+06	4.22919e+06	5.84851e+06	1.01304e+07	9.30651e+06	7.7725e+06	1.02123e+07	1.10954e+07	4.4552e+06	4.1724e+06	4.82651e+06	4.63333e+06	4.84708e+06	4.99679e+06
1.05_285.0895		C10 H15 N5 O3 S	285.089	1.05						level5					1.26595e+07	1.17535e+07	1.32312e+07	1.31915e+07	1.36316e+07	1.32596e+07	1.38321e+07	1.32573e+07	1.27129e+07	1.15093e+07	9.15262e+06	1.25331e+07	1.11207e+07	1.18896e+07	1.11043e+07	1.50364e+07	1.50403e+07	1.54637e+07	1.47179e+07	1.584e+07	1.56554e+07	1.06307e+07	1.10778e+07	1.00972e+07	1.11622e+07	1.18608e+07	1.09825e+07
1.053_132.0245	3-methylsulfolene	C5 H8 O2 S	132.024	1.053		S64103	HMDB0059667	87.3		level4	Organoheterocyclic compounds	Dihydrothiophenes	null		1.66733e+09	1.72652e+09	1.71352e+09	1.69596e+09	1.92415e+09	1.75334e+09	1.63457e+09	1.90402e+09	1.78813e+09	1.5048e+09	1.5668e+09	1.83211e+09	1.48273e+09	1.58293e+09	1.49235e+09	2.04106e+09	1.75156e+09	2.50079e+09	2.17805e+09	2.0731e+09	2.07698e+09	1.27455e+09	1.4372e+09	1.54924e+09	1.63486e+09	1.66456e+09	1.42042e+09
1.054_103.0456	2-methylthiazolidine	C4 H9 N S	103.046	1.054		S29856	HMDB0031682			level4	Organoheterocyclic compounds	Azolidines	Thiazolidines		9.0006e+07	1.06005e+08	9.94298e+07	1.01181e+08	1.03968e+08	1.24673e+08	8.84821e+07	1.08349e+08	1.24347e+08	6.94136e+07	9.26258e+07	1.0765e+08	8.83464e+07	1.12359e+08	1.09361e+08	1.13971e+08	1.11817e+08	1.57877e+08	1.15645e+08	1.53811e+08	1.22437e+08	7.10963e+07	8.3946e+07	8.78417e+07	7.6698e+07	8.33897e+07	8.7292e+07
1.057_197.069	L-dopa	C9 H11 N O4	197.069	1.057	C00355	MReference-14	HMDB0000181		36	level3	Organic acids and derivatives	Carboxylic acids and derivatives	Amino acids, peptides, and analogues	map00350 Tyrosine metabolism; map01100 Metabolic pathways;	2.28732e+07	2.29505e+07	2.41089e+07	2.61641e+07	2.21827e+07	2.41819e+07	2.35149e+07	2.49229e+07	2.52367e+07	2.6236e+07	2.47834e+07	2.72384e+07	2.05755e+07	2.1865e+07	2.09931e+07	2.90268e+07	2.88993e+07	2.7696e+07	2.22408e+07	2.8213e+07	2.89534e+07	2.05829e+07	1.98099e+07	2.18652e+07	1.89697e+07	2.27692e+07	2.47194e+07
1.063_191.0252		C6 H9 N O4 S	191.025	1.063						level5					3.05913e+06	4.08293e+06	3.95009e+06	5.49589e+06	6.0656e+06	4.46705e+06	3.57487e+06	5.96696e+06	5.09299e+06	1.06803e+06	1.37343e+06	1.1255e+06	944085	950601	732674	4.81164e+06	5.31226e+06	4.45542e+06	6.39957e+06	6.9734e+06	4.79409e+06	5.73203e+06	7.45379e+06	7.23818e+06	6.60428e+06	8.27903e+06	6.30949e+06
1.068_170.0192		C3 H2 N6 O3	170.019	1.068						level5					1.298e+07	1.15498e+07	1.14031e+07	1.31584e+07	1.24523e+07	1.2257e+07	1.23327e+07	1.20753e+07	1.23112e+07	5.69061e+06	6.38354e+06	6.22952e+06	5.89215e+06	6.23113e+06	6.01007e+06	1.42559e+07	1.46839e+07	1.41215e+07	1.46408e+07	1.37042e+07	1.38324e+07	1.45235e+07	1.49242e+07	1.42835e+07	1.45696e+07	1.54707e+07	1.57348e+07
1.069_102.0318	Acetoacetate	C4 H6 O3	102.032	1.069	C00164	BGI142	HMDB0000060	30.9		level3	Organic acids	Carboxylic acids [Fig]	3-Oxocarboxylic acids	map00072 Synthesis and degradation of ketone bodies; map00280 Valine, leucine and isoleucine degradation; map00310 Lysine degradation; map00350 Tyrosine metabolism; map00640 Propanoate metabolism; map00650 Butanoate metabolism; map01100 Metabolic pathways;	2.61413e+07	2.72848e+07	2.66902e+07	2.91547e+07	2.87186e+07	2.89082e+07	2.65845e+07	2.70974e+07	2.66336e+07	1.38252e+07	1.60433e+07	1.32647e+07	1.37671e+07	1.33635e+07	1.48666e+07	3.48927e+07	3.48503e+07	4.00009e+07	3.48898e+07	3.37986e+07	3.63038e+07	2.97216e+07	3.02236e+07	3.05778e+07	2.92269e+07	3.0254e+07	3.20389e+07
1.069_348.986			348.986	1.069						level5					1.63888e+06	1.55532e+06	1.80758e+06	1.77773e+06	1.50292e+06	1.68618e+06	1.39189e+06	1.49795e+06	1.37995e+06	397300	400179	378384	402427	345444	466432	2.57186e+06	2.35916e+06	2.44067e+06	2.15104e+06	2.33053e+06	2.39181e+06	1.62079e+06	1.6586e+06	1.80857e+06	1.57234e+06	1.67123e+06	1.56131e+06
1.07_279.1318	(2s)-3-methyl-2-({[(3s,4s,5r)-2,3,4-trihydroxy-5-(hydroxymethyl)tetrahydro-2-furanyl]methyl}amino)butanoic acid (non-preferred name)	C11 H21 N O7	279.132	1.07		S35014481	HMDB0037844			level4	Organic acids and derivatives	Carboxylic acids and derivatives	Amino acids, peptides, and analogues		2.63056e+07	2.7842e+07	2.52074e+07	2.26546e+07	3.04869e+07	3.04961e+07	2.50646e+07	2.95413e+07	2.71045e+07	4.03916e+07	4.51142e+07	4.41546e+07	3.99387e+07	3.91115e+07	3.92275e+07	2.43921e+07	2.23049e+07	1.94949e+07	2.07164e+07	2.31133e+07	2.33048e+07	1.67808e+07	1.98756e+07	1.42414e+07	1.56036e+07	1.77564e+07	2.04648e+07
1.07_84.0212	Lu3453000	C4 H4 O2	84.0212	1.07	C17601	S9917	HMDB0032330			level4	Organoheterocyclic compounds	Dihydrofurans	Furanones	NULL	2.46333e+07	2.48292e+07	2.51236e+07	2.62081e+07	2.61547e+07	2.59098e+07	2.42965e+07	2.54464e+07	2.50901e+07	1.29778e+07	1.51732e+07	1.26064e+07	1.28472e+07	1.25138e+07	1.41001e+07	3.16935e+07	3.0912e+07	3.68503e+07	3.18462e+07	3.12425e+07	3.40025e+07	2.73099e+07	2.79595e+07	2.7121e+07	2.69493e+07	2.73465e+07	2.97668e+07
1.072_304.9959		C11 H8 N5 P S2	304.996	1.072						level5					1.13289e+06	1.22029e+06	1.25241e+06	1.13401e+06	1.26788e+06	1.10892e+06	1.07964e+06	983513	1.01947e+06	315788	397627	371504	302582	286178	392722	1.86057e+06	1.74636e+06	1.67763e+06	1.79565e+06	1.60817e+06	1.96525e+06	1.353e+06	1.1863e+06	1.37359e+06	1.16326e+06	1.37419e+06	1.19736e+06
1.073_319.1016	(11s,13s)-3-amino-14-(hydroxymethyl)-8,10-dioxa-2,4-diazatetracyclo[7.3.1.1~7,11~.0~1,6~]tetradec-3-ene-5,9,12,13,14-pentol	C11 H17 N3 O8	319.102	1.073		S4445240				level4					1.69774e+06	2.28e+06	2.03604e+06	2.31009e+06	2.15854e+06	2.08563e+06	1.86284e+06	1.93892e+06	2.66413e+06	1.28391e+06	882802	907174	937287	1.03067e+06	942242	3.76947e+06	3.69754e+06	3.90255e+06	3.60636e+06	3.81128e+06	2.77113e+06	2.48424e+06	2.46578e+06	2.04898e+06	1.99187e+06	2.42098e+06	1.7775e+06
1.098_247.1249			247.125	1.098						level5					5.18629e+06	7.68828e+06	4.4495e+06	8.05673e+06	8.00386e+06	7.16776e+06	7.4106e+06	8.37506e+06	8.38932e+06	1.13039e+07	1.27081e+07	1.14632e+07	8.69124e+06	1.25299e+07	1.16241e+07	8.88205e+06	4.80068e+06	8.41649e+06	5.59758e+06	5.11992e+06	6.77569e+06	1.07593e+06	1.25385e+06	1.42297e+06	1.10232e+06	1.89363e+06	1.09179e+06
1.106_187.0845	6-acetamido-2-oxohexanoic acid	C8 H13 N O4	187.084	1.106	C05548	S168403	HMDB0012150			level4	Organic acids and derivatives	Keto acids and derivatives	Medium-chain keto acids and derivatives	map00310 Lysine degradation; map01100 Metabolic pathways;	8.8182e+06	1.04444e+07	8.93692e+06	8.8483e+06	9.13572e+06	9.20112e+06	9.57712e+06	1.0445e+07	1.08249e+07	1.02043e+07	9.42689e+06	9.68832e+06	1.01005e+07	8.95084e+06	1.06788e+07	7.90419e+06	8.4383e+06	9.14776e+06	8.6585e+06	7.51389e+06	7.25281e+06	9.34175e+06	8.71368e+06	8.69039e+06	8.7866e+06	8.85155e+06	9.05053e+06
1.126_215.0795	Succinyl proline	C9 H13 N O5	215.079	1.126	C11711	S168469			31.6	level4					8.20237e+07	7.45295e+07	6.8202e+07	7.9339e+07	7.07917e+07	8.23851e+07	8.00877e+07	7.97452e+07	8.44109e+07	7.29572e+07	7.11468e+07	7.78069e+07	6.29807e+07	6.85165e+07	7.49436e+07	7.46898e+07	7.16949e+07	8.04199e+07	7.11667e+07	6.95566e+07	6.62192e+07	9.45732e+07	9.00634e+07	8.45211e+07	9.02656e+07	9.21287e+07	1.0109e+08
1.13_233.09	8-(methylsulfinyl)octyl isothiocyanate	C10 H19 N O S2	233.09	1.13		S7970426	HMDB0035923			level4	Organosulfur compounds	Sulfoxides	null		6.31795e+07	5.75162e+07	4.84474e+07	5.86785e+07	5.41631e+07	6.41267e+07	6.09253e+07	5.98178e+07	6.34949e+07	5.0768e+07	5.0153e+07	5.39509e+07	4.59217e+07	5.0545e+07	5.69131e+07	5.29481e+07	4.88869e+07	5.70984e+07	5.31294e+07	4.50147e+07	4.03832e+07	8.17279e+07	7.64853e+07	6.92662e+07	7.83514e+07	7.60797e+07	8.10991e+07
1.156_331.0682	2'-deoxyadenosine 5'-monophosphate	C10 H14 N5 O6 P	331.068	1.156	C00360	BGI60	HMDB0000905	91.4		level1	Nucleic acids	Nucleotides [Fig]	Deoxyribonucleotides	map00230 Purine metabolism; map01100 Metabolic pathways;	1.20343e+07	1.28724e+07	1.21894e+07	1.22683e+07	1.2343e+07	1.31589e+07	1.25123e+07	1.3001e+07	1.26095e+07	3.48277e+06	3.86322e+06	3.65061e+06	3.57727e+06	3.68707e+06	3.69438e+06	3.07753e+07	2.99054e+07	2.96705e+07	2.96047e+07	3.05765e+07	3.03692e+07	3.52133e+06	3.43275e+06	3.53124e+06	3.48526e+06	3.53267e+06	3.36607e+06
1.164_152.0335	Xanthine	C5 H4 N4 O2	152.034	1.164	C00385	S1151	HMDB0000292			level4	Organoheterocyclic compounds	Imidazopyrimidines	Purines and purine derivatives	map00230 Purine metabolism; map00232 Caffeine metabolism; map01100 Metabolic pathways;	2.74545e+08	2.973e+08	2.92544e+08	3.00448e+08	3.07261e+08	4.53309e+08	3.0279e+08	3.07682e+08	3.12055e+08	3.03881e+08	3.35546e+08	3.35367e+08	2.79863e+08	4.35056e+08	4.22136e+08	2.76793e+08	4.75657e+08	2.71789e+08	4.12762e+08	2.95787e+08	4.7357e+08	3.98611e+08	2.7557e+08	2.79213e+08	2.60196e+08	5.11293e+08	2.91319e+08
1.17_319.1378		C12 H21 N3 O7	319.138	1.17						level5					3.82664e+06	3.03243e+06	3.9955e+06	3.95208e+06	5.66087e+06	3.94324e+06	3.11173e+06	3.67208e+06	4.76145e+06	3.78128e+06	2.80259e+06	4.30142e+06	2.86639e+06	3.69178e+06	3.55983e+06	3.25559e+06	4.87851e+06	5.16537e+06	5.01679e+06	3.85799e+06	4.10802e+06	3.54245e+06	2.68943e+06	2.2343e+06	3.03689e+06	2.25514e+06	1.96848e+06
1.233_311.1039	(2s)-4-(methylsulfanyl)-2-({[(3s,4s,5r)-2,3,4-trihydroxy-5-(hydroxymethyl)tetrahydro-2-furanyl]methyl}amino)butanoic acid	C11 H21 N O7 S	311.104	1.233		S9035182	HMDB0037841			level4	Organic acids and derivatives	Carboxylic acids and derivatives	Amino acids, peptides, and analogues		4.8424e+06	5.38821e+06	7.53982e+06	3.93859e+06	4.62247e+06	7.01019e+06	6.22549e+06	4.35361e+06	3.89415e+06	5.50753e+06	8.78611e+06	6.81581e+06	6.7223e+06	6.18468e+06	5.7548e+06	4.67555e+06	4.48414e+06	4.48752e+06	5.68162e+06	3.57169e+06	4.51843e+06	2.56331e+06	2.9522e+06	3.9973e+06	2.89199e+06	2.91392e+06	3.87461e+06
1.248_214.1319	Valylproline	C10 H18 N2 O3	214.132	1.248		MReference-773	HMDB0029135	10.4	84.7	level2	Organic acids and derivatives	Carboxylic acids and derivatives	Amino acids, peptides, and analogues		5.32982e+07	4.71095e+07	4.7247e+07	5.13826e+07	5.21643e+07	4.02401e+07	4.46896e+07	4.93701e+07	4.34847e+07	5.2496e+07	5.96588e+07	5.18951e+07	4.29036e+07	6.04479e+07	4.80277e+07	9.15041e+07	7.15565e+07	6.98467e+07	7.96185e+07	6.95259e+07	7.29006e+07	2.0012e+07	2.10199e+07	1.9603e+07	2.0029e+07	2.24809e+07	2.19139e+07
1.25_301.127		C12 H19 N3 O6	301.127	1.25						level5					9.19407e+06	5.91089e+06	7.40088e+06	7.87177e+06	7.68388e+06	5.87855e+06	7.99538e+06	8.60031e+06	8.7927e+06	8.04765e+06	7.39602e+06	1.0267e+07	7.17701e+06	1.02465e+07	6.29097e+06	9.98104e+06	7.60816e+06	8.25258e+06	9.29643e+06	1.08797e+07	8.7649e+06	4.97382e+06	6.35825e+06	5.54158e+06	5.15274e+06	4.85454e+06	5.56883e+06
1.25_347.1329		C16 H22 N5 P S	347.133	1.25						level5					4.15457e+06	3.94832e+06	3.22627e+06	4.25763e+06	3.20953e+06	4.54975e+06	4.82197e+06	4.63441e+06	4.69797e+06	1.75995e+06	1.6468e+06	1.49214e+06	1.72402e+06	1.40245e+06	1.94829e+06	7.00803e+06	6.35747e+06	6.5142e+06	7.43054e+06	5.03149e+06	6.9085e+06	3.40268e+06	3.61545e+06	3.45632e+06	3.37108e+06	3.8778e+06	4.35701e+06
1.251_359.133	Mfcd01632327	C17 H26 Cl N O3 S	359.133	1.251	C18609	S11677232				level4				NULL	3.22407e+06	3.40198e+06	3.6889e+06	4.13986e+06	3.23095e+06	3.35935e+06	3.30703e+06	3.75793e+06	3.40021e+06	2.79608e+06	3.27848e+06	3.08308e+06	2.99071e+06	3.33201e+06	3.53968e+06	4.89751e+06	4.90373e+06	4.90122e+06	5.05337e+06	4.7796e+06	4.67368e+06	1.49826e+06	1.63339e+06	1.56321e+06	1.69734e+06	1.83807e+06	1.81125e+06
1.253_130.0461			130.046	1.253						level5					1.77196e+07	1.69844e+07	1.95235e+07	2.01759e+07	1.76495e+07	1.79259e+07	1.90578e+07	1.96971e+07	1.92152e+07	1.03762e+07	1.05294e+07	1.00829e+07	1.00323e+07	1.11558e+07	9.80236e+06	9.11919e+06	7.74259e+06	7.99885e+06	8.56307e+06	8.09633e+06	8.1289e+06	2.60373e+07	2.83632e+07	3.35401e+07	2.69715e+07	3.35778e+07	3.40507e+07
1.253_347.0632	3'-adenosine monophosphate (3'-amp)	C10 H14 N5 O7 P	347.063	1.253	C01367	MReference-194	HMDB0003540	87.7	89	level2	Nucleosides, nucleotides, and analogues	Ribonucleoside 3'-phosphates	null	map00230 Purine metabolism; map01100 Metabolic pathways;	3.85259e+07	3.49301e+07	3.2924e+07	3.29879e+07	4.01098e+07	3.50589e+07	3.50463e+07	4.19106e+07	3.44484e+07	6.11646e+06	6.48119e+06	6.60423e+06	6.35501e+06	7.23186e+06	6.89325e+06	9.00837e+07	8.38224e+07	7.40548e+07	8.6038e+07	7.60744e+07	8.24954e+07	1.71485e+07	1.91651e+07	1.88722e+07	1.93464e+07	1.95984e+07	1.88995e+07
1.256_83.0371		C4 H5 N O	83.0371	1.256						level5					1.53169e+07	1.44814e+07	1.3544e+07	1.25199e+07	1.49818e+07	1.51718e+07	4.82314e+06	1.41914e+07	1.58415e+07	8.31419e+06	8.42781e+06	9.47096e+06	8.01373e+06	8.64092e+06	9.10229e+06	7.62165e+06	6.89895e+06	8.05722e+06	7.28876e+06	8.41522e+06	7.79613e+06	2.11646e+07	2.21797e+07	2.69948e+07	2.10074e+07	2.65489e+07	2.34568e+07
1.258_129.0425	Pyroglutamate	C5 H7 N O3	129.042	1.258	C01879	BGI491	HMDB0000267	95	90.3	level1	Peptides	Amino acids	Other amino acids [Fig]	map00480 Glutathione metabolism; map01100 Metabolic pathways;	3.57472e+08	3.58289e+08	3.61069e+08	2.80989e+08	3.60903e+08	3.63792e+08	3.61692e+08	4.09149e+08	3.7157e+08	2.10289e+08	1.99013e+08	2.07509e+08	2.09431e+08	2.01503e+08	2.03793e+08	1.79602e+08	1.56451e+08	1.81848e+08	1.86056e+08	1.84692e+08	1.7889e+08	5.33788e+08	5.77382e+08	6.68831e+08	5.4348e+08	6.68137e+08	6.05958e+08
1.258_228.9674		C H4 N5 O5 P S	228.967	1.258						level5					8.50457e+06	8.02838e+06	8.70526e+06	8.39599e+06	8.91431e+06	8.12559e+06	7.67756e+06	8.10605e+06	7.77882e+06	4.93538e+06	5.03553e+06	5.21677e+06	4.94189e+06	4.49284e+06	4.82298e+06	3.94275e+06	3.62958e+06	3.34133e+06	3.76091e+06	3.49568e+06	3.70331e+06	1.0847e+07	1.20731e+07	1.36327e+07	1.15018e+07	1.30753e+07	1.34384e+07
1.26_259.9858		C8 H11 N2 P3 S	259.986	1.26						level5					5.16566e+06	5.23531e+06	5.10144e+06	4.75614e+06	4.72838e+06	4.83831e+06	4.70234e+06	4.72961e+06	4.55007e+06	3.08882e+06	2.98397e+06	3.14711e+06	2.94335e+06	2.97096e+06	2.84994e+06	2.23857e+06	1.99434e+06	2.35001e+06	2.63622e+06	1.87345e+06	2.08691e+06	6.47094e+06	7.31205e+06	7.77716e+06	6.62148e+06	6.68895e+06	7.40059e+06
1.275_306.0254	Monobromobisphenol a	C15 H15 Br O2	306.025	1.275	C13623	S571027				level4					4.71136e+06	3.93417e+06	4.43206e+06	4.43046e+06	4.56831e+06	4.39726e+06	4.70569e+06	5.14734e+06	4.38946e+06	1.20342e+06	1.06061e+06	1.12742e+06	1.15579e+06	1.3367e+06	942498	9.0154e+06	7.5372e+06	8.83362e+06	9.46391e+06	8.34818e+06	7.88751e+06	3.54097e+06	3.45546e+06	3.62252e+06	3.88956e+06	4.18762e+06	3.83444e+06
1.276_355.1381		C13 H26 N O8 P	355.138	1.276						level5					1.85984e+06	1.98187e+06	2.18275e+06	1.96707e+06	1.95451e+06	2.24015e+06	2.26167e+06	2.37961e+06	2.14888e+06	4.27939e+06	4.12195e+06	4.31372e+06	3.9707e+06	4.48494e+06	4.16002e+06	828720	531813	788423	691744	871708	1.13622e+06	1.35204e+06	965295	884703	874701	951704	983336
1.295_123.0403	[similar to: nicotinic acid; δmass: 0.0083 da]		123.04	1.295						level5					1.31322e+07	7.86088e+06	9.32508e+06	1.16667e+07	1.23002e+07	7.31026e+06	1.14017e+07	1.09771e+07	1.34015e+07	6.62249e+06	8.21017e+06	1.10119e+07	8.66255e+06	7.16449e+06	8.63605e+06	1.14972e+07	1.39427e+07	1.32775e+07	1.4299e+07	9.84362e+06	1.51483e+07	9.05002e+06	8.98277e+06	1.14133e+07	7.60369e+06	8.43516e+06	8.53177e+06
1.298_164.0473	2-hydroxycinnamic acid	C9 H8 O3	164.047	1.298	C01772	MReference-168	HMDB0002641	66.9	91.9	level2	Phenylpropanoids and polyketides	Cinnamic acids and derivatives	Hydroxycinnamic acids and derivatives	map00360 Phenylalanine metabolism; map01100 Metabolic pathways;	3.36678e+09	3.55082e+09	3.09229e+09	2.58103e+09	3.12547e+09	1.9889e+09	3.4939e+09	2.85478e+09	2.45516e+09	2.96149e+09	1.78691e+09	2.72908e+09	3.17849e+09	2.886e+09	2.47375e+09	3.12414e+09	2.28863e+09	2.33735e+09	2.80525e+09	3.65215e+09	2.53338e+09	1.74612e+09	2.11371e+09	2.80198e+09	1.86964e+09	3.01858e+09	2.57718e+09
1.3_118.042	Coumarone	C8 H6 O	118.042	1.3	C14512	S8868	HMDB0032929			level4	Organoheterocyclic compounds	Benzofurans	null	NULL	5.90174e+08	6.60635e+08	5.63339e+08	4.01077e+08	7.24875e+08	6.29298e+08	6.76076e+08	6.55976e+08	4.59586e+08	5.42977e+08	3.61972e+08	6.49805e+08	6.68792e+08	6.6871e+08	4.31077e+08	5.60152e+08	7.1544e+08	4.91831e+08	4.42062e+08	6.04576e+08	4.71774e+08	5.96965e+08	7.97782e+08	5.35059e+08	3.88019e+08	5.55188e+08	4.26621e+08
1.301_135.0684	N-benzylformamide	C8 H9 N O	135.068	1.301	C15561	MReference-817		93.1	67.7	level2				NULL	5.39649e+08	5.63591e+08	4.90341e+08	3.53521e+08	6.27795e+08	5.69414e+08	6.06176e+08	5.8182e+08	3.7635e+08	4.7764e+08	2.88455e+08	5.76744e+08	5.86876e+08	5.94709e+08	4.19787e+08	4.58717e+08	6.13941e+08	4.33686e+08	4.11749e+08	5.4164e+08	4.14869e+08	5.59759e+08	7.07111e+08	4.87653e+08	3.2006e+08	5.11092e+08	3.74061e+08
1.304_136.0718	[similar to: hypoxanthine; δmass: 0.0333 da]		136.072	1.304						level5					4.38595e+07	4.07447e+07	3.26051e+07	3.88513e+07	5.70201e+07	4.73816e+07	4.63421e+07	5.34536e+07	4.97294e+07	4.18945e+07	2.73556e+07	4.8941e+07	3.50685e+07	4.4566e+07	3.55431e+07	3.25688e+07	5.88417e+07	3.51042e+07	3.35012e+07	4.96061e+07	3.52431e+07	4.02098e+07	2.63793e+07	2.69245e+07	5.00759e+07	3.75221e+07	4.48151e+07
1.305_181.0738	L-tyrosine	C9 H11 N O3	181.074	1.305	C00082	MReference-2255	HMDB0000158	95.6	96.3	level1	Organic acids and derivatives	Carboxylic acids and derivatives	Amino acids, peptides, and analogues	map00130 Ubiquinone and other terpenoid-quinone biosynthesis; map00350 Tyrosine metabolism; map00360 Phenylalanine metabolism; map00400 Phenylalanine, tyrosine and tryptophan biosynthesis; map00730 Thiamine metabolism; map00970 Aminoacyl-tRNA biosynthesis; map01100 Metabolic pathways; map01210 2-Oxocarboxylic acid metabolism; map01230 Biosynthesis of amino acids;	2.66455e+09	2.60967e+09	2.39475e+09	2.10797e+09	2.41047e+09	1.38231e+09	2.73628e+09	2.15587e+09	1.58499e+09	2.2792e+09	1.15703e+09	1.92932e+09	2.39039e+09	2.19392e+09	1.84895e+09	2.53474e+09	1.72744e+09	1.73547e+09	1.80178e+09	2.83583e+09	1.71309e+09	1.3466e+09	1.33328e+09	2.20751e+09	1.18607e+09	2.38492e+09	1.96526e+09
1.39_179.0445	Isoxanthopterin	C6 H5 N5 O2	179.044	1.39	C03975	MReference-456	HMDB0000704		89.6	level2	Organoheterocyclic compounds	Pteridines and derivatives	Pterins and derivatives	NULL	7.57621e+06	9.0089e+06	7.83503e+06	8.18149e+06	9.35456e+06	8.93853e+06	8.29719e+06	8.20339e+06	9.07014e+06	8.25568e+06	8.22319e+06	7.97524e+06	7.52876e+06	7.99924e+06	7.73871e+06	5.13743e+06	5.08886e+06	5.85514e+06	5.19317e+06	4.68764e+06	5.73638e+06	1.44843e+07	1.20375e+07	1.46121e+07	1.39811e+07	1.26046e+07	1.43034e+07
1.393_100.0162	Succinic anhydride	C4 H4 O3	100.016	1.393	C19524	S7634	HMDB0032523			level4	Organic acids and derivatives	Carboxylic acids and derivatives	Dicarboxylic acids and derivatives	NULL	1.58569e+07	1.5665e+07	1.44328e+07	1.54943e+07	1.5612e+07	1.58044e+07	1.55129e+07	1.60868e+07	1.52748e+07	1.45112e+07	1.53066e+07	1.48974e+07	1.36977e+07	1.51905e+07	1.40656e+07	1.30539e+07	1.26951e+07	1.33604e+07	1.30486e+07	1.28656e+07	1.304e+07	2.64308e+07	1.78515e+07	1.87573e+07	1.88544e+07	2.60198e+07	1.81484e+07
1.397_361.1487		C12 H28 N O9 P	361.149	1.397						level5					2.3663e+06	2.37702e+06	2.19048e+06	2.08242e+06	2.3376e+06	2.67383e+06	2.72675e+06	1.97631e+06	1.87506e+06	997498	1.30977e+06	911557	1.00858e+06	737307	1.31553e+06	4.10006e+06	5.54802e+06	4.38092e+06	4.00839e+06	3.95318e+06	4.16835e+06	1.04145e+06	1.05483e+06	937847	1.04668e+06	899885	1.16509e+06
1.425_347.1328		C16 H22 N5 P S	347.133	1.425						level5					1.25443e+06	980515	1.09983e+06	1.23512e+06	1.17625e+06	1.16999e+06	1.50245e+06	1.35821e+06	1.37509e+06	502851	550831	455083	445447	474057	447996	2.01893e+06	2.14858e+06	2.35079e+06	1.68824e+06	1.95868e+06	2.30643e+06	1.00843e+06	1.07204e+06	971885	990664	1.23528e+06	1.04443e+06
1.426_329.0526	Adenosine 2',3'-cyclic monophosphate	C10 H12 N5 O6 P	329.053	1.426	C02353	BGI145		90.9	86.1	level1	Nucleic acids	Cyclic nucleotides [Fig]	2',3'-Cyclic nucleotides	map00230 Purine metabolism; map01100 Metabolic pathways;	1.4744e+07	1.56296e+07	1.57235e+07	1.46177e+07	1.59268e+07	1.56158e+07	1.4993e+07	1.61042e+07	1.53035e+07	3.76231e+06	3.72756e+06	3.62547e+06	3.67844e+06	3.79213e+06	3.55157e+06	3.40119e+07	3.13332e+07	3.08366e+07	3.25579e+07	2.7995e+07	2.92679e+07	9.3106e+06	1.11622e+07	1.10392e+07	9.50991e+06	9.92049e+06	1.0751e+07
1.552_455.1308		C22 H21 N3 O8	455.131	1.552						level5					3.38317e+06	3.15092e+06	3.30393e+06	2.97916e+06	3.2713e+06	2.94005e+06	4.19108e+06	3.04013e+06	2.8443e+06	593666	619464	584332	577655	585940	596248	1.1133e+07	9.80343e+06	1.05399e+07	1.13783e+07	9.75089e+06	9.62341e+06	556916	568521	573855	548747	572554	554806
1.556_374.2169		C16 H30 N4 O6	374.217	1.556						level5					3.46974e+06	2.71857e+06	3.88788e+06	3.17074e+06	3.25218e+06	3.42494e+06	4.43166e+06	3.86526e+06	3.17449e+06	2.99109e+06	2.82639e+06	2.3314e+06	2.03804e+06	2.47123e+06	2.09033e+06	4.81735e+06	5.33218e+06	5.77322e+06	6.55544e+06	6.69822e+06	7.14079e+06	3.74266e+06	2.87713e+06	2.98906e+06	2.71721e+06	3.23749e+06	3.91719e+06
1.589_131.0543	[similar to: l-isoleucine; δmass: -0.0403 da]		131.054	1.589						level5					9.31973e+06	1.48299e+07	1.64511e+07	1.57848e+07	1.40833e+07	1.0666e+07	1.58925e+07	1.63793e+07	7.7586e+06	8.08582e+06	6.84375e+06	3.30266e+06	1.48762e+07	1.06955e+07	1.09342e+07	1.92894e+07	1.34902e+07	993481	714775	1.70943e+07	568040	1.34704e+07	1.57086e+07	1.49834e+07	1.18622e+07	6.38931e+06	1.4132e+07
1.598_363.0581	Guanosine 5'-monophosphate	C10 H14 N5 O8 P	363.058	1.598	C00144	BGI302	HMDB0001397	80.6		level1	Nucleic acids	Nucleotides [Fig]	Ribonucleotides	map00230 Purine metabolism; map01100 Metabolic pathways;	1.5672e+07	1.38741e+07	1.29829e+07	1.5026e+07	1.46112e+07	1.5343e+07	1.48444e+07	1.33147e+07	1.45737e+07	1.67018e+06	1.74813e+06	1.59285e+06	1.9656e+06	1.94625e+06	1.42403e+06	3.69558e+07	3.50954e+07	3.56046e+07	4.20959e+07	3.5932e+07	3.40038e+07	4.64861e+06	4.77553e+06	4.00912e+06	4.68702e+06	5.26331e+06	5.25624e+06
1.608_262.1893		C12 H26 N2 O4	262.189	1.608						level5					5.31793e+06	6.43844e+06	4.88367e+06	5.35281e+06	5.08874e+06	5.90196e+06	5.37681e+06	6.29673e+06	4.53401e+06	4.8138e+06	6.4408e+06	4.53812e+06	4.72803e+06	4.64561e+06	4.52733e+06	5.73703e+06	7.27089e+06	5.70635e+06	6.30281e+06	5.40314e+06	6.13926e+06	4.28879e+06	3.92709e+06	4.18153e+06	4.70114e+06	4.21097e+06	7.14343e+06
1.614_85.0892	2908	C5 H11 N	85.0892	1.614	C01746	S7791	HMDB0034301			level4	Organoheterocyclic compounds	Piperidines	null		3.03634e+09	3.66424e+09	2.87587e+09	2.83766e+09	2.59176e+09	4.09012e+09	3.91557e+09	3.33407e+09	3.64592e+09	2.49549e+09	2.60309e+09	3.00316e+09	3.28922e+09	3.10709e+09	3.00312e+09	3.54525e+09	4.52647e+09	3.69031e+09	4.18454e+09	4.03333e+09	6.21993e+09	2.53046e+09	2.46128e+09	2.51495e+09	3.05888e+09	3.23608e+09	2.89803e+09
1.753_375.1642		C15 H25 N3 O8	375.164	1.753						level5					5.5475e+06	5.05102e+06	4.79052e+06	5.23773e+06	5.99279e+06	5.38785e+06	5.77082e+06	4.74256e+06	5.37074e+06	3.70981e+06	4.17957e+06	3.69778e+06	3.87411e+06	3.86869e+06	4.27616e+06	6.48172e+06	6.64236e+06	7.61475e+06	7.14888e+06	7.55333e+06	7.07467e+06	5.49593e+06	4.60847e+06	3.6955e+06	3.74505e+06	4.51241e+06	4.68004e+06
1.786_267.0968	Adenosine	C10 H13 N5 O4	267.097	1.786	C00212	BGI144	HMDB0000050	91.7	88.7	level2	Nucleic acids	Nucleosides [Fig]	Ribonucleosides	map00230 Purine metabolism; map01100 Metabolic pathways; map02010 ABC transporters; map04080 Neuroactive ligand-receptor interaction;	1.1681e+07	1.31489e+07	1.43829e+07	1.93929e+07	1.5271e+07	1.80496e+07	1.627e+07	1.9075e+07	1.80416e+07	3.96996e+06	4.92982e+06	7.98326e+06	4.43601e+06	4.31356e+06	4.57357e+06	1.49144e+07	1.79967e+07	2.10341e+07	1.87985e+07	1.52279e+07	1.37628e+07	1.57151e+07	2.34496e+07	2.86881e+07	2.26456e+07	1.53225e+07	1.98687e+07
1.805_361.1485		C14 H23 N3 O8	361.149	1.805						level5					5.12005e+06	4.60956e+06	5.66536e+06	5.55797e+06	5.80678e+06	5.2071e+06	4.74562e+06	5.36582e+06	5.55275e+06	4.41023e+06	5.10376e+06	4.66949e+06	4.43991e+06	4.85442e+06	4.19488e+06	9.06151e+06	8.63287e+06	7.58076e+06	7.91319e+06	7.44165e+06	8.58722e+06	3.89599e+06	3.94951e+06	3.0323e+06	3.19676e+06	3.29315e+06	3.50027e+06
1.92_341.1587	(2r)-3-hydroxy-2-(pentanoyloxy)propyl 2-(trimethylammonio)ethyl phosphate	C13 H28 N O7 P	341.159	1.92		S24823036				level4					5.114e+06	4.68279e+06	4.46801e+06	4.76723e+06	5.1243e+06	5.08768e+06	4.54926e+06	4.99152e+06	4.15382e+06	3.31362e+06	5.05992e+06	4.14913e+06	4.03939e+06	4.40607e+06	4.16241e+06	9.42835e+06	7.66227e+06	9.07771e+06	7.92999e+06	8.73022e+06	8.32588e+06	2.24838e+06	2.38462e+06	2.7368e+06	2.49654e+06	2.44934e+06	2.18842e+06
1.926_135.0546	Adenine	C5 H5 N5	135.055	1.926	C00147	MReference-296	HMDB0000034		70.9	level2	Organoheterocyclic compounds	Imidazopyrimidines	Purines and purine derivatives	map00230 Purine metabolism; map01100 Metabolic pathways;	5.24132e+06	5.59266e+06	5.68246e+06	8.17079e+06	8.27911e+06	5.32858e+06	5.3654e+06	5.62469e+06	3.97617e+06	4.1627e+06	4.57949e+06	3.48855e+06	3.59065e+06	4.41476e+06	3.28067e+06	6.2484e+06	6.40858e+06	6.04994e+06	7.52792e+06	6.05539e+06	5.12501e+06	2.82587e+06	3.12376e+06	3.69264e+06	6.81679e+06	3.10912e+06	2.86855e+06
1.934_283.0917	8-hydroxy-deoxyguanosine	C10 H13 N5 O5	283.092	1.934		S66049	HMDB0003333			level4	Nucleosides, nucleotides, and analogues	Purine nucleosides	Purine 2'-deoxyribonucleosides		2.91816e+07	3.48994e+07	3.71919e+07	4.29651e+07	3.95988e+07	4.16508e+07	2.81993e+07	2.82199e+07	4.02492e+07	4.83255e+07	3.32761e+07	4.63403e+07	4.18259e+07	4.71937e+07	4.9329e+07	1.44633e+07	1.43816e+07	1.31827e+07	1.21662e+07	1.37719e+07	1.1944e+07	5.8034e+07	5.23746e+07	4.05949e+07	5.27874e+07	5.44274e+07	6.0267e+07
1.937_251.1018	Deoxyadenosine	C10 H13 N5 O3	251.102	1.937	C00559	BGI213	HMDB0000101	94.9	92.3	level1	Nucleic acids	Nucleosides [Fig]	Deoxyribonucleosides	map00230 Purine metabolism; map01100 Metabolic pathways; map02010 ABC transporters;	8.94994e+06	7.26449e+06	8.00826e+06	1.04317e+07	1.06128e+07	1.12091e+07	1.33181e+07	8.78901e+06	1.20141e+07	1.0143e+07	1.21073e+07	1.14417e+07	1.2641e+07	9.46157e+06	1.00832e+07	8.30228e+06	8.08357e+06	7.84271e+06	8.41919e+06	7.04488e+06	7.14083e+06	8.5868e+06	9.03191e+06	1.08088e+07	9.1623e+06	1.3917e+07	8.55841e+06
1.943_361.1485		C14 H23 N3 O8	361.149	1.943						level5					4.14406e+06	4.81944e+06	4.20162e+06	4.27796e+06	4.56577e+06	4.37319e+06	4.29695e+06	4.5468e+06	4.1941e+06	3.4236e+06	3.45092e+06	3.32127e+06	2.66372e+06	3.11444e+06	3.20763e+06	5.97514e+06	5.96634e+06	5.6842e+06	5.75282e+06	5.90802e+06	6.1622e+06	4.47998e+06	4.17167e+06	4.23132e+06	5.0231e+06	4.21636e+06	4.71452e+06
1.962_268.0807	Inosine	C10 H12 N4 O5	268.081	1.962	C00294	BGI328	HMDB0000195	88.7	75.7	level1	Nucleosides, nucleotides, and analogues	Purine nucleosides	null	map00230 Purine metabolism; map01100 Metabolic pathways; map02010 ABC transporters;	6.06761e+06	6.35902e+06	5.86594e+06	6.09301e+06	4.85772e+06	7.75862e+06	5.76429e+06	6.0293e+06	6.23823e+06	7.84269e+06	7.69419e+06	8.72617e+06	7.2722e+06	9.6731e+06	7.70424e+06	2.0277e+06	2.16841e+06	2.33434e+06	2.22658e+06	2.69637e+06	2.57357e+06	7.79091e+06	7.77766e+06	8.09789e+06	9.01892e+06	8.45138e+06	7.51883e+06
1.971_333.1534		C13 H23 N3 O7	333.153	1.971						level5					2.69581e+06	3.80794e+06	2.92298e+06	2.9105e+06	3.16035e+06	3.17969e+06	3.06446e+06	3.05669e+06	3.54094e+06	2.51843e+06	2.53367e+06	3.01474e+06	2.35685e+06	2.41902e+06	2.40472e+06	5.97249e+06	5.13523e+06	5.12074e+06	6.31664e+06	5.41592e+06	4.76225e+06	1.18691e+06	1.31253e+06	1.10656e+06	1.27486e+06	1.3263e+06	1.33393e+06
10.001_738.5992		C45 H78 N4 O4	738.599	10.001						level5					6.69962e+06	6.9251e+06	7.47614e+06	5.90248e+06	6.17213e+06	6.58264e+06	5.76819e+06	5.79267e+06	5.88028e+06	1.30326e+07	1.85253e+07	1.62845e+07	1.46528e+07	1.4379e+07	1.69261e+07	1.58083e+07	1.50403e+07	1.5618e+07	1.47954e+07	1.4955e+07	1.64888e+07	1.2381e+07	1.26476e+07	1.11308e+07	1.30711e+07	1.19553e+07	1.01075e+07
10.003_266.261	Linoleyl alcohol	C18 H34 O	266.261	10.003		S4517641				level4					1.46758e+07	1.50676e+07	1.49977e+07	1.29831e+07	1.45434e+07	1.43517e+07	1.31938e+07	1.32972e+07	1.29618e+07	2.4727e+07	2.84552e+07	2.43377e+07	2.62147e+07	2.41677e+07	2.87663e+07	2.74256e+07	2.63231e+07	2.47907e+07	2.40175e+07	2.32858e+07	2.49365e+07	2.11824e+07	2.12157e+07	1.94519e+07	2.07457e+07	2.14307e+07	2.15441e+07
10.003_678.5112		C38 H70 N4 O4 S	678.511	10.003						level5					2.35753e+06	2.11334e+06	2.6997e+06	1.93722e+06	2.26066e+06	2.01692e+06	1.86439e+06	1.99991e+06	2.22275e+06	2.50006e+06	3.49105e+06	3.48796e+06	2.99875e+06	2.65605e+06	2.92975e+06	2.91479e+06	2.94569e+06	2.92449e+06	2.94855e+06	3.29124e+06	3.13994e+06	2.44487e+06	2.81893e+06	2.56923e+06	2.2469e+06	2.38853e+06	2.59484e+06
10.007_403.3663		C23 H49 N O4	403.366	10.007						level5					2.37342e+06	2.52067e+06	2.42567e+06	2.32432e+06	2.18248e+06	2.64878e+06	2.05958e+06	2.05217e+06	2.04038e+06	4.64428e+06	5.79312e+06	4.83928e+06	2.38912e+06	4.56429e+06	4.95109e+06	4.4106e+06	3.92381e+06	3.34371e+06	4.07431e+06	3.91687e+06	4.1756e+06	2.1769e+06	3.78784e+06	3.61366e+06	2.08266e+06	3.29538e+06	3.70087e+06
10.01_1000.5953		C56 H87 N6 O4 P3	1000.6	10.01						level5					2.08428e+06	2.04608e+06	2.02156e+06	1.44697e+06	2.26122e+06	1.76322e+06	1.72162e+06	2.12284e+06	1.67514e+06	3.31531e+06	4.30402e+06	4.13489e+06	3.06868e+06	4.22533e+06	3.8763e+06	2.98624e+06	3.37361e+06	3.52306e+06	3.28344e+06	3.66094e+06	2.88488e+06	2.92199e+06	3.13691e+06	3.08667e+06	3.24758e+06	3.19853e+06	2.83962e+06
10.013_620.3033		C33 H50 O7 P2	620.303	10.013						level5					4.41168e+07	4.69016e+07	4.54558e+07	3.53712e+07	4.30282e+07	4.03461e+07	3.54207e+07	4.26424e+07	3.93751e+07	6.13464e+07	6.19539e+07	7.12375e+07	5.15439e+07	7.58379e+07	6.99748e+07	4.78453e+07	5.32808e+07	5.24923e+07	5.75572e+07	5.15444e+07	5.92619e+07	5.90082e+07	6.26723e+07	5.65059e+07	4.95698e+07	5.79987e+07	6.04324e+07
10.014_537.3821		C26 H57 N3 O4 P2	537.382	10.014						level5					2.18182e+06	2.2559e+06	2.33178e+06	2.11188e+06	2.77237e+06	2.46424e+06	1.89587e+06	2.24415e+06	2.18255e+06	3.30155e+06	3.84406e+06	3.66427e+06	2.87633e+06	3.08689e+06	2.96385e+06	1.40556e+06	1.54149e+06	1.4904e+06	1.60724e+06	1.57029e+06	1.54046e+06	3.32541e+06	3.76025e+06	3.64678e+06	3.76253e+06	4.28652e+06	3.7897e+06
10.015_325.3345		C21 H43 N O	325.334	10.015						level5					2.13336e+06	2.06461e+06	2.43703e+06	1.95257e+06	2.32943e+06	2.6348e+06	2.15543e+06	2.49692e+06	2.03599e+06	5.53766e+06	7.09968e+06	5.75143e+06	5.63288e+06	6.25581e+06	5.79802e+06	988813	1.07811e+06	1.27182e+06	1.01753e+06	1.03547e+06	1.2487e+06	6.01477e+06	6.02648e+06	6.06948e+06	5.32079e+06	5.6167e+06	5.19759e+06
10.017_665.3614		C29 H58 N5 O6 P3	665.361	10.017						level5					1.86788e+06	2.10882e+06	2.14968e+06	1.61245e+06	2.08294e+06	1.84978e+06	1.43092e+06	1.59702e+06	1.62277e+06	2.29852e+06	2.09029e+06	2.6056e+06	1.5228e+06	2.36041e+06	2.28339e+06	1.72937e+06	2.2186e+06	2.0628e+06	2.173e+06	1.95255e+06	2.35112e+06	2.03191e+06	2.24963e+06	2.19715e+06	1.79534e+06	1.80204e+06	2.34305e+06
10.031_602.5281	(2s)-3-hydroxy-2-{[8-(tetracyclo[6.4.0.0~2,7~.0~3,6~]dodec-10-yl)octyl]oxy}propyl 14-methylpentadecanoate	C39 H70 O4	602.528	10.031		S24822163				level4					765879	883040	996149	1.08218e+06	714160	1.16362e+06	996918	1.00192e+06	919451	935721	1.23335e+06	699287	8.14866e+06	806151	342888	293031	295854	328305	310957	308138	316142	3.13766e+06	4.77413e+06	5.03257e+06	3.51079e+06	3.54984e+06	4.98054e+06
10.033_406.3059			406.306	10.033						level5					1.67533e+07	1.95327e+07	1.55504e+07	1.766e+07	1.71542e+07	5.6536e+06	1.52517e+07	1.78681e+07	1.68597e+07	2.30701e+07	2.14567e+07	2.24493e+07	1.87763e+07	2.0578e+07	2.21992e+07	4.72574e+07	4.34177e+07	4.39817e+07	4.39739e+07	4.13195e+07	4.23232e+07	1.59759e+07	1.34179e+07	1.45522e+07	1.41583e+07	1.42703e+07	2.50366e+06
10.037_352.2956		C18 H36 N6 O	352.296	10.037						level5					3.61146e+06	3.90875e+06	3.4894e+06	3.22387e+06	3.66966e+06	3.62959e+06	3.27002e+06	3.43827e+06	3.3257e+06	8.15029e+06	4.27767e+06	8.57291e+06	8.37011e+06	8.19002e+06	8.70028e+06	7.08835e+06	3.75377e+06	6.66879e+06	6.66034e+06	6.93536e+06	5.78821e+06	2.19192e+06	4.86273e+06	4.53746e+06	4.55787e+06	5.07798e+06	1.94792e+06
10.044_355.3087	N-stearoyl-l-alanine	C21 H41 N O3	355.309	10.044		S18997987				level4					1.35245e+07	1.35915e+07	1.49323e+07	1.49183e+07	1.44289e+07	1.42535e+07	1.28844e+07	1.4355e+07	1.63046e+07	1.60642e+06	1.39685e+06	1.87166e+06	1.24234e+06	1.24025e+06	2.98472e+06	1.86638e+06	1.94334e+06	1.66875e+06	1.5053e+06	1.2185e+06	2.22063e+06	1.53162e+06	1.46791e+06	1.38803e+06	1.09452e+06	1.18485e+06	1.99889e+06
10.044_384.324	Tricosanedioic acid	C23 H44 O4	384.324	10.044		S7822619				level4					2.64991e+07	3.75554e+07	3.39029e+07	3.59963e+07	3.58187e+07	3.52864e+07	3.19287e+07	3.47924e+07	3.34864e+07	4.46887e+07	4.7664e+07	4.58795e+07	4.03881e+07	4.42633e+07	4.67859e+07	9.51634e+07	9.03591e+07	9.03547e+07	8.95933e+07	8.4833e+07	8.8758e+07	3.16584e+07	2.87255e+07	3.03813e+07	2.8373e+07	2.97626e+07	2.57601e+07
10.044_386.3397	Mfcd00046761	C23 H46 O4	386.34	10.044		S2497482				level4					1.7045e+07	1.85537e+07	1.83803e+07	1.72651e+07	1.74209e+07	1.79947e+07	1.64718e+07	1.75868e+07	1.73798e+07	3.63634e+07	4.13379e+07	3.87573e+07	3.2548e+07	3.60169e+07	3.85172e+07	1.47218e+07	1.44731e+07	1.37939e+07	1.41617e+07	1.36138e+07	1.42364e+07	2.79127e+07	2.84213e+07	2.87316e+07	2.67532e+07	2.82286e+07	2.74829e+07
10.047_330.2536		C16 H35 N4 O P	330.254	10.047						level5					5.47162e+06	5.86196e+06	6.29175e+06	7.28219e+06	5.58988e+06	6.42245e+06	6.66044e+06	4.77195e+06	7.51107e+06	7.73105e+06	7.91316e+06	6.17124e+06	6.50244e+06	7.40018e+06	7.28629e+06	6.77738e+06	8.93448e+06	8.42445e+06	7.14097e+06	6.62365e+06	8.42012e+06	4.95475e+06	6.32275e+06	6.89579e+06	6.12273e+06	6.53639e+06	7.14323e+06
10.049_364.1912		C20 H29 Cl N2 O2	364.191	10.049						level5					9.11226e+06	8.50594e+06	7.46388e+06	8.25169e+06	8.02986e+06	7.89497e+06	8.50568e+06	8.60511e+06	8.25746e+06	8.19649e+06	1.0273e+07	8.64685e+06	9.04062e+06	9.38291e+06	1.03158e+07	7.36681e+06	8.58809e+06	8.21812e+06	8.35784e+06	8.44182e+06	8.63216e+06	7.60111e+06	7.98992e+06	6.46645e+06	7.63576e+06	7.0071e+06	6.90961e+06
10.05_346.2184		C20 H31 N2 O P	346.218	10.05					39.8	level5					1.85996e+07	1.72214e+07	1.74247e+07	1.78981e+07	1.67369e+07	1.81913e+07	1.81086e+07	1.77158e+07	1.84321e+07	1.90528e+07	2.02178e+07	1.81378e+07	1.85802e+07	1.94736e+07	1.91974e+07	1.8551e+07	1.88914e+07	1.98935e+07	1.78623e+07	1.74877e+07	1.86025e+07	1.57905e+07	1.65061e+07	1.68863e+07	1.56653e+07	1.61157e+07	1.69731e+07
10.051_308.2716	Ethyl linoleate	C20 H36 O2	308.272	10.051		S4445379				level4					1.32842e+07	1.38171e+07	1.49141e+07	1.54977e+07	1.34336e+07	1.5699e+07	1.35274e+07	1.14511e+07	1.62535e+07	1.75585e+07	1.8596e+07	1.516e+07	1.50124e+07	1.82121e+07	2.02028e+07	1.59472e+07	1.81439e+07	1.73571e+07	1.55895e+07	1.59943e+07	1.6056e+07	1.25288e+07	1.64364e+07	1.46165e+07	1.64807e+07	1.50074e+07	1.81754e+07
10.053_335.3188	(2e,4e)-n-isobutyl-2,4-octadecadienamide	C22 H41 N O	335.319	10.053		S8149826				level4					4.81958e+07	4.59845e+07	4.78367e+07	4.69389e+07	4.55478e+07	5.02321e+07	4.91385e+07	4.2609e+07	4.72246e+07	5.73215e+07	5.70954e+07	5.78459e+07	4.74142e+07	5.10097e+07	6.16888e+07	6.64189e+07	6.35457e+07	6.52256e+07	6.26094e+07	6.22268e+07	6.20834e+07	7.84238e+07	7.38865e+07	9.22049e+07	7.28309e+07	7.36449e+07	7.00396e+07
10.059_380.2697		C18 H40 N2 O4 S	380.27	10.059						level5					1.0922e+06	716579	969543	1.02342e+06	1.08374e+06	1.03657e+06	947703	1.06758e+06	862600	918432	1.12562e+06	511794	928870	527681	1.08256e+06	135924	49820.6	126900	634427	261363	54491.1	1.10104e+06	1.33604e+06	1.39609e+06	1.33393e+06	1.62993e+06	1.29215e+06
10.068_374.3397	(2s)-3-{[(2r)-2-hydroxynonadecyl]oxy}-1,2-propanediol	C22 H46 O4	374.34	10.068		S113371321				level4					1.07044e+06	1.03021e+06	1.00488e+06	1.19194e+06	1.29148e+06	973152	1.08354e+06	1.07979e+06	947679	2.45569e+06	3.27331e+06	2.77205e+06	2.99315e+06	3.71542e+06	5.41008e+06	1.22551e+06	1.39059e+06	1.09212e+06	1.22637e+06	1.16047e+06	2.90018e+06	1.869e+06	1.894e+06	1.64049e+06	1.89321e+06	1.63266e+06	1.87897e+06
10.069_396.3216		C20 H40 N6 O2	396.322	10.069						level5					823820	906295	511196	1.01383e+06	700699	691542	757366	577871	729831	2.1469e+06	2.07284e+06	1.76389e+06	1.96762e+06	2.73185e+06	4.42634e+06	868191	1.10024e+06	860692	817039	804492	2.43658e+06	1.6119e+06	1.60958e+06	1.44027e+06	1.714e+06	1.5526e+06	1.20533e+06
10.071_308.2032		C17 H29 N2 O P	308.203	10.071						level5					1.30666e+06	1.47072e+06	1.59941e+06	1.17975e+06	1.50362e+06	1.34542e+06	1.57932e+06	1.56931e+06	1.47194e+06	1.52024e+06	1.81812e+06	1.70235e+06	1.7435e+06	1.36038e+06	1.56407e+06	1.68742e+06	2.09157e+06	1.97842e+06	1.33915e+06	1.644e+06	1.82804e+06	1.634e+06	1.73729e+06	1.94246e+06	1.97502e+06	1.98628e+06	1.74276e+06
10.071_340.2291		C18 H33 N2 O2 P	340.229	10.071						level5					661304	1.04315e+06	786298	725779	774532	780872	1.05731e+06	706851	844155	571090	917208	649507	1.10878e+06	560439	772422	793247	1.08157e+06	615862	960272	691858	950290	1.43781e+06	988188	689810	1.0939e+06	798712	769984
10.071_351.3501		C23 H45 N O	351.35	10.071						level5					1.71544e+06	1.94244e+06	1.87276e+06	1.75393e+06	1.58281e+06	1.78219e+06	1.8835e+06	1.87021e+06	1.8316e+06	4.95914e+06	6.3289e+06	4.94461e+06	5.34786e+06	5.33138e+06	5.54912e+06	826617	1.08812e+06	1.03938e+06	958322	939131	941445	4.91194e+06	4.65424e+06	5.11001e+06	4.6552e+06	4.55933e+06	5.04289e+06
10.074_455.3765		C24 H50 N5 O P	455.377	10.074						level5					567040	612598	580433	605459	641445	646257	619493	635726	678193	1.57748e+06	1.79725e+06	1.68757e+06	1.37977e+06	1.57533e+06	1.76707e+06	404585	513903	362597	363550	497452	379491	1.29251e+06	1.09647e+06	1.15034e+06	1.09194e+06	1.24024e+06	903891
10.081_330.3134		C20 H42 O3	330.313	10.081						level5					5.69729e+06	6.21121e+06	5.6882e+06	5.44233e+06	5.78901e+06	5.8685e+06	5.31691e+06	5.47474e+06	5.46032e+06	1.37521e+07	1.45475e+07	1.45533e+07	1.3862e+07	1.39236e+07	1.51993e+07	1.0935e+07	8.27761e+06	1.09856e+07	1.05443e+07	1.10929e+07	9.84011e+06	7.5142e+06	8.29079e+06	7.67783e+06	7.59994e+06	8.41261e+06	6.96525e+06
10.087_519.3925		C25 H54 N5 O4 P	519.393	10.087						level5					769466	774941	697501	819864	831578	754152	785464	806835	835206	670946	840225	718787	448090	740702	896035	480050	416580	466241	351848	389813	310524	1.51618e+06	1.51365e+06	1.34339e+06	1.35604e+06	1.57964e+06	1.55771e+06
10.087_523.4007	(2r)-2-hydroxy-3-(nonadecyloxy)propyl 2-(trimethylammonio)ethyl phosphate	C27 H58 N O6 P	523.401	10.087		S24692448				level4					801105	723156	829256	896259	747340	715930	767088	652339	1.04415e+06	2.09183e+06	2.18801e+06	2.44106e+06	2.25485e+06	2.16525e+06	2.45576e+06	2.46948e+06	2.16843e+06	2.00892e+06	2.16543e+06	2.03367e+06	1.7077e+06	2.63628e+06	2.29702e+06	1.83561e+06	2.27191e+06	2.08918e+06	2.36462e+06
10.09_517.3559		C28 H48 N5 O2 P	517.356	10.09						level5					922095	792319	923801	966416	888479	967524	1.02299e+06	808815	1.0822e+06	3.53081e+06	4.40969e+06	4.16888e+06	3.85319e+06	3.47136e+06	3.35864e+06	574308	692296	589982	764705	675015	564592	2.97484e+06	2.66122e+06	2.51932e+06	2.68541e+06	2.44521e+06	2.57559e+06
10.091_316.2379		C17 H28 N6	316.238	10.091					67.9	level5					5.35301e+07	5.83391e+07	6.40587e+07	5.75223e+07	5.48026e+07	6.4675e+07	5.38046e+07	6.16539e+07	6.25964e+07	1.85977e+08	1.32376e+08	1.04999e+08	1.25606e+08	1.38126e+08	1.29222e+08	9.88455e+07	1.12764e+08	1.366e+08	1.0882e+08	1.18504e+08	1.21855e+08	1.30054e+08	1.53917e+08	1.90017e+08	1.24193e+08	1.29871e+08	1.38912e+08
10.092_317.2411		C14 H31 N5 O3	317.241	10.092						level5					9.585e+06	1.02896e+07	1.15401e+07	1.0129e+07	9.81069e+06	1.08862e+07	9.73581e+06	9.87005e+06	1.06082e+07	2.8986e+07	2.35589e+07	1.98513e+07	2.26247e+07	2.56134e+07	2.44e+07	1.75169e+07	2.002e+07	2.2994e+07	1.95062e+07	1.92152e+07	2.22623e+07	2.40414e+07	2.59779e+07	3.31836e+07	2.33066e+07	2.35231e+07	2.27712e+07
10.092_371.2858		C21 H41 N O2 S	371.286	10.092						level5					1.15168e+06	1.10116e+06	1.06974e+06	1.0636e+06	1.09487e+06	1.11353e+06	1.16851e+06	969690	1.11619e+06	1.85397e+06	2.47858e+06	2.2886e+06	2.3937e+06	1.99014e+06	2.14113e+06	5.14555e+06	3.50684e+06	3.87905e+06	3.62161e+06	3.17632e+06	4.27033e+06	1.52392e+06	1.3015e+06	1.17727e+06	1.13334e+06	1.40783e+06	1.32932e+06
10.093_378.2083		C19 H30 N4 O2 S	378.208	10.093						level5					739571	703946	818362	797765	819353	994571	781291	857269	822059	2.22693e+06	1.87603e+06	1.63514e+06	1.74859e+06	1.98585e+06	1.78523e+06	1.39651e+06	1.55723e+06	1.99227e+06	1.21237e+06	1.55836e+06	1.91355e+06	1.70109e+06	2.16068e+06	2.7107e+06	1.90543e+06	1.73459e+06	1.82677e+06
10.106_384.3392	Cholecalciferol	C27 H44 O	384.339	10.106	C05443	MReference-1276	HMDB0000876	76	85	level2	Lipids and lipid-like molecules	Steroids and steroid derivatives	Vitamin D and derivatives	map00100 Steroid biosynthesis; map01100 Metabolic pathways;	2.17379e+07	2.02993e+07	1.94268e+07	1.93713e+07	2.01115e+07	1.8531e+07	1.97293e+07	1.90099e+07	2.2013e+07	3.86609e+07	4.18323e+07	3.95775e+07	3.56758e+07	4.00848e+07	4.1065e+07	1.96428e+07	1.87745e+07	2.03723e+07	1.94974e+07	1.92921e+07	1.97277e+07	3.37354e+07	3.2926e+07	3.46995e+07	2.99349e+07	2.95775e+07	3.28984e+07
10.109_406.36	All-trans-4,4'-diapophytofluene	C30 H46	406.36	10.109	C19840	S17220928				level4				NULL	854160	774195	1.03671e+06	857930	902114	710643	801372	777588	744828	2.26093e+06	2.74106e+06	1.81986e+06	2.09359e+06	2.12494e+06	1.63779e+06	821175	615968	672863	613687	659593	670689	1.79858e+06	1.18991e+06	1.13829e+06	1.10467e+06	1.60749e+06	1.55039e+06
10.11_323.3188	1-(14-methylhexadecanoyl)pyrrolidine	C21 H41 N O	323.319	10.11		S4935858	HMDB0034373			level4	Organoheterocyclic compounds	Pyrrolidines	N-acylpyrrolidines		1.28499e+06	1.29252e+06	1.21899e+06	1.36903e+06	1.218e+06	1.17825e+06	1.18417e+06	1.1503e+06	1.38738e+06	1.5429e+06	1.57068e+06	1.8826e+06	1.63053e+06	1.64014e+06	2.03294e+06	1.56401e+06	1.58276e+06	1.69156e+06	1.49211e+06	1.5602e+06	1.47125e+06	2.48651e+06	1.89781e+06	2.82642e+06	1.97142e+06	1.94773e+06	2.34883e+06
10.114_334.2186		C19 H31 N2 O P	334.219	10.114					53	level5					2.92128e+06	2.9778e+06	2.23327e+06	2.58795e+06	2.39568e+06	2.82036e+06	2.77616e+06	2.53969e+06	2.61383e+06	2.94985e+06	2.62085e+06	3.15909e+06	2.48597e+06	2.72929e+06	2.85153e+06	3.14441e+06	3.49872e+06	3.12183e+06	3.26155e+06	3.25716e+06	3.27145e+06	2.58897e+06	2.45017e+06	2.5091e+06	2.46586e+06	2.32282e+06	2.30257e+06
10.115_421.3709		C30 H47 N	421.371	10.115						level5					1.04799e+06	972078	941400	1.03052e+06	1.1038e+06	983578	947825	891439	1.03941e+06	3.33124e+06	4.08373e+06	3.5458e+06	3.5176e+06	3.10277e+06	3.7615e+06	831589	873374	743830	999752	909757	836155	2.34438e+06	2.09517e+06	2.35911e+06	2.16973e+06	2.02881e+06	1.89963e+06
10.116_470.3762	Eburicoic acid	C31 H50 O3	470.376	10.116	C14495	S8180526				level4				NULL	1.34312e+06	1.59435e+06	1.45836e+06	1.4789e+06	1.67706e+06	1.44338e+06	1.44965e+06	1.66129e+06	1.52957e+06	3.0241e+06	3.87505e+06	3.37884e+06	2.93856e+06	2.94856e+06	3.58559e+06	1.31797e+06	1.21408e+06	1.15056e+06	1.22258e+06	1.45573e+06	1.36788e+06	3.14239e+06	2.88747e+06	3.30704e+06	2.94039e+06	3.07252e+06	2.78947e+06
10.116_510.369	(1r,2r,3r,5e,7e,17beta)-2-(benzyloxy)-17-(6-hydroxy-6-methyl-2-heptanyl)-9,10-secoestra-5,7-diene-1,3-diol	C33 H50 O4	510.369	10.116		S24823354				level4					893547	963556	836599	795266	769239	1.03609e+06	1.02072e+06	1.10591e+06	961151	1.98786e+06	2.13992e+06	2.04177e+06	2.24356e+06	2.06212e+06	2.08394e+06	885208	871127	978349	939925	981117	850281	1.73915e+06	1.66704e+06	2.00108e+06	2.05484e+06	1.63164e+06	1.63342e+06
10.117_206.0945	2210033	C12 H14 O3	206.095	10.117	C10476	S4445096	HMDB0030762			level4	Phenylpropanoids and polyketides	Cinnamic acids and derivatives	Cinnamic acid esters	NULL	1.21637e+06	1.03532e+06	1.00933e+06	1.01223e+06	980823	1.34707e+06	1.09431e+06	1.09077e+06	1.21191e+06	2.29246e+06	2.97164e+06	2.55114e+06	2.31339e+06	2.20899e+06	2.62202e+06	961219	997811	1.00403e+06	973576	994576	910791	2.43123e+06	2.12661e+06	2.13803e+06	2.19728e+06	2.26722e+06	2.1094e+06
10.135_408.3032	(4z,7z,10z,13z,16z,19z,22z,25z)-4,7,10,13,16,19,22,25-octacosaoctaenoic acid	C28 H40 O2	408.303	10.135		S24841865				level4					6.34755e+06	6.54834e+06	7.0789e+06	6.69156e+06	7.01097e+06	6.24106e+06	5.53134e+06	6.73682e+06	5.86117e+06	1.18542e+07	1.08372e+07	9.8258e+06	8.2889e+06	1.05324e+07	1.06638e+07	4.69455e+06	4.44986e+06	4.75013e+06	4.87165e+06	4.17345e+06	4.02744e+06	1.16843e+07	1.20184e+07	1.33402e+07	1.12519e+07	1.26217e+07	1.16254e+07
10.135_425.3296		C28 H43 N O2	425.33	10.135						level5					3.62925e+06	3.59855e+06	3.87464e+06	3.65081e+06	3.92509e+06	3.43191e+06	3.22281e+06	3.65538e+06	3.27733e+06	5.17962e+06	5.06319e+06	4.63537e+06	4.42023e+06	5.03088e+06	5.22167e+06	2.6604e+06	2.46214e+06	2.54421e+06	2.53787e+06	2.20747e+06	2.31137e+06	5.72534e+06	6.05809e+06	6.41122e+06	5.64463e+06	6.09184e+06	6.02246e+06
10.136_430.285		C22 H42 N2 O4 S	430.285	10.136						level5					1.84433e+06	2.13007e+06	2.22388e+06	2.11467e+06	2.10573e+06	1.94865e+06	1.62299e+06	2.14925e+06	1.86561e+06	2.65299e+06	3.05181e+06	2.74092e+06	2.55499e+06	2.83824e+06	2.85868e+06	1.32816e+06	1.31314e+06	1.61401e+06	1.28629e+06	1.48352e+06	1.15125e+06	3.33957e+06	3.41701e+06	3.70725e+06	3.04326e+06	3.3752e+06	2.89068e+06
10.136_800.5462		C47 H73 N6 O3 P	800.546	10.136						level5					3.68311e+06	3.62789e+06	3.61897e+06	3.35152e+06	3.86124e+06	3.25791e+06	2.83604e+06	3.25544e+06	2.89319e+06	3.90684e+06	3.09208e+06	3.80699e+06	2.69709e+06	3.5393e+06	3.369e+06	3.25125e+06	3.26861e+06	2.98057e+06	2.85941e+06	2.95665e+06	3.61748e+06	3.68957e+06	3.48084e+06	3.00584e+06	3.28904e+06	3.25995e+06	3.45711e+06
10.136_805.5012		C50 H67 N3 O6	805.501	10.136						level5					1.11224e+06	1.11777e+06	997915	1.07625e+06	1.1304e+06	1.07201e+06	959119	1.16676e+06	1.09351e+06	1.14632e+06	936542	1.03589e+06	707565	970939	896054	1.34743e+06	1.0079e+06	1.15887e+06	1.24529e+06	1.1132e+06	1.36775e+06	859327	841784	875831	990990	941485	740888
10.137_588.2377	(2e)-3-[14-ethyl-20-hydroxy-21-(methoxycarbonyl)-4,8,13,18-tetramethyl-9-vinyl-3,4,20,21-tetradehydro-3--24,25-dihydrophorbinyl]acrylic acid	C35 H32 N4 O5	588.238	10.137		S30776887	HMDB0031147			level4	Organoheterocyclic compounds	Tetrapyrroles and derivatives	Porphyrins		4.00371e+06	3.68311e+06	3.2343e+06	3.41417e+06	3.40882e+06	3.59947e+06	4.06627e+06	3.97701e+06	3.66028e+06	5.92378e+06	6.32232e+06	6.67297e+06	6.76646e+06	5.41274e+06	7.13511e+06	3.38026e+06	3.5696e+06	3.11979e+06	3.08199e+06	3.39886e+06	3.61986e+06	6.72317e+06	5.55809e+06	6.26754e+06	6.22107e+06	6.99323e+06	6.94031e+06
10.161_344.2716	8561	C23 H36 O2	344.272	10.161		S4451487			49.5	level4					3.46745e+07	3.5461e+07	3.67581e+07	3.37289e+07	3.23526e+07	3.4789e+07	2.73417e+07	3.04794e+07	3.5249e+07	5.96494e+07	5.08555e+07	4.37027e+07	4.74525e+07	4.796e+07	4.32466e+07	7.00351e+07	5.54633e+07	5.11438e+07	6.8068e+07	5.91938e+07	5.51297e+07	3.56719e+07	5.03104e+07	4.97839e+07	4.92975e+07	4.98758e+07	3.0743e+07
10.161_365.2988		C16 H39 N5 O4	365.299	10.161						level5					5.55581e+06	5.55516e+06	5.76747e+06	5.0885e+06	5.6296e+06	5.3374e+06	5.59653e+06	5.80644e+06	5.60894e+06	8.46964e+06	9.66038e+06	8.32532e+06	7.1901e+06	8.45189e+06	8.46678e+06	1.14299e+07	1.05071e+07	1.07513e+07	1.03665e+07	9.94389e+06	1.02649e+07	6.57344e+06	6.86171e+06	7.0058e+06	7.18427e+06	6.92783e+06	5.27743e+06
10.163_267.2927		C18 H37 N	267.293	10.163						level5					1.02737e+06	923537	1.07151e+06	973944	832354	821024	536619	753907	767567	1.51599e+06	1.59666e+06	1.55163e+06	1.05238e+06	1.76537e+06	1.78925e+06	1.83281e+06	1.37358e+06	1.96929e+06	2.38592e+06	2.05755e+06	1.71286e+06	1.32877e+06	1.3784e+06	1.22803e+06	1.30165e+06	1.02553e+06	1.11649e+06
10.163_473.3298		C24 H49 N3 O2 P2	473.33	10.163						level5					323634	305037	344013	421048	355823	382248	438005	378245	279059	1.36889e+06	1.58473e+06	1.19726e+06	1.33248e+06	1.1523e+06	1.19079e+06	249543	279862	359798	280468	382626	393670	943747	908379	909512	920894	969077	757287
10.164_426.266		C22 H39 N2 O4 P	426.266	10.164						level5					2.39853e+06	2.25925e+06	2.34558e+06	2.48661e+06	2.52234e+06	2.35486e+06	2.42455e+06	2.24806e+06	2.41016e+06	3.38969e+06	3.62991e+06	4.22915e+06	3.24149e+06	3.24752e+06	3.04893e+06	4.07607e+06	4.18775e+06	3.92402e+06	4.33809e+06	4.12817e+06	4.23602e+06	2.51569e+06	2.74536e+06	2.59568e+06	2.63162e+06	2.81363e+06	2.27131e+06
10.189_638.5685		C37 H74 N4 O4	638.568	10.189						level5					964235	1.02931e+06	1.02233e+06	857919	899931	962950	1.12388e+06	816840	851975	962178	948989	739000	1.11212e+07	893036	873689	137806	142489	371816	143976	134243	138929	3.0939e+06	3.23577e+06	3.51098e+06	3.84737e+06	3.59006e+06	4.00097e+06
10.197_637.565		C39 H75 N O5	637.565	10.197						level5					3.02796e+06	3.62864e+06	3.19883e+06	3.24189e+06	3.04156e+06	2.71901e+06	3.51094e+06	3.17112e+06	3.29622e+06	2.94901e+06	3.15159e+06	2.49503e+06	3.26263e+07	2.7414e+06	2.35087e+06	486434	573156	431144	774674	361188	344217	1.03354e+07	1.00495e+07	9.84725e+06	1.07521e+07	1.06449e+07	1.1285e+07
10.199_320.2716	Pregnane-3,3-diol	C21 H36 O2	320.272	10.199		S2297701				level4					7.23769e+06	6.41148e+06	8.09976e+06	7.06854e+06	7.15979e+06	8.21617e+06	6.45679e+06	7.65027e+06	7.98148e+06	2.10629e+07	1.42786e+07	1.72891e+07	1.40764e+07	1.90388e+07	1.63418e+07	1.41719e+07	1.15292e+07	1.48647e+07	1.36129e+07	1.30804e+07	1.45143e+07	1.67811e+07	1.88444e+07	2.00669e+07	1.63363e+07	1.5618e+07	1.84127e+07
10.2_343.2569		C16 H33 N5 O3	343.257	10.2						level5					474477	443585	605056	454314	440564	619899	414259	502776	527981	1.44969e+06	1.0557e+06	1.15691e+06	717233	1.29426e+06	1.05536e+06	1.07261e+06	776566	941652	996530	882857	918880	1.12284e+06	1.12029e+06	1.55864e+06	1.12331e+06	984098	1.22572e+06
10.202_543.3718		C36 H49 N O3	543.372	10.202						level5					2.04954e+06	2.49382e+06	2.13837e+06	2.61648e+06	2.23162e+06	2.08681e+06	2.47026e+06	2.35183e+06	2.32747e+06	7.93703e+06	1.01136e+07	7.37954e+06	8.21638e+06	8.31251e+06	7.39824e+06	1.64141e+06	1.55406e+06	1.53904e+06	1.7527e+06	1.91176e+06	1.40121e+06	5.90724e+06	5.91503e+06	5.25366e+06	6.36622e+06	5.3232e+06	4.92593e+06
10.209_400.3342	Mfcd00010474	C27 H44 O2	400.334	10.209		S82599				level4					5.49265e+07	5.39371e+07	5.32884e+07	5.50883e+07	5.38128e+07	4.58824e+07	5.27711e+07	5.15448e+07	5.56599e+07	1.15594e+08	1.16711e+08	1.17419e+08	9.38306e+07	1.06067e+08	1.14097e+08	7.31801e+07	5.91996e+07	5.83061e+07	5.60032e+07	5.52418e+07	5.89329e+07	9.28866e+07	9.42747e+07	8.21891e+07	8.4288e+07	8.98896e+07	8.65424e+07
10.215_606.4905		C36 H67 N2 O3 P	606.49	10.215						level5					1.73523e+06	1.55628e+06	1.96007e+06	1.40939e+06	1.54178e+06	1.8435e+06	1.76993e+06	1.73091e+06	1.80979e+06	2.11535e+06	2.23704e+06	2.07429e+06	2.38219e+06	2.13517e+06	1.8622e+06	2.64733e+06	2.84817e+06	2.4636e+06	2.48986e+06	2.27473e+06	2.46963e+06	1.77886e+06	2.02108e+06	1.81943e+06	1.44731e+06	2.0909e+06	1.79322e+06
10.22_344.3291	Batilol	C21 H44 O3	344.329	10.22	C13858	S3553				level4	FA Fatty acyls	FA10 Fatty ethers	Null	NULL	6.58781e+07	6.20491e+07	6.47617e+07	6.02936e+07	6.07023e+07	6.57745e+07	5.78537e+07	6.3484e+07	6.34029e+07	1.56061e+08	1.8795e+08	1.62079e+08	1.54657e+08	1.56405e+08	1.76828e+08	1.14792e+08	1.39206e+08	1.3502e+08	1.33398e+08	1.27495e+08	1.2896e+08	9.36836e+07	9.28268e+07	8.05114e+07	9.03957e+07	1.01134e+08	8.3921e+07
10.221_380.3444		C28 H44	380.344	10.221						level5					1.11814e+06	974391	1.03283e+06	1.11084e+06	1.03732e+06	1.00636e+06	1.02937e+06	1.11169e+06	1.07481e+06	2.48431e+06	2.40708e+06	2.02931e+06	1.92772e+06	2.24418e+06	2.53565e+06	985237	924687	888783	984525	985054	1.01991e+06	1.97263e+06	1.90466e+06	1.72236e+06	1.76486e+06	1.91198e+06	1.74173e+06
10.237_366.3109		C19 H38 N6 O	366.311	10.237						level5					4.42788e+07	4.26719e+07	4.34614e+07	4.06492e+07	4.17324e+07	4.55997e+07	3.91292e+07	4.36556e+07	4.44611e+07	1.07098e+08	1.27062e+08	1.13679e+08	1.09753e+08	1.07786e+08	1.17439e+08	4.8465e+07	1.0086e+08	9.85271e+07	9.42779e+07	9.08513e+07	9.18163e+07	6.22962e+07	6.3631e+07	5.62341e+07	6.5037e+07	7.23763e+07	5.43801e+07
10.237_703.6462		C39 H86 N5 O3 P	703.646	10.237						level5					406176	586087	519341	440229	425445	431492	541280	471160	627241	1.2802e+06	1.60956e+06	1.237e+06	1.3869e+06	1.45152e+06	1.26479e+06	1.0679e+06	975495	1.24721e+06	1.10334e+06	1.20935e+06	1.22582e+06	747976	837652	634441	596006	665851	535358
10.243_398.3186	Calicoferol e	C27 H42 O2	398.319	10.243		S4446776				level4					2.38632e+06	2.67962e+06	2.49582e+06	2.48523e+06	2.21906e+06	2.80793e+06	2.40498e+06	2.61785e+06	2.33865e+06	5.20774e+06	5.21007e+06	5.38989e+06	4.64359e+06	5.13217e+06	5.04545e+06	1.76266e+06	1.75333e+06	1.89932e+06	1.8051e+06	1.98582e+06	1.60148e+06	5.81655e+06	6.81134e+06	4.58592e+06	5.63687e+06	6.11449e+06	5.34303e+06
10.251_364.2056	Flugestone	C21 H29 F O4	364.206	10.251		S223326				level4					1.62621e+06	1.45914e+06	1.66504e+06	1.88061e+06	1.45833e+06	1.62987e+06	1.6519e+06	1.34586e+06	1.65867e+06	1.55854e+06	2.03157e+06	1.83309e+06	1.52711e+06	1.66063e+06	1.60818e+06	1.84362e+06	1.85494e+06	1.74719e+06	1.45477e+06	1.7084e+06	1.90822e+06	1.4778e+06	1.4174e+06	1.333e+06	1.43091e+06	1.67754e+06	1.46622e+06
10.253_637.4028		C36 H55 N5 O3 S	637.403	10.253						level5					1.06735e+06	1.89915e+06	1.40086e+06	1.71871e+06	1.41065e+06	1.19601e+06	1.08626e+06	1.59773e+06	1.87844e+06	1.23188e+06	1.29792e+06	1.00185e+06	1.28817e+06	988424	843842	1.75605e+06	1.23121e+06	1.2854e+06	1.09256e+06	1.98663e+06	1.02582e+06	1.65949e+06	1.866e+06	1.63577e+06	2.02013e+06	1.2297e+06	1.45358e+06
10.253_696.651		C41 H84 N4 O4	696.651	10.253						level5					7.66202e+06	9.03724e+06	7.95226e+06	8.70446e+06	6.89753e+06	7.06513e+06	8.88039e+06	8.54838e+06	9.05617e+06	7.05792e+06	7.64236e+06	7.64853e+06	7.49893e+06	6.97019e+06	7.01637e+06	9.36297e+06	9.02165e+06	1.00766e+07	8.03505e+06	1.14815e+07	7.26711e+06	9.56817e+06	1.15168e+07	1.1391e+07	1.0668e+07	9.73612e+06	8.13082e+06
10.256_310.2872	2450	C20 H38 O2	310.287	10.256		S4515636				level4					1.683e+06	1.87958e+06	1.72253e+06	1.64782e+06	1.83515e+06	1.74269e+06	1.41879e+06	2.0765e+06	1.44782e+06	2.21909e+06	2.76771e+06	2.43444e+06	2.31255e+06	2.75784e+06	2.81176e+06	2.11271e+06	2.16443e+06	2.01048e+06	2.09546e+06	2.0034e+06	2.00491e+06	2.3482e+06	2.49346e+06	2.03407e+06	2.08216e+06	2.36031e+06	2.25515e+06
10.256_586.2218		C28 H40 N6 P2 S2	586.222	10.256						level5					2.73583e+06	2.63881e+06	2.4779e+06	3.12203e+06	2.70122e+06	1.84046e+06	2.21649e+06	3.18209e+06	2.95479e+06	4.72135e+06	5.11226e+06	4.41235e+06	4.7515e+06	5.11536e+06	4.34692e+06	2.47441e+06	2.65002e+06	2.94806e+06	2.96096e+06	2.90664e+06	2.18694e+06	4.98015e+06	5.55048e+06	3.67344e+06	4.88544e+06	4.05223e+06	5.30909e+06
10.257_366.2064		C17 H34 O6 S	366.206	10.257						level5					2.65257e+06	2.2711e+06	2.33621e+06	2.64444e+06	2.40149e+06	2.16823e+06	2.50787e+06	2.36196e+06	2.7296e+06	2.44161e+06	3.12398e+06	2.70028e+06	2.9826e+06	2.71322e+06	2.63064e+06	2.36306e+06	3.04158e+06	2.31544e+06	2.15628e+06	3.03807e+06	2.50826e+06	2.18782e+06	1.8728e+06	2.80679e+06	2.29968e+06	2.52633e+06	2.11265e+06
10.257_366.2082			366.208	10.257						level5					1.83528e+06	1.8814e+06	2.33621e+06	2.64444e+06	2.27963e+06	1.51777e+06	1.85483e+06	2.36196e+06	2.7296e+06	2.44161e+06	2.39371e+06	2.70028e+06	1.92915e+06	1.7601e+06	1.77089e+06	1.8935e+06	1.70745e+06	2.17792e+06	1.08774e+06	1.8115e+06	1.28886e+06	1.98093e+06	1.37215e+06	1.37724e+06	1.33271e+06	1.3245e+06	741892
10.257_380.2609		C20 H36 N4 O S	380.261	10.257						level5					1.13768e+06	1.13297e+06	1.32531e+06	1.20667e+06	1.31984e+06	1.36408e+06	1.17797e+06	1.35784e+06	1.54466e+06	1.30001e+06	1.36683e+06	1.42786e+06	1.42439e+06	1.27563e+06	1.17663e+06	1.5519e+06	1.56226e+06	1.56928e+06	1.78707e+06	1.61784e+06	1.75627e+06	1.08774e+06	1.27036e+06	1.16375e+06	1.28426e+06	1.0538e+06	1.25806e+06
10.258_343.3425			343.342	10.258						level5					1.46672e+06	1.5934e+06	1.58038e+06	1.85824e+06	1.279e+06	1.50901e+06	1.52078e+06	1.57533e+06	1.79575e+06	1.53187e+06	1.90378e+06	1.59801e+06	1.72754e+06	1.83374e+06	1.92325e+06	2.03249e+06	1.98159e+06	2.20326e+06	2.06497e+06	2.2114e+06	1.97345e+06	2.18231e+06	2.1965e+06	2.3263e+06	2.19312e+06	2.32262e+06	2.20414e+06
10.259_337.3344	Erucamide	C22 H43 N O	337.334	10.259		S4517399				level4					1.17617e+09	1.29121e+09	1.21056e+09	1.26355e+09	1.19948e+09	1.12726e+09	1.11604e+09	1.35299e+09	1.29626e+09	1.47248e+09	1.59118e+09	1.40658e+09	1.3903e+09	1.46421e+09	1.51486e+09	1.91066e+09	1.61629e+09	1.70965e+09	1.59715e+09	1.83585e+09	1.52185e+09	2.01939e+09	2.00871e+09	1.96628e+09	1.9854e+09	1.81719e+09	1.77501e+09
10.26_348.2338		C20 H33 N2 O P	348.234	10.26					43.6	level5					5.49371e+06	6.63137e+06	6.78689e+06	6.41568e+06	6.50809e+06	6.99072e+06	7.26219e+06	8.09634e+06	8.21125e+06	7.1051e+06	8.56092e+06	7.47041e+06	8.79628e+06	8.37607e+06	8.18154e+06	8.6758e+06	8.56283e+06	8.33982e+06	8.08095e+06	8.72602e+06	8.01031e+06	6.03454e+06	6.57691e+06	6.06387e+06	6.82597e+06	7.37953e+06	5.61442e+06
10.26_366.2442		C20 H35 N2 O2 P	366.244	10.26						level5					6.09518e+06	7.29903e+06	7.36186e+06	7.09229e+06	7.30255e+06	7.54584e+06	7.98145e+06	8.93417e+06	9.25244e+06	7.90295e+06	9.40906e+06	8.49935e+06	9.66467e+06	9.19197e+06	9.01899e+06	9.51485e+06	9.25432e+06	9.28554e+06	8.99385e+06	9.66249e+06	8.92815e+06	6.77523e+06	7.33048e+06	6.98025e+06	7.98384e+06	8.30925e+06	6.28895e+06
10.26_666.591		C40 H78 N2 O5	666.591	10.26						level5					994838	1.47961e+06	1.26163e+06	1.47776e+06	1.03937e+06	793605	792690	1.30905e+06	1.80662e+06	1.0621e+06	1.12943e+06	649526	1.10404e+06	1.38614e+06	873125	1.38445e+06	871281	1.43393e+06	1.13306e+06	1.74185e+06	626366	1.08247e+06	1.73283e+06	990190	1.31006e+06	934536	1.391e+06
10.282_267.2927		C18 H37 N	267.293	10.282						level5					553327	456862	391086	388975	406388	405070	546196	523723	412964	493862	924907	951770	1.19519e+06	721520	651818	813021	1.59887e+06	1.01271e+06	1.06046e+06	856461	2.01946e+06	555319	450667	369628	393865	535871	344008
10.283_408.3216		C19 H45 N4 O3 P	408.322	10.283						level5					2.86399e+06	3.15405e+06	2.69556e+06	3.11173e+06	3.24945e+06	3.06378e+06	2.91382e+06	3.44407e+06	2.81273e+06	4.41692e+06	5.80649e+06	5.82817e+06	4.75392e+06	5.42964e+06	4.92745e+06	5.62426e+06	5.98812e+06	5.00208e+06	5.47039e+06	5.01947e+06	5.20257e+06	5.43148e+06	5.58141e+06	4.93969e+06	5.62091e+06	6.52467e+06	4.86175e+06
10.284_495.3715		C24 H53 N3 O5 S	495.372	10.284						level5					345527	391868	269597	478939	306352	357462	404100	381204	397629	1.37513e+06	2.29254e+06	1.8041e+06	1.77724e+06	2.10379e+06	1.87818e+06	265330	276804	322988	285896	340484	197085	1.35414e+06	1.26932e+06	1.07881e+06	1.0334e+06	1.49842e+06	1.17405e+06
10.295_368.2692		C19 H37 N4 O P	368.269	10.295						level5					342613	371439	267416	328570	296869	281672	296929	415346	281275	1.27618e+06	733415	692512	898059	1.08251e+06	903615	614084	670652	694363	586304	601695	644558	835980	1.00398e+06	1.15735e+06	904295	961321	943085
10.296_363.3136	Terminaline	C23 H41 N O2	363.314	10.296	C10825	S154583				level4	Alkaloids	Alkaloids derived by amination reactions	Steroid alkaloids	NULL	526426	497371	538040	615376	593033	547607	477646	604036	540636	1.92591e+06	1.39666e+06	1.60712e+06	1.19825e+06	1.63862e+06	1.65388e+06	1.04465e+06	878238	915869	843010	906002	867866	1.50014e+06	1.73881e+06	1.68158e+06	1.38161e+06	1.1948e+06	1.26491e+06
10.308_353.3657		C23 H47 N O	353.366	10.308						level5					355336	541130	411657	476680	489757	458977	435386	394301	639471	1.68465e+06	1.98864e+06	1.58751e+06	1.42408e+06	2.0462e+06	2.08856e+06	254848	298779	327833	272193	352594	374964	1.82847e+06	1.65774e+06	1.90438e+06	1.60253e+06	1.68577e+06	1.28956e+06
10.312_302.2372	2-chlorooctadecanal	C18 H35 Cl O	302.237	10.312		S113368516				level4					279828	150744	188285	195777	221147	262544	338062	231277	287055	670827	382088	666641	559805	729910	499589	1.30103e+06	1.2932e+06	1.37233e+06	1.05073e+06	1.44276e+06	1.18393e+06	588922	823432	890896	774977	688450	849217
10.321_296.2715	Methyl (9e)-9-octadecenoate	C19 H36 O2	296.272	10.321		S4444205				level4					2.77186e+07	3.09759e+07	2.76668e+07	3.28203e+07	2.83982e+07	2.9285e+07	2.88843e+07	2.66287e+07	3.16369e+07	1.11804e+08	6.66565e+07	8.20767e+07	6.92849e+07	1.00875e+08	9.55154e+07	6.75323e+07	6.26612e+07	6.67517e+07	6.85451e+07	7.44303e+07	6.15197e+07	8.26266e+07	8.96698e+07	9.59593e+07	7.9598e+07	6.24007e+07	8.52463e+07
10.326_413.3662		C22 H48 N5 P	413.366	10.326						level5					451026	482218	520234	541336	535681	564636	453536	518405	583784	2.05448e+06	1.99003e+06	2.06321e+06	2.02901e+06	2.65969e+06	2.62412e+06	46610.2	128671	199911	152765	53512.2	192701	1.84471e+06	2.1996e+06	2.06039e+06	2.08975e+06	1.72475e+06	1.56746e+06
10.328_484.353	Testosterone ketolaurate	C31 H48 O4	484.353	10.328		S61901				level4					1.666e+06	1.87932e+06	1.77157e+06	2.24009e+06	2.28005e+06	2.57835e+06	2.49268e+06	2.30822e+06	2.28783e+06	2.7633e+06	3.96195e+06	3.20783e+06	5.41873e+06	6.61121e+06	4.02751e+06	2.0936e+06	2.3173e+06	2.35336e+06	2.19068e+06	2.32014e+06	1.86067e+06	3.16535e+06	3.32113e+06	3.76161e+06	3.16673e+06	3.70738e+06	2.36719e+06
10.332_374.2498		C22 H35 N2 O P	374.25	10.332						level5					1.26682e+06	1.11124e+06	1.0844e+06	1.23968e+06	1.12523e+06	1.34097e+06	1.55323e+06	1.5407e+06	1.68834e+06	1.40575e+06	1.77248e+06	1.68349e+06	1.86198e+06	1.95821e+06	1.65935e+06	1.95661e+06	1.71987e+06	1.90731e+06	1.80625e+06	1.83521e+06	1.42637e+06	1.28723e+06	1.16761e+06	1.36605e+06	1.56531e+06	1.52376e+06	1.08082e+06
10.339_394.36		C29 H46	394.36	10.339						level5					3.9603e+06	3.54411e+06	3.81473e+06	3.63082e+06	3.91403e+06	3.42542e+06	3.30819e+06	3.17435e+06	3.52936e+06	1.07754e+07	8.77144e+06	8.46386e+06	7.94473e+06	9.8094e+06	1.0421e+07	3.92295e+06	3.55926e+06	3.48943e+06	3.59302e+06	3.36852e+06	3.25895e+06	7.20482e+06	7.45271e+06	7.77763e+06	6.62777e+06	6.66273e+06	7.28596e+06
10.34_505.4498	(9z)-n-[(2s,3r,4e,6e)-1,3-dihydroxy-4,6-tetradecadien-2-yl]-9-octadecenamide	C32 H59 N O3	505.45	10.34		S113381111				level4					1.18989e+06	1.19535e+06	1.22314e+06	1.10568e+06	1.32127e+06	1.08939e+06	892319	1.09805e+06	1.05759e+06	3.664e+06	3.3275e+06	3.17309e+06	3.42663e+06	3.88497e+06	4.60479e+06	393172	370284	459470	653557	534577	357007	3.68054e+06	4.11092e+06	3.68686e+06	3.37169e+06	2.92587e+06	3.36471e+06
10.342_462.3712	Certonardosterol j	C29 H50 O4	462.371	10.342		S10258017				level4					5.22945e+06	6.11899e+06	6.12586e+06	6.99151e+06	7.21742e+06	6.63027e+06	6.31009e+06	6.43503e+06	6.21045e+06	1.36356e+07	1.41908e+07	1.29087e+07	1.55925e+07	1.90548e+07	1.803e+07	6.55406e+06	6.58068e+06	6.71508e+06	6.80205e+06	6.4743e+06	5.8463e+06	1.19464e+07	1.30613e+07	1.14882e+07	1.24146e+07	1.11989e+07	1.05858e+07
10.352_379.3816		C25 H49 N O	379.382	10.352						level5					519778	459132	578355	477991	529026	542265	534644	502390	438634	1.88891e+06	2.23444e+06	1.63177e+06	1.74307e+06	1.89737e+06	2.02423e+06	226078	274093	203977	193652	194442	238603	1.79988e+06	1.53744e+06	1.93151e+06	1.44724e+06	1.3958e+06	1.3755e+06
10.354_636.2807	Thalsimine	C38 H40 N2 O7	636.281	10.354	C09661	S321828				level4	Alkaloids	Alkaloids derived from tyrosine	Isoquinoline alkaloids	NULL	3.12688e+06	3.03191e+06	3.20937e+06	3.0616e+06	3.03004e+06	2.72185e+06	3.09748e+06	2.93628e+06	3.2377e+06	3.54451e+06	3.80669e+06	3.7357e+06	3.84619e+06	3.30095e+06	3.49102e+06	4.37475e+06	4.43182e+06	4.99258e+06	4.33359e+06	4.75843e+06	4.88944e+06	5.33421e+06	4.37632e+06	4.74378e+06	4.32447e+06	4.1787e+06	4.46346e+06
10.384_444.3602	3beta-hydroxy-4beta-methyl-5alpha-cholest-7-ene-4alpha-carboxylic acid	C29 H48 O3	444.36	10.384	C04840	S389424				level4				NULL	1.07256e+06	1.13763e+06	904610	1.01782e+06	633601	1.13731e+06	763622	703165	1.12392e+06	3.59643e+06	3.25389e+06	1.64864e+06	3.97195e+06	3.49676e+06	1.14065e+06	1.01738e+06	850277	914766	993403	914755	1.02362e+06	2.34275e+06	2.44773e+06	1.65598e+06	3.93084e+06	1.99033e+06	2.09309e+06
10.41_322.2872	12z,15z-heneicosadienoic acid	C21 H38 O2	322.287	10.41		S4471973				level4					6.73118e+06	6.1047e+06	6.02173e+06	6.70888e+06	6.75591e+06	5.42828e+06	5.91182e+06	7.79083e+06	7.35364e+06	1.93201e+07	1.12665e+07	1.31068e+07	1.2193e+07	1.51251e+07	1.4758e+07	1.29656e+07	1.29938e+07	1.41096e+07	1.42525e+07	1.18113e+07	1.32623e+07	1.77106e+07	1.66929e+07	1.86959e+07	1.59444e+07	1.67996e+07	2.05017e+07
10.436_783.5206		C45 H75 N3 O4 P2	783.521	10.436						level5					1.13853e+06	1.32462e+06	1.02697e+06	1.32346e+06	1.2466e+06	989762	757114	546067	880101	1.6275e+06	1.56665e+06	1.90585e+06	1.43763e+06	1.48267e+06	2.06731e+06	2.15127e+06	1.67197e+06	2.23054e+06	2.16652e+06	1.49957e+06	2.03598e+06	2.93987e+06	2.70863e+06	2.27133e+06	2.75308e+06	2.44825e+06	2.75852e+06
10.462_471.3713		C30 H49 N O3	471.371	10.462						level5					480754	594982	473710	556755	572871	576293	454907	522622	547889	1.88741e+06	2.22483e+06	1.93247e+06	1.85813e+06	2.07052e+06	2.21506e+06	152480	141826	302329	266819	251067	259061	1.66658e+06	1.30498e+06	1.42767e+06	1.63001e+06	1.34807e+06	1.34719e+06
10.472_424.332		C24 H44 N2 O4	424.332	10.472						level5					3.1531e+06	3.3082e+06	3.12352e+06	3.05652e+06	3.30053e+06	3.4449e+06	4.20045e+06	4.88443e+06	4.1959e+06	4.36559e+06	3.45058e+06	6.41354e+06	6.9872e+06	5.71163e+06	5.27688e+06	4.54261e+06	3.94682e+06	4.12081e+06	3.38963e+06	3.4782e+06	3.64247e+06	4.09751e+06	3.99748e+06	4.34369e+06	3.74335e+06	5.49802e+06	3.4104e+06
10.514_497.3873		C32 H51 N O3	497.387	10.514						level5					448598	361751	359128	534101	558434	473728	498833	530210	423642	1.62287e+06	2.07677e+06	1.90613e+06	1.84553e+06	1.90948e+06	1.82146e+06	236041	247628	276052	259568	251302	255991	1.38268e+06	1.19644e+06	1.3953e+06	1.07101e+06	1.15853e+06	1.02509e+06
10.533_569.5023	2-hydroxy-n-[(2s,3r,4e,6r)-1,3,6-trihydroxy-4-octadecen-2-yl]hexadecanamide	C34 H67 N O5	569.502	10.533		S113381239				level4					2.85739e+06	2.73833e+06	2.49911e+06	2.51564e+06	2.49999e+06	2.39542e+06	1.85465e+06	2.34635e+06	1.82926e+06	4.26067e+06	4.0338e+06	3.74933e+06	3.51652e+06	3.73588e+06	4.90543e+06	2.63194e+06	2.54355e+06	2.58455e+06	2.37994e+06	2.73105e+06	2.60653e+06	3.97403e+06	3.41703e+06	3.32186e+06	3.3267e+06	4.01064e+06	3.8516e+06
10.533_731.5553	(2s)-n-[(2s,3s,4r,8z)-1-(beta-d-glucopyranosyloxy)-3,4-dihydroxy-8-octadecen-2-yl]-2-hydroxyhexadecanamide	C40 H77 N O10	731.555	10.533		S113381804				level4					2.11389e+07	2.2381e+07	2.04154e+07	2.12488e+07	2.15249e+07	1.9047e+07	1.99318e+07	2.31444e+07	2.03071e+07	3.09908e+07	3.09097e+07	3.10127e+07	2.91528e+07	2.83839e+07	3.20677e+07	2.42437e+07	2.42276e+07	2.59285e+07	2.59919e+07	2.69981e+07	2.50305e+07	2.60726e+07	2.54665e+07	2.32653e+07	2.35542e+07	2.53489e+07	2.47601e+07
10.553_687.5289	(2s,3r)-3-hydroxy-2-(tetradecanoylamino)octadecyl beta-d-glucopyranosiduronic acid	C38 H73 N O9	687.529	10.553		S113385004				level4					1.08488e+07	1.04406e+07	9.96178e+06	9.90862e+06	1.0033e+07	7.54784e+06	9.58088e+06	9.71643e+06	9.27687e+06	1.36434e+07	1.5059e+07	1.46363e+07	1.2755e+07	1.28677e+07	1.55868e+07	1.43224e+07	1.37611e+07	1.35006e+07	1.36181e+07	1.43232e+07	1.27741e+07	1.32062e+07	1.27342e+07	1.11546e+07	1.19731e+07	1.31274e+07	1.25019e+07
10.563_507.4656	(2s,3r,4e,8e)-2-(tetradecanoylamino)-4,8-octadecadien-1,3-diol	C32 H61 N O3	507.466	10.563		S61708504				level4					1.10822e+06	969083	1.08251e+06	984754	1.08068e+06	856399	899754	937203	787921	2.30866e+06	2.56539e+06	2.22191e+06	1.97073e+06	1.65896e+06	2.64007e+06	681873	705392	519218	590305	655646	685736	2.06465e+06	2.15314e+06	2.05149e+06	1.90932e+06	2.09694e+06	1.85787e+06
10.585_365.3659		C24 H47 N O	365.366	10.585						level5					1.05694e+07	1.14895e+07	1.07891e+07	1.05714e+07	1.08305e+07	9.97208e+06	1.03469e+07	1.11293e+07	1.10294e+07	9.87817e+06	1.16926e+07	1.16393e+07	9.27127e+06	1.01286e+07	1.05905e+07	1.19682e+07	1.02491e+07	1.10288e+07	1.0656e+07	1.16572e+07	1.03924e+07	1.531e+07	1.42158e+07	1.73871e+07	1.46677e+07	1.53086e+07	1.40226e+07
10.593_376.2656		C22 H37 N2 O P	376.266	10.593						level5					1.95281e+06	2.02259e+06	2.28527e+06	2.02411e+06	2.08053e+06	2.00643e+06	2.4077e+06	2.6404e+06	2.25442e+06	2.43536e+06	2.78227e+06	2.7956e+06	2.81888e+06	2.68371e+06	2.60628e+06	2.42469e+06	2.56163e+06	2.90507e+06	3.08164e+06	2.85386e+06	2.53363e+06	2.40951e+06	2.68025e+06	2.82183e+06	2.74779e+06	2.8197e+06	2.4156e+06
10.596_468.3581	Dehydroeburicoic acid	C31 H48 O3	468.358	10.596	C16950	S26344258				level4				NULL	3.01741e+06	3.14334e+06	3.35709e+06	3.06717e+06	3.19361e+06	3.3702e+06	4.15936e+06	4.53304e+06	4.45297e+06	6.56753e+06	7.72527e+06	7.87072e+06	7.06157e+06	7.40042e+06	6.41686e+06	4.19344e+06	4.54172e+06	5.00681e+06	5.02298e+06	5.61566e+06	4.42058e+06	4.9582e+06	5.12431e+06	5.28683e+06	5.53338e+06	5.17138e+06	4.49917e+06
10.606_715.5605	N-[(2s,3r,4e)-1-(beta-d-glucopyranosyloxy)-3-hydroxy-4-tetradecen-2-yl]-2-hydroxyicosanamide	C40 H77 N O9	715.561	10.606		S113381893				level4					5.93952e+06	6.08493e+06	6.16716e+06	5.95944e+06	5.67945e+06	5.49626e+06	5.02929e+06	4.86403e+06	5.50428e+06	9.39356e+06	1.0638e+07	1.01536e+07	8.49717e+06	9.2832e+06	9.94351e+06	8.1572e+06	6.57324e+06	7.14944e+06	7.54142e+06	6.1069e+06	7.05992e+06	9.10639e+06	7.58465e+06	6.88213e+06	7.42997e+06	8.09858e+06	8.13384e+06
10.646_577.5074	(11z)-n-[(2s,3r,4e,6e)-1,3-dihydroxy-4,6-hexadecadien-2-yl]-2-hydroxy-11-icosenamide	C36 H67 N O4	577.507	10.646		S113381146				level4					831668	756281	832482	687636	791447	700956	772238	655899	684726	1.90414e+06	2.07154e+06	2.16272e+06	1.41888e+06	2.24179e+06	1.78703e+06	117849	148036	146023	112784	169130	117806	2.5314e+06	2.19989e+06	2.60542e+06	2.20292e+06	2.26325e+06	2.03184e+06
10.648_735.5209		C41 H75 N3 O4 P2	735.521	10.648						level5					3.64717e+06	4.6148e+06	4.59923e+06	4.09503e+06	3.85386e+06	3.46904e+06	3.94418e+06	3.57187e+06	3.91855e+06	6.83853e+06	6.31361e+06	6.3797e+06	4.6091e+06	6.21548e+06	5.09736e+06	7.72808e+06	7.21663e+06	6.66748e+06	6.70823e+06	7.19486e+06	5.66692e+06	9.38302e+06	9.02054e+06	1.00341e+07	8.01969e+06	8.81964e+06	8.44278e+06
10.658_533.4814	(11z)-n-[(2s,3r,4e,6e)-1,3-dihydroxy-4,6-tetradecadien-2-yl]-11-icosenamide	C34 H63 N O3	533.481	10.658		S113381112				level4					2.31624e+06	2.32825e+06	2.25428e+06	2.48271e+06	2.15699e+06	2.22967e+06	2.21017e+06	2.01857e+06	2.13185e+06	7.01247e+06	6.29723e+06	5.61567e+06	4.81509e+06	5.4785e+06	5.92941e+06	1.14778e+06	1.08651e+06	962363	941458	1.04185e+06	964190	5.44196e+06	4.66345e+06	5.27625e+06	4.59959e+06	4.766e+06	5.10842e+06
10.663_441.3975		C24 H52 N5 P	441.397	10.663						level5					441957	475196	528993	458088	273121	263116	333500	455956	404798	1.45575e+06	1.52503e+06	1.1818e+06	986618	1.28536e+06	1.23198e+06	138342	114459	82791.7	139662	177517	94543.1	1.40199e+06	1.33122e+06	1.35079e+06	1.38164e+06	1.19901e+06	1.34999e+06
10.666_394.3601		C29 H46	394.36	10.666						level5					1.0794e+06	1.05408e+06	980178	1.27694e+06	1.0978e+06	935855	1.03377e+06	1.01267e+06	923999	1.7298e+06	2.1483e+06	2.54877e+06	1.61328e+06	1.73516e+06	1.96925e+06	327534	348130	306387	264863	307258	290965	1.47134e+06	1.32856e+06	1.63044e+06	1.67804e+06	1.55318e+06	1.60164e+06
10.669_382.7312	[similar to: fumonisin b1; δmass: -338.6573 da]		382.731	10.669						level5					747442	738206	592592	791629	538738	625286	582400	788948	685802	500434	397009	480476	319082	222139	420212	1.92087e+06	1.94379e+06	1.87327e+06	1.81145e+06	1.96786e+06	1.7884e+06	688551	832620	653514	716356	894227	663172
10.675_778.5346		C37 H75 N6 O9 P	778.535	10.675						level5					3.98912e+06	5.83907e+06	7.02792e+06	5.68538e+06	4.09934e+06	4.0864e+06	6.19931e+06	3.68465e+06	4.33771e+06	4.55645e+06	4.06039e+06	3.92044e+06	2.70299e+06	4.3044e+06	3.5758e+06	1.18219e+07	9.92315e+06	1.25946e+07	1.14411e+07	1.50922e+07	9.93982e+06	1.37693e+07	8.99817e+06	1.34781e+07	1.23124e+07	1.13226e+07	1.00454e+07
10.68_382.3602		C28 H46	382.36	10.68						level5					2.48891e+06	2.52533e+06	2.26791e+06	2.30975e+06	2.48904e+06	2.31614e+06	2.50544e+06	2.47449e+06	2.75956e+06	5.10436e+06	5.60121e+06	5.42884e+06	4.54143e+06	4.49381e+06	5.67171e+06	658417	518980	553364	588966	614550	637682	3.80013e+06	3.8724e+06	2.99021e+06	3.96453e+06	3.9245e+06	3.7539e+06
10.682_579.4498		C38 H61 N O S	579.45	10.682						level5					991092	1.26785e+06	976116	1.01688e+06	925111	859409	886730	901549	925230	2.00589e+06	2.11771e+06	2.07821e+06	1.78189e+06	1.83438e+06	2.15237e+06	149037	177217	213412	121957	129286	103404	1.53184e+06	1.57227e+06	1.38236e+06	1.47671e+06	1.26296e+06	1.30785e+06
10.696_380.1641	Sudan iv	C24 H20 N4 O	380.164	10.696	C19520	S11252033				level4				NULL	2.4363e+06	2.42816e+06	2.09754e+06	2.32799e+06	2.11364e+06	1.51444e+06	1.3286e+06	1.1051e+06	1.4042e+06	1.7389e+06	2.12281e+06	1.66856e+06	1.29817e+06	1.33582e+06	2.13199e+06	1.58691e+06	1.52011e+06	1.23159e+06	1.47866e+06	1.25523e+06	1.60329e+06	2.2377e+06	2.00891e+06	1.65448e+06	1.61804e+06	1.31823e+06	2.01709e+06
10.703_401.3423		C23 H48 N O2 P	401.342	10.703						level5					1.28029e+06	1.35104e+06	1.26929e+06	1.08223e+06	1.22639e+06	1.15501e+06	1.01893e+06	1.01993e+06	1.01163e+06	2.22493e+06	1.94732e+06	1.94801e+06	1.8261e+06	1.75001e+06	1.98424e+06	400107	392744	505364	403298	412688	529486	1.50737e+06	1.43801e+06	1.46489e+06	1.41529e+06	1.2539e+06	1.64863e+06
10.716_733.5711		C38 H82 N5 O2 P3	733.571	10.716						level5					1.34337e+06	1.52083e+06	1.30677e+06	1.41878e+06	1.55247e+06	1.24729e+06	1.06011e+06	1.23794e+06	1.279e+06	2.52976e+06	2.42142e+06	2.47101e+06	2.67909e+06	2.19357e+06	2.76909e+06	1.58653e+06	1.65291e+06	1.64617e+06	1.61542e+06	1.58255e+06	1.49794e+06	2.6348e+06	2.14581e+06	1.74253e+06	1.90491e+06	2.04155e+06	2.00764e+06
10.777_735.5209		C36 H75 N5 O6 P2	735.521	10.777						level5					2.01152e+06	2.1175e+06	2.01753e+06	2.28221e+06	2.15307e+06	2.01838e+06	2.17408e+06	2.07493e+06	1.79314e+06	2.80588e+06	3.15291e+06	2.8053e+06	2.67708e+06	2.42495e+06	3.08465e+06	2.63319e+06	2.49658e+06	2.41804e+06	2.6006e+06	2.7735e+06	2.56826e+06	3.85929e+06	3.17579e+06	3.90756e+06	3.49593e+06	3.30345e+06	2.99125e+06
10.801_693.4736		C41 H63 N3 O6	693.474	10.801						level5					1.77035e+06	1.53676e+06	1.68599e+06	1.80157e+06	1.46531e+06	1.60543e+06	1.91605e+06	1.66885e+06	1.63209e+06	1.93079e+06	2.2002e+06	2.33272e+06	1.93003e+06	1.97166e+06	2.07163e+06	2.66238e+06	2.78812e+06	2.78442e+06	2.85536e+06	2.87445e+06	2.7425e+06	2.86238e+06	2.56824e+06	2.79812e+06	2.78414e+06	2.69101e+06	2.44511e+06
10.803_893.5944		C53 H84 N O8 P	893.594	10.803						level5					1.0805e+07	9.13589e+06	1.06216e+07	9.52724e+06	8.86869e+06	9.06848e+06	1.06289e+07	9.10069e+06	1.00059e+07	1.41953e+07	1.78525e+07	1.67138e+07	1.5697e+07	1.53441e+07	1.54573e+07	1.11931e+07	1.10889e+07	1.07765e+07	1.05661e+07	1.16969e+07	1.08394e+07	1.72561e+07	1.528e+07	1.87284e+07	1.81963e+07	1.78782e+07	1.51274e+07
10.81_598.4216	[8-formyl-5-methoxy-2-methyl-2-(4-methyl-2-oxo-3-penten-1-yl)-3,4-dihydro-2h-chromen-7-yl]methyl stearate	C37 H58 O6	598.422	10.81		S8524003	HMDB0039594			level4	Organoheterocyclic compounds	Benzopyrans	1-benzopyrans		1.288e+06	1.44711e+06	1.50067e+06	1.38728e+06	1.24422e+06	1.30509e+06	1.35237e+06	1.27152e+06	1.32083e+06	2.5053e+06	2.82747e+06	2.94089e+06	2.78201e+06	2.38879e+06	2.82001e+06	227310	201506	97649.3	162012	208135	182574	1.73278e+06	1.54466e+06	1.52636e+06	1.57778e+06	1.46713e+06	1.54631e+06
10.811_593.4651		C34 H64 N3 O3 P	593.465	10.811						level5					1.44587e+06	1.31919e+06	1.52264e+06	1.40085e+06	1.18088e+06	1.14807e+06	1.03836e+06	1.06168e+06	1.31895e+06	2.84854e+06	3.22903e+06	3.21612e+06	3.45619e+06	2.36697e+06	3.07763e+06	101598	69050.1	197010	132865	105154	101269	1.8599e+06	1.69343e+06	1.75069e+06	1.69284e+06	1.68061e+06	1.84614e+06
10.812_396.3759		C29 H48	396.376	10.812						level5					3.72586e+06	3.88761e+06	3.77578e+06	3.27895e+06	3.24153e+06	3.45899e+06	3.85918e+06	3.81253e+06	3.52984e+06	9.60148e+06	8.35128e+06	8.82218e+06	8.19158e+06	7.19278e+06	8.30202e+06	753864	541072	795760	694119	781280	720895	5.90422e+06	5.23573e+06	5.40971e+06	5.80161e+06	6.28138e+06	5.76772e+06
10.822_780.5501		C37 H77 N6 O9 P	780.55	10.822						level5					2.67212e+07	2.43858e+07	2.27775e+07	2.50513e+07	2.88466e+07	2.70632e+07	2.983e+07	2.39853e+07	2.64791e+07	1.82378e+07	1.96003e+07	1.58966e+07	1.66045e+07	1.53735e+07	1.87121e+07	5.55993e+07	4.29137e+07	4.38585e+07	4.65447e+07	5.21288e+07	4.5988e+07	4.34139e+07	3.55105e+07	3.73021e+07	3.90562e+07	3.98443e+07	3.61124e+07
10.823_571.4969		C31 H66 N5 O2 P	571.497	10.823						level5					652222	639295	673260	630693	655382	831023	735139	617124	640028	1.73547e+06	2.04485e+06	2.13242e+06	2.03995e+06	2.14934e+06	1.83477e+06	64706.1	59095.6	62613.9	61370.5	59305.6	57884.9	1.02663e+06	1.15964e+06	1.2951e+06	1.17075e+06	1.31413e+06	1.1318e+06
10.824_781.5533			781.553	10.824						level5					6.87693e+06	6.36112e+06	6.18883e+06	6.59263e+06	7.80435e+06	6.56803e+06	7.54217e+06	6.37085e+06	5.13541e+06	3.40242e+06	4.76931e+06	4.30929e+06	4.2274e+06	4.26031e+06	4.0133e+06	1.37212e+07	1.10137e+07	1.18404e+07	1.08591e+07	1.28538e+07	1.17283e+07	1.01259e+07	8.9206e+06	8.05158e+06	9.93424e+06	1.03444e+07	9.46802e+06
10.825_761.536		C44 H76 N O7 P	761.536	10.825						level5					7.68046e+06	6.79207e+06	7.07488e+06	4.87047e+06	7.21736e+06	6.71844e+06	5.64931e+06	5.22747e+06	5.20761e+06	7.84846e+06	9.96507e+06	8.98628e+06	9.56923e+06	8.38408e+06	8.62313e+06	7.54497e+06	5.33046e+06	7.05631e+06	6.94737e+06	6.18111e+06	5.68706e+06	1.2043e+07	1.06418e+07	5.61552e+06	1.2271e+07	1.2333e+07	1.05188e+07
10.844_553.5071	N-2-hydroxypalmitoylsphingosine	C34 H67 N O4	553.507	10.844		S30786072				level4					3.42276e+06	3.27046e+06	3.26423e+06	3.29232e+06	3.38287e+06	3.38434e+06	2.81338e+06	2.98672e+06	3.21218e+06	7.32641e+06	9.61228e+06	7.39765e+06	8.31229e+06	7.45755e+06	8.05628e+06	2.36661e+06	2.17131e+06	2.14782e+06	2.52708e+06	2.33578e+06	2.38158e+06	5.05217e+06	4.5324e+06	4.36005e+06	4.89148e+06	5.2088e+06	5.11188e+06
10.862_739.5431			739.543	10.862						level5					2.7109e+06	2.53161e+06	2.38202e+06	2.57717e+06	2.58261e+06	2.37761e+06	2.59275e+06	2.2764e+06	2.75151e+06	4.02974e+06	4.31291e+06	3.6095e+06	3.82499e+06	3.53607e+06	4.23691e+06	3.76947e+06	3.2019e+06	3.06144e+06	3.39612e+06	3.04906e+06	3.65578e+06	4.09307e+06	3.58452e+06	3.88705e+06	4.2891e+06	4.69039e+06	4.19783e+06
10.863_387.7415			387.741	10.863						level5					3.0717e+06	3.04325e+06	3.14471e+06	3.46786e+06	3.52952e+06	3.00239e+06	2.93152e+06	3.35681e+06	3.36327e+06	3.04563e+06	3.92748e+06	3.83089e+06	3.75524e+06	3.31992e+06	4.17856e+06	4.78219e+06	4.58039e+06	4.70322e+06	4.85615e+06	5.10981e+06	5.06294e+06	4.21706e+06	3.90538e+06	4.0866e+06	3.82029e+06	3.75597e+06	3.70495e+06
10.878_543.2603	O-(hydroxy{(2r)-2-hydroxy-3-[(5z,8z,11z,14z,17z)-5,8,11,14,17-icosapentaenoyloxy]propoxy}phosphoryl)-l-serine	C26 H42 N O9 P	543.26	10.878		S113376763				level4					5.82547e+06	4.03157e+06	5.17271e+06	5.79609e+06	3.9826e+06	5.82875e+06	8.55099e+06	6.45664e+06	7.22269e+06	1.42947e+07	1.29455e+07	1.37167e+07	1.49164e+07	1.11928e+07	1.40003e+07	1.29433e+06	1.26184e+06	1.30771e+06	1.33171e+06	1.44708e+06	915112	2.87731e+06	3.5674e+06	2.04204e+06	3.23294e+06	3.75928e+06	3.25125e+06
10.917_391.7255			391.726	10.917						level5					1.32758e+06	1.66697e+06	1.43224e+06	1.34611e+06	1.15562e+06	1.17316e+06	1.14102e+06	1.15921e+06	1.44252e+06	1.13875e+06	1.24357e+06	784561	1.1115e+06	1.10741e+06	1.17033e+06	2.63461e+06	2.71758e+06	1.91778e+06	2.21073e+06	2.61096e+06	2.62201e+06	1.74936e+06	1.46267e+06	1.22763e+06	1.46359e+06	1.52995e+06	1.39702e+06
10.942_415.3578		C24 H50 N O2 P	415.358	10.942						level5					2.18879e+06	2.0829e+06	1.96178e+06	2.18019e+06	2.11072e+06	2.1608e+06	1.97718e+06	2.0681e+06	2.30058e+06	4.5062e+06	4.40635e+06	4.03909e+06	4.1306e+06	3.77908e+06	4.25971e+06	864698	1.20588e+06	1.01604e+06	1.02381e+06	1.05539e+06	1.02433e+06	2.03281e+06	2.2919e+06	2.36746e+06	2.46794e+06	2.49303e+06	2.25415e+06
10.942_441.7415			441.741	10.942						level5					1.12699e+06	1.35519e+06	1.07023e+06	1.28649e+06	1.19664e+06	1.22721e+06	1.01051e+06	1.09942e+06	1.12625e+06	596746	567823	668555	601827	503648	565298	1.80271e+06	1.88758e+06	2.06206e+06	2.23892e+06	2.31939e+06	2.3835e+06	1.42532e+06	1.45001e+06	1.53512e+06	1.46958e+06	1.49403e+06	1.29221e+06
10.965_691.5155	1730602	C37 H74 N O8 P	691.515	10.965		S58619				level4					2.14783e+06	2.24395e+06	2.05235e+06	2.21688e+06	2.20814e+06	2.17921e+06	2.2687e+06	2.49613e+06	2.02524e+06	3.04365e+06	3.60417e+06	3.07534e+06	3.59963e+06	3.18576e+06	3.25467e+06	3.97915e+06	4.1317e+06	3.72996e+06	4.20466e+06	4.48206e+06	3.71938e+06	3.68348e+06	3.99134e+06	3.03202e+06	3.9662e+06	4.3811e+06	3.20333e+06
10.981_388.7583			388.758	10.981						level5					984256	944359	974995	754389	951379	883805	775470	768808	835011	707916	614852	674715	636494	499747	418400	1.90796e+06	2.09158e+06	1.97246e+06	1.96572e+06	1.78998e+06	1.81148e+06	821114	1.12128e+06	835854	726532	881179	1.22339e+06
10.983_756.5501		C35 H77 N6 O9 P	756.55	10.983						level5					1.66489e+07	2.02245e+07	1.82219e+07	2.06823e+07	1.84677e+07	2.033e+07	2.4108e+07	2.50717e+07	2.08764e+07	1.37387e+07	1.83681e+07	1.92765e+07	1.60456e+07	1.55434e+07	1.5591e+07	3.36342e+07	3.25549e+07	3.30725e+07	4.49008e+07	3.32553e+07	3.97327e+07	2.66246e+07	2.56499e+07	2.34853e+07	2.87035e+07	2.67477e+07	2.26512e+07
11.004_366.3288		C27 H42	366.329	11.004						level5					2.63795e+06	3.58745e+06	3.7655e+06	4.21573e+06	3.95876e+06	2.87972e+06	2.45355e+06	3.91782e+06	2.47024e+06	5.81831e+06	8.39082e+06	5.72324e+06	5.82496e+06	6.80042e+06	5.63968e+06	3.98117e+06	4.48714e+06	3.88993e+06	2.55355e+06	3.46904e+06	3.88857e+06	4.3117e+06	4.19322e+06	3.56727e+06	5.17012e+06	4.83444e+06	5.37562e+06
11.036_796.5817		C38 H81 N6 O9 P	796.582	11.036						level5					1.7931e+06	1.85459e+06	1.34466e+06	1.47592e+06	1.7991e+06	1.82335e+06	1.93738e+06	1.58592e+06	1.7285e+06	2.80715e+06	3.02767e+06	3.07559e+06	2.59888e+06	3.19126e+06	2.42734e+06	1.86423e+06	1.91487e+06	1.80681e+06	2.09e+06	1.94409e+06	1.82593e+06	2.92455e+06	2.69884e+06	2.54619e+06	2.77566e+06	2.7789e+06	2.804e+06
11.061_790.5703	(2r)-3-({[(2s)-2,3-dihydroxypropoxy](hydroxy)phosphoryl}oxy)-2-[(9z)-9-octadecenoyloxy]propyl nonadecanoate	C43 H83 O10 P	790.57	11.061		S113377167				level4					3.38042e+06	6.06266e+06	5.61266e+06	5.33657e+06	5.90264e+06	5.38237e+06	6.92972e+06	2.83643e+06	5.57106e+06	9.05234e+06	1.07088e+07	9.24715e+06	8.49695e+06	9.00439e+06	8.47522e+06	6.83085e+06	3.83126e+06	6.26267e+06	6.79726e+06	6.15848e+06	5.67205e+06	8.01921e+06	9.20189e+06	8.77015e+06	7.72865e+06	8.94831e+06	7.97214e+06
11.076_404.7331	[similar to: taurodeoxycholic acid; δmass: -94.5637 da]		404.733	11.076						level5					1.42036e+06	1.28195e+06	1.51781e+06	1.47366e+06	1.56824e+06	1.25078e+06	962747	1.37602e+06	1.0461e+06	1.02456e+06	1.32804e+06	1.2114e+06	1.12325e+06	1.20301e+06	1.30637e+06	2.41345e+06	2.38054e+06	2.42175e+06	1.85983e+06	2.33147e+06	2.51762e+06	1.52602e+06	1.44386e+06	1.43188e+06	1.5938e+06	1.68034e+06	1.73527e+06
11.091_380.3444		C28 H44	380.344	11.091						level5					1.1066e+06	847430	951735	958425	1.18883e+06	893336	1.09185e+06	1.61882e+06	1.1048e+06	2.59682e+06	3.41648e+06	3.80752e+06	2.74172e+06	2.39615e+06	3.18193e+06	625644	1.24181e+06	785903	623611	770982	1.0731e+06	2.44344e+06	2.37783e+06	2.13372e+06	2.67777e+06	2.74144e+06	2.22388e+06
11.097_501.3223		C26 H48 N O6 P	501.322	11.097						level5					2.40164e+06	2.35715e+06	2.41415e+06	2.82158e+06	2.3442e+06	2.14569e+06	2.30277e+06	2.55159e+06	2.37026e+06	1.60911e+06	1.59014e+06	1.74389e+06	1.44957e+06	1.57269e+06	1.90057e+06	4.31955e+06	4.40613e+06	4.13125e+06	4.39329e+06	4.40715e+06	4.21349e+06	2.95221e+06	2.96433e+06	2.86597e+06	2.6849e+06	2.6548e+06	2.85361e+06
11.108_604.3089		C33 H50 O6 P2	604.309	11.108						level5					2.20598e+06	1.98419e+06	2.04763e+06	2.53194e+06	1.96027e+06	1.8387e+06	2.00523e+06	2.01945e+06	2.09354e+06	3.97156e+06	4.41505e+06	4.21309e+06	3.44349e+06	4.0119e+06	3.66375e+06	1.32892e+06	1.73072e+06	1.75748e+06	1.52496e+06	1.63069e+06	1.96009e+06	2.58533e+06	2.73682e+06	2.22365e+06	2.32454e+06	2.34508e+06	2.08292e+06
11.133_683.1956		C44 H30 Cl N3 O3	683.196	11.133						level5					1.9422e+06	1.71579e+06	2.00929e+06	1.93546e+06	2.07505e+06	1.69722e+06	1.38533e+06	1.538e+06	1.79021e+06	3.09276e+06	3.53219e+06	3.01977e+06	3.07333e+06	2.98068e+06	2.87379e+06	971348	1.00184e+06	1.0101e+06	901071	899807	795548	992553	1.28095e+06	1.12932e+06	814676	873374	1.07328e+06
11.146_390.7469	[similar to: mono(2-ethylhexyl) phthalate (mehp); δmass: 112.5951 da]		390.747	11.146						level5					2.38494e+06	2.40229e+06	2.31126e+06	2.77441e+06	2.26861e+06	2.28864e+06	2.12224e+06	2.25559e+06	2.12411e+06	1.68444e+06	2.04442e+06	1.88517e+06	1.42256e+06	1.81434e+06	1.88931e+06	4.08439e+06	3.79621e+06	4.12034e+06	3.25428e+06	3.63474e+06	3.96659e+06	2.47991e+06	1.97409e+06	1.91474e+06	2.41054e+06	2.04777e+06	2.50848e+06
11.149_384.3394	Cholest-4-en-3-one	C27 H44 O	384.339	11.149	C00599	MReference-231	HMDB0000921	60.6	94.4	level2	Lipids and lipid-like molecules	Steroids and steroid derivatives	Cholestane steroids		2.16683e+07	2.07935e+07	2.16457e+07	2.27594e+07	2.26303e+07	2.05671e+07	2.13282e+07	2.14737e+07	2.08271e+07	6.3298e+07	7.02521e+07	6.4868e+07	6.28878e+07	6.55308e+07	6.49607e+07	1.12975e+07	1.23724e+07	1.28397e+07	1.24061e+07	1.2041e+07	1.27787e+07	3.05645e+07	3.05661e+07	2.84828e+07	3.00896e+07	2.94168e+07	3.03071e+07
11.149_743.5471	Dioleoylphosphatidylethanolamine	C41 H78 N O8 P	743.547	11.149		S4743651				level4					1.98226e+07	1.90671e+07	2.04958e+07	1.95311e+07	2.09417e+07	2.09973e+07	2.06958e+07	1.7327e+07	2.41396e+07	2.07301e+07	2.45571e+07	2.16488e+07	2.32909e+07	2.16701e+07	2.10965e+07	3.09778e+07	3.09064e+07	3.40175e+07	3.43493e+07	3.20818e+07	3.10537e+07	2.83567e+07	2.91317e+07	2.58015e+07	2.73987e+07	2.83521e+07	2.3843e+07
11.167_164.0839	4-phenylbutyric acid	C10 H12 O2	164.084	11.167	C21793	MReference-3074	HMDB0000543		57	level3	Benzenoids	Benzene and substituted derivatives	null	NULL	5.84491e+06	6.20394e+06	6.79283e+06	6.85334e+06	6.08999e+06	6.26629e+06	5.55717e+06	5.6106e+06	6.40705e+06	1.09106e+07	1.18194e+07	1.01682e+07	1.11151e+07	1.15532e+07	1.09999e+07	5.02787e+06	5.03309e+06	5.72272e+06	5.73317e+06	5.58558e+06	5.67756e+06	7.45524e+06	7.83482e+06	7.25199e+06	7.71896e+06	7.93048e+06	8.46089e+06
11.168_429.3732	[similar to: d-α-tocopherol; δmass: -1.0078 da]		429.373	11.168						level5					3.10521e+06	3.27963e+06	3.2287e+06	3.53514e+06	3.47104e+06	3.49924e+06	3.74264e+06	3.37068e+06	3.91512e+06	6.77769e+06	6.94823e+06	6.93834e+06	6.7525e+06	7.11081e+06	6.22487e+06	1.68922e+06	1.69604e+06	1.8251e+06	1.86603e+06	1.72993e+06	2.00541e+06	3.68677e+06	3.84911e+06	3.85765e+06	3.82867e+06	3.79862e+06	4.01688e+06
11.183_370.2574		C18 H34 N4 O4	370.257	11.183						level5					1.66839e+06	1.58495e+06	1.45618e+06	1.89022e+06	1.53262e+06	1.26095e+06	1.65421e+06	1.25362e+06	1.40021e+06	2.13058e+06	2.16179e+06	2.00913e+06	1.82913e+06	2.27043e+06	2.29257e+06	2.28418e+06	2.27447e+06	2.48328e+06	2.61084e+06	2.42218e+06	2.63123e+06	1.45197e+06	1.21048e+06	1.27835e+06	1.20656e+06	1.32449e+06	1.35228e+06
11.184_702.5679	Palmitoyl sphingomyelin	C39 H79 N2 O6 P	702.568	11.184		MReference-4865			86.2	level2					7.05624e+06	6.67102e+06	7.48803e+06	6.71651e+06	6.77829e+06	7.30176e+06	7.42011e+06	7.09757e+06	8.41255e+06	1.16022e+07	1.49085e+07	1.24772e+07	1.27248e+07	1.27966e+07	1.22032e+07	1.05044e+07	9.8333e+06	9.69725e+06	1.0405e+07	1.08495e+07	9.5456e+06	7.46729e+06	8.40282e+06	6.67481e+06	8.34706e+06	8.46485e+06	7.06866e+06
11.311_409.7548	[similar to: norbuprenorphine; δmass: -3.5019 da]		409.755	11.311						level5					1.26638e+06	1.57711e+06	2.03187e+06	1.30613e+06	1.68277e+06	1.94334e+06	1.56203e+06	1.20475e+06	1.51018e+06	881020	806113	1.17127e+06	1.14655e+06	973194	841111	2.66028e+06	2.58159e+06	2.55346e+06	2.73369e+06	2.42105e+06	2.54552e+06	1.82813e+06	1.73541e+06	1.5041e+06	1.62384e+06	1.73284e+06	1.52037e+06
11.313_535.4971	N-[(2s,3r,4e,6e)-1,3-dihydroxy-4,6-tetradecadien-2-yl]icosanamide	C34 H65 N O3	535.497	11.313		S8545354				level4					1.12502e+06	1.19247e+06	1.11591e+06	1.19906e+06	1.13173e+06	1.16935e+06	1.24189e+06	1.32827e+06	1.24971e+06	2.14333e+06	2.15728e+06	1.93528e+06	2.16594e+06	1.85128e+06	1.9339e+06	807110	1.07402e+06	1.07743e+06	1.1119e+06	955374	1.02094e+06	1.58547e+06	1.7587e+06	1.61643e+06	1.69564e+06	1.63966e+06	1.50789e+06
11.325_409.7436		C H O9 P3 S5	409.744	11.325						level5					2.25301e+06	2.70671e+06	2.40608e+06	2.28704e+06	3.12434e+06	2.202e+06	2.36644e+06	2.22532e+06	2.27288e+06	2.81839e+06	2.88199e+06	3.05645e+06	2.89921e+06	2.90571e+06	2.96508e+06	2.34682e+06	2.74288e+06	3.39833e+06	3.74578e+06	3.60316e+06	2.88734e+06	3.36585e+06	3.24241e+06	3.13865e+06	2.96051e+06	3.24909e+06	3.40956e+06
11.343_787.5496	(2r)-3-{[6-(tetracyclo[6.4.0.0~2,7~.0~3,6~]dodec-10-yl)hexanoyl]oxy}-2-{[8-(tetracyclo[6.4.0.0~2,7~.0~3,6~]dodec-10-yl)octyl]oxy}propyl 2-(trimethylammonio)ethyl phosphate	C46 H78 N O7 P	787.55	11.343		S24823064				level4					9.29785e+06	9.39526e+06	9.10117e+06	9.69241e+06	9.25788e+06	6.87133e+06	7.6652e+06	7.57205e+06	6.41916e+06	1.59223e+07	1.63543e+07	1.39991e+07	1.16229e+07	1.154e+07	1.51263e+07	9.90354e+06	8.78619e+06	8.48935e+06	7.13277e+06	7.26619e+06	9.00821e+06	9.11918e+06	1.17505e+07	9.72455e+06	9.97961e+06	9.57784e+06	1.14211e+07
11.354_655.5182		C40 H70 N3 O2 P	655.518	11.354						level5					1.32796e+06	1.09257e+06	1.28965e+06	1.36992e+06	1.35018e+06	1.38901e+06	1.46386e+06	1.32618e+06	1.47033e+06	1.27863e+06	1.18972e+06	1.26872e+06	1.04053e+06	1.15895e+06	1.18386e+06	1.17141e+06	1.19469e+06	1.26731e+06	1.28257e+06	1.12247e+06	1.51655e+06	1.23824e+06	1.53801e+06	1.50222e+06	1.50817e+06	1.72753e+06	1.52356e+06
11.359_368.3444	(5z,7e)-9,10-secocholesta-5,7,10-triene	C27 H44	368.344	11.359		S24823364				level4					4.24491e+07	4.53505e+07	4.97139e+07	4.67467e+07	4.79686e+07	4.29423e+07	4.80994e+07	4.35029e+07	4.21712e+07	8.85086e+07	9.62775e+07	7.99372e+07	7.5031e+07	8.38195e+07	7.49493e+07	6.36164e+07	6.48402e+07	5.78373e+07	5.81239e+07	5.62667e+07	5.65629e+07	7.25271e+07	6.52786e+07	5.87282e+07	7.47453e+07	7.41981e+07	6.73774e+07
11.408_735.5211		C43 H70 N5 O3 P	735.521	11.408						level5					2.05436e+06	1.75042e+06	2.26079e+06	1.95439e+06	2.09741e+06	2.24438e+06	2.19958e+06	1.87192e+06	2.15265e+06	2.37749e+06	2.96891e+06	2.93946e+06	2.45859e+06	2.68226e+06	2.825e+06	2.91612e+06	2.54467e+06	2.51785e+06	3.02706e+06	2.74157e+06	2.63998e+06	3.23223e+06	2.90515e+06	3.04355e+06	2.66758e+06	2.91361e+06	2.64015e+06
11.41_405.2425			405.243	11.41						level5					5.27882e+06	4.85167e+06	5.09386e+06	5.46306e+06	4.36586e+06	3.6743e+06	3.25291e+06	4.73812e+06	4.77349e+06	4.67673e+06	3.62777e+06	4.47846e+06	3.21272e+06	5.07242e+06	4.16254e+06	7.70086e+06	5.62355e+06	7.47737e+06	7.23453e+06	6.96754e+06	6.25e+06	4.41476e+06	5.62774e+06	4.15055e+06	5.86329e+06	3.87591e+06	5.8399e+06
11.411_405.7412			405.741	11.411						level5					1.03828e+07	9.3602e+06	9.86222e+06	1.08105e+07	8.59587e+06	8.04269e+06	8.41241e+06	9.0841e+06	8.84224e+06	9.15422e+06	9.39947e+06	8.78431e+06	8.33116e+06	9.5297e+06	9.69604e+06	1.37005e+07	1.27814e+07	1.3445e+07	1.48685e+07	1.30907e+07	1.29065e+07	1.05122e+07	9.50694e+06	1.03506e+07	1.01384e+07	9.7408e+06	1.12436e+07
11.45_790.0454		C25 H33 N2 O17 P3 S2	790.045	11.45						level5					912143	864754	947242	892050	738522	578545	793278	595071	723861	580643	548308	390835	530782	546150	609496	1.72583e+06	1.47835e+06	1.45998e+06	1.38768e+06	1.55706e+06	1.32017e+06	1.17639e+06	1.1039e+06	871325	775504	866359	838049
11.473_719.5471	Mfcd00042876	C39 H78 N O8 P	719.547	11.473		S66516				level4					1.93048e+06	2.68341e+06	2.5367e+06	2.4659e+06	2.50039e+06	2.50101e+06	2.49995e+06	2.32496e+06	2.57016e+06	4.00825e+06	4.5682e+06	3.35392e+06	3.91902e+06	3.32897e+06	3.57029e+06	4.51805e+06	4.49463e+06	4.38548e+06	4.66255e+06	3.62777e+06	3.92065e+06	5.0298e+06	4.85616e+06	4.37436e+06	5.18591e+06	5.00487e+06	4.248e+06
11.477_402.7738			402.774	11.477						level5					5.96756e+06	6.00763e+06	5.66163e+06	5.74836e+06	6.57962e+06	5.40864e+06	5.30684e+06	5.73072e+06	5.40007e+06	4.80285e+06	4.45633e+06	4.7766e+06	4.72495e+06	5.13396e+06	4.76164e+06	8.96405e+06	9.09995e+06	8.57621e+06	8.20498e+06	9.38148e+06	7.73719e+06	7.16002e+06	6.99981e+06	6.78882e+06	7.06056e+06	6.27484e+06	6.74e+06
11.477_403.2753	2-[(9z)-9-nonadecenoylamino]ethanesulfonic acid	C21 H41 N O4 S	403.275	11.477		S113368768				level4					3.02772e+06	3.10363e+06	2.90782e+06	3.46171e+06	3.1128e+06	3.0172e+06	2.72136e+06	3.04277e+06	2.76111e+06	2.16586e+06	2.55128e+06	2.32679e+06	2.25484e+06	2.07155e+06	2.49687e+06	4.51505e+06	4.94903e+06	4.62411e+06	4.26967e+06	6.4304e+06	4.73841e+06	4.00601e+06	4.42321e+06	3.69823e+06	3.73462e+06	3.47106e+06	3.4607e+06
11.477_503.338		C26 H50 N O6 P	503.338	11.477						level5					2.76203e+06	2.62605e+06	2.74976e+06	2.95983e+06	2.83054e+06	2.48439e+06	2.45359e+06	2.73857e+06	2.43038e+06	1.87142e+06	2.19157e+06	2.28668e+06	2.03206e+06	2.17377e+06	2.27125e+06	4.31242e+06	3.94721e+06	4.00746e+06	3.57895e+06	4.24098e+06	4.06249e+06	2.98678e+06	3.44563e+06	3.25781e+06	3.17079e+06	3.23129e+06	3.51732e+06
11.519_735.5211		C42 H74 N O7 P	735.521	11.519						level5					4.63117e+06	4.61345e+06	4.47809e+06	4.74038e+06	4.48453e+06	3.99524e+06	4.11448e+06	4.40144e+06	4.14703e+06	5.16274e+06	6.13959e+06	5.25814e+06	5.08856e+06	5.28209e+06	5.63314e+06	6.51366e+06	6.94712e+06	6.47176e+06	6.2763e+06	6.53688e+06	5.99562e+06	6.32211e+06	7.78392e+06	5.68585e+06	6.31409e+06	5.96507e+06	5.85913e+06
11.546_391.7548			391.755	11.546						level5					3.54555e+06	3.30735e+06	3.35533e+06	3.58564e+06	3.17491e+06	3.36479e+06	3.09025e+06	3.15003e+06	3.04057e+06	2.87789e+06	3.03403e+06	3.07315e+06	2.62556e+06	3.42452e+06	2.93828e+06	5.96042e+06	4.98267e+06	5.15271e+06	5.70007e+06	4.91063e+06	5.02646e+06	3.66693e+06	3.84427e+06	4.23284e+06	3.62476e+06	3.88274e+06	3.90336e+06
11.56_766.5707	[similar to: noroxymorphone; δmass: 479.4549 da]		766.571	11.56						level5					2.34933e+06	2.51932e+06	2.64305e+06	2.08299e+06	1.40321e+06	3.19925e+06	1.47154e+06	1.84675e+06	1.59189e+06	2.90235e+06	3.45567e+06	2.99981e+06	3.22937e+06	3.03643e+06	3.83733e+06	2.22468e+06	3.38024e+06	3.28489e+06	3.76818e+06	3.10802e+06	3.95885e+06	3.76199e+06	2.47765e+06	2.99677e+06	4.16665e+06	3.10325e+06	3.50391e+06
11.594_810.5976		C39 H83 N6 O9 P	810.598	11.594						level5					1.1897e+07	1.28291e+07	1.29443e+07	1.28543e+07	1.30767e+07	1.30241e+07	1.36511e+07	1.40467e+07	1.38479e+07	1.05681e+07	1.18006e+07	1.1236e+07	1.05613e+07	1.06644e+07	1.12267e+07	2.23802e+07	2.31612e+07	2.06074e+07	2.17987e+07	2.268e+07	2.10879e+07	1.84469e+07	2.01754e+07	1.79972e+07	2.13185e+07	1.84532e+07	1.85653e+07
11.595_382.3602		C28 H46	382.36	11.595						level5					3.39322e+06	2.67425e+06	3.07362e+06	2.67455e+06	3.21108e+06	2.5189e+06	3.04037e+06	3.25018e+06	2.67246e+06	5.62965e+06	6.35188e+06	5.48778e+06	5.37986e+06	5.99283e+06	5.42039e+06	3.36471e+06	3.12069e+06	2.75483e+06	3.71386e+06	2.57472e+06	2.97873e+06	4.50359e+06	4.76162e+06	4.568e+06	3.68834e+06	5.64582e+06	3.88503e+06
11.613_803.5837	(19z,23r)-29-amino-26-hydroxy-26-oxido-21,25,27-trioxa-26lambda~5~-phosphanonacos-19-en-23-yl (4z,7z,10z,13z,16z,19z)-4,7,10,13,16,19-docosahexaenoate	C47 H82 N O7 P	803.584	11.613		S113376034				level4					3.22609e+06	3.3772e+06	3.6391e+06	3.50819e+06	3.69866e+06	3.90084e+06	4.20027e+06	2.96942e+06	3.85079e+06	5.66679e+06	5.98964e+06	5.74591e+06	2.62271e+06	6.56059e+06	5.50841e+06	4.28452e+06	4.57396e+06	5.14223e+06	4.9753e+06	4.39816e+06	4.56232e+06	5.14197e+06	5.51598e+06	4.58585e+06	5.89508e+06	4.95242e+06	5.33443e+06
11.654_472.392	Tocopheryl acetate	C31 H52 O3	472.392	11.654	C13202	S77987				level4					8.4453e+07	8.12754e+07	8.11579e+07	8.22523e+07	8.85404e+07	7.9144e+07	7.74282e+07	7.86134e+07	7.69709e+07	2.29377e+08	2.55025e+08	2.29254e+08	2.24835e+08	2.18343e+08	2.22176e+08	3.21359e+07	3.68993e+07	3.87596e+07	3.58565e+07	3.5991e+07	3.84843e+07	1.31612e+08	1.36551e+08	1.3541e+08	1.26138e+08	1.26261e+08	1.27893e+08
11.656_517.4499		C32 H60 N3 P	517.45	11.656						level5					4.28705e+06	5.27815e+06	5.13235e+06	5.86326e+06	5.35626e+06	4.23883e+06	3.9714e+06	4.36832e+06	4.13663e+06	1.20452e+07	1.33313e+07	1.07777e+07	1.05829e+07	9.8094e+06	1.1543e+07	1.41822e+06	1.59075e+06	1.73607e+06	1.53116e+06	1.52124e+06	1.8355e+06	6.44585e+06	6.16576e+06	6.96879e+06	6.23208e+06	5.39845e+06	7.1716e+06
11.656_531.4406		C32 H57 N3 O3	531.441	11.656						level5					3.40838e+06	3.64406e+06	3.59165e+06	3.62849e+06	3.75468e+06	3.02143e+06	3.37949e+06	3.28443e+06	3.27924e+06	8.20968e+06	1.00186e+07	8.23964e+06	8.47945e+06	7.24237e+06	8.66517e+06	767448	1.08867e+06	1.12214e+06	928247	1.05621e+06	1.28968e+06	4.48985e+06	4.61024e+06	4.54845e+06	4.99118e+06	4.12184e+06	5.02432e+06
11.686_769.59		C38 H86 N5 O4 P3	769.59	11.686						level5					1.69026e+06	2.09592e+06	1.97197e+06	1.91453e+06	2.04891e+06	2.18372e+06	2.11453e+06	2.23063e+06	2.26246e+06	3.13615e+06	3.40129e+06	3.19612e+06	3.372e+06	2.91144e+06	3.56488e+06	3.07195e+06	3.23597e+06	2.82175e+06	3.31286e+06	3.4925e+06	3.52838e+06	3.38215e+06	3.48355e+06	3.91191e+06	3.75516e+06	3.48109e+06	2.9563e+06
11.689_767.5834	Arachidonoyl paf c-16	C44 H82 N O7 P	767.583	11.689		S4947173				level4					2.39315e+07	2.48829e+07	2.50576e+07	2.53578e+07	2.59267e+07	2.77681e+07	2.82373e+07	2.60346e+07	2.90366e+07	4.80407e+07	5.98366e+07	5.15211e+07	4.07182e+07	3.66193e+07	5.67524e+07	3.75042e+07	3.66863e+07	3.34355e+07	3.94901e+07	4.22788e+07	3.63909e+07	4.53351e+07	4.13023e+07	5.79262e+07	4.382e+07	5.86245e+07	3.93426e+07
11.695_403.2668			403.267	11.695						level5					4.50426e+06	3.65697e+06	4.07114e+06	3.66715e+06	4.48023e+06	3.6947e+06	3.79473e+06	3.8353e+06	2.87019e+06	3.66969e+06	3.97256e+06	3.5999e+06	3.60489e+06	3.13379e+06	3.60555e+06	5.8497e+06	4.9795e+06	4.80783e+06	5.50364e+06	4.30929e+06	5.30503e+06	4.63338e+06	5.25272e+06	4.29207e+06	3.34031e+06	4.78986e+06	3.56195e+06
11.704_405.2644	[similar to: taurocholic acid; δmass: -110.0273 da]		405.264	11.704						level5					2.44473e+06	2.67156e+06	2.05382e+06	2.65816e+06	2.5869e+06	2.39554e+06	2.43785e+06	2.12161e+06	1.75724e+06	1.81653e+06	1.98564e+06	1.67367e+06	1.92992e+06	2.0606e+06	2.20557e+06	4.3675e+06	3.64029e+06	3.25475e+06	2.85131e+06	2.67469e+06	2.8399e+06	2.08037e+06	3.20684e+06	2.69545e+06	2.02771e+06	3.22089e+06	1.79696e+06
11.705_404.7626	[similar to: taurodeoxycholic acid; δmass: -94.5342 da]		404.763	11.705						level5					6.59487e+06	6.52458e+06	4.59081e+06	5.22773e+06	6.31899e+06	6.03108e+06	5.30908e+06	6.10009e+06	5.8305e+06	5.57666e+06	6.12358e+06	4.19305e+06	5.49603e+06	5.50767e+06	5.74584e+06	9.87961e+06	7.20595e+06	9.58391e+06	6.73332e+06	8.03147e+06	8.50992e+06	6.95244e+06	7.16726e+06	6.11223e+06	7.07888e+06	4.52213e+06	6.64784e+06
11.739_705.5676	27-amino-24-hydroxy-24-oxido-19,23,25-trioxa-24lambda~5~-phosphaheptacosan-21-yl palmitate	C39 H80 N O7 P	705.568	11.739		S7825995				level4					1.12929e+06	1.08265e+06	1.17834e+06	1.20367e+06	1.32067e+06	1.10982e+06	1.30186e+06	1.42902e+06	1.44946e+06	1.91553e+06	2.34246e+06	2.22181e+06	2.22221e+06	2.09266e+06	1.94385e+06	1.99368e+06	1.8581e+06	1.62944e+06	1.97544e+06	2.00482e+06	1.78585e+06	2.40658e+06	2.65072e+06	2.3623e+06	2.38195e+06	2.31799e+06	1.92835e+06
11.77_811.5525		C45 H84 N O5 P3	811.553	11.77						level5					2.6936e+06	2.41426e+06	2.42843e+06	2.45917e+06	2.67934e+06	2.39666e+06	2.65251e+06	2.46611e+06	2.7409e+06	4.23152e+06	4.40677e+06	4.6904e+06	4.56254e+06	4.56178e+06	4.08049e+06	3.14181e+06	3.21983e+06	3.04194e+06	3.26888e+06	3.25848e+06	2.94479e+06	2.77975e+06	3.3072e+06	3.31988e+06	2.94812e+06	3.11379e+06	2.96759e+06
11.778_813.5657	(2r)-3-{[8-(pentacyclo[6.4.0.0~2,7~.0~3,6~.0~9,12~]dodec-4-yl)octanoyl]oxy}-2-{[8-(tetracyclo[6.4.0.0~2,7~.0~3,6~]dodec-10-yl)octyl]oxy}propyl 2-(trimethylammonio)ethyl phosphate	C48 H80 N O7 P	813.566	11.778		S24823063				level4					6.10171e+06	5.52361e+06	6.60888e+06	6.75752e+06	7.26559e+06	6.28114e+06	5.74762e+06	5.61633e+06	6.53173e+06	6.83745e+06	7.00232e+06	7.21186e+06	6.84722e+06	7.191e+06	7.02565e+06	6.71533e+06	6.14283e+06	4.15873e+06	6.44863e+06	5.08219e+06	5.92432e+06	7.74688e+06	8.45004e+06	8.12125e+06	7.14678e+06	7.42476e+06	8.54897e+06
11.786_733.5628	Dl-dipalmitoylphosphatidylcholine	C40 H80 N O8 P	733.563	11.786		MReference-889			94.4	level2					2.53152e+07	2.53962e+07	2.95251e+07	2.41709e+07	2.85462e+07	2.25535e+07	2.54941e+07	2.64805e+07	2.60093e+07	3.33141e+07	3.56224e+07	3.40985e+07	3.84188e+07	3.36885e+07	3.42851e+07	4.26385e+07	4.05436e+07	4.19624e+07	4.08078e+07	4.2048e+07	3.76209e+07	3.85457e+07	4.36073e+07	3.24959e+07	3.89313e+07	4.27079e+07	3.38718e+07
11.792_390.7648	[similar to: mono(2-ethylhexyl) phthalate (mehp); δmass: 112.6130 da]		390.765	11.792						level5					2.39629e+06	2.49906e+06	2.59192e+06	3.16176e+06	2.65065e+06	2.3778e+06	2.50683e+06	2.55539e+06	2.17018e+06	3.70845e+06	4.20659e+06	3.48389e+06	3.85702e+06	3.49261e+06	3.88412e+06	2.74407e+06	2.78615e+06	2.89355e+06	2.92052e+06	3.01103e+06	2.74258e+06	2.52354e+06	2.51922e+06	2.42331e+06	2.38351e+06	2.10116e+06	2.56728e+06
11.824_396.3758		C29 H48	396.376	11.824						level5					2.43404e+06	2.31107e+06	2.59776e+06	2.64605e+06	2.67264e+06	2.73674e+06	2.54962e+06	2.87335e+06	2.73116e+06	5.21809e+06	6.79337e+06	5.03072e+06	5.19829e+06	5.72272e+06	5.37032e+06	2.31983e+06	2.34097e+06	1.93056e+06	1.99431e+06	2.17672e+06	2.1753e+06	3.62899e+06	3.80796e+06	3.26131e+06	4.01545e+06	4.10565e+06	3.8977e+06
11.866_759.5778	Popc	C42 H82 N O8 P	759.578	11.866		S5005738				level4					3.56018e+08	3.61679e+08	3.89908e+08	3.54666e+08	3.77713e+08	3.82388e+08	3.78997e+08	3.70231e+08	3.68612e+08	3.76763e+08	4.14325e+08	4.11781e+08	4.01549e+08	4.04465e+08	3.864e+08	6.26047e+08	5.55093e+08	5.70379e+08	6.5274e+08	6.33313e+08	5.8209e+08	5.08829e+08	4.63131e+08	4.64869e+08	4.28734e+08	4.54634e+08	4.23596e+08
11.866_786.5388	(2r)-3-({[(2s)-2,3-dihydroxypropoxy](hydroxy)phosphoryl}oxy)-2-[(9z,12z,15z)-9,12,15-octadecatrienoyloxy]propyl nonadecanoate	C43 H79 O10 P	786.539	11.866		S113377170				level4					1.81657e+06	1.94384e+06	1.98155e+06	1.71425e+06	1.74499e+06	1.90452e+06	1.50396e+06	1.90774e+06	1.81184e+06	1.71439e+06	1.7159e+06	1.62981e+06	1.61211e+06	2.00673e+06	1.96147e+06	3.10156e+06	3.04518e+06	2.87356e+06	3.1702e+06	2.89831e+06	3.06402e+06	2.0404e+06	2.1315e+06	2.01189e+06	2.0103e+06	1.83349e+06	2.00082e+06
11.87_477.3222	2-aminoethyl (2r)-2-hydroxy-3-[(1z,12z)-1,12-nonadecadien-1-yloxy]propyl hydrogen phosphate	C24 H48 N O6 P	477.322	11.87		S24842048				level4					6.24446e+06	5.32302e+06	5.39449e+06	5.39548e+06	5.46812e+06	5.40975e+06	5.02788e+06	5.00746e+06	5.22523e+06	5.5931e+06	6.01996e+06	4.65793e+06	5.30658e+06	5.45512e+06	5.34929e+06	8.68764e+06	8.37817e+06	8.02653e+06	7.79327e+06	8.31631e+06	8.29999e+06	6.12332e+06	5.89959e+06	5.83442e+06	6.21811e+06	6.46537e+06	6.11251e+06
11.875_338.1756		C18 H27 Cl N2 O2	338.176	11.875						level5					3.84027e+06	4.74275e+06	4.5799e+06	4.73445e+06	5.03174e+06	4.59252e+06	4.71186e+06	4.66337e+06	4.79677e+06	4.0924e+06	4.82799e+06	4.23999e+06	3.97449e+06	4.54959e+06	4.69827e+06	6.68553e+06	7.23465e+06	4.50787e+06	5.39211e+06	5.67237e+06	7.27717e+06	5.73531e+06	5.67105e+06	4.93344e+06	5.22431e+06	5.54992e+06	4.78755e+06
11.936_407.7842			407.784	11.936						level5					2.49714e+06	2.41325e+06	2.38441e+06	2.25956e+06	2.2811e+06	2.24276e+06	2.33533e+06	2.45562e+06	2.37679e+06	2.9061e+06	3.33398e+06	2.59704e+06	2.60416e+06	2.65567e+06	3.11627e+06	2.54561e+06	2.55623e+06	2.73171e+06	2.48637e+06	2.63286e+06	2.71981e+06	3.21822e+06	2.9751e+06	3.20846e+06	3.07237e+06	2.90849e+06	2.87859e+06
11.939_423.7588		C3 H3 Cl O8 P2 S5	423.759	11.939						level5					3.78545e+06	3.76712e+06	3.93212e+06	3.66468e+06	3.8535e+06	3.46088e+06	3.90509e+06	3.65703e+06	4.0568e+06	4.90782e+06	4.90602e+06	4.41837e+06	5.11115e+06	4.70697e+06	5.19609e+06	3.50273e+06	3.9822e+06	3.91749e+06	4.79631e+06	3.86599e+06	3.38888e+06	5.18056e+06	5.13138e+06	4.84766e+06	5.37861e+06	5.20033e+06	4.84854e+06
11.948_503.338		C26 H50 N O6 P	503.338	11.948						level5					2.82552e+06	2.75582e+06	2.70625e+06	2.49855e+06	2.54031e+06	2.69852e+06	2.79034e+06	2.45525e+06	2.8403e+06	2.18361e+06	2.46284e+06	1.78449e+06	2.07421e+06	2.38554e+06	2.1423e+06	4.19604e+06	3.8604e+06	4.08987e+06	4.26508e+06	3.95576e+06	4.21286e+06	3.18384e+06	3.02479e+06	3.2271e+06	3.86523e+06	3.25521e+06	3.01476e+06
12.04_808.5806		C39 H81 N6 O9 P	808.581	12.04						level5					1.57192e+07	1.4632e+07	1.565e+07	1.61848e+07	1.46842e+07	1.27776e+07	1.12631e+07	1.38944e+07	1.19064e+07	1.26565e+07	1.21245e+07	1.10152e+07	9.77366e+06	1.35809e+07	1.219e+07	1.9048e+07	1.51487e+07	1.87996e+07	1.52227e+07	1.86902e+07	1.89186e+07	1.59051e+07	1.37885e+07	1.32205e+07	1.13904e+07	1.15505e+07	1.37919e+07
12.041_404.2833			404.283	12.041						level5					2.8717e+06	3.15019e+06	4.45275e+06	2.92275e+06	2.95871e+06	2.67155e+06	3.215e+06	3.05642e+06	3.20056e+06	2.34294e+06	2.30888e+06	2.62199e+06	2.24793e+06	2.40828e+06	2.68957e+06	5.18592e+06	4.43e+06	4.40395e+06	4.45895e+06	4.29359e+06	4.16396e+06	3.52161e+06	3.19945e+06	3.15975e+06	3.44679e+06	3.55656e+06	2.87426e+06
12.042_403.782			403.782	12.042						level5					5.6987e+06	5.47373e+06	5.48287e+06	4.66762e+06	5.93509e+06	6.13143e+06	5.92935e+06	4.64838e+06	5.36035e+06	5.37625e+06	5.27343e+06	5.08426e+06	5.29597e+06	4.43553e+06	5.55711e+06	8.655e+06	7.82096e+06	8.43911e+06	8.38931e+06	8.4078e+06	7.70951e+06	6.01063e+06	5.14373e+06	6.68665e+06	6.05725e+06	6.34227e+06	5.36024e+06
12.042_785.5937	(2r)-2,3-bis[(9e)-9-octadecenoyloxy]propyl 2-(trimethylammonio)ethyl phosphate	C44 H84 N O8 P	785.594	12.042		S8923165				level4					2.51849e+08	2.4302e+08	2.50922e+08	2.54595e+08	2.49096e+08	2.45086e+08	2.28686e+08	2.67585e+08	2.56538e+08	2.44426e+08	2.82886e+08	2.63973e+08	2.45888e+08	2.32616e+08	2.41878e+08	4.21338e+08	4.42077e+08	4.08103e+08	4.06921e+08	3.9375e+08	3.80944e+08	3.41662e+08	2.9011e+08	3.09822e+08	3.15807e+08	3.04773e+08	2.8257e+08
12.079_427.773			427.773	12.079						level5					4.3368e+06	4.29181e+06	3.85e+06	4.49718e+06	4.08952e+06	4.17841e+06	3.69379e+06	3.29327e+06	3.27199e+06	5.0433e+06	5.26947e+06	4.79169e+06	4.11869e+06	3.58579e+06	4.84008e+06	5.13947e+06	4.55547e+06	5.12101e+06	4.22976e+06	4.68972e+06	4.28752e+06	4.2168e+06	4.62673e+06	3.79764e+06	3.76011e+06	4.79049e+06	5.22819e+06
12.093_424.7784			424.778	12.093						level5					4.77743e+06	3.87918e+06	4.61245e+06	4.04361e+06	4.54732e+06	4.29471e+06	4.12991e+06	4.08437e+06	3.89808e+06	3.68724e+06	4.12844e+06	3.42944e+06	3.97276e+06	2.86213e+06	3.64506e+06	7.64091e+06	5.78408e+06	6.41715e+06	6.30016e+06	6.78955e+06	6.46114e+06	4.51798e+06	5.88245e+06	5.16187e+06	5.21832e+06	3.62157e+06	5.52963e+06
2.009_345.0475	Cyclic gmp	C10 H12 N5 O7 P	345.048	2.009	C00942	BGI589	HMDB0001314	80.4		level1	Nucleic acids	Cyclic nucleotides [Fig]	3',5'-Cyclic nuclcleotides	map00230 Purine metabolism; map01100 Metabolic pathways;	1.76777e+07	1.74269e+07	1.33362e+07	1.79359e+07	1.18938e+07	2.36766e+07	1.76291e+07	1.84143e+07	1.8596e+07	5.16852e+06	5.74232e+06	5.56844e+06	5.4201e+06	5.66659e+06	5.35044e+06	2.34465e+07	3.08906e+07	3.12372e+07	2.37363e+07	2.47668e+07	2.19776e+07	1.31195e+07	9.16669e+06	1.90954e+07	9.23416e+06	1.83973e+07	9.12422e+06
2.086_264.0781	N-acetylcystathionine	C9 H16 N2 O5 S	264.078	2.086		S134252	HMDB0002381			level4	Organic acids and derivatives	Carboxylic acids and derivatives	Amino acids, peptides, and analogues		6.0625e+06	5.89726e+06	6.24709e+06	6.32405e+06	6.51001e+06	6.05654e+06	6.11918e+06	6.32478e+06	6.86035e+06	5.43217e+06	5.46609e+06	5.27439e+06	5.32262e+06	5.24918e+06	5.33041e+06	7.73767e+06	8.14027e+06	7.81328e+06	7.84635e+06	7.53985e+06	8.12335e+06	5.22418e+06	5.46524e+06	5.39279e+06	5.13308e+06	5.42994e+06	5.51082e+06
2.193_248.0468	Nimazone	C11 H9 Cl N4 O	248.047	2.193		S16736691				level4					2.80842e+06	3.02021e+06	3.01163e+06	3.07151e+06	3.46322e+06	2.98384e+06	3.04261e+06	3.04049e+06	3.3059e+06	2.59212e+06	2.74573e+06	2.7803e+06	2.86189e+06	2.73912e+06	2.67252e+06	4.75709e+06	4.10534e+06	4.35423e+06	4.20459e+06	4.67182e+06	4.82534e+06	2.23038e+06	2.1276e+06	2.17035e+06	2.40035e+06	2.19754e+06	2.24964e+06
2.196_267.0968	2'-deoxyguanosine	C10 H13 N5 O4	267.097	2.196	C00330	BGI64	HMDB0000085	92		level1	Nucleic acids	Nucleosides [Fig]	Deoxyribonucleosides	map00230 Purine metabolism; map01100 Metabolic pathways; map02010 ABC transporters;	7.12148e+06	5.78293e+06	6.83582e+06	5.70138e+06	6.72574e+06	5.7872e+06	6.85294e+06	7.16419e+06	6.64981e+06	8.14876e+06	1.19408e+07	1.29775e+07	1.14623e+07	1.06449e+07	1.08911e+07	2.29403e+06	2.31041e+06	2.45966e+06	4.07387e+06	2.76028e+06	2.37868e+06	8.27858e+06	8.53265e+06	7.50094e+06	8.07374e+06	5.56333e+06	8.42036e+06
2.219_261.1406			261.141	2.219						level5					1.35856e+07	1.5973e+07	1.38677e+07	1.60145e+07	1.66231e+07	1.70622e+07	1.6296e+07	1.43111e+07	1.81803e+07	2.86098e+07	2.99729e+07	2.95563e+07	2.74714e+07	2.99193e+07	2.76996e+07	2.04269e+07	2.07861e+07	2.23185e+07	1.86064e+07	1.73587e+07	1.71731e+07	2.00407e+06	1.76506e+06	2.07424e+06	2.06821e+06	2.10482e+06	1.62173e+06
2.263_317.0469		C6 H17 N5 O4 P2 S	317.047	2.263						level5					1.50555e+06	1.56838e+06	1.5862e+06	1.63475e+06	1.50293e+06	1.61536e+06	1.60986e+06	1.62678e+06	1.70576e+06	527341	516616	481424	564288	509937	531504	2.94837e+06	3.15674e+06	3.31656e+06	2.85914e+06	3.2796e+06	2.87801e+06	1.09097e+06	1.07933e+06	1.12129e+06	1.10614e+06	1.06025e+06	1.19595e+06
2.29_87.1049	3219	C5 H13 N	87.1049	2.29	C02640	S7606	HMDB0031659			level4	Organic nitrogen compounds	Organonitrogen compounds	Amines	NULL	1.49057e+07	1.4701e+07	7.29565e+06	1.0089e+07	1.51685e+07	1.52566e+07	1.45409e+07	1.61113e+07	8.02906e+06	6.29671e+06	5.19301e+06	4.58158e+06	7.40119e+06	4.16743e+06	7.42598e+06	1.39536e+07	2.80011e+07	1.71269e+07	1.54071e+07	2.67428e+07	2.6819e+07	6.83189e+06	7.01675e+06	5.64868e+06	5.34913e+06	4.77614e+06	1.027e+07
2.296_114.0318	4-hydroxy-5-methylfuran-3(2h)-one	C5 H6 O3	114.032	2.296		S3757733	HMDB0031859			level4	Organoheterocyclic compounds	Dihydrofurans	Furanones		3.58957e+06	7.1216e+06	3.61583e+06	4.29917e+06	3.76051e+06	3.48694e+06	3.04056e+06	4.22676e+06	4.57735e+06	3.11483e+06	3.72317e+06	4.15496e+06	4.71099e+06	5.61431e+06	3.27342e+06	4.85328e+06	7.1229e+06	4.93511e+06	5.39076e+06	8.33626e+06	7.31292e+06	2.39226e+06	2.41931e+06	3.27933e+06	2.88662e+06	3.34596e+06	2.59188e+06
2.303_425.1436		C18 H23 N3 O9	425.144	2.303						level5					1.60494e+06	1.48005e+06	1.55983e+06	1.551e+06	1.73535e+06	1.60902e+06	1.60938e+06	1.58142e+06	1.54966e+06	956784	943179	917712	1.03942e+06	1.01323e+06	997722	3.32189e+06	3.37169e+06	2.19734e+06	3.26966e+06	3.3323e+06	3.31557e+06	962107	1.11637e+06	1.08266e+06	1.03451e+06	957313	1.08855e+06
2.319_393.1207	Gamma-glutamyl-gamma-glutamyl-s-methylcysteine	C14 H23 N3 O8 S	393.121	2.319		S35014797	HMDB0039424			level4	Organic acids and derivatives	Carboxylic acids and derivatives	Amino acids, peptides, and analogues		1.31367e+06	1.12354e+06	1.10219e+06	1.11643e+06	1.16446e+06	1.31679e+06	1.15826e+06	1.31829e+06	1.27144e+06	1.07425e+06	1.38367e+06	1.16289e+06	1.22933e+06	1.2166e+06	1.1803e+06	1.87248e+06	1.78862e+06	1.70271e+06	2.05888e+06	1.99047e+06	2.04841e+06	658718	690402	706826	728050	717842	674520
2.345_361.1485		C14 H23 N3 O8	361.149	2.345						level5					1.30215e+07	1.36758e+07	1.31764e+07	1.3389e+07	1.40213e+07	1.42091e+07	1.35542e+07	1.44006e+07	1.31069e+07	8.2293e+06	9.56762e+06	8.52351e+06	8.08947e+06	8.52653e+06	8.77634e+06	2.64459e+07	2.69363e+07	2.7568e+07	2.75329e+07	2.75066e+07	2.60998e+07	6.00203e+06	5.56551e+06	5.37803e+06	5.61542e+06	5.49112e+06	5.58823e+06
2.358_174.1119	L-arginine	C6 H14 N4 O2	174.112	2.358	C00062	BGI343	HMDB0000517	90	85.5	level2	Peptides	Amino acids	Common amino acids [Fig]	map00220 Arginine biosynthesis; map00330 Arginine and proline metabolism; map00472 D-Arginine and D-ornithine metabolism; map00970 Aminoacyl-tRNA biosynthesis; map01100 Metabolic pathways; map01230 Biosynthesis of amino acids; map02010 ABC transporters; map04150 mTOR signaling pathway;	4.70926e+06	6.22083e+06	7.47912e+06	5.23615e+06	6.75814e+06	5.19783e+06	6.6398e+06	5.81527e+06	5.06289e+06	466697	296075	405897	436029	380199	251089	9.10973e+06	9.6701e+06	1.23697e+07	1.37904e+07	9.84834e+06	1.22652e+07	5.69291e+06	5.63899e+06	4.83605e+06	5.40631e+06	6.87046e+06	5.66657e+06
2.359_402.2228	Spiroxasone	C24 H34 O3 S	402.223	2.359		S21652				level4					2.6216e+06	2.53208e+06	2.67314e+06	2.74475e+06	2.69444e+06	3.67941e+06	2.43961e+06	3.1997e+06	3.09596e+06	246558	254162	270651	193577	299398	229836	6.46983e+06	6.13715e+06	6.49338e+06	7.79149e+06	6.26268e+06	6.88199e+06	2.678e+06	2.74965e+06	3.07611e+06	3.56846e+06	3.09838e+06	3.28443e+06
2.375_635.2407		C21 H42 N5 O15 P	635.241	2.375						level5					2.62975e+06	2.81293e+06	2.78164e+06	2.88433e+06	2.85102e+06	2.79084e+06	2.74473e+06	2.78561e+06	2.82591e+06	2.37618e+06	2.40941e+06	2.35137e+06	2.34557e+06	2.4966e+06	2.30545e+06	4.99148e+06	4.89014e+06	5.72035e+06	5.2429e+06	4.95435e+06	4.96575e+06	1.14165e+06	1.14866e+06	1.12189e+06	1.09595e+06	1.13438e+06	1.13075e+06
2.388_283.1522		C13 H21 N3 O4	283.152	2.388						level5					2.33445e+07	2.41821e+07	2.1836e+07	2.54489e+07	2.52609e+07	2.49872e+07	2.35628e+07	2.42113e+07	2.29101e+07	2.73995e+07	3.05453e+07	2.88932e+07	2.56335e+07	3.14086e+07	2.77227e+07	3.05982e+07	2.87387e+07	3.06032e+07	2.95072e+07	2.56536e+07	2.58586e+07	1.21371e+07	1.21438e+07	1.33635e+07	1.22824e+07	1.28059e+07	1.34481e+07
2.407_269.1376		C12 H19 N3 O4	269.138	2.407						level5					1.25176e+07	1.37633e+07	1.39747e+07	1.35967e+07	1.34066e+07	1.36371e+07	1.35102e+07	1.45148e+07	1.3897e+07	1.27434e+07	1.37038e+07	1.46053e+07	1.50939e+07	1.50461e+07	1.31119e+07	1.5574e+07	1.78155e+07	1.86661e+07	1.60358e+07	1.72294e+07	1.85617e+07	7.91378e+06	7.6276e+06	7.38081e+06	7.3527e+06	7.32322e+06	7.7354e+06
2.418_227.1635		C11 H21 N3 O2	227.163	2.418						level5					4.46751e+06	3.78505e+06	4.18486e+06	3.87368e+06	4.05083e+06	3.58899e+06	4.0369e+06	4.33027e+06	3.78746e+06	2.55408e+06	2.36485e+06	2.5121e+06	2.43733e+06	2.4628e+06	2.46887e+06	3.28395e+06	3.05605e+06	5.21402e+06	3.73713e+06	4.57361e+06	4.52914e+06	4.38181e+06	5.07256e+06	3.72705e+06	4.72088e+06	5.41978e+06	4.77528e+06
2.438_289.1273	Ophthalmic acid	C11 H19 N3 O6	289.127	2.438	C21016	BGI450	HMDB0005765	4.7		level3	Organic acids and derivatives	Carboxylic acids and derivatives	Amino acids, peptides, and analogues	map00270 Cysteine and methionine metabolism; map01100 Metabolic pathways;	5.05678e+06	4.88764e+06	5.3504e+06	5.05511e+06	5.02734e+06	5.10814e+06	4.8327e+06	4.59208e+06	5.02762e+06	5.09604e+06	5.47007e+06	5.32904e+06	4.21718e+06	4.41022e+06	5.17299e+06	5.28364e+06	5.08086e+06	5.55108e+06	5.4578e+06	5.66661e+06	5.28485e+06	4.92586e+06	4.40151e+06	4.39713e+06	4.88605e+06	5.11953e+06	4.63551e+06
2.443_417.1861		C14 H32 N3 O9 P	417.186	2.443						level5					1.70677e+06	1.82917e+06	1.56748e+06	1.62303e+06	1.7222e+06	1.65589e+06	1.46598e+06	1.85139e+06	1.37605e+06	2.65303e+06	1.8835e+06	1.77425e+06	2.39654e+06	1.76788e+06	2.44935e+06	2.46718e+06	2.50991e+06	3.30456e+06	2.77187e+06	2.55188e+06	4.10633e+06	1.09841e+06	1.24336e+06	1.1803e+06	1.09511e+06	980124	946454
2.467_325.1748		C13 H27 N O8	325.175	2.467						level5					1.86304e+06	2.42415e+06	2.42568e+06	2.57178e+06	2.39679e+06	1.94751e+06	3.00767e+06	2.27636e+06	1.98789e+06	1.11897e+06	1.11522e+06	1.38882e+06	1.18883e+06	1.33646e+06	829945	3.16577e+06	3.69865e+06	4.43263e+06	3.87004e+06	3.43142e+06	2.47403e+06	2.61422e+06	1.62595e+06	1.89885e+06	1.64718e+06	2.57175e+06	2.40786e+06
2.484_163.0859	N(6),n(6)-dimethyladenine	C7 H9 N5	163.086	2.484		S3022	HMDB0000473			level4	Organoheterocyclic compounds	Imidazopyrimidines	Purines and purine derivatives		2.43773e+06	2.60232e+06	2.38376e+06	2.55412e+06	2.68222e+06	2.51889e+06	2.64965e+06	2.46938e+06	2.70524e+06	3.73271e+06	4.22698e+06	3.71344e+06	3.80512e+06	3.80728e+06	3.8661e+06	1.61159e+06	1.3718e+06	1.60035e+06	1.60949e+06	1.54414e+06	1.45191e+06	2.65616e+06	2.4729e+06	2.52742e+06	2.66612e+06	2.43973e+06	2.47697e+06
2.492_296.1008	Asp-tyr	C13 H16 N2 O6	296.101	2.492		S13585187	HMDB0028765			level4	Organic acids and derivatives	Carboxylic acids and derivatives	Amino acids, peptides, and analogues		4.19767e+06	3.71912e+06	3.81183e+06	3.8893e+06	3.78819e+06	4.07105e+06	3.6299e+06	3.7e+06	3.68477e+06	3.3718e+06	3.04563e+06	2.9465e+06	3.09219e+06	3.26619e+06	2.97515e+06	4.93922e+06	4.82869e+06	4.81142e+06	5.00922e+06	4.68922e+06	4.7464e+06	3.12356e+06	3.40014e+06	2.96406e+06	3.2869e+06	3.24324e+06	3.16028e+06
2.503_422.1903		C17 H30 N2 O10	422.19	2.503						level5					5.37615e+06	5.34911e+06	8.66126e+06	3.11236e+06	6.25967e+06	6.87663e+06	5.47881e+06	6.24504e+06	6.47343e+06	8.87154e+06	8.89071e+06	8.21669e+06	9.67908e+06	1.26139e+07	9.65304e+06	3.53843e+06	6.10013e+06	3.65052e+06	4.54582e+06	5.29111e+06	2.18757e+06	904993	701863	969635	1.06677e+06	986414	1.22635e+06
2.515_333.1535	Tropatepine	C22 H23 N S	333.154	2.515		S171431				level4					1.26568e+07	1.13046e+07	1.2765e+07	1.23927e+07	1.22536e+07	1.35567e+07	1.16107e+07	1.35007e+07	1.12556e+07	1.38406e+07	1.67366e+07	1.25105e+07	1.23912e+07	1.21457e+07	1.1093e+07	1.2779e+07	1.20596e+07	1.56411e+07	1.51909e+07	1.66163e+07	1.27994e+07	1.01813e+07	1.52107e+07	1.10772e+07	1.31853e+07	9.04912e+06	1.09897e+07
2.539_204.1006	Diethyl (2r,3r)-2-hydroxy-3-methylsuccinate	C9 H16 O5	204.101	2.539	C04586	S389348				level4				NULL	4.55567e+06	4.23191e+06	3.57201e+06	4.2576e+06	4.38122e+06	3.77844e+06	3.58235e+06	5.31479e+06	5.81604e+06	1.79223e+06	1.79815e+06	1.78631e+06	1.96412e+06	1.67568e+06	1.77651e+06	7.46249e+06	5.62479e+06	6.28764e+06	8.37646e+06	6.70446e+06	6.68136e+06	3.29837e+06	2.71388e+06	3.1497e+06	3.32398e+06	3.98962e+06	4.22356e+06
2.545_151.0634	2-phenylglycine	C8 H9 N O2	151.063	2.545		MReference-118	HMDB0002210	33.4	77.2	level2	Organic acids and derivatives	Carboxylic acids and derivatives	Amino acids, peptides, and analogues		2.11153e+07	2.61376e+07	2.64036e+07	2.57589e+07	2.47641e+07	2.0355e+07	1.81348e+07	2.48724e+07	2.652e+07	4.72182e+07	4.95868e+07	4.95569e+07	3.94889e+07	5.29437e+07	5.13876e+07	3.5922e+06	3.35397e+06	4.00012e+06	3.5358e+06	3.10621e+06	3.48599e+06	2.46193e+07	3.11339e+07	3.42831e+07	2.10407e+07	3.12617e+07	2.5941e+07
2.562_412.1959	Deoxypyridinoline	C18 H28 N4 O7	412.196	2.562		S9479456	HMDB0000569			level4	Organic acids and derivatives	Carboxylic acids and derivatives	Amino acids, peptides, and analogues		2.23577e+06	4.08019e+06	4.79125e+06	4.49334e+06	4.9937e+06	4.38772e+06	4.15449e+06	4.61784e+06	3.97265e+06	4.23146e+06	4.10349e+06	3.09549e+06	3.42633e+06	3.48439e+06	3.20498e+06	7.45164e+06	7.60879e+06	8.72972e+06	8.17756e+06	6.62874e+06	7.91615e+06	2.13605e+06	1.84645e+06	2.15795e+06	2.3652e+06	1.79037e+06	2.13973e+06
2.565_262.0623	(2e)-2-benzylidenefuro[2,3-e][1]benzofuran-3(2h)-one	C17 H10 O3	262.062	2.565		S24846149				level4					1.11894e+06	1.20304e+06	1.22978e+06	1.19386e+06	1.31388e+06	1.10736e+06	1.16539e+06	1.27711e+06	1.25836e+06	279429	322974	352856	401613	322653	379340	2.50968e+06	2.52632e+06	3.09786e+06	2.09523e+06	2.31686e+06	2.49584e+06	407144	394255	370356	418471	414927	428289
2.568_392.1798		C16 H28 N2 O9	392.18	2.568						level5					3.45857e+06	4.15345e+06	3.56023e+06	3.99257e+06	3.94936e+06	5.22122e+06	3.66725e+06	4.30856e+06	4.64516e+06	8.22369e+06	1.25279e+07	9.10381e+06	4.78252e+06	6.35786e+06	9.29792e+06	2.03134e+06	2.65373e+06	2.89768e+06	3.07047e+06	2.41922e+06	2.25167e+06	1.05127e+06	1.02363e+06	1.05549e+06	1.03485e+06	1.05581e+06	1.06405e+06
2.572_309.1688	2762577	C15 H23 N3 O4	309.169	2.572	C19063	S33636				level4				NULL	4.20651e+07	4.27382e+07	3.58905e+07	1.07414e+07	4.17428e+07	3.77027e+07	4.42757e+07	4.03823e+07	4.10623e+07	4.42815e+07	4.16793e+07	4.10005e+07	4.62522e+07	4.74277e+07	4.35704e+07	5.59293e+07	5.52148e+07	6.09524e+07	5.69652e+07	6.18318e+07	6.01911e+07	2.01146e+07	1.64814e+07	2.00585e+07	1.52209e+07	1.98847e+07	2.03654e+07
2.586_172.1213		C8 H16 N2 O2	172.121	2.586						level5					1.00029e+07	1.14085e+07	1.11401e+07	1.2453e+07	1.28263e+07	1.11697e+07	1.29853e+07	1.18345e+07	1.12344e+07	1.01957e+07	6.45168e+06	9.97388e+06	9.50375e+06	1.00198e+07	8.63205e+06	1.18516e+07	1.08954e+07	1.70864e+07	1.41932e+07	1.30479e+07	1.41696e+07	1.32356e+07	1.25181e+07	9.44322e+06	1.34392e+07	1.3955e+07	1.16258e+07
2.587_432.1864		C15 H33 N2 O10 P	432.186	2.587						level5					1.38109e+06	1.1672e+06	893014	1.11621e+06	1.17453e+06	883106	1.30557e+06	678471	1.29577e+06	1.01455e+06	1.22205e+06	1.17094e+06	1.17309e+06	805742	1.0986e+06	1.25068e+06	1.31481e+06	1.69264e+06	2.81969e+06	1.25413e+06	1.09602e+06	731178	933288	734322	593561	836196	974905
2.589_422.1904		C17 H30 N2 O10	422.19	2.589						level5					3.24727e+06	4.20053e+06	4.00532e+06	4.4747e+06	3.89173e+06	6.87663e+06	4.07465e+06	3.02527e+06	6.47343e+06	7.93481e+06	1.25551e+07	9.9546e+06	1.29357e+07	9.13585e+06	9.60453e+06	2.29902e+06	3.13295e+06	5.7177e+06	2.02399e+06	6.29422e+06	2.82444e+06	650419	635572	1.03937e+06	1.13847e+06	655556	660672
2.591_375.1642		C15 H25 N3 O8	375.164	2.591						level5					4.19412e+07	4.29929e+07	4.55435e+07	4.70164e+07	4.47744e+07	4.57713e+07	4.70738e+07	4.27797e+07	4.44488e+07	4.46809e+07	4.79628e+07	4.26409e+07	4.27316e+07	4.45576e+07	4.37538e+07	6.75434e+07	6.85093e+07	6.89426e+07	6.89232e+07	6.76796e+07	7.03969e+07	1.76597e+07	1.7438e+07	1.79591e+07	1.22722e+07	1.40819e+07	1.23297e+07
2.602_431.2018		C17 H29 N5 O8	431.202	2.602						level5					2.17637e+06	1.69865e+06	1.11903e+06	1.42528e+06	1.6095e+06	1.67588e+06	1.29286e+06	1.11704e+06	2.406e+06	1.31963e+06	1.69302e+06	1.66218e+06	1.33421e+06	1.21261e+06	1.714e+06	1.71111e+06	1.47488e+06	1.91707e+06	3.87273e+06	2.3615e+06	2.22016e+06	1.00899e+06	1.18229e+06	850229	1.05132e+06	1.35639e+06	1.00292e+06
2.614_174.1092			174.109	2.614						level5					1.30178e+08	1.38848e+08	1.202e+08	1.23134e+08	1.45122e+08	1.20414e+08	2.08457e+08	1.29108e+08	1.15737e+08	1.42188e+08	1.60659e+08	1.67066e+08	1.50924e+08	1.40338e+08	1.36696e+08	9.46938e+07	1.1863e+08	1.08551e+08	9.80011e+07	1.25519e+08	9.963e+07	1.67528e+08	1.5909e+08	1.75467e+08	1.43861e+08	1.24656e+08	1.37936e+08
2.629_119.0735		C8 H9 N	119.073	2.629						level5					7.12284e+09	7.26851e+09	7.25153e+09	1.43968e+09	7.46034e+09	7.16937e+09	7.40365e+09	7.42643e+09	7.49664e+09	6.96046e+09	7.187e+09	6.97657e+09	6.94815e+09	1.61445e+09	6.91267e+09	8.54013e+09	8.38526e+09	1.20234e+09	4.71812e+09	8.36858e+09	5.17858e+09	6.40737e+09	6.40948e+09	6.33441e+09	6.35992e+09	6.47594e+09	6.4725e+09
2.644_278.0937	Glu-met	C10 H18 N2 O5 S	278.094	2.644		S4932367	HMDB0028825			level4	Organic acids and derivatives	Carboxylic acids and derivatives	Amino acids, peptides, and analogues		1.80948e+08	1.9587e+08	1.94823e+08	2.0173e+08	1.9634e+08	1.92126e+08	1.82894e+08	1.91576e+08	1.87846e+08	9.07646e+07	9.29782e+07	9.43267e+07	9.35527e+07	8.95047e+07	8.89917e+07	2.5459e+08	2.57428e+08	2.62791e+08	2.67421e+08	2.5955e+08	2.53108e+08	2.16111e+08	2.11162e+08	2.17727e+08	2.17315e+08	2.1106e+08	2.1537e+08
2.654_330.1584		C18 H22 N2 O4	330.158	2.654						level5					4.44634e+06	7.91889e+06	5.34593e+06	6.93253e+06	5.5928e+06	6.42709e+06	8.75086e+06	5.66943e+06	7.88278e+06	5.55924e+06	4.78733e+06	5.30152e+06	4.63196e+06	7.51434e+06	5.69947e+06	7.79919e+06	6.12251e+06	6.56777e+06	1.09672e+07	7.17064e+06	8.69303e+06	4.49462e+06	3.75125e+06	4.64962e+06	2.94139e+06	6.4458e+06	4.11709e+06
2.664_102.047		C8 H6	102.047	2.664						level5					7.26814e+09	7.41954e+09	7.40273e+09	6.18778e+09	7.61918e+09	7.31858e+09	7.56221e+09	7.58733e+09	7.65832e+09	7.11092e+09	7.34261e+09	7.12084e+09	7.09996e+09	5.5134e+09	7.05674e+09	8.72769e+09	8.56317e+09	7.55542e+09	4.90209e+09	8.55076e+09	8.64183e+09	6.54074e+09	6.54564e+09	6.46746e+09	6.49957e+09	6.61467e+09	6.60656e+09
2.666_157.0833	[similar to: trans,trans-2,4-heptadienal; δmass: 47.0102 da]		157.083	2.666						level5					4.40305e+06	4.30333e+06	4.99361e+06	6.78465e+06	5.54829e+06	5.37818e+06	4.3685e+06	5.94797e+06	5.7744e+06	5.94683e+06	6.97712e+06	8.47176e+06	6.20467e+06	7.27079e+06	5.85853e+06	7.24606e+06	5.92041e+06	6.68071e+06	6.54662e+06	6.32165e+06	4.30796e+06	5.69108e+06	5.03339e+06	5.56125e+06	4.65011e+06	7.41775e+06	4.90261e+06
2.667_120.0577	Acetophenone	C8 H8 O	120.058	2.667	C07113	S7132	HMDB0033910			level4	Organic oxygen compounds	Organooxygen compounds	Carbonyl compounds		1.51549e+08	1.5792e+08	1.56483e+08	1.63709e+08	1.6537e+08	1.56292e+08	1.6541e+08	1.6767e+08	1.68639e+08	1.56139e+08	1.62007e+08	1.5074e+08	1.58119e+08	1.27676e+08	1.49581e+08	1.94878e+08	1.8597e+08	1.59941e+08	1.92493e+08	1.8976e+08	1.55204e+08	1.39196e+08	1.42695e+08	1.39672e+08	1.45319e+08	1.44722e+08	1.39722e+08
2.669_90.0464	[similar to: norfenefrine; δmass: -63.0326 da]		90.0464	2.669						level5					1.1481e+07	1.26308e+07	1.19709e+07	1.23482e+07	1.22108e+07	1.2453e+07	1.33094e+07	1.25545e+07	1.31158e+07	1.13334e+07	1.1813e+07	1.20635e+07	1.15877e+07	1.15219e+07	1.09792e+07	1.33326e+07	1.43721e+07	1.57291e+07	1.50005e+07	1.36788e+07	1.35472e+07	9.76123e+06	1.09527e+07	1.2722e+07	1.02559e+07	1.12187e+07	1.08229e+07
2.672_110.0738	Trans,trans-2,4-heptadienal	C7 H10 O	110.074	2.672					43.3	level5					2.97892e+08	3.01245e+08	2.39029e+08	3.13076e+08	2.28964e+08	3.02076e+08	2.45507e+08	3.11019e+08	2.61779e+08	2.70283e+08	3.4376e+08	3.40902e+08	2.78422e+08	2.5234e+08	3.3606e+08	2.36166e+08	2.09018e+08	2.25711e+08	2.35445e+08	1.63989e+08	2.22634e+08	2.46782e+08	3.23162e+08	3.12706e+08	2.48697e+08	2.6961e+08	2.54642e+08
2.676_157.0826	[similar to: trans,trans-2,4-heptadienal; δmass: 47.0095 da]		157.083	2.676						level5					4.77343e+08	1.48128e+08	4.9587e+08	4.87917e+08	4.82151e+08	4.98109e+08	4.12651e+08	4.91834e+08	5.12197e+08	5.44155e+08	5.35738e+08	1.82955e+08	5.24419e+08	6.85732e+08	5.45913e+08	5.60769e+08	4.27221e+08	4.61741e+08	5.58995e+08	4.32279e+08	4.45244e+08	4.86757e+08	4.89109e+08	4.63664e+08	6.46082e+08	5.36885e+08	5.13725e+08
2.676_165.0791	L-phenylalanine	C9 H11 N O2	165.079	2.676	C00079	MReference-8	HMDB0000159		96.3	level1	Organic acids and derivatives	Carboxylic acids and derivatives	Amino acids, peptides, and analogues	map00360 Phenylalanine metabolism; map00400 Phenylalanine, tyrosine and tryptophan biosynthesis; map00970 Aminoacyl-tRNA biosynthesis; map01100 Metabolic pathways; map01210 2-Oxocarboxylic acid metabolism; map01230 Biosynthesis of amino acids; map02010 ABC transporters;	1.00845e+10	9.75057e+09	1.04529e+10	1.31593e+10	9.23967e+09	1.0495e+10	1.01848e+10	1.30556e+10	1.09276e+10	9.66114e+09	9.77438e+09	9.54878e+09	9.57987e+09	9.72777e+09	9.55439e+09	1.23273e+10	1.15377e+10	1.22086e+10	1.25426e+10	1.28639e+10	1.21411e+10	8.49737e+09	8.46056e+09	8.74588e+09	8.91105e+09	1.13893e+10	8.9206e+09
2.677_148.0525	Cinnamic acid	C9 H8 O2	148.053	2.677	C00423	S392447	HMDB0000930	50		level4	Phenylpropanoids and polyketides	Cinnamic acids and derivatives	Cinnamic acids	map00130 Ubiquinone and other terpenoid-quinone biosynthesis; map00360 Phenylalanine metabolism; map01100 Metabolic pathways;	1.02092e+10	9.86754e+09	1.05729e+10	1.09421e+10	9.36047e+09	1.06187e+10	1.03094e+10	1.10334e+10	1.10681e+10	9.78657e+09	9.91049e+09	9.65777e+09	9.70208e+09	9.84614e+09	9.69025e+09	1.24868e+10	1.16825e+10	1.23642e+10	1.26906e+10	1.3024e+10	1.22778e+10	8.60146e+09	8.57007e+09	8.867e+09	9.03417e+09	9.48934e+09	9.03576e+09
2.682_174.1092			174.109	2.682						level5					4.67214e+08	3.00066e+08	4.85759e+08	4.74388e+08	4.698e+08	4.86669e+08	4.01752e+08	4.80084e+08	5.01535e+08	5.30837e+08	5.21432e+08	5.36165e+08	5.13126e+08	5.30857e+08	5.33292e+08	4.54275e+08	4.16285e+08	4.48913e+08	4.49224e+08	4.20119e+08	4.35504e+08	4.74159e+08	4.7948e+08	4.5266e+08	4.93136e+08	5.22768e+08	5.03457e+08
2.687_347.1691		C14 H25 N3 O7	347.169	2.687						level5					2.63747e+07	2.81221e+07	2.85085e+07	3.46737e+07	2.996e+07	3.09477e+07	2.86224e+07	3.01839e+07	2.82874e+07	3.49384e+07	3.32067e+07	3.43255e+07	3.59666e+07	2.97986e+07	3.43381e+07	3.34113e+07	3.45013e+07	3.53519e+07	3.19862e+07	4.04537e+07	3.76325e+07	9.69538e+06	1.4317e+07	1.44686e+07	1.23351e+07	1.48002e+07	1.3928e+07
2.7_119.0735		C8 H9 N	119.073	2.7						level5					5.52217e+09	5.64286e+09	5.61702e+09	6.0307e+09	5.6951e+09	5.1432e+09	5.81463e+09	6.3652e+09	5.92716e+09	5.47088e+09	5.67533e+09	4.9676e+09	5.56117e+09	5.39225e+09	5.41118e+09	6.37421e+09	6.50954e+09	7.40309e+09	6.19994e+09	6.33393e+09	3.31596e+09	4.75052e+09	4.83472e+09	4.63504e+09	4.49757e+09	5.37158e+09	5.13104e+09
[truncated: 2,023 more rows]

## Sheet: neg
Compound ID	Name	Formula	Molecular.Weight	Actual.RT	KEGG.ID	ID	HMDB.ID	mzVault.Best.Match	mzCloud.Best.Match	level	Super.class	Class	Sub.class	Pathway	QC_06	QC_07	QC_08	QC_09	QC_10	QC_11	QC_12	QC_13	QC_14	L-2	L-3	L-4	L-5	L-6	L-1	M-2	M-3	M-4	M-5	M-6	M-1	H-2	H-3	H-4	H-5	H-6	H-1
[truncated: 674 more rows]
